# Supplementary material for: Comparative transcriptomic and proteomic signature of lung alveolar macrophages reveals the integrin CD11b as a regulatory hub during pneumococcal pneumonia infection
Source: Front Immunol. 2023 Sep 18;14:1227191. doi: 10.3389/fimmu.2023.1227191 (PMC10544576; doi:10.3389/fimmu.2023.1227191)
Supplement: Supplementary Table 1 — Normalized abundance of proteins identified by LC-MS/MS and corresponding statistics. Related to Figures 1C–G . [file Table_1.xlsx]

## Sheet: Sheet1
Accession	Description	control_01	control_02	control_03	control_04	control_05	control_06	control_07	infected_01	infected_02	infected_03	infected_04	infected_05	infected_06	fc_infected.healthy	pV.fdrBH_infected.healthy	snr_infected.healthy
O70194	Eukaryotic translation initiation factor 3 subunit D OS=Mus musculus GN=Eif3d PE=1 SV=2 - [EIF3D_MOUSE]	379208	427057	524443	526162	807963	559825	652295	397167	472045	597173	603185	589942	664312	0.000313036	1	0.00053965
P70195	Proteasome subunit beta type-7 OS=Mus musculus GN=Psmb7 PE=1 SV=1 - [PSB7_MOUSE]	24340.1	17304.8	14286	79479.6	17668.3	39837.8	18192.2	42789.3	24749.4	18553	15438.3	11139.1	31238.5	-0.330453	1	-0.191517
P70288	Histone deacetylase 2 OS=Mus musculus GN=Hdac2 PE=1 SV=1 - [HDAC2_MOUSE]	92406.7	84109.2	116154	96053.3	85001.5	84764.1	80730.1	88506.7	117207	72606.4	98333.4	80364.8	90729.4	-0.000407379	1	-0.00101551
Q6Y7W8	PERQ amino acid-rich with GYF domain-containing protein 2 OS=Mus musculus GN=Gigyf2 PE=1 SV=2 - [PERQ2_MOUSE]	104050	166264	199321	344018	163597	777821	152046	217240	167472	409496	159289	88404.6	181366	-0.418261	1	-0.216023
Q8K2H2	OTU domain-containing protein 6B OS=Mus musculus GN=Otud6b PE=2 SV=1 - [OTU6B_MOUSE]	67474.7	73366.9	59549.3	69963.3	104686	71486.1	64768.2	69729.5	101475	82328.5	64963.5	67663.4	61402.1	0.0303248	1	0.0568986
Q9CR48	DNA damage-regulated autophagy modulator protein 2 OS=Mus musculus GN=Dram2 PE=2 SV=1 - [DRAM2_MOUSE]	32732.7	94348.4	43377.4	40777.1	112902	52305.4	42536	70264.6	44293	36082	62303.2	75916.6	38371.9	-0.134176	1	-0.120056
Q9D2Q8	Protein S100-A14 OS=Mus musculus GN=S100a14 PE=2 SV=1 - [S10AE_MOUSE]	2986.44	4656.82	8641.52	880.443	775.726	41709	681.024	232.877	1939.3	99761.6	6448.56	1874.27	988.604	1.10516	1	0.197872
Q9R1J0	Sterol-4-alpha-carboxylate 3-dehydrogenase, decarboxylating OS=Mus musculus GN=Nsdhl PE=2 SV=1 - [NSDHL_MOUSE]	308116	368363	346425	405766	556418	313047	417098	373513	334078	358112	363760	476713	351839	-0.0436288	1	-0.0921183
Q78PY7	Staphylococcal nuclease domain-containing protein 1 OS=Mus musculus GN=Snd1 PE=1 SV=1 - [SND1_MOUSE]	1.07144e+07	1.02585e+07	1.06657e+07	1.07015e+07	1.08441e+07	1.00812e+07	1.15063e+07	1.03395e+07	1.08266e+07	1.02988e+07	1.00417e+07	1.15999e+07	1.09883e+07	0.000110421	0.999977	0.000866392
Q8JZQ9	Eukaryotic translation initiation factor 3 subunit B OS=Mus musculus GN=Eif3b PE=1 SV=1 - [EIF3B_MOUSE]	2.72151e+06	2.6985e+06	3.14641e+06	3.03369e+06	3.08995e+06	3.36347e+06	3.51951e+06	2.74702e+06	2.86422e+06	2.90748e+06	3.30985e+06	3.39438e+06	3.27316e+06	0.000384883	0.998527	0.00154638
Q99MD9	Nuclear autoantigenic sperm protein OS=Mus musculus GN=Nasp PE=1 SV=2 - [NASP_MOUSE]	487000	465529	712505	650280	577555	713486	750464	548931	628642	464819	641679	798477	653812	0.000750234	0.998527	0.00155576
P00687	Alpha-amylase 1 OS=Mus musculus GN=Amy1 PE=1 SV=2 - [AMY1_MOUSE]	90826	92421.9	113962	108738	100113	125130	125064	95691.3	90526.4	139858	109544	108213	104061	-0.000720132	0.998382	-0.00186156
Q80ZK0	28S ribosomal protein S10, mitochondrial OS=Mus musculus GN=Mrps10 PE=2 SV=1 - [RT10_MOUSE]	34567.4	39485.3	36654.1	46948.9	45736.1	50876.7	32258.2	36488.6	18790.5	60388.2	26587.1	51339	51740.8	-0.00152835	0.998382	-0.00203344
Q3UVK0	Endoplasmic reticulum metallopeptidase 1 OS=Mus musculus GN=Ermp1 PE=1 SV=2 - [ERMP1_MOUSE]	1.76141e+06	2.2021e+06	2.04333e+06	1.50208e+06	1.99824e+06	1.1656e+06	1.15289e+06	1.85218e+06	2.05178e+06	1.68696e+06	2.02695e+06	1.60167e+06	931741	0.00213388	0.995238	0.00324318
Q9D684	Ras and Rab interactor 2 OS=Mus musculus GN=Rin2 PE=1 SV=3 - [RIN2_MOUSE]	34378.6	30254.9	26051.9	20096	18900.4	20968.3	17054.8	23955.9	22184.6	17256.4	32589	28895.7	18565.2	-0.00301655	0.992576	-0.00439396
Q6PAR5	GTPase-activating protein and VPS9 domain-containing protein 1 OS=Mus musculus GN=Gapvd1 PE=1 SV=2 - [GAPD1_MOUSE]	182416	266840	288887	315176	210396	255502	243988	192019	173285	413509	234538	243402	251266	-0.00315369	0.992512	-0.00460194
Q8R016	Bleomycin hydrolase OS=Mus musculus GN=Blmh PE=2 SV=1 - [BLMH_MOUSE]	384270	279422	396016	381815	427329	325071	363091	345860	402684	293751	425630	395558	330732	0.001638	0.992512	0.00454536
P09103	Protein disulfide-isomerase OS=Mus musculus GN=P4hb PE=1 SV=2 - [PDIA1_MOUSE]	4.09986e+07	5.53133e+07	4.4183e+07	5.53365e+07	4.56487e+07	4.96769e+07	6.56927e+07	4.62307e+07	4.4214e+07	5.04108e+07	4.85863e+07	5.38551e+07	6.20755e+07	-0.00235448	0.989336	-0.00607017
Q9DAU1	Protein canopy homolog 3 OS=Mus musculus GN=Cnpy3 PE=1 SV=1 - [CNPY3_MOUSE]	750560	1.13354e+06	738490	939406	1.04041e+06	1.15533e+06	1.07819e+06	902680	806045	1.13072e+06	754937	1.03751e+06	1.21337e+06	-0.0034783	0.98637	-0.00718405
P47963	60S ribosomal protein L13 OS=Mus musculus GN=Rpl13 PE=2 SV=3 - [RL13_MOUSE]	2.22045e+06	2.67849e+06	1.71624e+06	1.81413e+06	2.33322e+06	2.1716e+06	2.14286e+06	2.31954e+06	1.59302e+06	3.17675e+06	1.63452e+06	2.25858e+06	1.90207e+06	-0.00432299	0.985653	-0.00772036
Q6PGC1	ATP-dependent RNA helicase Dhx29 OS=Mus musculus GN=Dhx29 PE=2 SV=1 - [DHX29_MOUSE]	164702	118641	145782	242675	163219	132447	171125	153944	165838	152122	188305	161016	157339	0.00387933	0.985592	0.00890127
Q3TXS7	26S proteasome non-ATPase regulatory subunit 1 OS=Mus musculus GN=Psmd1 PE=1 SV=1 - [PSMD1_MOUSE]	1.69734e+06	1.62182e+06	1.76096e+06	1.82091e+06	1.90885e+06	1.88595e+06	1.90021e+06	2.00391e+06	1.81451e+06	1.80573e+06	1.63497e+06	1.77236e+06	1.77602e+06	0.00145507	0.983473	0.00861401
P09405	Nucleolin OS=Mus musculus GN=Ncl PE=1 SV=2 - [NUCL_MOUSE]	6.98489e+06	8.89293e+06	9.49035e+06	9.20008e+06	9.10305e+06	1.1471e+07	1.13781e+07	9.59626e+06	8.0127e+06	9.03388e+06	8.9873e+06	1.10436e+07	1.02084e+07	-0.00342625	0.982741	-0.00940548
Q8BWQ6	UPF0505 protein C16orf62 homolog OS=Mus musculus PE=2 SV=2 - [CP062_MOUSE]	185639	192883	165518	205546	172321	180847	200008	190838	200074	204037	208007	162347	149407	-0.00251137	0.982741	-0.00911638
Q80Y14	Glutaredoxin-related protein 5, mitochondrial OS=Mus musculus GN=Glrx5 PE=2 SV=2 - [GLRX5_MOUSE]	24822.7	32114.8	18404	12125.1	19884.7	34633.2	35853.1	31447.5	29547.4	25691.4	16388.9	22911.5	27272.9	0.0078104	0.981189	0.010351
Q60787	Lymphocyte cytosolic protein 2 OS=Mus musculus GN=Lcp2 PE=1 SV=2 - [LCP2_MOUSE]	330531	342654	337480	385612	404295	453482	465839	363919	429449	351102	356232	396972	428168	-0.00340505	0.9798	-0.0109035
Q60872	Eukaryotic translation initiation factor 1A OS=Mus musculus GN=Eif1a PE=2 SV=3 - [IF1A_MOUSE]	232965	193954	220726	174743	314563	240475	247333	245390	209534	294773	169797	247796	231186	0.00602187	0.975677	0.0122083
Q9Z2A7	Diacylglycerol O-acyltransferase 1 OS=Mus musculus GN=Dgat1 PE=1 SV=1 - [DGAT1_MOUSE]	45187.2	98298	27716.8	24004.1	65637.2	18257.4	439.005	55961.5	41870.5	48424.4	37044.5	43208.1	9508.05	-0.0217685	0.975677	-0.0132555
Q99K51	Plastin-3 OS=Mus musculus GN=Pls3 PE=1 SV=3 - [PLST_MOUSE]	238059	320227	456154	284921	394429	457847	351789	329259	379090	329334	345734	392087	378655	0.00561365	0.97558	0.0135603
Q8R3P6	von Willebrand factor A domain-containing protein 9 OS=Mus musculus GN=Vwa9 PE=2 SV=1 - [VWA9_MOUSE]	5453.98	9487.14	6514.29	6030.15	8370.7	4592.71	5658.78	7980.25	9359.98	6723.2	6542.07	5310.04	3331.87	-0.0100194	0.974285	-0.0129733
Q3THK3	General transcription factor IIF subunit 1 OS=Mus musculus GN=Gtf2f1 PE=1 SV=2 - [T2FA_MOUSE]	86781.3	84595.5	98627.1	105636	85067.5	101276	101323	105115	92002.4	82611.3	81574.8	107506	98252.6	-0.0037789	0.9732	-0.0134968
Q99JT1	Glutamyl-tRNA(Gln) amidotransferase subunit B, mitochondrial OS=Mus musculus GN=Pet112 PE=1 SV=1 - [GATB_MOUSE]	10453.6	17102	17799.9	19350	26292.7	15190	23167.6	12598.8	15270.9	25402.5	15113.9	21343.2	20375.5	-0.0100764	0.972452	-0.0139875
Q4VA53	Sister chromatid cohesion protein PDS5 homolog B OS=Mus musculus GN=Pds5b PE=1 SV=1 - [PDS5B_MOUSE]	64464.5	85031.5	104370	89441.9	79957.4	76427	75856.1	83613.8	67447.3	87498.8	71350.9	93632.9	87887.5	-0.00555527	0.970343	-0.0150472
O08795	Glucosidase 2 subunit beta OS=Mus musculus GN=Prkcsh PE=1 SV=1 - [GLU2B_MOUSE]	2.13078e+06	3.19969e+06	2.069e+06	2.70648e+06	3.07517e+06	3.20114e+06	3.44136e+06	2.49328e+06	2.21648e+06	3.34766e+06	2.05636e+06	3.53809e+06	3.23855e+06	-0.00862264	0.968707	-0.0155305
Q9D1H9	Microfibril-associated glycoprotein 4 OS=Mus musculus GN=Mfap4 PE=1 SV=1 - [MFAP4_MOUSE]	22964.6	16825.8	36901	49470	14246.5	54757.3	21048.7	27510.1	35905.2	25177	63789	35379.7	778.657	0.0248016	0.967993	0.0159145
Q3TMX7	Sulfhydryl oxidase 2 OS=Mus musculus GN=Qsox2 PE=2 SV=1 - [QSOX2_MOUSE]	6233.78	6281.37	9212.92	5907.52	8360.58	4660.83	5488.83	6254.36	11224.6	5479.39	8406.89	8219.68	485.641	0.0187357	0.965045	0.0179102
Q99LC8	Translation initiation factor eIF-2B subunit alpha OS=Mus musculus GN=Eif2b1 PE=2 SV=1 - [EI2BA_MOUSE]	23508.6	29504.9	35435.4	22907.9	31308.4	24046.9	40536.9	21247.8	24736.7	31173.5	39564.3	23908.9	35615.9	-0.0113734	0.962806	-0.0181219
Q63810	Calcineurin subunit B type 1 OS=Mus musculus GN=Ppp3r1 PE=1 SV=3 - [CANB1_MOUSE]	4760.18	43449.7	35044.6	9788.15	17394.5	26826.2	39924.2	23080.9	15185.6	30032.2	29834.5	16404	34744.6	-0.0248466	0.960905	-0.0203478
P50247	Adenosylhomocysteinase OS=Mus musculus GN=Ahcy PE=1 SV=3 - [SAHH_MOUSE]	732893	714135	862794	1.01202e+06	837743	885186	837009	846035	829461	933888	781110	946286	724978	0.00577779	0.959641	0.0197671
P70302	Stromal interaction molecule 1 OS=Mus musculus GN=Stim1 PE=1 SV=2 - [STIM1_MOUSE]	105310	153705	108174	110560	133520	80112.3	118913	129228	122029	91033.5	133716	116105	107133	0.00974464	0.95573	0.0219318
Q9D172	ES1 protein homolog, mitochondrial OS=Mus musculus GN=D10Jhu81e PE=1 SV=1 - [ES1_MOUSE]	1.35131e+06	1.2287e+06	1.18463e+06	798344	1.44793e+06	1.14135e+06	1.11651e+06	1.546e+06	1.19396e+06	985172	698760	1.62129e+06	973558	-0.0140708	0.95429	-0.0221562
B1AVZ0	Uracil phosphoribosyltransferase homolog OS=Mus musculus GN=Uprt PE=2 SV=1 - [UPP_MOUSE]	22170.3	28216.7	28665.1	30489.3	23090.1	23774.6	17485.1	20623.4	20490.9	21335.2	23453.2	26847.2	35068.6	-0.0119648	0.954159	-0.0219411
Q0VBK2	Keratin, type II cytoskeletal 80 OS=Mus musculus GN=Krt80 PE=2 SV=1 - [K2C80_MOUSE]	0	176.662	0	75.832	37.7677	45638.5	0	0	0	104689	278.821	31.4291	0	1.4153	0.954159	0.19908
O55013	Trafficking protein particle complex subunit 3 OS=Mus musculus GN=Trappc3 PE=1 SV=1 - [TPPC3_MOUSE]	331681	409685	317920	339277	382264	354495	430638	355774	385352	395557	346756	362572	344931	-0.00555513	0.953973	-0.0242447
P26516	26S proteasome non-ATPase regulatory subunit 7 OS=Mus musculus GN=Psmd7 PE=1 SV=2 - [PSMD7_MOUSE]	1.337e+06	1.32889e+06	1.34209e+06	1.27967e+06	1.10137e+06	1.4536e+06	1.50496e+06	1.46954e+06	1.34425e+06	1.03046e+06	1.32835e+06	1.33388e+06	1.4702e+06	-0.00641328	0.953973	-0.0222166
Q8CG76	Aflatoxin B1 aldehyde reductase member 2 OS=Mus musculus GN=Akr7a2 PE=1 SV=3 - [ARK72_MOUSE]	139549	191173	205735	187385	190668	198864	218543	111515	175158	170226	227521	186557	281227	0.0132864	0.953973	0.0233491
Q9ES28	Rho guanine nucleotide exchange factor 7 OS=Mus musculus GN=Arhgef7 PE=1 SV=2 - [ARHG7_MOUSE]	78005.5	92525.1	85814.2	75434.6	60569	62719.4	86551	72578.5	75953.5	63979.2	81950.7	81765.7	85356.7	-0.00829142	0.952533	-0.0240876
Q9QZD9	Eukaryotic translation initiation factor 3 subunit I OS=Mus musculus GN=Eif3i PE=1 SV=1 - [EIF3I_MOUSE]	1.41262e+06	1.29817e+06	1.82813e+06	1.70905e+06	1.44992e+06	1.55678e+06	1.95325e+06	1.50686e+06	1.59602e+06	1.29314e+06	1.82214e+06	1.83087e+06	1.61531e+06	0.00861419	0.952041	0.0236744
O35685	Nuclear migration protein nudC OS=Mus musculus GN=Nudc PE=1 SV=1 - [NUDC_MOUSE]	338684	397400	603484	570275	657253	628102	588647	508819	534131	551274	582523	613124	425577	-0.012441	0.948302	-0.0268682
P97370	Sodium/potassium-transporting ATPase subunit beta-3 OS=Mus musculus GN=Atp1b3 PE=1 SV=1 - [AT1B3_MOUSE]	2.65076e+06	3.50337e+06	3.02832e+06	3.05551e+06	3.66634e+06	2.53506e+06	3.04046e+06	3.16384e+06	3.41155e+06	2.76188e+06	3.68429e+06	3.07597e+06	2.1854e+06	-0.0100918	0.948302	-0.0249126
Q61333	Tumor necrosis factor alpha-induced protein 2 OS=Mus musculus GN=Tnfaip2 PE=2 SV=2 - [TNAP2_MOUSE]	605968	624518	604461	517177	682091	509561	570511	615925	688242	585548	475466	555830	587513	-0.00738533	0.948302	-0.0249579
P35285	Ras-related protein Rab-22A OS=Mus musculus GN=Rab22a PE=1 SV=2 - [RB22A_MOUSE]	33152.7	45118.9	34352.9	56038	36489.1	22633.1	48266.2	41147.4	51948.8	36611.9	38625.3	41094.4	24270.3	-0.0178954	0.946574	-0.0263397
Q8BG81	Polymerase delta-interacting protein 3 OS=Mus musculus GN=Poldip3 PE=1 SV=1 - [PDIP3_MOUSE]	7728.25	11149.8	16432.2	11196.2	21446.7	24475.5	19886	14329.4	10347.4	21210.2	15886.3	20363.3	15688.2	0.0231166	0.945534	0.0275209
O70152	Dolichol-phosphate mannosyltransferase OS=Mus musculus GN=Dpm1 PE=2 SV=1 - [DPM1_MOUSE]	568720	628172	624090	568191	550620	593156	542561	702196	681267	449246	596516	631684	458070	0.0105683	0.943561	0.0325911
Q9D0T1	NHP2-like protein 1 OS=Mus musculus GN=Nhp2l1 PE=2 SV=4 - [NH2L1_MOUSE]	1.83131e+06	1.94769e+06	1.80826e+06	1.49666e+06	1.84252e+06	2.04968e+06	2.26797e+06	2.12557e+06	1.72792e+06	2.19655e+06	1.47345e+06	1.94358e+06	1.96124e+06	0.00965596	0.943345	0.0274106
Q80UJ7	Rab3 GTPase-activating protein catalytic subunit OS=Mus musculus GN=Rab3gap1 PE=2 SV=4 - [RB3GP_MOUSE]	47479	64821	59116.7	53332.6	43619	47831.2	63193.7	39698.3	58719.5	55710.8	69619.8	43480.4	60943.9	0.0131535	0.943121	0.0276454
P61358	60S ribosomal protein L27 OS=Mus musculus GN=Rpl27 PE=2 SV=2 - [RL27_MOUSE]	2.81909e+06	2.8847e+06	2.18162e+06	2.0902e+06	2.70147e+06	2.66091e+06	2.49537e+06	2.83232e+06	1.97293e+06	3.17259e+06	1.81847e+06	2.86291e+06	2.49319e+06	-0.012636	0.941869	-0.0287033
Q9DBL9	1-acylglycerol-3-phosphate O-acyltransferase ABHD5 OS=Mus musculus GN=Abhd5 PE=1 SV=1 - [ABHD5_MOUSE]	144190	174802	205178	154324	199780	151218	181457	197084	197562	132781	176108	206570	118264	-0.0133895	0.941869	-0.0284083
Q8BHG1	Nardilysin OS=Mus musculus GN=Nrd1 PE=1 SV=1 - [NRDC_MOUSE]	840381	1.06413e+06	1.06557e+06	1.0733e+06	1.04379e+06	1.16781e+06	1.22514e+06	896512	937193	1.32836e+06	957973	1.21482e+06	1.12338e+06	0.0104694	0.94103	0.0288267
P35550	rRNA 2'-O-methyltransferase fibrillarin OS=Mus musculus GN=Fbl PE=1 SV=2 - [FBRL_MOUSE]	1.48035e+06	1.62648e+06	1.30132e+06	1.13511e+06	1.42788e+06	1.33994e+06	1.37351e+06	1.47187e+06	1.14224e+06	1.67226e+06	1.33085e+06	1.39102e+06	1.23872e+06	-0.00943674	0.940609	-0.0289567
P58391	Small conductance calcium-activated potassium channel protein 3 OS=Mus musculus GN=Kcnn3 PE=1 SV=2 - [KCNN3_MOUSE]	38913.2	38630.5	43149.7	55061.7	49647.6	36531.7	40255.2	36055.5	48854.2	60397.3	54908.8	38635.8	16372.1	-0.0212983	0.940609	-0.0305329
Q00612	Glucose-6-phosphate 1-dehydrogenase X OS=Mus musculus GN=G6pdx PE=1 SV=3 - [G6PD1_MOUSE]	6.77273e+06	6.57535e+06	6.54885e+06	6.20286e+06	7.1572e+06	8.10287e+06	9.01994e+06	7.47521e+06	7.31873e+06	6.35965e+06	6.15236e+06	8.19508e+06	7.39098e+06	-0.00974436	0.940609	-0.0297079
Q921T2	Torsin-1A-interacting protein 1 OS=Mus musculus GN=Tor1aip1 PE=1 SV=3 - [TOIP1_MOUSE]	1.89978e+06	1.53434e+06	1.62758e+06	974843	1.71806e+06	1.02079e+06	1.18899e+06	1.81068e+06	1.40496e+06	1.82632e+06	945926	1.43065e+06	1.23591e+06	0.0190527	0.940609	0.0293704
Q9WUB4	Dynactin subunit 6 OS=Mus musculus GN=Dctn6 PE=1 SV=1 - [DCTN6_MOUSE]	2798.93	4046.8	135.755	1506.98	1339.27	0	9764.91	2069.76	2235.02	3332.99	3405.47	45.5729	4806.66	-0.0793047	0.939576	-0.0325017
Q3TDN2	FAS-associated factor 2 OS=Mus musculus GN=Faf2 PE=2 SV=2 - [FAF2_MOUSE]	338803	366026	408277	335844	461310	296043	408285	414304	379719	372983	352816	373481	332780	-0.009683	0.93946	-0.0325145
P50429	Arylsulfatase B OS=Mus musculus GN=Arsb PE=2 SV=3 - [ARSB_MOUSE]	212872	238997	303632	331778	229837	292624	273745	225293	207755	262129	299915	287293	317511	-0.0130343	0.938706	-0.030403
Q91VR8	Protein BRICK1 OS=Mus musculus GN=Brk1 PE=2 SV=1 - [BRK1_MOUSE]	43827.2	24571.4	48442.7	32978.9	45469.6	41454.9	41651.3	42474.1	38331.9	30532.8	41711.3	47935.8	35124	-0.0152875	0.937282	-0.0317714
Q8R332	Nucleoporin p58/p45 OS=Mus musculus GN=Nupl1 PE=1 SV=1 - [NUPL1_MOUSE]	135589	136656	153488	134482	150139	118705	121194	157137	126341	136923	144249	127211	117955	-0.0083267	0.936974	-0.0311813
P31938	Dual specificity mitogen-activated protein kinase kinase 1 OS=Mus musculus GN=Map2k1 PE=1 SV=2 - [MP2K1_MOUSE]	624502	632528	825095	892643	758011	925406	801078	675748	727974	851965	831667	721471	907329	0.011297	0.93672	0.0320632
Q3THE2	Myosin regulatory light chain 12B OS=Mus musculus GN=Myl12b PE=1 SV=2 - [ML12B_MOUSE]	2.54517e+07	3.61109e+07	2.5679e+07	1.4078e+07	2.37696e+07	2.12049e+07	1.78094e+07	2.52193e+07	2.30591e+07	2.90224e+07	2.26916e+07	2.41887e+07	1.43467e+07	-0.0220373	0.93663	-0.032581
Q9D8B3	Charged multivesicular body protein 4b OS=Mus musculus GN=Chmp4b PE=2 SV=2 - [CHM4B_MOUSE]	250654	379785	269766	264496	345722	290096	294477	325505	301556	330736	331711	277693	243507	0.0119999	0.935005	0.0330023
P46471	26S protease regulatory subunit 7 OS=Mus musculus GN=Psmc2 PE=1 SV=5 - [PRS7_MOUSE]	1.27341e+06	1.41576e+06	1.4317e+06	1.53354e+06	1.55223e+06	1.46629e+06	1.80615e+06	1.49719e+06	1.43203e+06	1.34091e+06	1.37682e+06	1.79219e+06	1.60262e+06	0.00955333	0.934486	0.0325919
Q9WVA2	Mitochondrial import inner membrane translocase subunit Tim8 A OS=Mus musculus GN=Timm8a1 PE=1 SV=1 - [TIM8A_MOUSE]	364158	529324	406200	388202	390899	573058	635010	428181	401834	328816	545337	470060	605503	-0.0193684	0.934486	-0.03277
P08113	Endoplasmin OS=Mus musculus GN=Hsp90b1 PE=1 SV=2 - [ENPL_MOUSE]	5.37448e+07	6.92357e+07	5.23614e+07	6.26246e+07	5.28277e+07	5.90376e+07	7.4022e+07	6.14828e+07	5.56881e+07	5.34303e+07	5.60858e+07	7.04685e+07	6.91967e+07	0.0120575	0.929928	0.0348923
Q9QX60	Deoxyguanosine kinase, mitochondrial OS=Mus musculus GN=Dguok PE=2 SV=3 - [DGUOK_MOUSE]	105749	64995.8	29189.7	72291.6	50144	43871.5	47055.9	74644.3	69498.2	66303.1	47479.4	70440.8	34136.8	0.0332034	0.92902	0.0364627
P51881	ADP/ATP translocase 2 OS=Mus musculus GN=Slc25a5 PE=1 SV=3 - [ADT2_MOUSE]	1.63686e+07	1.77635e+07	1.61031e+07	1.2802e+07	1.29583e+07	1.19782e+07	1.04702e+07	1.58748e+07	1.56099e+07	1.24906e+07	1.54e+07	1.42662e+07	1.16628e+07	0.0157101	0.926155	0.0375793
Q9D0D3	Poly(A) RNA polymerase, mitochondrial OS=Mus musculus GN=Mtpap PE=2 SV=1 - [PAPD1_MOUSE]	39998.8	54247	12957.1	26602.2	25558.8	57502.5	36145.5	41493.1	30152.6	21197.3	18517.1	50728.5	48583.1	-0.0418171	0.92368	-0.0375817
Q9CWK3	CD2 antigen cytoplasmic tail-binding protein 2 OS=Mus musculus GN=Cd2bp2 PE=1 SV=1 - [CD2B2_MOUSE]	73204.9	59015.7	77997.7	97247.9	82699.6	97134.5	83311.4	77575.8	72108.9	59123.8	90342.1	103030	81045.2	-0.0174184	0.923537	-0.0372944
Q9JLV5	Cullin-3 OS=Mus musculus GN=Cul3 PE=1 SV=1 - [CUL3_MOUSE]	293577	288204	302617	392757	345198	282222	306395	291698	306832	339966	313295	341709	287139	-0.011064	0.918353	-0.0416303
Q9JIF0	Protein arginine N-methyltransferase 1 OS=Mus musculus GN=Prmt1 PE=1 SV=1 - [ANM1_MOUSE]	808665	687995	675883	696909	823823	757132	814713	599785	691378	924821	776820	734805	747216	-0.0122427	0.917805	-0.0402556
Q9Z0N2	Eukaryotic translation initiation factor 2 subunit 3, Y-linked OS=Mus musculus GN=Eif2s3y PE=2 SV=2 - [IF2H_MOUSE]	145385	135895	174632	187279	207861	147420	173630	144866	144969	238705	113542	178993	168431	-0.021925	0.917805	-0.0401904
O35226	26S proteasome non-ATPase regulatory subunit 4 OS=Mus musculus GN=Psmd4 PE=1 SV=1 - [PSMD4_MOUSE]	983438	1.15683e+06	1.0201e+06	1.01503e+06	1.07088e+06	1.38777e+06	1.37787e+06	1.04396e+06	1.0604e+06	1.15384e+06	1.26525e+06	1.07792e+06	1.33261e+06	0.0139262	0.917339	0.0414384
Q3SXD3	HD domain-containing protein 2 OS=Mus musculus GN=Hddc2 PE=1 SV=1 - [HDDC2_MOUSE]	40239.4	44967.9	37050.9	39397.7	38031	51329.2	55062.3	55923.2	41323.9	36105.8	40801.5	36985.8	54704.2	0.0190733	0.917339	0.0401011
Q9JHP7	KDEL motif-containing protein 1 OS=Mus musculus GN=Kdelc1 PE=1 SV=1 - [KDEL1_MOUSE]	18866.5	23331.9	24863.9	20472.2	23975.9	22115.6	20510.4	18847.8	18245.7	22258	29183.2	23906.5	21078.3	0.0152357	0.916871	0.0413303
Q9CR21	Acyl carrier protein, mitochondrial OS=Mus musculus GN=Ndufab1 PE=1 SV=1 - [ACPM_MOUSE]	770971	885024	750625	646115	685639	800124	1.02103e+06	929717	841959	743392	941602	748795	493821	-0.0201284	0.915543	-0.0410775
P63325	40S ribosomal protein S10 OS=Mus musculus GN=Rps10 PE=1 SV=1 - [RS10_MOUSE]	1.94977e+06	1.74658e+06	1.9676e+06	1.56436e+06	1.4369e+06	1.4625e+06	1.79337e+06	1.91653e+06	1.53452e+06	1.59741e+06	1.94902e+06	1.63732e+06	1.67764e+06	0.013263	0.911371	0.0435943
Q8K021	Secretory carrier-associated membrane protein 1 OS=Mus musculus GN=Scamp1 PE=1 SV=1 - [SCAM1_MOUSE]	308068	357445	315403	281978	276155	305241	299292	317262	383614	224338	284000	371882	277772	0.0167932	0.911253	0.0448422
P63073	Eukaryotic translation initiation factor 4E OS=Mus musculus GN=Eif4e PE=1 SV=1 - [IF4E_MOUSE]	272493	281032	301187	363931	393246	397460	359335	322842	359429	337324	279983	337557	416811	0.0167051	0.910446	0.0438637
Q8K1N1	Calcium-independent phospholipase A2-gamma OS=Mus musculus GN=Pnpla8 PE=2 SV=1 - [PLPL8_MOUSE]	71805.2	68268.3	75001.8	53523.8	121687	78227.5	62270.1	57593.9	86997.8	109223	92250.4	53591.1	65799.1	0.0329118	0.910446	0.0434099
P16110	Galectin-3 OS=Mus musculus GN=Lgals3 PE=1 SV=3 - [LEG3_MOUSE]	3.31188e+07	3.54572e+07	3.3785e+07	2.9278e+07	3.33022e+07	3.14631e+07	3.87187e+07	3.84228e+07	3.53958e+07	3.25385e+07	3.10361e+07	3.4091e+07	2.84906e+07	-0.0112048	0.909447	-0.0438748
Q3UJD6	Ubiquitin carboxyl-terminal hydrolase 19 OS=Mus musculus GN=Usp19 PE=2 SV=1 - [UBP19_MOUSE]	42469.7	65836.7	54769.8	70374	86614.4	37912.1	48551.5	58216.7	75260.4	57107.8	58875	65331.9	40854.1	0.0294781	0.909447	0.0456807
P02089	Hemoglobin subunit beta-2 OS=Mus musculus GN=Hbb-b2 PE=1 SV=2 - [HBB2_MOUSE]	15148.9	93139.5	44226.1	57337.1	1.08821e+06	312736	760557	68557.1	98598.5	49457.6	140837	92364.5	224222	-1.59242	0.909345	-0.504704
P24063	Integrin alpha-L OS=Mus musculus GN=Itgal PE=1 SV=2 - [ITAL_MOUSE]	2.06184e+06	2.381e+06	2.191e+06	1.98324e+06	2.35843e+06	1.96965e+06	2.42511e+06	2.37314e+06	2.20431e+06	2.33313e+06	2.16711e+06	2.32672e+06	1.86427e+06	0.0102747	0.909345	0.0445868
P30275	Creatine kinase U-type, mitochondrial OS=Mus musculus GN=Ckmt1 PE=1 SV=1 - [KCRU_MOUSE]	4384.9	5547.04	16430.3	33224.3	11506.7	14683.8	18321.6	5650.78	7213.27	204808	15695.3	14581.4	15410.3	1.56147	0.909345	0.358239
P61290	Proteasome activator complex subunit 3 OS=Mus musculus GN=Psme3 PE=1 SV=1 - [PSME3_MOUSE]	582015	599802	764643	804013	824091	804742	779675	694076	580745	757108	725844	830271	945412	0.0359169	0.909345	0.0895954
Q60996	Serine/threonine-protein phosphatase 2A 56 kDa regulatory subunit gamma isoform OS=Mus musculus GN=Ppp2r5c PE=1 SV=2 - [2A5G_MOUSE]	119540	142032	156062	258952	174819	132623	137360	175868	159054	132994	141830	133168	132629	-0.134641	0.909345	-0.238719
Q61176	Arginase-1 OS=Mus musculus GN=Arg1 PE=1 SV=1 - [ARGI1_MOUSE]	0	174.241	541.25	215.615	754.374	34679.1	1445.02	5510.81	363.22	46051.8	0	0	880.84	0.70436	0.909345	0.118333
Q6ZQ08	CCR4-NOT transcription complex subunit 1 OS=Mus musculus GN=Cnot1 PE=1 SV=2 - [CNOT1_MOUSE]	62840.5	75353	69655.3	66053.5	69589.8	61756.5	64832.9	69186.3	67823.7	84041.3	65467.7	63498.9	63459.9	0.0372917	0.909345	0.153518
Q80XI3	Eukaryotic translation initiation factor 4 gamma 3 OS=Mus musculus GN=Eif4g3 PE=1 SV=2 - [IF4G3_MOUSE]	15979.4	15856.5	1511.25	15324.2	3125.48	6869.56	1799.7	9393.95	8003.88	11830.4	4131.21	8509.7	5249.83	-0.137427	0.909345	-0.0881552
Q8BGT7	Survival of motor neuron-related-splicing factor 30 OS=Mus musculus GN=Smndc1 PE=2 SV=1 - [SPF30_MOUSE]	30912.9	43681.7	35531.7	31611.1	28821.7	37106.5	49805.4	32497.2	29747	31874.3	47342	39148.3	43684.4	0.0233682	0.909345	0.0444328
Q8K0E8	Fibrinogen beta chain OS=Mus musculus GN=Fgb PE=2 SV=1 - [FIBB_MOUSE]	33823.5	93752.4	25177	41875.2	461171	272755	52520.2	94671.1	64985.9	101658	41105.8	31739.9	96668.7	-0.964855	0.909345	-0.377333
Q91VW3	SH3 domain-binding glutamic acid-rich-like protein 3 OS=Mus musculus GN=Sh3bgrl3 PE=1 SV=1 - [SH3L3_MOUSE]	5.20108e+06	5.31079e+06	7.31878e+06	7.28349e+06	6.67454e+06	5.6935e+06	8.34451e+06	7.27626e+06	7.33829e+06	4.58257e+06	6.98462e+06	7.49755e+06	3.91463e+06	-0.0632965	0.909345	-0.11037
Q921Q3	Chitobiosyldiphosphodolichol beta-mannosyltransferase OS=Mus musculus GN=Alg1 PE=2 SV=3 - [ALG1_MOUSE]	82443	86797.9	74221.8	103207	106973	87462.4	93436.5	96484.2	95858.3	80427.4	94996.4	88840.6	41639.4	-0.126463	0.909345	-0.253729
Q9CQA1	Trafficking protein particle complex subunit 5 OS=Mus musculus GN=Trappc5 PE=1 SV=1 - [TPPC5_MOUSE]	52468.6	61916.3	37078.8	56324.9	29636.3	44028.3	43081.7	68744.9	71113.2	39133.6	40468.6	42635.7	37564.5	0.107348	0.909345	0.145263
Q9D6I7	Protein FAM69A OS=Mus musculus GN=Fam69a PE=2 SV=1 - [FA69A_MOUSE]	58370.4	27594.1	81783	82385.7	52978.9	40583.6	51876.9	54281.5	56924.9	57820.4	62993.8	69638.3	17844.2	-0.0857206	0.909345	-0.0924823
Q9R069	Basal cell adhesion molecule OS=Mus musculus GN=Bcam PE=2 SV=1 - [BCAM_MOUSE]	6168.85	21076	3596.53	12404	32159.7	19643.3	3473.12	56380.5	4670.52	8406.22	15572	10830.9	9012.79	0.312523	0.909345	0.123083
P61327	Protein mago nashi homolog OS=Mus musculus GN=Magoh PE=2 SV=1 - [MGN_MOUSE]	508737	714708	445933	361109	356707	190130	364417	431265	352126	350884	557628	368075	529741	0.0385177	0.909331	0.0484569
Q8BGX2	Uncharacterized protein C19orf52 homolog OS=Mus musculus PE=2 SV=1 - [CS052_MOUSE]	45525.8	41469.1	38902.9	19941.2	26614.1	16523.6	15816.3	36121.2	50248.6	35116.1	31957.6	25100.8	4112.67	0.0573632	0.907419	0.0463983
Q8VD65	Phosphoinositide 3-kinase regulatory subunit 4 OS=Mus musculus GN=Pik3r4 PE=1 SV=3 - [PI3R4_MOUSE]	15486.3	26953.5	23240.7	18400.2	16714.4	14731.4	20242.4	16747.1	20735.8	22828.4	16240.2	21106.5	16763.4	-0.024402	0.907201	-0.0487155
Q9CPT4	UPF0556 protein C19orf10 homolog OS=Mus musculus GN=D17Wsu104e PE=2 SV=1 - [CS010_MOUSE]	868294	1.04242e+06	640530	869110	970160	1.03998e+06	1.13246e+06	947296	827105	1.02711e+06	668014	1.10842e+06	961721	-0.0221522	0.902266	-0.0488134
P36552	Coproporphyrinogen-III oxidase, mitochondrial OS=Mus musculus GN=Cpox PE=1 SV=2 - [HEM6_MOUSE]	12266.4	19729.9	18415.5	12416.2	11448.4	14979.5	14398.6	8519.9	11994.9	14707.5	18301.8	14313.4	19086.6	-0.0315616	0.901497	-0.0489502
Q8CCJ3	E3 UFM1-protein ligase 1 OS=Mus musculus GN=Ufl1 PE=1 SV=2 - [UFL1_MOUSE]	239709	249676	256597	295910	218872	250254	256242	255277	239905	230387	274417	260347	265587	0.0105575	0.901257	0.0508735
Q8CFQ3	Intron-binding protein aquarius OS=Mus musculus GN=Aqr PE=2 SV=2 - [AQR_MOUSE]	62783.4	53946.6	71242.4	74339.8	61593.6	66227.1	70309.1	77046.1	64315.3	57373.4	66448	53126.9	72056.7	-0.0157981	0.901257	-0.0491654
Q9CPW2	Adrenodoxin-like protein, mitochondrial OS=Mus musculus GN=Fdx1l PE=2 SV=1 - [ADXL_MOUSE]	54414.4	96392.8	73121.1	80931.7	112555	66542.1	92094.5	87366.6	90449.1	94299.5	72158.5	69605.7	70980.9	-0.0262361	0.901257	-0.0523369
Q9EQH2	Endoplasmic reticulum aminopeptidase 1 OS=Mus musculus GN=Erap1 PE=2 SV=2 - [ERAP1_MOUSE]	2.28306e+06	3.17901e+06	3.17035e+06	3.05861e+06	3.58453e+06	3.66766e+06	3.79349e+06	2.87941e+06	2.78953e+06	3.13792e+06	2.90266e+06	3.98874e+06	3.52275e+06	-0.0199468	0.901257	-0.0496123
Q8BRF7	Sec1 family domain-containing protein 1 OS=Mus musculus GN=Scfd1 PE=2 SV=1 - [SCFD1_MOUSE]	788128	908447	871577	891065	821451	884903	893389	779254	769347	824283	905155	824731	1.04779e+06	-0.0119487	0.900286	-0.0524624
Q91YE6	Importin-9 OS=Mus musculus GN=Ipo9 PE=1 SV=3 - [IPO9_MOUSE]	136433	207784	187704	265408	316394	204350	265827	179068	268197	255381	250422	189577	243419	0.0299046	0.899119	0.0529428
Q9DBL1	Short/branched chain specific acyl-CoA dehydrogenase, mitochondrial OS=Mus musculus GN=Acadsb PE=1 SV=1 - [ACDSB_MOUSE]	175983	206756	189713	311183	250583	203971	230769	221750	214887	161428	195115	241535	285498	-0.0266414	0.899119	-0.0508296
P35276	Ras-related protein Rab-3D OS=Mus musculus GN=Rab3d PE=1 SV=1 - [RAB3D_MOUSE]	656884	768216	826551	836585	940731	791915	831260	702041	667625	792161	938930	897240	793070	-0.0160585	0.898631	-0.0508223
Q8R550	SH3 domain-containing kinase-binding protein 1 OS=Mus musculus GN=Sh3kbp1 PE=1 SV=1 - [SH3K1_MOUSE]	264724	323730	429016	415070	357220	443915	413497	312439	335107	372531	384263	375490	529121	0.0251783	0.897779	0.051235
Q9CQM9	Glutaredoxin-3 OS=Mus musculus GN=Glrx3 PE=1 SV=1 - [GLRX3_MOUSE]	898570	1.03732e+06	1.01081e+06	1.04065e+06	977864	1.45679e+06	1.20559e+06	999772	1.06116e+06	960478	821316	1.28255e+06	1.30597e+06	-0.0237361	0.897779	-0.0514375
Q9EST4	Proteasome assembly chaperone 2 OS=Mus musculus GN=Psmg2 PE=2 SV=1 - [PSMG2_MOUSE]	2412.36	2548.1	473.339	5716.04	1206.23	189.68	3474.78	1849.82	1429.74	2194.79	3128.97	86.405	4078.18	-0.105008	0.897779	-0.0528787
Q9JKX6	ADP-sugar pyrophosphatase OS=Mus musculus GN=Nudt5 PE=1 SV=1 - [NUDT5_MOUSE]	137549	144631	165419	128262	169151	177336	137132	145463	130352	126918	152831	164081	201634	0.0207476	0.897779	0.0515556
O54962	Barrier-to-autointegration factor OS=Mus musculus GN=Banf1 PE=1 SV=1 - [BAF_MOUSE]	967370	734005	801609	356455	641913	456018	346242	942956	654057	590047	893876	504807	246584	0.0550651	0.895422	0.0525664
P62270	40S ribosomal protein S18 OS=Mus musculus GN=Rps18 PE=1 SV=3 - [RS18_MOUSE]	1.06413e+06	1.0982e+06	1.07088e+06	907407	809313	1.20068e+06	1.04872e+06	1.08929e+06	838633	823042	1.24289e+06	1.05702e+06	1.03592e+06	-0.0197851	0.895205	-0.0527085
Q925N2	Sideroflexin-2 OS=Mus musculus GN=Sfxn2 PE=2 SV=1 - [SFXN2_MOUSE]	48307.5	40607.7	31486.1	20734.2	26291.8	18086.3	22609	37178.7	33083.7	36878.7	26240.9	30656.8	19922.3	0.0443601	0.89295	0.0566051
P59235	Nucleoporin Nup43 OS=Mus musculus GN=Nup43 PE=2 SV=2 - [NUP43_MOUSE]	66181.6	118885	93600.7	119006	131494	86101.8	111106	114179	85269.5	112348	103333	118054	100611	0.0256912	0.891874	0.0582283
O35682	Myeloid-associated differentiation marker OS=Mus musculus GN=Myadm PE=2 SV=2 - [MYADM_MOUSE]	435306	544778	531270	365783	393714	405878	444817	488943	474564	361854	507182	398792	484603	0.0215821	0.884544	0.0577976
P97429	Annexin A4 OS=Mus musculus GN=Anxa4 PE=2 SV=4 - [ANXA4_MOUSE]	1.37147e+07	1.90532e+07	1.56487e+07	7.15348e+06	2.25689e+07	2.27956e+07	1.74004e+07	1.57351e+07	1.78348e+07	1.60991e+07	1.6732e+07	1.92727e+07	1.84216e+07	0.0374215	0.881704	0.0703252
Q9D7M8	DNA-directed RNA polymerase II subunit RPB4 OS=Mus musculus GN=Polr2d PE=2 SV=2 - [RPB4_MOUSE]	302683	292142	356531	184658	256868	260042	208696	310931	269537	184980	288231	306339	197733	-0.0347038	0.876207	-0.0607788
Q99LT0	Protein dpy-30 homolog OS=Mus musculus GN=Dpy30 PE=1 SV=1 - [DPY30_MOUSE]	396405	435987	555740	761276	517041	527319	605359	501071	554048	404015	555059	660339	511328	-0.0315934	0.875432	-0.0627996
P0C0A3	Charged multivesicular body protein 6 OS=Mus musculus GN=Chmp6 PE=2 SV=2 - [CHMP6_MOUSE]	82665.2	159410	73913.3	100392	150098	127779	123195	98363.4	90848.2	145547	108468	91426.3	145919	-0.0419956	0.874925	-0.0623792
Q01768	Nucleoside diphosphate kinase B OS=Mus musculus GN=Nme2 PE=1 SV=1 - [NDKB_MOUSE]	4.75008e+06	3.63144e+06	5.29813e+06	4.34233e+06	4.12737e+06	4.22441e+06	5.03374e+06	4.80577e+06	5.4546e+06	5.00879e+06	4.38178e+06	5.04901e+06	2.74477e+06	0.0278123	0.874925	0.0619564
Q9EQ28	DNA polymerase delta subunit 3 OS=Mus musculus GN=Pold3 PE=1 SV=2 - [DPOD3_MOUSE]	27970.9	29652.3	26939.3	22100.8	38346.7	41423.4	30348	26654.8	29691.1	40907.1	25760	35501.8	31565	0.0327564	0.874654	0.0621904
Q99LD4	COP9 signalosome complex subunit 1 OS=Mus musculus GN=Gps1 PE=1 SV=1 - [CSN1_MOUSE]	33403.9	25640.9	28615.3	21189.1	25227.6	28915.1	27280.2	28057	22873.5	14448.8	33696.7	34961.4	25058.7	-0.0357739	0.873206	-0.0639492
Q60967	Bifunctional 3'-phosphoadenosine 5'-phosphosulfate synthase 1 OS=Mus musculus GN=Papss1 PE=2 SV=1 - [PAPS1_MOUSE]	262816	432137	337399	442719	409661	388266	397038	278774	368025	359794	384170	422827	524412	0.0308097	0.872654	0.0624002
Q6P5F9	Exportin-1 OS=Mus musculus GN=Xpo1 PE=1 SV=1 - [XPO1_MOUSE]	1.75531e+06	1.63091e+06	1.82516e+06	1.9761e+06	2.3486e+06	1.86917e+06	2.09661e+06	2.00672e+06	2.05516e+06	1.98375e+06	1.93475e+06	1.94383e+06	1.77838e+06	0.0160617	0.872304	0.0703282
P63323	40S ribosomal protein S12 OS=Mus musculus GN=Rps12 PE=1 SV=2 - [RS12_MOUSE]	1.14324e+06	1.34887e+06	1.46019e+06	1.3852e+06	1.4647e+06	1.58152e+06	1.52012e+06	1.45172e+06	1.05865e+06	1.47738e+06	1.18493e+06	1.71454e+06	1.75156e+06	0.0252325	0.871346	0.0647756
Q99J56	Derlin-1 OS=Mus musculus GN=Derl1 PE=1 SV=1 - [DERL1_MOUSE]	129500	115061	90825.3	114923	97668.7	63385.9	76385.7	136207	100097	66285.9	145076	125393	39761.4	0.055974	0.8697	0.0649956
Q8BSU7	MOB kinase activator 3A OS=Mus musculus GN=Mob3a PE=2 SV=1 - [MOB3A_MOUSE]	5704.07	7748.17	1923.23	39.575	2827.17	1110.38	11953.5	4031.17	3084.89	4454.62	3269.58	292.334	9091.25	-0.147621	0.869488	-0.0663458
O55028	[3-methyl-2-oxobutanoate dehydrogenase [lipoamide]] kinase, mitochondrial OS=Mus musculus GN=Bckdk PE=1 SV=1 - [BCKD_MOUSE]	82477.5	60129.6	76655.3	52850.5	77134.7	60851.3	62658.7	75158.7	60418.8	79576.5	39351.8	96717.3	65114.6	0.0390454	0.86762	0.0661976
P29391	Ferritin light chain 1 OS=Mus musculus GN=Ftl1 PE=1 SV=2 - [FRIL1_MOUSE]	2.0854e+06	3.95753e+06	2.65366e+06	2.00012e+06	2.48332e+06	4.88689e+06	2.4293e+06	2.19487e+06	2.52267e+06	2.48703e+06	1.6631e+06	3.1997e+06	4.7305e+06	-0.0646864	0.86762	-0.0649828
Q00941	Granulocyte-macrophage colony-stimulating factor receptor subunit alpha OS=Mus musculus GN=Csf2ra PE=2 SV=2 - [CSF2R_MOUSE]	10419.6	31979.9	39275	28297.9	22818.6	19708.9	27082.1	17562.3	19230	31169.6	37521.4	35447.1	5224.52	-0.0747505	0.86762	-0.0649429
Q6P1F6	Serine/threonine-protein phosphatase 2A 55 kDa regulatory subunit B alpha isoform OS=Mus musculus GN=Ppp2r2a PE=1 SV=1 - [2ABA_MOUSE]	497851	541507	700488	583410	932073	559554	739329	728354	718755	603327	741001	613092	586318	0.0318863	0.86762	0.0708417
Q9D023	Mitochondrial pyruvate carrier 2 OS=Mus musculus GN=Mpc2 PE=1 SV=1 - [MPC2_MOUSE]	104714	75992.9	71606.5	51635.7	49059.5	46735.9	38977.2	100435	81687.9	49140.9	58105.5	75352.6	28632.3	0.0649161	0.86762	0.0647957
Q99020	Heterogeneous nuclear ribonucleoprotein A/B OS=Mus musculus GN=Hnrnpab PE=1 SV=1 - [ROAA_MOUSE]	3.08634e+06	3.92199e+06	4.51709e+06	4.38848e+06	4.8655e+06	4.55067e+06	5.35246e+06	4.0655e+06	4.22932e+06	4.45058e+06	3.86819e+06	5.13937e+06	5.00669e+06	0.0250342	0.866835	0.0675499
Q03347	Runt-related transcription factor 1 OS=Mus musculus GN=Runx1 PE=1 SV=1 - [RUNX1_MOUSE]	40338.6	35164.4	34132.1	5255.01	23105.9	22881.7	3532.94	26392.6	34889.6	18103.9	33329.5	12331.1	6212.94	-0.102489	0.866334	-0.0670501
Q9D7S9	Charged multivesicular body protein 5 OS=Mus musculus GN=Chmp5 PE=2 SV=1 - [CHMP5_MOUSE]	257434	297959	374971	283985	441546	380097	300695	321296	289095	499030	267263	375833	305471	0.0391621	0.865348	0.066316
Q99N87	28S ribosomal protein S5, mitochondrial OS=Mus musculus GN=Mrps5 PE=2 SV=1 - [RT05_MOUSE]	67140.4	156694	107498	146804	153404	110662	149573	125991	122340	154528	145301	138346	98547.7	0.0385015	0.864985	0.0702355
P42867	UDP-N-acetylglucosamine--dolichyl-phosphate N-acetylglucosaminephosphotransferase OS=Mus musculus GN=Dpagt1 PE=1 SV=2 - [GPT_MOUSE]	195836	116521	157809	172776	113618	102577	77150.6	181243	181816	95644.2	179690	152497	48257.5	0.0643633	0.862571	0.0675984
P06537	Glucocorticoid receptor OS=Mus musculus GN=Nr3c1 PE=1 SV=1 - [GCR_MOUSE]	18518.6	23372	31439	13109.3	25588.9	12999.4	13887.8	17510.2	20893.6	20833.8	25788.3	17842.9	11538.7	-0.0576284	0.861455	-0.070821
Q99PG4	Regulator of G-protein signaling 18 OS=Mus musculus GN=Rgs18 PE=2 SV=1 - [RGS18_MOUSE]	56821.8	61837.6	63350	27689.1	49069.2	25154.1	27416.8	54228.8	44105.3	34977.7	53249.5	39122.9	51099.1	0.0526649	0.861455	0.0712128
P54775	26S protease regulatory subunit 6B OS=Mus musculus GN=Psmc4 PE=1 SV=2 - [PRS6B_MOUSE]	1.56853e+06	1.85975e+06	1.73029e+06	1.85733e+06	1.52942e+06	1.63142e+06	2.12736e+06	1.83541e+06	1.95903e+06	1.67455e+06	1.92601e+06	1.55114e+06	1.74175e+06	0.0192296	0.860706	0.070289
Q8BWM0	Prostaglandin E synthase 2 OS=Mus musculus GN=Ptges2 PE=1 SV=3 - [PGES2_MOUSE]	305840	369414	331136	305099	362245	280446	338006	322862	351598	300520	376150	270425	316546	-0.0196876	0.858694	-0.0693703
P56960	Exosome component 10 OS=Mus musculus GN=Exosc10 PE=1 SV=2 - [EXOSX_MOUSE]	30146.7	39041.3	50310.2	46053.2	38359.7	35934.9	35966.4	34887	30419.6	26592.8	48878.1	52062.7	50948.3	0.0443347	0.858492	0.0741665
Q6PGH2	Hematological and neurological expressed 1-like protein OS=Mus musculus GN=Hn1l PE=1 SV=1 - [HN1L_MOUSE]	80387.3	34825.9	108888	100318	52786.6	84285.2	57896.4	71504.7	87256.2	57580.4	95401.4	71255.8	78909.5	0.0531865	0.858492	0.0754135
Q3V4B5	COMM domain-containing protein 6 OS=Mus musculus GN=Commd6 PE=2 SV=1 - [COMD6_MOUSE]	122323	162439	172453	112676	116105	143824	130117	132305	137873	127522	162892	149508	127907	0.0264158	0.857491	0.0738877
Q3UJB9	Enhancer of mRNA-decapping protein 4 OS=Mus musculus GN=Edc4 PE=1 SV=2 - [EDC4_MOUSE]	467481	486161	485123	495845	587008	370094	406345	522847	517284	486618	493601	461085	392767	0.0239373	0.856492	0.0730877
Q61249	Immunoglobulin-binding protein 1 OS=Mus musculus GN=Igbp1 PE=1 SV=1 - [IGBP1_MOUSE]	66745.2	70713.6	81263.1	53293.9	77322.2	71775	59313.6	55777.7	58957	80206.7	63847.8	79869.8	81597.7	0.029347	0.85551	0.0710542
Q99P72	Reticulon-4 OS=Mus musculus GN=Rtn4 PE=1 SV=2 - [RTN4_MOUSE]	3.41829e+06	5.28735e+06	3.61368e+06	4.54702e+06	4.62659e+06	5.26329e+06	5.89673e+06	4.3045e+06	4.05487e+06	4.5379e+06	4.40917e+06	4.62033e+06	5.47269e+06	-0.0306739	0.855065	-0.0764667
Q64514	Tripeptidyl-peptidase 2 OS=Mus musculus GN=Tpp2 PE=2 SV=3 - [TPP2_MOUSE]	974529	932566	1.00368e+06	1.03883e+06	1.03386e+06	1.16493e+06	1.14406e+06	1.01472e+06	985076	953012	1.04134e+06	1.18884e+06	1.13742e+06	0.0160047	0.854871	0.0715694
P0C0S6	Histone H2A.Z OS=Mus musculus GN=H2afz PE=1 SV=2 - [H2AZ_MOUSE]	7.50159e+06	6.40211e+06	9.26807e+06	4.64925e+06	6.24138e+06	5.08279e+06	4.17006e+06	8.51359e+06	5.83206e+06	8.03829e+06	4.90804e+06	4.1328e+06	4.23935e+06	-0.0580084	0.85413	-0.0719655
P80318	T-complex protein 1 subunit gamma OS=Mus musculus GN=Cct3 PE=1 SV=1 - [TCPG_MOUSE]	2.50538e+06	2.40577e+06	2.68407e+06	2.83559e+06	2.17874e+06	2.51962e+06	2.92464e+06	2.79952e+06	2.66988e+06	2.04892e+06	2.35913e+06	3.05755e+06	2.78468e+06	0.02266	0.85413	0.072111
Q9DBS2	Tumor protein p63-regulated gene 1-like protein OS=Mus musculus GN=Tprg1l PE=1 SV=1 - [TPRGL_MOUSE]	86479.3	92219.1	64254	67430.1	58643.6	81404.8	87191.2	79559	81802.3	73086.5	63753.9	68977.6	84642.5	-0.0284463	0.8515	-0.076772
Q8CC88	von Willebrand factor A domain-containing protein 8 OS=Mus musculus GN=Vwa8 PE=2 SV=2 - [VWA8_MOUSE]	48380.2	92143	49949.8	98664	33276.8	40820.2	51752	49906.8	68716.9	75108.7	83108.7	49413.5	46917.3	0.0691703	0.851231	0.0771386
Q8BZA9	Fructose-2,6-bisphosphatase TIGAR OS=Mus musculus GN=Tigar PE=1 SV=1 - [TIGAR_MOUSE]	148135	172061	151642	221655	173635	149512	213785	145557	211834	159060	194281	196108	170765	0.0310639	0.851219	0.0745213
Q91VH2	Sorting nexin-9 OS=Mus musculus GN=Snx9 PE=1 SV=1 - [SNX9_MOUSE]	636574	606543	599746	567210	544851	521984	560384	525072	623530	546023	620602	534619	577065	-0.0140867	0.850557	-0.0737514
Q9D1M0	Protein SEC13 homolog OS=Mus musculus GN=Sec13 PE=2 SV=3 - [SEC13_MOUSE]	903954	1.12498e+06	1.31153e+06	1.03225e+06	1.36299e+06	1.08869e+06	1.27851e+06	917845	1.13435e+06	1.0664e+06	1.17496e+06	1.52915e+06	966062	-0.0328962	0.850445	-0.0739207
P97371	Proteasome activator complex subunit 1 OS=Mus musculus GN=Psme1 PE=2 SV=2 - [PSME1_MOUSE]	4.67472e+06	6.07907e+06	5.08536e+06	6.04897e+06	5.55808e+06	5.93678e+06	6.22151e+06	5.24983e+06	5.69365e+06	5.09816e+06	4.44378e+06	6.72797e+06	7.44468e+06	0.0299196	0.849603	0.0762065
P11499	Heat shock protein HSP 90-beta OS=Mus musculus GN=Hsp90ab1 PE=1 SV=3 - [HS90B_MOUSE]	2.7331e+07	3.47032e+07	3.47426e+07	3.75547e+07	3.78692e+07	3.62629e+07	4.48929e+07	3.19525e+07	3.35296e+07	3.82428e+07	3.21406e+07	4.63498e+07	3.93977e+07	0.0292659	0.848934	0.0747327
P14869	60S acidic ribosomal protein P0 OS=Mus musculus GN=Rplp0 PE=1 SV=3 - [RLA0_MOUSE]	1.19522e+07	1.41805e+07	1.53035e+07	1.41827e+07	1.3606e+07	1.3287e+07	1.77902e+07	1.41762e+07	1.25436e+07	1.21161e+07	1.47697e+07	1.46861e+07	1.62708e+07	-0.0238694	0.848934	-0.0756873
Q9JJA2	Conserved oligomeric Golgi complex subunit 8 OS=Mus musculus GN=Cog8 PE=2 SV=3 - [COG8_MOUSE]	8634.19	12612.5	10636.2	13530.2	14945.1	8479.79	10619.9	11737.5	15443.7	11543.6	11752.8	12157.3	7544.22	0.0432435	0.846809	0.0757823
Q9BCZ4	Selenoprotein S OS=Mus musculus GN=Vimp PE=2 SV=3 - [SELS_MOUSE]	104204	116338	131620	173639	76426.8	145091	114046	144873	109789	82105.6	140930	125534	160131	0.0481371	0.84545	0.0768956
Q9D8X2	Coiled-coil domain-containing protein 124 OS=Mus musculus GN=Ccdc124 PE=2 SV=1 - [CC124_MOUSE]	68610.5	91239	98364.5	54149.4	73138.1	78777	74554.2	80530.5	84042.4	65943.8	68221.7	76623.4	98012.4	0.035536	0.841007	0.0794621
P14602	Heat shock protein beta-1 OS=Mus musculus GN=Hspb1 PE=1 SV=3 - [HSPB1_MOUSE]	16968.8	51448.7	17876.4	42191.8	31003.6	32993.9	24035.5	30792.6	28932.5	24056.3	41700.2	35663.2	33447.6	0.0683566	0.836935	0.0869771
Q8BN21	Serine/threonine-protein kinase VRK2 OS=Mus musculus GN=Vrk2 PE=1 SV=2 - [VRK2_MOUSE]	620.229	760.261	297.955	2125.61	811.477	2514.8	146.018	412.162	702.56	715.51	896.378	0.458087	2695.65	-0.201808	0.836902	-0.0799637
Q8VHI3	GDP-fucose protein O-fucosyltransferase 2 OS=Mus musculus GN=Pofut2 PE=1 SV=1 - [OFUT2_MOUSE]	36599.9	53704.9	43569.5	49380.1	65634	36490.8	45171.8	62125	39958	37941.4	53720.4	51514.9	28025.9	-0.0520711	0.835731	-0.080291
B1AZP2	Disks large-associated protein 4 OS=Mus musculus GN=Dlgap4 PE=1 SV=1 - [DLGP4_MOUSE]	157556	197038	123569	142078	214910	181951	170294	177209	171381	160706	125455	153707	203360	-0.0372598	0.835701	-0.0817084
Q91VE0	Long-chain fatty acid transport protein 4 OS=Mus musculus GN=Slc27a4 PE=1 SV=1 - [S27A4_MOUSE]	71164.8	69325.2	52105.8	45882.3	60083.1	47701.8	75891.4	83818.1	67784.8	57777.9	57328.4	45475	60733.5	0.043479	0.835701	0.0805554
Q8VCI5	Peroxisomal biogenesis factor 19 OS=Mus musculus GN=Pex19 PE=1 SV=1 - [PEX19_MOUSE]	159064	230817	191255	219559	228996	292778	278085	197352	182491	207146	180299	266616	295497	-0.0454022	0.833268	-0.0816857
Q9CXD6	Mitochondrial calcium uniporter regulator 1 OS=Mus musculus GN=Mcur1 PE=2 SV=1 - [MCUR1_MOUSE]	8633.65	8402.23	13540.3	8270.23	10535	7964.92	3022.18	9646.04	7623.67	7882.26	8269.21	7158.65	8983.23	-0.0621386	0.833068	-0.0966865
P25799	Nuclear factor NF-kappa-B p105 subunit OS=Mus musculus GN=Nfkb1 PE=1 SV=2 - [NFKB1_MOUSE]	500086	502599	589911	658093	624473	586543	567731	601837	509056	498653	534408	725337	652197	0.0279997	0.831967	0.0828432
P60335	Poly(rC)-binding protein 1 OS=Mus musculus GN=Pcbp1 PE=1 SV=1 - [PCBP1_MOUSE]	5.21079e+06	4.70685e+06	6.0051e+06	6.59407e+06	4.78999e+06	4.90549e+06	5.79645e+06	5.80418e+06	6.05013e+06	5.0852e+06	6.1044e+06	5.45543e+06	4.67651e+06	0.0261951	0.831945	0.0842793
Q6TEK5	Vitamin K epoxide reductase complex subunit 1-like protein 1 OS=Mus musculus GN=Vkorc1l1 PE=2 SV=1 - [VKORL_MOUSE]	476552	677659	568575	353231	605728	358313	357495	493867	595852	617407	506303	511553	300848	0.0552269	0.831945	0.0835456
Q8BGQ7	Alanine--tRNA ligase, cytoplasmic OS=Mus musculus GN=Aars PE=1 SV=1 - [SYAC_MOUSE]	1.18986e+06	1.14247e+06	1.48869e+06	1.45286e+06	1.49337e+06	1.38785e+06	1.72409e+06	1.39159e+06	1.46208e+06	1.17823e+06	1.39566e+06	1.59036e+06	1.61553e+06	0.0279369	0.831945	0.0840754
Q8BVA2	Transmembrane protein 222 OS=Mus musculus GN=Tmem222 PE=2 SV=1 - [TM222_MOUSE]	127582	126972	119507	94305.8	130492	111400	106812	138916	115568	93077.8	109850	135330	121323	0.0279865	0.831945	0.0824967
Q8R0F3	Sulfatase-modifying factor 1 OS=Mus musculus GN=Sumf1 PE=1 SV=2 - [SUMF1_MOUSE]	45474	53262.1	55501.5	28550.1	46772.9	56110.8	37546.2	41905.2	38227.7	28172.9	43741.7	61949.1	53086.1	-0.0528274	0.831945	-0.0823491
Q99M28	RNA-binding protein with serine-rich domain 1 OS=Mus musculus GN=Rnps1 PE=2 SV=1 - [RNPS1_MOUSE]	251254	302164	342451	280478	319615	228637	260222	260210	219293	402108	214548	302991	251241	-0.0438075	0.831945	-0.0838356
Q9CX34	Suppressor of G2 allele of SKP1 homolog OS=Mus musculus GN=Sugt1 PE=2 SV=3 - [SUGT1_MOUSE]	501168	707014	612288	684581	583058	775996	717436	550911	559397	540914	674046	803449	912603	0.041385	0.831945	0.083514
Q3UHQ6	Protein dopey-2 OS=Mus musculus GN=Dopey2 PE=2 SV=3 - [DOP2_MOUSE]	58916.6	97121.7	81800.9	95630.9	82806.8	55728.2	76656.4	68306.9	77971.1	81546.7	86221.9	73522.6	70908.7	-0.0366715	0.831218	-0.092868
Q8BYA0	Tubulin-specific chaperone D OS=Mus musculus GN=Tbcd PE=2 SV=1 - [TBCD_MOUSE]	16939.8	54709.2	33016.9	48136.3	49596.6	27625.7	37299	22423.9	54494.2	49171.2	36056.3	31686.7	22936.3	-0.0800389	0.831218	-0.0835554
Q32M21	Gasdermin-A2 OS=Mus musculus GN=Gsdma2 PE=2 SV=1 - [GSDA2_MOUSE]	23044.5	9544.38	19467	19588.3	13130.7	14367.8	6971.5	18260.2	10547.9	27776.1	13513.2	6904.54	7620.32	-0.104115	0.830652	-0.083805
Q7TMB8	Cytoplasmic FMR1-interacting protein 1 OS=Mus musculus GN=Cyfip1 PE=1 SV=1 - [CYFP1_MOUSE]	1.82967e+06	1.81789e+06	1.75775e+06	1.94934e+06	1.82138e+06	1.77737e+06	2.04968e+06	1.88021e+06	1.88826e+06	1.84511e+06	1.8811e+06	1.97851e+06	1.75683e+06	0.0109028	0.830171	0.0869021
Q922Q4	Pyrroline-5-carboxylate reductase 2 OS=Mus musculus GN=Pycr2 PE=2 SV=1 - [P5CR2_MOUSE]	247610	268849	171127	178646	213250	243837	270960	262068	205010	249653	222962	204172	255029	0.0337752	0.830171	0.0878668
P23492	Purine nucleoside phosphorylase OS=Mus musculus GN=Pnp PE=1 SV=2 - [PNPH_MOUSE]	6.60592e+06	6.50861e+06	8.2492e+06	6.75818e+06	6.50613e+06	7.26403e+06	7.971e+06	5.33763e+06	6.17689e+06	5.50922e+06	7.28734e+06	8.93648e+06	8.34921e+06	-0.0391078	0.829688	-0.0931914
P19253	60S ribosomal protein L13a OS=Mus musculus GN=Rpl13a PE=1 SV=4 - [RL13A_MOUSE]	1.11007e+06	1.16578e+06	1.26505e+06	1.1908e+06	1.2293e+06	1.02267e+06	1.20447e+06	1.10236e+06	820063	1.69986e+06	1.03981e+06	1.49717e+06	1.09348e+06	0.0473852	0.829626	0.105015
O70404	Vesicle-associated membrane protein 8 OS=Mus musculus GN=Vamp8 PE=1 SV=1 - [VAMP8_MOUSE]	319315	607731	432187	423648	563539	445250	638551	368006	341295	533115	417007	709276	453870	-0.0589	0.82802	-0.0850891
Q9CVD2	Ataxin-3 OS=Mus musculus GN=Atxn3 PE=1 SV=2 - [ATX3_MOUSE]	15616.2	38265	42343.3	41075	65656.6	37415.7	55496.8	17535.4	29775.9	74518.2	55180.3	39102.9	54462.4	0.0934656	0.827869	0.0853358
Q9D824	Pre-mRNA 3'-end-processing factor FIP1 OS=Mus musculus GN=Fip1l1 PE=1 SV=1 - [FIP1_MOUSE]	34846.8	62046.7	70538.6	71880.5	36826.3	87518	59801.1	69152.8	56195.5	51612.9	51179.5	73774.8	76190.1	0.0589631	0.827849	0.0900928
Q8VBZ0	Dehydrogenase/reductase SDR family member on chromosome X homolog OS=Mus musculus GN=Dhrsx PE=2 SV=2 - [DHRSX_MOUSE]	16593.7	20108.5	14119.7	10360.4	15216.8	10434.2	13675	19308.5	14562.7	20068.2	13865.7	12036.4	9878.54	0.05858	0.823974	0.0869116
A2A5R2	Brefeldin A-inhibited guanine nucleotide-exchange protein 2 OS=Mus musculus GN=Arfgef2 PE=1 SV=1 - [BIG2_MOUSE]	24607.2	42477.1	27897.6	51441.5	40987.1	40180.6	32076.1	19948.6	41922.1	33639.5	24303	44898.2	47758.1	-0.0670168	0.820669	-0.088276
A2AGT5	Cytoskeleton-associated protein 5 OS=Mus musculus GN=Ckap5 PE=2 SV=1 - [CKAP5_MOUSE]	281901	171450	685916	165341	137499	133242	1.09671e+06	152993	284563	191533	234492	190745	195073	-0.874328	0.820669	-0.450598
O70274	Protein tyrosine phosphatase type IVA 2 OS=Mus musculus GN=Ptp4a2 PE=1 SV=1 - [TP4A2_MOUSE]	38247	41142.5	19486.8	14157.8	23085.7	38181.7	29096.4	30533.9	29304	20869.3	30522.1	19134.3	29492.9	-0.125134	0.820669	-0.166748
P09542	Myosin light chain 3 OS=Mus musculus GN=Myl3 PE=1 SV=4 - [MYL3_MOUSE]	1750.16	1142.34	93.2678	847.156	339.026	30.7345	55095.6	305.574	293.014	5987.84	372.171	62025.7	675.371	0.454726	0.820669	0.0753034
P14094	Sodium/potassium-transporting ATPase subunit beta-1 OS=Mus musculus GN=Atp1b1 PE=1 SV=1 - [AT1B1_MOUSE]	13968.3	20283.2	17605.9	17995.4	21422.6	17126.1	18590.5	26282.9	17479.1	42849.6	14993.9	14529.3	16698.1	0.287265	0.820669	0.325841
P50446	Keratin, type II cytoskeletal 6A OS=Mus musculus GN=Krt6a PE=2 SV=3 - [K2C6A_MOUSE]	269602	314883	354266	348607	284717	8.63749e+06	347515	338166	310578	1.15286e+07	305391	329135	430720	0.549369	0.820669	0.0987267
P61965	WD repeat-containing protein 5 OS=Mus musculus GN=Wdr5 PE=1 SV=1 - [WDR5_MOUSE]	294694	287927	357232	282660	374520	281729	283994	312482	298611	256275	428508	365547	248772	0.0432406	0.820669	0.0948901
Q02566	Myosin-6 OS=Mus musculus GN=Myh6 PE=1 SV=2 - [MYH6_MOUSE]	20142.6	5667.81	13582.1	114813	7394.66	4819.32	30627.9	11133.3	9710.88	14799	19975.1	34722	9647.07	-0.756334	0.820669	-0.253892
Q61792	LIM and SH3 domain protein 1 OS=Mus musculus GN=Lasp1 PE=1 SV=1 - [LASP1_MOUSE]	1.0945e+06	1.15014e+06	1.20996e+06	1.15496e+06	1.54365e+06	1.17681e+06	1.20113e+06	969877	1.14726e+06	1.48671e+06	1.01583e+06	1.37053e+06	1.42714e+06	0.0205528	0.820669	0.0515502
Q62159	Rho-related GTP-binding protein RhoC OS=Mus musculus GN=Rhoc PE=1 SV=2 - [RHOC_MOUSE]	349563	297336	320924	550136	376347	301310	361215	348289	355966	591545	262753	523086	349378	0.149595	0.820669	0.205522
Q80VY2	Protein FAM212B OS=Mus musculus GN=Fam212b PE=2 SV=1 - [F212B_MOUSE]	2259.91	1125.07	0	0	459.748	366.984	0	1779.37	397.906	319.625	210.115	357.42	375.03	-0.0698302	0.820669	-0.0216031
Q8BMD8	Calcium-binding mitochondrial carrier protein SCaMC-1 OS=Mus musculus GN=Slc25a24 PE=2 SV=1 - [SCMC1_MOUSE]	986654	1.19766e+06	1.06299e+06	1.07886e+06	840350	870337	784268	949439	756810	861487	1.25259e+06	1.45455e+06	788981	0.0526179	0.820669	0.0916738
Q8BNV1	tRNA (uracil-5-)-methyltransferase homolog A OS=Mus musculus GN=Trmt2a PE=2 SV=1 - [TRM2A_MOUSE]	29214.5	30999.1	32436.9	44356.9	27692	30981.1	29096.8	32600.9	26621.1	14341.5	16511.7	45491.6	33181.3	-0.191231	0.820669	-0.252213
Q8BYK6	YTH domain family protein 3 OS=Mus musculus GN=Ythdf3 PE=1 SV=2 - [YTHD3_MOUSE]	56195.6	57767.4	66494.8	54763.9	55256.3	56470.4	66458	56127	55819.6	75778.1	46740.1	80675.7	63731.7	0.0965429	0.820669	0.246211
Q8R3S6	Exocyst complex component 1 OS=Mus musculus GN=Exoc1 PE=1 SV=4 - [EXOC1_MOUSE]	65593.4	84686.7	102946	93156.2	87802.1	62401.2	67123.6	52722.2	68949.6	295402	65741.2	60488.9	113649	0.443233	0.820669	0.290023
Q9CPX8	Cytochrome b-c1 complex subunit 10 OS=Mus musculus GN=Uqcr11 PE=3 SV=1 - [QCR10_MOUSE]	463934	389514	401696	430757	453301	288473	338693	568481	419750	272454	508436	463159	237594	0.0588365	0.820669	0.0921324
Q9D0C4	tRNA (guanine(37)-N1)-methyltransferase OS=Mus musculus GN=Trmt5 PE=2 SV=1 - [TRM5_MOUSE]	21937.1	20411.4	24216.9	24367.9	31744.4	23373.5	21843.8	20855.6	19713.6	28966.3	16984.7	31639.8	29524.2	0.0373491	0.820669	0.0695957
Q9JMA1	Ubiquitin carboxyl-terminal hydrolase 14 OS=Mus musculus GN=Usp14 PE=1 SV=3 - [UBP14_MOUSE]	2.1561e+06	2.20607e+06	2.22085e+06	2.3204e+06	2.34632e+06	2.53786e+06	2.84454e+06	2.19784e+06	2.40614e+06	2.18571e+06	2.15977e+06	2.88484e+06	2.32508e+06	-0.00982271	0.820669	-0.0340051
Q9Z2W0	Aspartyl aminopeptidase OS=Mus musculus GN=Dnpep PE=2 SV=2 - [DNPEP_MOUSE]	608185	475724	628445	735088	705581	631688	768364	601513	836043	559127	510288	705889	583460	-0.0398465	0.820669	-0.0891119
P47964	60S ribosomal protein L36 OS=Mus musculus GN=Rpl36 PE=2 SV=2 - [RL36_MOUSE]	866881	1.23657e+06	540379	575833	810964	912735	988576	876209	819527	804326	648676	1.04866e+06	1.0964e+06	0.0581926	0.820293	0.0932962
Q9CPQ8	ATP synthase subunit g, mitochondrial OS=Mus musculus GN=Atp5l PE=1 SV=1 - [ATP5L_MOUSE]	2.55611e+06	2.61114e+06	2.31346e+06	1.6574e+06	1.71311e+06	2.10306e+06	1.70888e+06	2.54318e+06	1.97795e+06	1.86329e+06	2.68336e+06	2.11529e+06	1.77848e+06	0.0444355	0.82029	0.0910736
Q8VBT0	Thioredoxin-related transmembrane protein 1 OS=Mus musculus GN=Tmx1 PE=1 SV=1 - [TMX1_MOUSE]	426929	631545	472216	513276	523039	497999	527604	592821	489596	391547	584821	586180	505259	0.0328149	0.819981	0.090511
Q8R4R6	Nucleoporin NUP53 OS=Mus musculus GN=Nup35 PE=1 SV=2 - [NUP53_MOUSE]	14553.9	17154.6	24441	8627.83	13657.5	11900	20492.4	18525.1	16937.2	18458	19399.4	14402.6	11708.4	0.065841	0.819894	0.0966317
P30416	Peptidyl-prolyl cis-trans isomerase FKBP4 OS=Mus musculus GN=Fkbp4 PE=1 SV=5 - [FKBP4_MOUSE]	1.05758e+06	1.38567e+06	1.03336e+06	984491	1.03875e+06	1.36712e+06	1.47808e+06	894793	1.07687e+06	1.26051e+06	1.29788e+06	1.14313e+06	1.2919e+06	-0.0383871	0.819702	-0.0930427
Q921R8	Solute carrier family 41 member 3 OS=Mus musculus GN=Slc41a3 PE=2 SV=1 - [S41A3_MOUSE]	18091	13620.1	10180	4055.95	9722.5	9548.18	5300.58	15174	14188.9	12561.5	4921.6	11133.6	6952.49	0.103327	0.819702	0.0919398
Q04519	Sphingomyelin phosphodiesterase OS=Mus musculus GN=Smpd1 PE=2 SV=2 - [ASM_MOUSE]	80396.2	110682	81317.8	99832.8	56641.8	82761.5	102330	85826.1	87222.1	78948.6	102949	92029.8	62771	-0.0459768	0.816564	-0.0945794
Q08857	Platelet glycoprotein 4 OS=Mus musculus GN=Cd36 PE=1 SV=2 - [CD36_MOUSE]	2.7149e+06	3.20705e+06	2.37123e+06	2.28027e+06	2.97361e+06	2.39368e+06	2.66554e+06	2.94709e+06	2.65231e+06	2.40284e+06	2.81032e+06	2.47113e+06	2.35759e+06	-0.0280395	0.814888	-0.0960607
Q9EPJ9	ADP-ribosylation factor GTPase-activating protein 1 OS=Mus musculus GN=Arfgap1 PE=1 SV=2 - [ARFG1_MOUSE]	43530.7	64877.3	93648.8	108618	110197	92980.2	97782.5	44055.4	69383.8	76388.9	94859.4	123720	89491.8	-0.0744239	0.814053	-0.0933459
Q8C0I1	Alkyldihydroxyacetonephosphate synthase, peroxisomal OS=Mus musculus GN=Agps PE=1 SV=1 - [ADAS_MOUSE]	1.5079e+06	1.83912e+06	1.66428e+06	1.59785e+06	1.74079e+06	1.6106e+06	1.70759e+06	1.80997e+06	1.80803e+06	1.58989e+06	1.80638e+06	1.6345e+06	1.48181e+06	0.0185388	0.81122	0.0945516
P62858	40S ribosomal protein S28 OS=Mus musculus GN=Rps28 PE=2 SV=1 - [RS28_MOUSE]	985971	1.54063e+06	1.19765e+06	1.11341e+06	1.07613e+06	1.27824e+06	1.35067e+06	1.17243e+06	1.00805e+06	1.35031e+06	1.27844e+06	1.01574e+06	1.317e+06	-0.0359788	0.810255	-0.0966658
P70426	GTP-binding protein Rit1 OS=Mus musculus GN=Rit1 PE=1 SV=1 - [RIT1_MOUSE]	13821.9	21687.8	13500.7	7368.04	11073.4	9114.48	10248.9	12890.1	16495.8	15109.5	14722.5	11374	8075.42	0.0802077	0.809223	0.0995071
Q8K1X4	Nck-associated protein 1-like OS=Mus musculus GN=Nckap1l PE=1 SV=1 - [NCKPL_MOUSE]	700678	722456	702876	805526	718000	742108	776456	697732	741880	862416	795383	715974	675499	0.0191154	0.806063	0.0984933
Q91WS0	CDGSH iron-sulfur domain-containing protein 1 OS=Mus musculus GN=Cisd1 PE=1 SV=1 - [CISD1_MOUSE]	629130	736959	353155	293558	503008	438430	412297	570060	590082	483873	356671	360316	377947	-0.0752509	0.804071	-0.101103
P56395	Cytochrome b5 OS=Mus musculus GN=Cyb5a PE=1 SV=2 - [CYB5_MOUSE]	1.00241e+07	1.45478e+07	7.72176e+06	7.05714e+06	1.05702e+07	1.1868e+07	1.24605e+07	1.1035e+07	1.08788e+07	1.06826e+07	1.14721e+07	1.05286e+07	1.10475e+07	0.0446872	0.803513	0.121557
P83870	PHD finger-like domain-containing protein 5A OS=Mus musculus GN=Phf5a PE=1 SV=1 - [PHF5A_MOUSE]	16252.9	6835.64	21805.7	17586.7	12497.7	18472.5	9079.35	16656.6	16972.1	14960.7	13165.7	14391.3	15921.2	0.0671058	0.803513	0.110606
Q61081	Hsp90 co-chaperone Cdc37 OS=Mus musculus GN=Cdc37 PE=2 SV=1 - [CDC37_MOUSE]	759327	1.00291e+06	1.0817e+06	1.37553e+06	1.4502e+06	1.33314e+06	1.42545e+06	973038	1.00081e+06	1.25777e+06	1.07532e+06	1.28349e+06	1.39048e+06	-0.0494255	0.803513	-0.102062
Q3UIA2	Rho GTPase-activating protein 17 OS=Mus musculus GN=Arhgap17 PE=1 SV=1 - [RHG17_MOUSE]	350340	267121	363086	375874	407530	324416	374843	377094	356850	311542	336703	445105	334236	0.0339057	0.802816	0.0985951
Q91ZW2	GDP-fucose protein O-fucosyltransferase 1 OS=Mus musculus GN=Pofut1 PE=1 SV=1 - [OFUT1_MOUSE]	145363	131560	82805.2	120205	167826	188369	156319	128588	113702	170988	95829.3	157592	149135	-0.0603221	0.801924	-0.100434
Q8VCH8	UBX domain-containing protein 4 OS=Mus musculus GN=Ubxn4 PE=1 SV=1 - [UBXN4_MOUSE]	173117	222552	244807	301748	316124	261787	263821	199154	165502	223618	323571	316621	239436	-0.0589315	0.801037	-0.099407
Q9JKW0	ADP-ribosylation factor-like protein 6-interacting protein 1 OS=Mus musculus GN=Arl6ip1 PE=2 SV=1 - [AR6P1_MOUSE]	483731	630135	912344	986440	569829	703907	767015	693511	538980	729302	770034	684223	753854	-0.0548481	0.797826	-0.110466
Q60960	Importin subunit alpha-5 OS=Mus musculus GN=Kpna1 PE=1 SV=2 - [IMA5_MOUSE]	34504.5	35200.7	64469.4	56813.7	61381.7	45026.4	50485.9	41191.6	37635.4	75542.9	39837.2	61494.1	57593.3	0.0713128	0.797506	0.100877
Q8C142	Low density lipoprotein receptor adapter protein 1 OS=Mus musculus GN=Ldlrap1 PE=1 SV=3 - [ARH_MOUSE]	16436.6	40694.6	19241.3	8158.82	15892.9	18006.7	22902.9	11236.6	27745.1	24593.7	19672.2	7221.83	20476.3	-0.126861	0.797506	-0.102983
Q8BHE8	Uncharacterized protein C2orf47 homolog, mitochondrial OS=Mus musculus PE=2 SV=1 - [CB047_MOUSE]	12892.8	16788.7	11909.8	9812.77	21264.3	10679.8	13193.7	13775.7	17532.7	19394.9	14865.5	12149.6	9326.83	0.0730035	0.796507	0.102206
P53702	Cytochrome c-type heme lyase OS=Mus musculus GN=Hccs PE=1 SV=2 - [CCHL_MOUSE]	93551.1	67488.4	122687	105196	52509.3	149540	69432	111693	94356.9	113819	100416	124746	55499.3	0.0852831	0.791947	0.106508
Q60864	Stress-induced-phosphoprotein 1 OS=Mus musculus GN=Stip1 PE=1 SV=1 - [STIP1_MOUSE]	3.25384e+06	4.11006e+06	3.71424e+06	3.65031e+06	3.64737e+06	4.33748e+06	4.42796e+06	3.51093e+06	3.53569e+06	3.66298e+06	3.707e+06	4.21979e+06	4.19007e+06	-0.0273882	0.791027	-0.106335
Q91X43	SH3 domain-containing protein 19 OS=Mus musculus GN=Sh3d19 PE=1 SV=2 - [SH319_MOUSE]	268211	114137	152275	79683.8	73859.2	154401	233870	229545	163075	60090.6	96902.3	128774	166466	-0.127098	0.791027	-0.105597
Q8C570	mRNA export factor OS=Mus musculus GN=Rae1 PE=1 SV=1 - [RAE1L_MOUSE]	73953.4	59968.4	111817	64348.4	82978.8	58095.2	86828.3	67028.8	93597.2	72447.8	87298.3	76823.1	42619.2	-0.0682905	0.790271	-0.104785
P98192	Dihydroxyacetone phosphate acyltransferase OS=Mus musculus GN=Gnpat PE=2 SV=1 - [GNPAT_MOUSE]	18240.7	27560.5	25142.1	19693.4	27229.7	15388.4	22995.6	17854.8	21633.7	18083.9	27385	33934.4	21354.1	0.0664903	0.788174	0.105182
Q9DBR0	A-kinase anchor protein 8 OS=Mus musculus GN=Akap8 PE=1 SV=1 - [AKAP8_MOUSE]	23735.1	17760.4	27508.8	34789.6	16637.7	29140.2	22605.5	29305.3	31623.9	17705.7	35521.2	18276.7	23124.4	0.0759415	0.788174	0.105037
Q9CZS1	Aldehyde dehydrogenase X, mitochondrial OS=Mus musculus GN=Aldh1b1 PE=2 SV=1 - [AL1B1_MOUSE]	157181	278434	190397	214185	208415	163811	223289	204066	185604	163325	177685	225782	232703	-0.0494242	0.786891	-0.10975
P08003	Protein disulfide-isomerase A4 OS=Mus musculus GN=Pdia4 PE=1 SV=3 - [PDIA4_MOUSE]	1.75539e+07	2.28365e+07	2.08306e+07	2.37092e+07	1.96627e+07	2.26007e+07	2.66894e+07	1.83365e+07	1.87453e+07	1.97964e+07	2.00634e+07	2.66435e+07	2.45935e+07	-0.0412841	0.786877	-0.105788
Q3V3R4	Integrin alpha-1 OS=Mus musculus GN=Itga1 PE=1 SV=2 - [ITA1_MOUSE]	8391.54	31328.8	12428.7	16185.4	20493.4	21837.9	11009.6	17206.1	11197.9	14694.6	13221.2	18406.7	22079.1	-0.107483	0.786614	-0.114942
Q61285	ATP-binding cassette sub-family D member 2 OS=Mus musculus GN=Abcd2 PE=2 SV=1 - [ABCD2_MOUSE]	926613	899976	751440	476551	779406	580411	473912	869839	728893	687674	741910	585777	359711	-0.0764216	0.78464	-0.10767
P30681	High mobility group protein B2 OS=Mus musculus GN=Hmgb2 PE=1 SV=3 - [HMGB2_MOUSE]	1.60149e+06	1.58485e+06	2.03832e+06	1.30736e+06	1.31227e+06	2.35808e+06	2.11835e+06	1.91521e+06	1.55654e+06	1.39051e+06	2.04645e+06	1.31244e+06	1.90238e+06	-0.0609859	0.784575	-0.109825
P56387	Dynein light chain Tctex-type 3 OS=Mus musculus GN=Dynlt3 PE=1 SV=1 - [DYLT3_MOUSE]	126129	118944	197870	192166	89648.5	207314	142947	119464	242007	115001	212947	229306	74922.6	0.108837	0.784575	0.112617
Q08093	Calponin-2 OS=Mus musculus GN=Cnn2 PE=2 SV=1 - [CNN2_MOUSE]	124858	182729	136146	166269	220376	141979	175214	187116	168483	163046	185547	166807	144113	0.0454494	0.78391	0.116952
Q80VD1	Protein FAM98B OS=Mus musculus GN=Fam98b PE=2 SV=1 - [FA98B_MOUSE]	317093	481386	388390	442609	404051	387154	481553	361042	409809	436898	364555	383741	469437	-0.0365009	0.783817	-0.11058
B2RY04	Dedicator of cytokinesis protein 5 OS=Mus musculus GN=Dock5 PE=1 SV=2 - [DOCK5_MOUSE]	498369	601601	535626	562871	655354	444972	456787	534366	586184	718591	579272	508441	400408	0.0476924	0.782868	0.108276
Q9WUP7	Ubiquitin carboxyl-terminal hydrolase isozyme L5 OS=Mus musculus GN=Uchl5 PE=1 SV=2 - [UCHL5_MOUSE]	392536	448907	392166	415018	534358	503040	526107	400698	413069	488899	416580	506407	462361	-0.0345978	0.782868	-0.111347
Q0VGB7	Serine/threonine-protein phosphatase 4 regulatory subunit 2 OS=Mus musculus GN=Ppp4r2 PE=1 SV=1 - [PP4R2_MOUSE]	50152.3	48573.5	56348.7	78643.9	44382	98547.1	62105.1	55561.3	42791.4	52643.9	68079.5	54077.1	82310.8	-0.0813123	0.781872	-0.111897
Q9JHI5	Isovaleryl-CoA dehydrogenase, mitochondrial OS=Mus musculus GN=Ivd PE=1 SV=1 - [IVD_MOUSE]	510297	724705	672836	691624	993208	660423	882646	713709	538939	683317	676467	785931	839453	-0.0548583	0.780953	-0.113568
Q91X20	Set1/Ash2 histone methyltransferase complex subunit ASH2 OS=Mus musculus GN=Ash2l PE=1 SV=1 - [ASH2L_MOUSE]	39594	42066.4	40137	51114.6	54283.8	43669.3	57900.9	47032.5	42376.9	37198.9	48117.4	42917.5	55769.8	-0.0435864	0.779719	-0.110936
Q60759	Glutaryl-CoA dehydrogenase, mitochondrial OS=Mus musculus GN=Gcdh PE=2 SV=2 - [GCDH_MOUSE]	40188	30119.9	29771.4	37735.6	36229	33508.9	45568.1	34718.6	37520.4	47876.8	22867.5	45837.5	37050.1	0.0580642	0.779165	0.11093
P29595	NEDD8 OS=Mus musculus GN=Nedd8 PE=1 SV=2 - [NEDD8_MOUSE]	20378.3	2456.4	14910.8	2653.91	0	2252.59	150.409	17247.3	6544.73	0	1238.86	2277.56	2174.19	-0.315436	0.777911	-0.0897847
Q64511	DNA topoisomerase 2-beta OS=Mus musculus GN=Top2b PE=1 SV=2 - [TOP2B_MOUSE]	1.22765e+06	1.21791e+06	1.43823e+06	996711	1.15851e+06	1.06656e+06	1.17409e+06	1.08177e+06	1.01823e+06	1.17568e+06	1.36895e+06	1.13427e+06	1.15816e+06	-0.0328546	0.777911	-0.111898
Q05D44	Eukaryotic translation initiation factor 5B OS=Mus musculus GN=Eif5b PE=1 SV=2 - [IF2P_MOUSE]	1.07567e+06	948864	1.08816e+06	908605	1.06382e+06	932636	893003	1.16338e+06	1.10997e+06	887277	845210	956710	1.09469e+06	0.032206	0.775589	0.112404
Q9D1I5	Methylmalonyl-CoA epimerase, mitochondrial OS=Mus musculus GN=Mcee PE=2 SV=1 - [MCEE_MOUSE]	180998	202645	160942	210398	200240	156390	207615	154806	213656	187727	192278	185339	226204	0.0368369	0.774117	0.112201
P58854	Gamma-tubulin complex component 3 OS=Mus musculus GN=Tubgcp3 PE=2 SV=2 - [GCP3_MOUSE]	20764.3	33830.9	16810.8	33548	29178.7	20951.8	30412.5	26188.7	35486.5	34206.2	29073.7	17564.8	24868.9	0.0741994	0.773921	0.112913
Q6P542	ATP-binding cassette sub-family F member 1 OS=Mus musculus GN=Abcf1 PE=1 SV=1 - [ABCF1_MOUSE]	1.79243e+06	2.55071e+06	1.2725e+06	1.64747e+06	1.7017e+06	1.74162e+06	1.83825e+06	1.59668e+06	1.91604e+06	1.65231e+06	1.40063e+06	1.47397e+06	2.26578e+06	-0.0612824	0.771687	-0.114944
Q80XR2	Calcium-transporting ATPase type 2C member 1 OS=Mus musculus GN=Atp2c1 PE=1 SV=2 - [AT2C1_MOUSE]	173578	228738	139368	131293	173789	130288	98881.2	196930	174859	171202	170906	139566	114990	0.070557	0.771687	0.117213
Q8K4F5	Alpha/beta hydrolase domain-containing protein 11 OS=Mus musculus GN=Abhd11 PE=2 SV=1 - [ABHDB_MOUSE]	31526.9	22176.2	31057.8	23806.9	28462.1	22599.5	35159.6	56932.3	32775.5	7831.02	19904.6	26152.4	6894.48	-0.149851	0.770998	-0.126709
Q8R5A3	Amyloid beta A4 precursor protein-binding family B member 1-interacting protein OS=Mus musculus GN=Apbb1ip PE=1 SV=2 - [AB1IP_MOUSE]	1.98158e+06	1.93277e+06	2.45684e+06	1.85175e+06	2.21832e+06	2.14058e+06	2.4708e+06	1.98259e+06	2.5847e+06	2.134e+06	2.21964e+06	2.06234e+06	1.55277e+06	-0.0415437	0.770998	-0.113993
Q6NZC7	SEC23-interacting protein OS=Mus musculus GN=Sec23ip PE=1 SV=2 - [S23IP_MOUSE]	322646	338736	333281	443494	378804	356302	378456	372666	342153	366311	358929	391010	398259	0.0275325	0.770401	0.123473
Q9Z2Z6	Mitochondrial carnitine/acylcarnitine carrier protein OS=Mus musculus GN=Slc25a20 PE=1 SV=1 - [MCAT_MOUSE]	316196	144100	266437	229776	194380	160959	162118	227666	237728	150699	266013	199633	103063	-0.0926644	0.770252	-0.114908
P37040	NADPH--cytochrome P450 reductase OS=Mus musculus GN=Por PE=1 SV=2 - [NCPR_MOUSE]	3.1859e+06	3.65644e+06	3.97712e+06	3.57741e+06	3.68155e+06	3.12736e+06	4.13218e+06	3.5941e+06	3.59117e+06	3.57225e+06	3.81588e+06	4.15386e+06	2.36826e+06	-0.0419718	0.769966	-0.115833
Q60520	Paired amphipathic helix protein Sin3a OS=Mus musculus GN=Sin3a PE=1 SV=3 - [SIN3A_MOUSE]	5738.63	8518.14	9431.02	5435.91	5357.72	7948.54	9417.93	6890.06	6770.99	6090.98	5489	10036.1	6954.61	-0.073565	0.768045	-0.116911
Q9Z1E4	Glycogen [starch] synthase, muscle OS=Mus musculus GN=Gys1 PE=1 SV=2 - [GYS1_MOUSE]	35168.3	33644.2	39710.9	52074.4	50787.3	34537.2	44038.5	48545.8	40822.6	42787.3	45594	40360.4	38064.8	0.0436637	0.768045	0.119628
Q8C0L0	Thioredoxin-related transmembrane protein 4 OS=Mus musculus GN=Tmx4 PE=1 SV=2 - [TMX4_MOUSE]	185476	273942	255152	127757	261149	127658	133051	255321	187954	273150	164661	222278	143553	0.0927202	0.767216	0.118559
Q9CQI7	U2 small nuclear ribonucleoprotein B'' OS=Mus musculus GN=Snrpb2 PE=2 SV=1 - [RU2B_MOUSE]	31035.5	8725.74	26962.9	10446.3	19728.6	23793.7	17682.2	21023.3	23384.3	26576.9	16368.8	28014.6	12742	0.111192	0.761963	0.121509
Q9Z0X1	Apoptosis-inducing factor 1, mitochondrial OS=Mus musculus GN=Aifm1 PE=1 SV=1 - [AIFM1_MOUSE]	1.45637e+06	1.8099e+06	1.44097e+06	1.1941e+06	1.68294e+06	1.50218e+06	1.58282e+06	1.67704e+06	1.73595e+06	1.3957e+06	1.45906e+06	1.41838e+06	1.20143e+06	-0.0412141	0.760852	-0.118834
P52503	NADH dehydrogenase [ubiquinone] iron-sulfur protein 6, mitochondrial OS=Mus musculus GN=Ndufs6 PE=1 SV=2 - [NDUS6_MOUSE]	501686	491135	420904	369645	353348	520610	503008	625878	543355	382944	454965	420693	390546	0.0571809	0.757554	0.120163
Q6A028	Switch-associated protein 70 OS=Mus musculus GN=Swap70 PE=1 SV=2 - [SWP70_MOUSE]	51992.3	46646	43320.2	28652.6	34341.9	50112.5	43280.5	43073.7	35748.6	35006.5	50295.8	40745.6	41187.6	-0.0555957	0.75634	-0.12528
Q8K2C9	Very-long-chain (3R)-3-hydroxyacyl-[acyl-carrier protein] dehydratase 3 OS=Mus musculus GN=ptplad1 PE=1 SV=2 - [HACD3_MOUSE]	267854	272021	203537	104711	230454	115378	95064.1	230492	253257	211637	199435	158295	134757	0.104499	0.75634	0.12296
Q8CBE3	WD repeat-containing protein 37 OS=Mus musculus GN=Wdr37 PE=2 SV=1 - [WDR37_MOUSE]	36656.8	44593.4	38883.3	40750.3	47476.1	29057.3	41091.6	40450	45152.1	37994.1	37958	35269.7	35143.6	-0.0414084	0.75573	-0.126428
Q9D1H7	Golgi to ER traffic protein 4 homolog OS=Mus musculus GN=Get4 PE=2 SV=2 - [GET4_MOUSE]	83648.3	130812	100698	157861	126465	106292	113324	91474	145996	112249	117689	101799	103559	-0.0615416	0.754514	-0.123813
P16858	Glyceraldehyde-3-phosphate dehydrogenase OS=Mus musculus GN=Gapdh PE=1 SV=2 - [G3P_MOUSE]	1.04206e+08	9.51843e+07	1.02012e+08	1.06919e+08	9.80703e+07	9.80294e+07	1.25135e+08	1.03548e+08	1.0305e+08	9.9315e+07	1.05527e+08	1.18427e+08	1.07209e+08	0.0268386	0.751364	0.127864
Q99LC2	Cleavage stimulation factor subunit 1 OS=Mus musculus GN=Cstf1 PE=2 SV=1 - [CSTF1_MOUSE]	78197.6	60501.4	51942.7	65134.9	79800.7	72745.9	61442.3	54376.2	66359.4	85608.6	47286.2	72754.2	60094.5	-0.059158	0.751364	-0.122898
Q9CRA5	Golgi phosphoprotein 3 OS=Mus musculus GN=Golph3 PE=2 SV=1 - [GOLP3_MOUSE]	40937.6	45105.5	43603.8	81048.5	25642.7	49662.8	73035.8	58509.6	68979.5	33731.3	56473.4	58232.7	2119.81	-0.146414	0.751198	-0.122967
Q9ER39	Torsin-1A OS=Mus musculus GN=Tor1a PE=1 SV=1 - [TOR1A_MOUSE]	50928.6	72428.6	55267.5	84076.4	103409	40947.6	110478	82779.9	89024.7	93375.6	81249.9	76142.2	51152.8	0.0947848	0.751191	0.131032
Q3TCJ1	BRISC complex subunit Abro1 OS=Mus musculus GN=Fam175b PE=2 SV=1 - [F175B_MOUSE]	51289.8	56440.4	63520.4	56161.6	69179.7	60320.8	79482.8	63959.7	50953	79793.6	30037.9	66718.4	64266.6	-0.0724642	0.751086	-0.125554
Q2TBE6	Phosphatidylinositol 4-kinase type 2-alpha OS=Mus musculus GN=Pi4k2a PE=1 SV=1 - [P4K2A_MOUSE]	357725	495365	372896	390112	377766	428408	384654	355471	364684	381943	418664	417179	413945	-0.0327802	0.750861	-0.129909
Q3U898	Myeloma-overexpressed gene 2 protein homolog OS=Mus musculus GN=Myeov2 PE=3 SV=1 - [MYOV2_MOUSE]	167771	258353	195137	295551	288718	173055	294752	237689	362200	248549	232363	191761	240923	0.0775396	0.750861	0.123879
P54729	NEDD8 ultimate buster 1 OS=Mus musculus GN=Nub1 PE=1 SV=2 - [NUB1_MOUSE]	79343.2	91987.4	73495.3	72551.8	56997.8	84269.7	79609.1	60536	67435.6	78496.6	65060.5	87323.4	87098.2	-0.0490128	0.750443	-0.123808
Q64012	RNA-binding protein Raly OS=Mus musculus GN=Raly PE=1 SV=3 - [RALY_MOUSE]	738388	790024	641990	613309	724887	784363	901779	783638	614202	749498	709617	767037	715544	-0.0371188	0.750166	-0.129818
Q80TL7	Protein MON2 homolog OS=Mus musculus GN=Mon2 PE=2 SV=2 - [MON2_MOUSE]	3174.13	5529.5	1030.08	431.018	2589.43	1570.1	8271.08	2577.54	3276.1	5789.36	4387.52	824.463	5872.88	0.23083	0.749549	0.12821
O35855	Branched-chain-amino-acid aminotransferase, mitochondrial OS=Mus musculus GN=Bcat2 PE=2 SV=2 - [BCAT2_MOUSE]	1.20365e+06	1.75245e+06	1.24012e+06	1.19392e+06	1.06916e+06	1.52282e+06	1.79541e+06	1.23921e+06	1.20272e+06	1.27059e+06	1.11961e+06	1.60933e+06	1.58549e+06	-0.0622228	0.749322	-0.128256
Q8R1F1	Niban-like protein 1 OS=Mus musculus GN=Fam129b PE=2 SV=2 - [NIBL1_MOUSE]	2.44656e+06	2.29797e+06	2.67987e+06	2.54248e+06	2.40874e+06	2.55063e+06	2.64182e+06	2.63523e+06	2.68619e+06	2.03699e+06	1.95864e+06	2.96119e+06	2.35318e+06	-0.0414932	0.748535	-0.147311
P62075	Mitochondrial import inner membrane translocase subunit Tim13 OS=Mus musculus GN=Timm13 PE=1 SV=1 - [TIM13_MOUSE]	384614	557952	448943	518591	618418	507598	550974	516756	460038	406696	433580	648338	496818	-0.0537399	0.746675	-0.125569
Q8BH95	Enoyl-CoA hydratase, mitochondrial OS=Mus musculus GN=Echs1 PE=1 SV=1 - [ECHM_MOUSE]	1.52171e+06	1.72179e+06	1.44645e+06	1.31504e+06	1.48701e+06	2.25724e+06	2.09706e+06	1.60391e+06	1.48715e+06	1.3986e+06	1.57228e+06	1.72545e+06	1.9571e+06	-0.0593844	0.74634	-0.134133
O88811	Signal transducing adapter molecule 2 OS=Mus musculus GN=Stam2 PE=1 SV=1 - [STAM2_MOUSE]	128777	120439	116583	114761	117322	135516	132511	116965	110022	136222	109932	119899	135053	-0.0277002	0.744113	-0.127114
P25976	Nucleolar transcription factor 1 OS=Mus musculus GN=Ubtf PE=1 SV=1 - [UBF1_MOUSE]	260544	231239	191293	158049	204032	180249	174103	241607	194674	200981	186192	165374	165210	-0.0558395	0.743863	-0.129315
Q9CQF0	39S ribosomal protein L11, mitochondrial OS=Mus musculus GN=Mrpl11 PE=2 SV=1 - [RM11_MOUSE]	21052	35839.2	22867.8	24560.4	38690.8	34305.7	34023.5	24262.2	24631.8	29616.1	34761.4	40104.2	37564.6	0.0759526	0.74225	0.128448
P27773	Protein disulfide-isomerase A3 OS=Mus musculus GN=Pdia3 PE=1 SV=2 - [PDIA3_MOUSE]	6.50904e+07	8.18619e+07	6.80547e+07	7.48965e+07	6.03066e+07	7.40762e+07	8.58206e+07	7.44835e+07	6.98581e+07	6.86254e+07	6.77103e+07	8.70432e+07	8.16054e+07	0.0393556	0.742241	0.129248
O35841	Apoptosis inhibitor 5 OS=Mus musculus GN=Api5 PE=2 SV=2 - [API5_MOUSE]	686478	781362	731023	814232	916629	971012	895880	840966	863193	940906	725494	871993	854120	0.0367373	0.740358	0.133421
Q8BJ71	Nuclear pore complex protein Nup93 OS=Mus musculus GN=Nup93 PE=2 SV=1 - [NUP93_MOUSE]	652362	879023	836519	942631	1.05774e+06	878676	1.1812e+06	958422	846309	837008	949068	1.03055e+06	1.08983e+06	0.0517778	0.73984	0.136064
P31001	Desmin OS=Mus musculus GN=Des PE=1 SV=3 - [DESM_MOUSE]	35843.9	46097.2	29574.9	83401.5	34375.3	68808.9	65855.9	40587.6	32074.2	53645.6	49851.2	53461.3	59518.9	-0.109616	0.7395	-0.134205
P84089	Enhancer of rudimentary homolog OS=Mus musculus GN=Erh PE=1 SV=1 - [ERH_MOUSE]	757410	773992	892521	947238	1.52228e+06	877504	1.29787e+06	1.22845e+06	1.11974e+06	1.26928e+06	686163	1.21319e+06	921315	0.087569	0.735877	0.133229
Q925Q3	Sodium/potassium/calcium exchanger 6, mitochondrial OS=Mus musculus GN=Slc8b1 PE=2 SV=2 - [NCKX6_MOUSE]	22014.8	23068.5	15675.9	25151.8	14620.4	3744.88	23290.4	29996.2	34684.2	18159	15413.8	11164.6	12384.5	0.155681	0.735775	0.130783
Q9CQN1	Heat shock protein 75 kDa, mitochondrial OS=Mus musculus GN=Trap1 PE=1 SV=1 - [TRAP1_MOUSE]	2.02846e+06	2.3852e+06	2.25233e+06	2.38416e+06	2.71145e+06	2.32225e+06	2.60178e+06	2.37981e+06	2.15928e+06	2.36008e+06	2.25013e+06	2.67011e+06	2.82979e+06	0.0346076	0.735495	0.130868
Q8CBY8	Dynactin subunit 4 OS=Mus musculus GN=Dctn4 PE=1 SV=1 - [DCTN4_MOUSE]	235423	244430	334574	280528	350317	241826	330181	242778	340475	254084	280598	294842	252437	-0.0543094	0.735335	-0.134582
Q9R0M4	Podocalyxin OS=Mus musculus GN=Podxl PE=1 SV=2 - [PODXL_MOUSE]	51776.9	48804.4	19739.2	9589.71	44831.2	31027.3	1957.62	47093	37327.2	12985.4	35483.6	35032.3	34074.5	0.182034	0.734702	0.139697
Q8CEC0	Nuclear pore complex protein Nup88 OS=Mus musculus GN=Nup88 PE=1 SV=1 - [NUP88_MOUSE]	29474	60757	55395.7	48819	89652.1	39426.7	53898	32253.7	50525.6	51378.1	70950.4	52504.3	41914.8	-0.111103	0.734678	-0.136356
Q9WVB0	RNA-binding protein with multiple splicing OS=Mus musculus GN=Rbpms PE=2 SV=2 - [RBPMS_MOUSE]	31592.3	49103.1	47933.8	41755.4	57505.6	65465.8	49042.6	46550.5	41852.6	41647.1	37837.6	45823	64811.9	-0.0754903	0.733887	-0.133225
Q9D009	Putative lipoyltransferase 2, mitochondrial OS=Mus musculus GN=Lipt2 PE=2 SV=2 - [LIPT2_MOUSE]	25528.7	37545.5	38472.5	17752.1	32865	30302.1	29284.8	38888.1	37051	27860.3	34764.6	31936.3	21111	0.0782101	0.732655	0.133451
A2AJ15	Endoplasmic reticulum mannosyl-oligosaccharide 1,2-alpha-mannosidase OS=Mus musculus GN=Man1b1 PE=2 SV=1 - [MA1B1_MOUSE]	10729.8	20521.2	21728.3	15616.3	16614.8	22354.2	22729.6	15615.1	15001.9	15545.2	22531.1	21094.4	22146.9	0.00327546	0.732113	0.00569241
O35127	Protein C10 OS=Mus musculus GN=Grcc10 PE=2 SV=1 - [C10_MOUSE]	34202	55606.8	43096.1	58428.5	67459.3	65955.2	64205.1	46700.9	51384	158558	40927.9	60202	55201	0.308847	0.732113	0.254101
O55142	60S ribosomal protein L35a OS=Mus musculus GN=Rpl35a PE=2 SV=2 - [RL35A_MOUSE]	457.681	5735.13	1653	116.839	716.21	884.984	802.464	630.029	1103.99	424.805	378.471	743.676	2752.61	-0.558425	0.732113	-0.18232
P15864	Histone H1.2 OS=Mus musculus GN=Hist1h1c PE=1 SV=2 - [H12_MOUSE]	433.593	341.693	375.423	979.344	166.271	2720.33	4.59913	1115.67	263.184	199.957	165.607	290.219	584.492	-0.716569	0.732113	-0.234569
P55258	Ras-related protein Rab-8A OS=Mus musculus GN=Rab8a PE=1 SV=2 - [RAB8A_MOUSE]	518995	696724	537797	462296	450848	445391	497448	450453	473771	399307	585814	518265	503215	-0.0780991	0.732113	-0.195867
P63017	Heat shock cognate 71 kDa protein OS=Mus musculus GN=Hspa8 PE=1 SV=1 - [HSP7C_MOUSE]	6.90621e+07	8.33907e+07	8.58759e+07	8.34675e+07	8.89768e+07	8.88037e+07	1.02283e+08	8.53803e+07	7.74428e+07	7.24431e+07	7.25367e+07	9.88335e+07	9.37821e+07	-0.043899	0.732113	-0.133434
Q02257	Junction plakoglobin OS=Mus musculus GN=Jup PE=1 SV=3 - [PLAK_MOUSE]	60884.1	65266.3	151663	67708.3	62237.7	867268	55237.7	69084.4	56218.2	921884	70996.2	52687.7	53779.8	0.103048	0.732113	0.0234782
Q3U2P1	Protein transport protein Sec24A OS=Mus musculus GN=Sec24a PE=1 SV=1 - [SC24A_MOUSE]	26532.9	27947	25701.1	20284.8	29069.3	28679.2	24526	22810.2	21420	34264.7	22750.5	32363.9	23787.9	0.00700769	0.732113	0.0160897
Q3UVG3	Protein FAM91A1 OS=Mus musculus GN=Fam91a1 PE=2 SV=1 - [F91A1_MOUSE]	37950.8	62123.4	44027.7	33474.7	37344.8	53333.9	38783.5	35200.6	37741.6	42208.9	66005.6	32653.2	40340.5	-0.0503463	0.732113	-0.0732022
Q60660	Killer cell lectin-like receptor 2 OS=Mus musculus GN=Klra2 PE=2 SV=1 - [KLRA2_MOUSE]	29836.3	42707.8	4317.68	867.072	2931.53	1547.54	62295.9	35538.3	22736.1	31748.9	23779.6	4869.53	32886.6	0.291164	0.732113	0.13964
Q6IRU2	Tropomyosin alpha-4 chain OS=Mus musculus GN=Tpm4 PE=2 SV=3 - [TPM4_MOUSE]	1.78234e+06	3.71396e+06	3.03318e+06	2.72828e+06	4.03527e+06	3.11408e+06	3.47191e+06	2.62416e+06	3.43724e+06	2.87646e+06	2.79724e+06	3.0249e+06	3.14449e+06	-0.0668348	0.732113	-0.1499
Q6NSR3	Uncharacterized aarF domain-containing protein kinase 2 OS=Mus musculus GN=Adck2 PE=2 SV=1 - [ADCK2_MOUSE]	38587.8	37863.3	46445.1	39075.5	70812	30432	37488.9	37188.6	32307.7	199807	74250.9	34049.9	31220.5	0.665527	0.732113	0.345373
Q8K2B3	Succinate dehydrogenase [ubiquinone] flavoprotein subunit, mitochondrial OS=Mus musculus GN=Sdha PE=1 SV=1 - [DHSA_MOUSE]	1.21647e+07	1.18582e+07	1.24052e+07	1.20638e+07	1.24655e+07	1.42782e+07	1.40006e+07	1.35711e+07	1.33193e+07	1.24456e+07	1.33741e+07	1.32907e+07	1.16137e+07	0.02109	0.732113	0.117839
Q8R3D1	TBC1 domain family member 13 OS=Mus musculus GN=Tbc1d13 PE=2 SV=1 - [TBC13_MOUSE]	173639	185639	213319	201855	187157	172168	229304	184929	193318	189309	164233	192541	190015	-0.0682817	0.732113	-0.30442
Q91ZN5	Adenosine 3'-phospho 5'-phosphosulfate transporter 1 OS=Mus musculus GN=Slc35b2 PE=2 SV=1 - [S35B2_MOUSE]	64429.3	79002.3	60334.5	55383	73486.2	61234.2	40548.9	75050.8	56186.7	66581.4	58092.3	85326	49949.3	0.0711641	0.732113	0.133065
Q99P65	Equilibrative nucleoside transporter 3 OS=Mus musculus GN=Slc29a3 PE=1 SV=1 - [S29A3_MOUSE]	20217	44631.1	35682.6	39007	50834.1	41966.9	27609.7	26896.1	29363.7	40756.6	27935.9	62176.2	28532.7	-0.0470651	0.732113	-0.05356
Q9CRA8	Exosome complex component RRP46 OS=Mus musculus GN=Exosc5 PE=1 SV=1 - [EXOS5_MOUSE]	45361.8	98271.1	77884.6	59004.9	92097.1	73018.5	72670.8	65538.4	78680.7	68854.9	105568	79876.2	70430.9	0.0780109	0.732113	0.136644
Q9D6F9	Tubulin beta-4A chain OS=Mus musculus GN=Tubb4a PE=1 SV=3 - [TBB4A_MOUSE]	1014.4	123.525	1440.16	461.247	1191.16	226.755	1032.1	342.037	847.072	49045.5	666.359	542.4	0	3.45067	0.732113	0.419393
Q5SW19	Clustered mitochondria protein homolog OS=Mus musculus GN=Cluh PE=2 SV=2 - [CLU_MOUSE]	504554	643549	669668	821430	754559	720161	798937	621069	687358	738465	729967	742098	829690	0.0463966	0.731359	0.140756
Q61549	EGF-like module-containing mucin-like hormone receptor-like 1 OS=Mus musculus GN=Emr1 PE=2 SV=1 - [EMR1_MOUSE]	102006	81743.5	84300.5	100188	124976	91722.1	92574.9	91633.7	77382.1	121255	70879.5	123913	65491.1	-0.0769673	0.730987	-0.137246
Q60749	KH domain-containing, RNA-binding, signal transduction-associated protein 1 OS=Mus musculus GN=Khdrbs1 PE=1 SV=2 - [KHDR1_MOUSE]	357734	283343	357769	290528	413021	335867	376096	372828	271551	511179	218647	426837	387174	0.0805081	0.728706	0.142167
Q8VH51	RNA-binding protein 39 OS=Mus musculus GN=Rbm39 PE=1 SV=2 - [RBM39_MOUSE]	861857	1.11892e+06	1.07487e+06	1.16938e+06	984567	920829	1.19717e+06	1.07319e+06	938543	976400	1.15242e+06	1.03545e+06	938108	-0.0388034	0.726741	-0.142206
Q9CQC6	Basic leucine zipper and W2 domain-containing protein 1 OS=Mus musculus GN=Bzw1 PE=1 SV=1 - [BZW1_MOUSE]	740939	808172	977529	1.13163e+06	1.29487e+06	970152	1.34025e+06	909732	938049	1.08209e+06	782955	1.1158e+06	1.10687e+06	-0.0689121	0.726741	-0.144592
P62827	GTP-binding nuclear protein Ran OS=Mus musculus GN=Ran PE=1 SV=3 - [RAN_MOUSE]	6.18081e+06	5.51542e+06	5.4752e+06	5.81842e+06	6.18457e+06	6.53472e+06	6.78061e+06	6.22136e+06	6.09507e+06	6.52301e+06	5.53738e+06	6.69952e+06	6.03624e+06	0.0271857	0.726702	0.139059
P35290	Ras-related protein Rab-24 OS=Mus musculus GN=Rab24 PE=1 SV=2 - [RAB24_MOUSE]	15165.7	10969.3	10469.7	5406.43	10805.6	7096.91	3689.64	16267.4	7498.19	6375.7	16141.5	9508.32	5359.73	0.165664	0.726072	0.137192
Q91VA6	Polymerase delta-interacting protein 2 OS=Mus musculus GN=Poldip2 PE=2 SV=1 - [PDIP2_MOUSE]	58370.1	78442.2	36887.6	39546	53612.5	58356.5	71319	51657.1	44897.7	56729	40556.4	61612.2	64791.4	-0.0858806	0.725934	-0.144031
Q8R4V2	Dual specificity protein phosphatase 15 OS=Mus musculus GN=Dusp15 PE=2 SV=3 - [DUS15_MOUSE]	14782.1	26512.2	12767.3	16494.1	19997.5	12190.2	12462.9	13918.7	24640.5	16756	15674.3	10505.3	9059.34	-0.124973	0.724863	-0.138019
Q9QZE5	Coatomer subunit gamma-1 OS=Mus musculus GN=Copg1 PE=2 SV=1 - [COPG1_MOUSE]	3.07282e+06	3.50413e+06	3.63835e+06	4.31692e+06	3.54517e+06	3.37676e+06	4.88746e+06	3.51836e+06	4.37098e+06	3.64084e+06	4.18353e+06	4.26824e+06	3.42134e+06	0.0517604	0.72463	0.143271
Q8BT60	Copine-3 OS=Mus musculus GN=Cpne3 PE=1 SV=2 - [CPNE3_MOUSE]	1.14218e+06	1.40819e+06	1.40618e+06	1.05368e+06	1.43655e+06	1.45737e+06	1.34168e+06	1.23756e+06	1.37938e+06	1.19211e+06	1.64447e+06	1.1637e+06	1.02218e+06	-0.05295	0.724012	-0.138636
Q8BXL7	ADP-ribosylation factor-related protein 1 OS=Mus musculus GN=Arfrp1 PE=2 SV=2 - [ARFRP_MOUSE]	49142.1	85293.7	76439.1	84831.4	86896.8	64510	66847.8	61487.6	67060	50062.3	88790.1	89039.2	61213.6	-0.0769622	0.723326	-0.13869
P48678	Prelamin-A/C OS=Mus musculus GN=Lmna PE=1 SV=2 - [LMNA_MOUSE]	4.55922e+07	3.62979e+07	4.72194e+07	2.36473e+07	3.4945e+07	2.79488e+07	2.3806e+07	4.22554e+07	4.02726e+07	3.79129e+07	2.96472e+07	1.90352e+07	2.09968e+07	-0.110461	0.723081	-0.139158
Q6SJQ7	CMRF35-like molecule 1 OS=Mus musculus GN=Cd300lf PE=1 SV=1 - [CLM1_MOUSE]	38777.2	54584.6	30096.2	41182.8	49015.2	60841.8	35203	28928.6	34898.5	48563.2	49846.4	64739.6	57201	0.0983089	0.722941	0.139007
P97822	Acidic leucine-rich nuclear phosphoprotein 32 family member E OS=Mus musculus GN=Anp32e PE=1 SV=2 - [AN32E_MOUSE]	1.06573e+06	1.52095e+06	1.33487e+06	1.66361e+06	1.73547e+06	1.44777e+06	1.85421e+06	1.63723e+06	1.57621e+06	1.61497e+06	1.41774e+06	1.71103e+06	1.47099e+06	0.0503061	0.722822	0.155717
Q09014	Neutrophil cytosol factor 1 OS=Mus musculus GN=Ncf1 PE=2 SV=3 - [NCF1_MOUSE]	862194	769900	982739	877053	1.14387e+06	972723	968783	783830	832986	826717	1.06302e+06	1.02305e+06	927659	-0.0469158	0.721458	-0.140476
P36536	GTP-binding protein SAR1a OS=Mus musculus GN=Sar1a PE=2 SV=1 - [SAR1A_MOUSE]	328074	255716	297789	357529	362022	253934	355706	438541	343842	266386	402503	317611	226006	0.074152	0.720464	0.142381
P49769	Presenilin-1 OS=Mus musculus GN=Psen1 PE=1 SV=1 - [PSN1_MOUSE]	258049	502866	392059	348659	377736	370863	412321	318486	392296	441690	413488	410364	400809	0.0588055	0.719498	0.149553
Q8VE37	Regulator of chromosome condensation OS=Mus musculus GN=Rcc1 PE=1 SV=1 - [RCC1_MOUSE]	1.22157e+06	1.01299e+06	1.37304e+06	651184	1.05632e+06	734921	698260	1.24999e+06	996740	969556	859293	758821	541205	-0.105703	0.718602	-0.142916
Q9JK81	UPF0160 protein MYG1, mitochondrial OS=Mus musculus GN=Myg1 PE=2 SV=1 - [MYG1_MOUSE]	302778	283277	394719	336966	454807	402685	400326	334940	348619	388408	300672	406027	346938	-0.0546204	0.717379	-0.148955
Q9ERR7	15 kDa selenoprotein OS=Mus musculus GN=Sep15 PE=1 SV=3 - [SEP15_MOUSE]	746497	1.27634e+06	957685	1.08e+06	1.20071e+06	1.06394e+06	1.2776e+06	971826	1.06176e+06	1.22631e+06	946149	1.02842e+06	1.03737e+06	-0.0552462	0.716944	-0.153043
Q61216	Double-strand break repair protein MRE11A OS=Mus musculus GN=Mre11a PE=1 SV=1 - [MRE11_MOUSE]	17059.4	17925.3	20338	16927.8	17181	15407.4	17142.3	16851.4	17459.3	15972.2	18812.1	18901.2	18723.2	0.0295568	0.716413	0.144638
Q9R1Q7	Proteolipid protein 2 OS=Mus musculus GN=Plp2 PE=2 SV=1 - [PLP2_MOUSE]	43394.7	69093.7	53269.1	67204.9	68603.6	50472.1	81478.7	84502.9	47568.1	39392.4	66645.2	83506.1	75367.4	0.0953785	0.71534	0.143353
P15105	Glutamine synthetase OS=Mus musculus GN=Glul PE=1 SV=6 - [GLNA_MOUSE]	918023	1.24443e+06	1.26125e+06	1.12088e+06	995283	988434	1.20616e+06	1.08775e+06	1.02025e+06	1.22319e+06	760167	1.29872e+06	979184	-0.0577844	0.714931	-0.143417
Q8C547	HEAT repeat-containing protein 5B OS=Mus musculus GN=Heatr5b PE=2 SV=3 - [HTR5B_MOUSE]	3501.29	4236.8	3315.33	3611.53	6367.47	2449.53	1119.61	4536.95	4961.74	2870.82	3927.22	2868.89	4031.48	0.137587	0.712408	0.154677
Q64433	10 kDa heat shock protein, mitochondrial OS=Mus musculus GN=Hspe1 PE=1 SV=2 - [CH10_MOUSE]	5.04606e+06	7.8402e+06	4.68026e+06	4.89404e+06	5.53836e+06	6.16714e+06	7.36552e+06	6.36324e+06	5.6553e+06	5.12755e+06	5.98639e+06	6.62485e+06	7.57161e+06	0.0684784	0.712191	0.14966
P62196	26S protease regulatory subunit 8 OS=Mus musculus GN=Psmc5 PE=1 SV=1 - [PRS8_MOUSE]	1.1185e+06	988546	1.07323e+06	1.00402e+06	845356	920110	1.00205e+06	983951	1.01264e+06	937721	981415	996488	933524	-0.0276124	0.711067	-0.166194
Q8BVU5	ADP-ribose pyrophosphatase, mitochondrial OS=Mus musculus GN=Nudt9 PE=2 SV=1 - [NUDT9_MOUSE]	55269.1	55427.7	56987.1	46371.9	85264.1	56386.6	65158	46266.4	35406.2	73210.9	44979.5	60199.5	77218.3	-0.0970129	0.708435	-0.146244
Q9DCS3	Trans-2-enoyl-CoA reductase, mitochondrial OS=Mus musculus GN=Mecr PE=2 SV=2 - [MECR_MOUSE]	608460	744386	782620	745326	918897	818750	858386	736696	753739	751774	680644	781755	856016	-0.0417162	0.708435	-0.154521
Q9QUH0	Glutaredoxin-1 OS=Mus musculus GN=Glrx PE=1 SV=3 - [GLRX1_MOUSE]	759234	694885	868142	710082	887518	832346	913463	813680	723058	962628	532914	761979	869862	-0.0582488	0.706329	-0.148934
P12023	Amyloid beta A4 protein OS=Mus musculus GN=App PE=1 SV=3 - [A4_MOUSE]	13727.2	22411.9	21674.7	24725.1	42461.2	30405.7	31919.4	17887.6	18590.4	36400.9	25369.3	44188.5	34115.5	0.136941	0.706198	0.147069
Q5SSI6	U3 small nucleolar RNA-associated protein 18 homolog OS=Mus musculus GN=Utp18 PE=1 SV=1 - [UTP18_MOUSE]	41260.9	45712.7	53211.5	45913.2	54843.4	48451.7	54406.2	51347.1	47189.3	51681.4	38331.9	69744.5	49316	0.0619276	0.705778	0.151734
Q9WUP4	Polyprenol reductase OS=Mus musculus GN=Srd5a3 PE=2 SV=2 - [PORED_MOUSE]	104358	106313	74667.6	94902.5	86563.6	35666.7	26007.1	98808.1	104654	83604.3	110022	61263.5	43412.2	0.147556	0.705283	0.150148
O35083	1-acyl-sn-glycerol-3-phosphate acyltransferase alpha OS=Mus musculus GN=Agpat1 PE=2 SV=1 - [PLCA_MOUSE]	212290	228749	218175	142311	220029	114161	148517	275158	226055	198543	242802	154113	95548.7	0.115137	0.704698	0.148374
P60229	Eukaryotic translation initiation factor 3 subunit E OS=Mus musculus GN=Eif3e PE=1 SV=1 - [EIF3E_MOUSE]	935767	836662	1.02304e+06	983119	914071	1.02845e+06	1.18066e+06	963289	847505	990467	976533	1.10264e+06	868896	-0.0411812	0.704698	-0.150044
Q8VI36	Paxillin OS=Mus musculus GN=Pxn PE=1 SV=1 - [PAXI_MOUSE]	279881	266818	319510	343547	222338	364231	364700	366633	349484	204143	289119	298194	251053	-0.0748748	0.70461	-0.148171
O08915	AH receptor-interacting protein OS=Mus musculus GN=Aip PE=1 SV=1 - [AIP_MOUSE]	159626	170951	112779	119543	146401	227475	181547	152803	161557	244628	98012.8	170203	204024	0.105421	0.703444	0.148741
Q9CZR8	Elongation factor Ts, mitochondrial OS=Mus musculus GN=Tsfm PE=2 SV=1 - [EFTS_MOUSE]	225392	449548	372445	357246	427255	432019	419454	291081	302520	396511	397370	344593	451192	-0.0751584	0.702376	-0.151924
Q61189	Methylosome subunit pICln OS=Mus musculus GN=Clns1a PE=2 SV=1 - [ICLN_MOUSE]	114567	159873	162715	136969	153893	202021	179214	162083	121571	180056	96489	177892	161786	-0.0793966	0.701535	-0.149587
Q02819	Nucleobindin-1 OS=Mus musculus GN=Nucb1 PE=1 SV=2 - [NUCB1_MOUSE]	611873	944481	794628	717447	814772	913703	895342	855033	926199	710719	801453	777369	995173	0.054226	0.698766	0.152473
Q8CI04	Conserved oligomeric Golgi complex subunit 3 OS=Mus musculus GN=Cog3 PE=2 SV=3 - [COG3_MOUSE]	17778.1	11304.3	7515.64	18487.7	13934.7	7378.13	17111.1	17846.8	15029.5	7973.12	8266.2	10498.8	13216.6	-0.138168	0.698766	-0.153131
P60469	Liprin-alpha-3 OS=Mus musculus GN=Ppfia3 PE=1 SV=2 - [LIPA3_MOUSE]	956539	751148	793030	529865	427488	698635	832139	781472	1.05959e+06	465227	596235	698826	1.0227e+06	0.112844	0.697108	0.151759
P23506	Protein-L-isoaspartate(D-aspartate) O-methyltransferase OS=Mus musculus GN=Pcmt1 PE=1 SV=3 - [PIMT_MOUSE]	343130	216242	316242	149777	399000	330914	262480	327813	324280	205789	251388	276931	223084	-0.103961	0.695393	-0.160563
Q9JKY0	Cell differentiation protein RCD1 homolog OS=Mus musculus GN=Rqcd1 PE=1 SV=1 - [RCD1_MOUSE]	27039.1	31672.6	44032.4	36073.5	29091.4	37783.1	41691.6	26528.2	25580.9	40996.5	36257.6	35707.4	36397.9	-0.0738036	0.695393	-0.153195
Q3U7R1	Extended synaptotagmin-1 OS=Mus musculus GN=Esyt1 PE=2 SV=2 - [ESYT1_MOUSE]	1.45096e+07	1.86458e+07	1.50654e+07	1.49793e+07	1.75508e+07	1.46306e+07	1.69527e+07	1.6435e+07	1.62446e+07	1.65895e+07	1.81114e+07	1.66883e+07	1.46328e+07	0.0357384	0.69535	0.15838
Q8CG47	Structural maintenance of chromosomes protein 4 OS=Mus musculus GN=Smc4 PE=1 SV=1 - [SMC4_MOUSE]	122885	121193	118599	135183	128165	90053.3	115619	137659	90026.1	108475	131868	162866	116057	0.0673496	0.693634	0.156308
Q8BFR5	Elongation factor Tu, mitochondrial OS=Mus musculus GN=Tufm PE=1 SV=1 - [EFTU_MOUSE]	4.04324e+06	4.25502e+06	3.73953e+06	3.95792e+06	4.16947e+06	3.62703e+06	4.44796e+06	4.01956e+06	3.72545e+06	3.9815e+06	4.4957e+06	3.59491e+06	3.8802e+06	-0.0306332	0.692809	-0.153908
Q9D1Q6	Endoplasmic reticulum resident protein 44 OS=Mus musculus GN=Erp44 PE=1 SV=1 - [ERP44_MOUSE]	2.85607e+06	3.43441e+06	2.67535e+06	3.07236e+06	2.36129e+06	3.18334e+06	3.19309e+06	3.05425e+06	2.58791e+06	3.12874e+06	2.84541e+06	3.45583e+06	3.31836e+06	0.0464408	0.692809	0.155575
Q8BP92	Reticulocalbin-2 OS=Mus musculus GN=Rcn2 PE=2 SV=1 - [RCN2_MOUSE]	522469	905656	779368	854167	1.05548e+06	798915	963193	643595	656866	691664	913913	976102	885316	-0.08002	0.692805	-0.155771
P97287	Induced myeloid leukemia cell differentiation protein Mcl-1 homolog OS=Mus musculus GN=Mcl1 PE=1 SV=3 - [MCL1_MOUSE]	154583	243214	211071	214345	184865	155544	169285	169799	201323	169851	212932	183829	155688	-0.0633345	0.692246	-0.161127
Q9QXD6	Fructose-1,6-bisphosphatase 1 OS=Mus musculus GN=Fbp1 PE=1 SV=3 - [F16P1_MOUSE]	8826.88	779.819	0	0	0	0	0	469.218	0	0	0	0	0	-4.13332	0.690167	-0.400673
Q80YD1	ATP-dependent RNA helicase SUPV3L1, mitochondrial OS=Mus musculus GN=Supv3l1 PE=2 SV=1 - [SUV3_MOUSE]	41937.6	36902.6	35970.8	53977.7	33607.4	33378.1	52957.3	34610.3	28489.6	36940.8	44865.9	49257	39198.5	-0.084766	0.689469	-0.157781
Q9D1E6	Tubulin-folding cofactor B OS=Mus musculus GN=Tbcb PE=1 SV=2 - [TBCB_MOUSE]	411787	692753	561780	682231	581790	740967	710341	456591	546619	531138	644786	646519	741227	-0.0744185	0.6892	-0.157331
P48962	ADP/ATP translocase 1 OS=Mus musculus GN=Slc25a4 PE=1 SV=4 - [ADT1_MOUSE]	2.2102e+06	2.33999e+06	2.13861e+06	1.95375e+06	2.40594e+06	2.1878e+06	2.07071e+06	2.37255e+06	2.2421e+06	2.6397e+06	2.09289e+06	2.32277e+06	1.82526e+06	0.0406553	0.689152	0.158916
Q7TNE3	Sperm-associated antigen 7 OS=Mus musculus GN=Spag7 PE=1 SV=1 - [SPAG7_MOUSE]	21934.7	26607.1	30081.6	26628.1	36404.5	30011.9	25278.2	19417.2	17158.9	35490.8	22821	29720.2	33560.3	-0.0939469	0.689152	-0.157909
Q921Z5	Tumor necrosis factor alpha-induced protein 8 OS=Mus musculus GN=Tnfaip8 PE=2 SV=1 - [TFIP8_MOUSE]	338277	401687	477086	532962	426012	469383	666669	419757	577205	372535	343980	505573	452170	-0.0878447	0.689152	-0.158484
A2AN08	E3 ubiquitin-protein ligase UBR4 OS=Mus musculus GN=Ubr4 PE=1 SV=1 - [UBR4_MOUSE]	414913	514837	410783	616179	509810	468594	457433	439908	483555	454930	560795	489204	594513	0.0559583	0.689104	0.158049
Q3UI43	BRISC and BRCA1-A complex member 1 OS=Mus musculus GN=Babam1 PE=2 SV=1 - [BABA1_MOUSE]	170187	220195	280645	236542	304497	250740	247156	182062	211128	179982	228756	338323	238078	-0.0886519	0.689104	-0.156493
P99027	60S acidic ribosomal protein P2 OS=Mus musculus GN=Rplp2 PE=1 SV=3 - [RLA2_MOUSE]	1.3894e+07	2.19759e+07	1.79271e+07	1.83003e+07	2.04004e+07	2.00167e+07	2.45702e+07	1.8051e+07	1.53006e+07	2.01039e+07	1.49707e+07	2.07544e+07	2.26898e+07	-0.0708448	0.688472	-0.157739
Q9CSN1	SNW domain-containing protein 1 OS=Mus musculus GN=Snw1 PE=1 SV=3 - [SNW1_MOUSE]	9017.8	24758	23397.2	15490.8	24681	35786.5	30551.4	29764.3	22193.7	25867.8	24616.1	21606.2	28332.6	0.119171	0.687107	0.179218
O55126	Protein NipSnap homolog 2 OS=Mus musculus GN=Gbas PE=2 SV=1 - [NIPS2_MOUSE]	102920	100720	61654.4	42702.2	71711.5	93396.3	89477.6	77073	62637.5	65619.8	118018	50767.2	68115.5	-0.124872	0.684862	-0.15843
P47809	Dual specificity mitogen-activated protein kinase kinase 4 OS=Mus musculus GN=Map2k4 PE=1 SV=2 - [MP2K4_MOUSE]	134365	160638	142317	152950	167951	109895	167620	116723	145395	148750	160427	143263	141158	-0.0530595	0.684177	-0.164152
O08582	GTP-binding protein 1 OS=Mus musculus GN=Gtpbp1 PE=1 SV=2 - [GTPB1_MOUSE]	27991.7	31864.6	35414.7	44686.8	34890.4	10095.7	29528.9	54852.7	50469.7	42640.6	32346.1	28346	1758.54	0.194825	0.683843	0.162069
Q8VDL4	ADP-dependent glucokinase OS=Mus musculus GN=Adpgk PE=1 SV=2 - [ADPGK_MOUSE]	186341	268597	246988	211409	256246	231125	251061	227946	205998	207212	202060	275392	246455	-0.05265	0.682169	-0.159934
P38647	Stress-70 protein, mitochondrial OS=Mus musculus GN=Hspa9 PE=1 SV=3 - [GRP75_MOUSE]	1.58806e+07	2.19016e+07	1.96876e+07	2.11752e+07	1.95942e+07	2.05626e+07	2.27864e+07	1.99214e+07	1.75113e+07	1.80476e+07	1.74001e+07	2.287e+07	2.15728e+07	-0.0488208	0.677683	-0.161723
Q9DB15	39S ribosomal protein L12, mitochondrial OS=Mus musculus GN=Mrpl12 PE=1 SV=2 - [RM12_MOUSE]	890681	1.22089e+06	916504	840804	953558	1.11259e+06	1.11008e+06	1.04406e+06	826593	1.13071e+06	845489	1.23047e+06	1.25233e+06	0.0678994	0.677429	0.161713
B2RXS4	Plexin-B2 OS=Mus musculus GN=Plxnb2 PE=1 SV=1 - [PLXB2_MOUSE]	20422.3	24160.2	17590.7	10447.1	9695.32	20204.9	26306.9	19807	17795.3	17462.7	30943.5	14740.4	20487.7	0.134777	0.677223	0.163357
Q8R087	Beta-1,4-galactosyltransferase 7 OS=Mus musculus GN=B4galt7 PE=2 SV=1 - [B4GT7_MOUSE]	2795.11	4258.03	1632.46	1351.01	1810.68	0	864.548	5916.93	3805.45	1419.73	2782.54	130.588	133.209	0.380937	0.676802	0.164021
P07356	Annexin A2 OS=Mus musculus GN=Anxa2 PE=1 SV=2 - [ANXA2_MOUSE]	7.51535e+07	1.23304e+08	1.3143e+08	8.41703e+07	1.22007e+08	1.16005e+08	9.77165e+07	9.78188e+07	1.35382e+08	1.1504e+08	1.07015e+08	7.92311e+07	6.66836e+07	-0.0963128	0.675917	-0.162386
Q8C3R1	BRCA1-associated ATM activator 1 OS=Mus musculus GN=Brat1 PE=2 SV=1 - [BRAT1_MOUSE]	6535.88	8052.18	3305.2	2033.87	2552.37	1912.93	7093.77	7486.35	9226.63	6248.46	6885.6	91.3755	2473.74	0.264208	0.675917	0.162548
Q9JHK4	Geranylgeranyl transferase type-2 subunit alpha OS=Mus musculus GN=Rabggta PE=2 SV=1 - [PGTA_MOUSE]	7772.86	28195.6	18608.2	18614.7	10891.4	14093.8	6511.16	8279.78	11554.5	16305.2	14183.1	16803.9	11784.2	-0.185407	0.674308	-0.181269
Q921C5	Protein bicaudal D homolog 2 OS=Mus musculus GN=Bicd2 PE=1 SV=1 - [BICD2_MOUSE]	2364.92	990.33	2648.76	3212.53	3461.69	6015.93	1064.72	3693.91	3142.72	4028.23	4470.48	809.347	3562.98	0.218648	0.673798	0.167455
Q9CY66	H/ACA ribonucleoprotein complex subunit 1 OS=Mus musculus GN=Gar1 PE=2 SV=1 - [GAR1_MOUSE]	51925.2	54242.6	50190.6	56020	72138.3	54559.1	65361.4	59008.6	45003.5	73493.2	40823.3	61644.6	48341.1	-0.0784457	0.673669	-0.164921
Q99KW9	T-cell immunomodulatory protein OS=Mus musculus GN=Itfg1 PE=2 SV=2 - [TIP_MOUSE]	8770.63	9964.77	7599.29	5617.62	8873.02	5040.91	5688.69	6411.05	7501.46	6566.57	8426.09	9432.12	1649.11	-0.144208	0.67311	-0.1645
P97492	Regulator of G-protein signaling 14 OS=Mus musculus GN=Rgs14 PE=1 SV=2 - [RGS14_MOUSE]	42271.3	36871.5	38994.2	32533.4	33357.9	30282.9	29221.2	35083.3	36287.7	34264.8	37277.4	26423.7	31337.7	-0.0568641	0.672298	-0.166753
Q9D8S3	ADP-ribosylation factor GTPase-activating protein 3 OS=Mus musculus GN=Arfgap3 PE=1 SV=2 - [ARFG3_MOUSE]	34300.1	34794	40822.5	58092.4	27019.5	67373	39427.8	19976.3	29732.3	18799.7	50859.1	59705.8	50597.3	-0.171774	0.671882	-0.164607
P61750	ADP-ribosylation factor 4 OS=Mus musculus GN=Arf4 PE=1 SV=2 - [ARF4_MOUSE]	103190	152129	108049	43678.5	75296.9	132610	117517	87629.9	71680.4	82869.9	134089	89624.2	106248	-0.134006	0.671022	-0.173539
Q9D1H8	39S ribosomal protein L53, mitochondrial OS=Mus musculus GN=Mrpl53 PE=3 SV=1 - [RM53_MOUSE]	20609.5	26731.9	13927.3	28484.4	25284.1	33541.5	35451.6	26773.7	18931.3	25544.1	22515.2	50814.2	30291.5	0.148731	0.67086	0.166457
Q3UTZ3	Uncharacterized protein C7orf43 homolog OS=Mus musculus PE=1 SV=1 - [CG043_MOUSE]	7153.37	11778.2	9856.56	7719	11608	5638.51	5489.93	4749.89	9531.86	10136.5	10827.7	6310.13	4164.48	-0.15142	0.670725	-0.16541
Q9CPU0	Lactoylglutathione lyase OS=Mus musculus GN=Glo1 PE=1 SV=3 - [LGUL_MOUSE]	78552.5	142370	160675	114224	187311	102042	274207	124670	241434	188951	259396	164639	57456.3	0.190957	0.669341	0.165959
O88653	Ragulator complex protein LAMTOR3 OS=Mus musculus GN=Lamtor3 PE=1 SV=1 - [LTOR3_MOUSE]	2.22166e+06	2.49604e+06	2.34176e+06	2.2022e+06	2.40953e+06	2.0939e+06	1.8937e+06	2.41652e+06	2.26968e+06	1.7317e+06	2.1266e+06	2.57646e+06	1.79937e+06	-0.0549382	0.667925	-0.168816
Q80ZV0	Ribonuclease H2 subunit B OS=Mus musculus GN=Rnaseh2b PE=1 SV=2 - [RNH2B_MOUSE]	40196.4	50108.1	49148.1	37505.4	77291.5	52202.4	109474	49726.4	74514.8	35130.5	51398.5	54446.6	53024.1	-0.163815	0.667321	-0.181238
P07901	Heat shock protein HSP 90-alpha OS=Mus musculus GN=Hsp90aa1 PE=1 SV=4 - [HS90A_MOUSE]	8.23008e+06	8.73178e+06	8.99527e+06	1.01987e+07	8.99342e+06	9.94306e+06	1.06304e+07	8.53819e+06	9.21258e+06	9.84739e+06	8.89438e+06	1.14125e+07	1.02003e+07	0.0446721	0.6659	0.167583
Q9CPY7	Cytosol aminopeptidase OS=Mus musculus GN=Lap3 PE=1 SV=3 - [AMPL_MOUSE]	1.94596e+06	2.1419e+06	2.40422e+06	2.12433e+06	2.29133e+06	2.91639e+06	2.37561e+06	2.34891e+06	2.55619e+06	2.01008e+06	1.89268e+06	3.14314e+06	2.64679e+06	0.0721705	0.66587	0.168655
Q99MS7	EH domain-binding protein 1-like protein 1 OS=Mus musculus GN=Ehbp1l1 PE=1 SV=1 - [EH1L1_MOUSE]	248878	279096	257012	383444	271874	308839	322630	301050	326365	269472	352791	307793	291933	0.0585861	0.665761	0.17635
P62900	60S ribosomal protein L31 OS=Mus musculus GN=Rpl31 PE=2 SV=1 - [RL31_MOUSE]	587980	539347	511337	369972	293429	300171	287087	628775	414678	588470	465802	302695	321663	0.136372	0.665524	0.168345
Q9CY58	Plasminogen activator inhibitor 1 RNA-binding protein OS=Mus musculus GN=Serbp1 PE=1 SV=2 - [PAIRB_MOUSE]	1.00916e+06	1.05142e+06	1.25519e+06	1.18976e+06	1.39371e+06	1.16465e+06	1.38077e+06	1.32554e+06	1.36257e+06	891543	1.15255e+06	1.10524e+06	1.10387e+06	-0.0604413	0.664976	-0.168308
Q80YE7	Death-associated protein kinase 1 OS=Mus musculus GN=Dapk1 PE=1 SV=3 - [DAPK1_MOUSE]	8716.32	12219.3	1650.88	11980.4	2823.89	1692.13	16720.8	8572.66	7359.07	13718.1	13428.2	1101.77	14129.9	0.285766	0.664926	0.170706
Q9Z0H3	SWI/SNF-related matrix-associated actin-dependent regulator of chromatin subfamily B member 1 OS=Mus musculus GN=Smarcb1 PE=1 SV=1 - [SNF5_MOUSE]	73034.6	52906.1	71435.6	55746.9	74433.1	63428.9	74193.6	74675.9	66642.1	96021.2	51229.7	69581	63162.8	0.0794986	0.664296	0.170812
Q80US4	Actin-related protein 5 OS=Mus musculus GN=Actr5 PE=2 SV=3 - [ARP5_MOUSE]	7651.1	8285.02	14093.3	15953	9935	8831.68	7984.85	12294.4	11353.2	7900.84	11170.1	15304.8	9838.32	0.122361	0.663996	0.173173
Q8BMJ2	Leucine--tRNA ligase, cytoplasmic OS=Mus musculus GN=Lars PE=2 SV=2 - [SYLC_MOUSE]	842625	744867	916222	987104	984562	745308	956684	803121	754881	741139	942980	953617	908752	-0.052834	0.662896	-0.170995
Q9CQC9	GTP-binding protein SAR1b OS=Mus musculus GN=Sar1b PE=1 SV=1 - [SAR1B_MOUSE]	407302	289999	426707	552894	421791	318691	417653	435038	373812	339733	407398	423080	318479	-0.0808845	0.661735	-0.181484
Q9Z1Z2	Serine-threonine kinase receptor-associated protein OS=Mus musculus GN=Strap PE=1 SV=2 - [STRAP_MOUSE]	1.26992e+06	1.62821e+06	1.58848e+06	1.75099e+06	1.89363e+06	1.91123e+06	2.1341e+06	1.4226e+06	1.38309e+06	1.57468e+06	1.50015e+06	1.85174e+06	2.16013e+06	-0.0773234	0.660988	-0.170587
P09411	Phosphoglycerate kinase 1 OS=Mus musculus GN=Pgk1 PE=1 SV=4 - [PGK1_MOUSE]	8.78821e+06	8.40679e+06	9.06997e+06	9.34292e+06	1.05551e+07	9.40757e+06	1.14383e+07	9.9149e+06	9.60839e+06	8.25267e+06	7.48825e+06	1.00071e+07	1.0117e+07	-0.05238	0.657645	-0.172253
P17433	Transcription factor PU.1 OS=Mus musculus GN=Spi1 PE=1 SV=2 - [SPI1_MOUSE]	141604	132961	144090	90751.8	85055.8	71229.7	66868.5	137045	112104	117040	116100	113258	82928.1	0.111742	0.655042	0.178827
Q07813	Apoptosis regulator BAX OS=Mus musculus GN=Bax PE=1 SV=1 - [BAX_MOUSE]	86541.9	87388.4	103546	125549	159603	163032	93940.2	66027.6	89889.5	85411.2	111962	159061	126538	-0.136965	0.654139	-0.173983
Q9EP69	Phosphatidylinositide phosphatase SAC1 OS=Mus musculus GN=Sacm1l PE=2 SV=1 - [SAC1_MOUSE]	1.15874e+06	1.14121e+06	1.07077e+06	959744	1.05148e+06	938835	1.02767e+06	1.0488e+06	1.01512e+06	1.13539e+06	1.20048e+06	1.14346e+06	930536	0.0395603	0.652549	0.174176
O70145	Neutrophil cytosol factor 2 OS=Mus musculus GN=Ncf2 PE=2 SV=1 - [NCF2_MOUSE]	1.32066e+06	1.15513e+06	1.3925e+06	1.04252e+06	1.28066e+06	1.25426e+06	1.32364e+06	1.3523e+06	1.30654e+06	1.19242e+06	1.2159e+06	1.33912e+06	1.29993e+06	0.0359432	0.650319	0.186806
Q9QY93	dCTP pyrophosphatase 1 OS=Mus musculus GN=Dctpp1 PE=1 SV=1 - [DCTP1_MOUSE]	1755.3	5403.6	3731.63	6929.22	6049.38	7813.61	778.508	3778.83	4550.89	4379.61	5715.84	8276.81	5454.77	0.208795	0.649705	0.184879
Q91W96	Anaphase-promoting complex subunit 4 OS=Mus musculus GN=Anapc4 PE=2 SV=1 - [APC4_MOUSE]	8595.01	11663.5	6717.88	6497.13	12219.6	5385.03	10471.3	7386.51	12501.9	9032.39	10852.1	7000.33	10824	0.126645	0.647458	0.179853
Q9Z1K5	E3 ubiquitin-protein ligase ARIH1 OS=Mus musculus GN=Arih1 PE=1 SV=3 - [ARI1_MOUSE]	108070	164666	119718	162316	197510	116877	191196	96623.1	120595	136577	126917	132245	219293	-0.127065	0.646934	-0.17683
E9PV24	Fibrinogen alpha chain OS=Mus musculus GN=Fga PE=2 SV=1 - [FIBA_MOUSE]	5887.54	21842.9	11628.7	8758.8	89769.1	34280	9612.3	33151.8	7345.14	23415.9	9426.54	10865.2	8463.24	-0.749654	0.645157	-0.283248
O35551	Rab GTPase-binding effector protein 1 OS=Mus musculus GN=Rabep1 PE=1 SV=2 - [RABE1_MOUSE]	43182.8	72190.7	35582.9	67652.7	71753.7	171656	42263.1	50534.5	47658	163661	39432.9	39260.8	55611	-0.12576	0.645157	-0.0690223
O54941	SWI/SNF-related matrix-associated actin-dependent regulator of chromatin subfamily E member 1 OS=Mus musculus GN=Smarce1 PE=1 SV=1 - [SMCE1_MOUSE]	70402.3	80259.6	60134.6	60709.8	83796.1	56841.2	61968.3	62637.5	58792.8	115142	79457.4	67991.5	65701.6	0.1462	0.645157	0.249648
P26450	Phosphatidylinositol 3-kinase regulatory subunit alpha OS=Mus musculus GN=Pik3r1 PE=1 SV=2 - [P85A_MOUSE]	38274.9	25591.1	30804.7	44167.2	25691.8	27799.2	28228.6	43573.2	44200.3	25014	26139.3	26827	23310.3	0.000113099	0.645157	0.00016076
P35293	Ras-related protein Rab-18 OS=Mus musculus GN=Rab18 PE=2 SV=2 - [RAB18_MOUSE]	1.36656e+06	1.83614e+06	1.77665e+06	1.84974e+06	1.7675e+06	1.56292e+06	1.76564e+06	1.66579e+06	1.63406e+06	2.06849e+06	1.81536e+06	1.89217e+06	1.6276e+06	0.0664617	0.645157	0.24842
P46062	Signal-induced proliferation-associated protein 1 OS=Mus musculus GN=Sipa1 PE=1 SV=2 - [SIPA1_MOUSE]	10943.3	8241.59	15279.2	8902.42	13233.5	10269.7	9707.68	11198.3	8831.07	15072.2	7014.74	8707.45	9590.86	-0.119631	0.645157	-0.178685
P49586	Choline-phosphate cytidylyltransferase A OS=Mus musculus GN=Pcyt1a PE=1 SV=1 - [PCY1A_MOUSE]	583235	720615	532668	443346	741424	514972	504852	573385	545924	701088	567445	566040	568550	0.0242122	0.645157	0.062504
P70419	Polypeptide N-acetylgalactosaminyltransferase 3 OS=Mus musculus GN=Galnt3 PE=2 SV=3 - [GALT3_MOUSE]	46395.3	38715	50587.9	50785.8	20290.7	30405.5	72006.9	49166.4	49491.3	26368.5	49307	47733.2	17070.1	-0.148254	0.645157	-0.151417
Q3TIV5	Zinc finger CCCH domain-containing protein 15 OS=Mus musculus GN=Zc3h15 PE=1 SV=2 - [ZC3HF_MOUSE]	21510.6	34423.2	22985.2	22389.9	34472.9	25259.6	24790.8	32068.1	29341.4	27579.6	30333	28525	6819.07	-0.0424503	0.645157	-0.0560441
Q3TL44	NLR family member X1 OS=Mus musculus GN=Nlrx1 PE=2 SV=1 - [NLRX1_MOUSE]	1.97273e+06	2.43623e+06	1.89697e+06	1.64293e+06	1.8605e+06	1.30671e+06	1.39166e+06	1.92571e+06	1.85257e+06	1.70213e+06	1.7713e+06	1.80407e+06	1.13722e+06	-0.0728482	0.645157	-0.143016
Q3UVL4	Vacuolar protein sorting-associated protein 51 homolog OS=Mus musculus GN=Vps51 PE=2 SV=2 - [VPS51_MOUSE]	254362	285592	224912	234873	240047	223823	228834	233907	243326	244319	218491	239253	178898	-0.0950264	0.645157	-0.356178
Q6PGB6	N-alpha-acetyltransferase 50 OS=Mus musculus GN=Naa50 PE=1 SV=1 - [NAA50_MOUSE]	67075.9	70731.5	76299.3	71973.9	62364.7	87189.8	95963.2	63166.1	56807.6	49885.6	81088.8	83542.3	92704.5	-0.0930498	0.645157	-0.179711
Q6ZQ93	Ubiquitin carboxyl-terminal hydrolase 34 OS=Mus musculus GN=Usp34 PE=1 SV=3 - [UBP34_MOUSE]	415.924	0	1037.53	259.839	734.166	0	0	12020.5	46.7325	246.346	720.751	367.704	18.6061	2.67749	0.645157	0.396488
Q80X82	Symplekin OS=Mus musculus GN=Sympk PE=1 SV=1 - [SYMPK_MOUSE]	126737	183700	159272	180968	193584	183529	180350	160030	174238	163377	161835	165196	231660	0.028674	0.645157	0.0748319
Q91V64	Isochorismatase domain-containing protein 1 OS=Mus musculus GN=Isoc1 PE=2 SV=1 - [ISOC1_MOUSE]	595848	635498	612254	602658	654339	692747	774650	612283	815513	568408	661325	696186	708555	0.0531178	0.645157	0.178617
Q923D2	Flavin reductase (NADPH) OS=Mus musculus GN=Blvrb PE=2 SV=3 - [BLVRB_MOUSE]	1.53897e+06	1.40886e+06	1.41942e+06	1.56693e+06	1.34889e+06	1.41914e+06	1.97461e+06	1.75087e+06	1.53107e+06	911923	1.14826e+06	1.36355e+06	1.64287e+06	-0.132491	0.645157	-0.275421
Q99N92	39S ribosomal protein L27, mitochondrial OS=Mus musculus GN=Mrpl27 PE=2 SV=1 - [RM27_MOUSE]	63242.8	79776.5	77531	64688.7	65093.8	144205	87381.7	65002	53036.7	46419.2	70098.8	89900.8	89070	-0.270445	0.645157	-0.332274
Q99N96	39S ribosomal protein L1, mitochondrial OS=Mus musculus GN=Mrpl1 PE=1 SV=2 - [RM01_MOUSE]	65550.7	53109.4	52583.7	62043.6	76281.7	73800.5	64875.7	58517.1	49851.7	76406.4	44085.4	75828.2	57243.8	-0.0861747	0.645157	-0.180054
Q9CRC8	Leucine-rich repeat-containing protein 40 OS=Mus musculus GN=Lrrc40 PE=2 SV=2 - [LRC40_MOUSE]	24953.4	18523.3	20126.9	35644.3	19655.5	18020.6	21231.6	24553.5	28842.6	18666.7	13623.5	26765	30970.4	0.0813103	0.645157	0.111655
Q9CT10	Ran-binding protein 3 OS=Mus musculus GN=Ranbp3 PE=1 SV=2 - [RANB3_MOUSE]	181977	169466	259695	253431	254193	250965	225776	208156	176777	237266	194538	275857	219775	-0.0594443	0.645157	-0.13843
Q9D0B0	Serine/arginine-rich splicing factor 9 OS=Mus musculus GN=Srsf9 PE=1 SV=1 - [SRSF9_MOUSE]	60039.9	87070.4	86344.9	62818.1	85855.4	60000.4	71794.1	85722.9	57110.1	95503	51981.8	74747.2	60882.6	-0.0484849	0.645157	-0.0879295
Q9JLF6	Protein-glutamine gamma-glutamyltransferase K OS=Mus musculus GN=Tgm1 PE=1 SV=2 - [TGM1_MOUSE]	818.61	3515.5	2472.39	2361.76	1450.17	40465.7	477.822	1594.7	2191.68	96812.6	2426.74	1942.28	3151.85	1.29065	0.645157	0.218374
Q9Z2A5	Arginyl-tRNA--protein transferase 1 OS=Mus musculus GN=Ate1 PE=1 SV=2 - [ATE1_MOUSE]	42399.4	60658.3	42299.8	41886.6	49594.1	47750.3	78804.8	36813.8	47183	48330	59901.1	26717.5	58555.5	-0.166648	0.645157	-0.233891
P57759	Endoplasmic reticulum resident protein 29 OS=Mus musculus GN=Erp29 PE=1 SV=2 - [ERP29_MOUSE]	4.57374e+06	4.84391e+06	4.77818e+06	4.1023e+06	3.87552e+06	4.26425e+06	5.0278e+06	5.17272e+06	4.34286e+06	3.69937e+06	4.5959e+06	5.24702e+06	4.91673e+06	0.0527307	0.64349	0.180747
Q8BL97	Serine/arginine-rich splicing factor 7 OS=Mus musculus GN=Srsf7 PE=1 SV=1 - [SRSF7_MOUSE]	289488	353168	378673	255178	328492	255613	310122	341746	252061	411459	203279	283748	245467	-0.0985619	0.64349	-0.182173
P62911	60S ribosomal protein L32 OS=Mus musculus GN=Rpl32 PE=2 SV=2 - [RL32_MOUSE]	180983	329963	328581	149134	337507	262931	206150	211643	179092	252910	151706	386086	195683	-0.160137	0.643485	-0.180621
Q4QRL3	Coiled-coil domain-containing protein 88B OS=Mus musculus GN=Ccdc88b PE=1 SV=2 - [CC88B_MOUSE]	185876	290528	210005	243756	211140	261883	219453	215625	184123	249878	201502	234979	241799	-0.0667986	0.643046	-0.186346
Q99N93	39S ribosomal protein L16, mitochondrial OS=Mus musculus GN=Mrpl16 PE=2 SV=1 - [RM16_MOUSE]	5228.9	3207.76	6083.41	7421.68	2318.23	5544.52	2381.23	5497.75	5050.69	5854.18	9973.41	919.299	5160.64	0.234455	0.642335	0.181948
P14685	26S proteasome non-ATPase regulatory subunit 3 OS=Mus musculus GN=Psmd3 PE=1 SV=3 - [PSMD3_MOUSE]	1.21766e+06	1.22509e+06	1.18663e+06	1.22066e+06	1.27066e+06	1.42243e+06	1.29967e+06	1.12483e+06	1.09643e+06	1.42339e+06	1.07935e+06	1.3026e+06	1.31397e+06	-0.0462195	0.642141	-0.195817
Q6PGH1	Protein BUD31 homolog OS=Mus musculus GN=Bud31 PE=3 SV=1 - [BUD31_MOUSE]	108230	118079	100521	85472.6	80053.5	108991	116180	119923	135362	160833	100766	77072.3	75660.8	0.122694	0.641943	0.205152
P54728	UV excision repair protein RAD23 homolog B OS=Mus musculus GN=Rad23b PE=1 SV=2 - [RD23B_MOUSE]	579796	741206	793884	880736	991983	619536	1.09913e+06	740797	856531	635510	759072	772588	826333	-0.0913995	0.641674	-0.203593
Q9D7J6	Deoxyribonuclease-1-like 1 OS=Mus musculus GN=Dnase1l1 PE=2 SV=3 - [DNSL1_MOUSE]	6696.3	5089.09	7006.65	6635.61	9564.93	6336.13	3131.32	4823.4	7922.93	5847.34	7442.49	6373.28	1381.58	-0.173477	0.641674	-0.181552
O09167	60S ribosomal protein L21 OS=Mus musculus GN=Rpl21 PE=2 SV=3 - [RL21_MOUSE]	766996	681428	733763	603557	743058	536440	640646	895635	670732	682799	388593	647991	475668	-0.100798	0.639463	-0.189478
P05064	Fructose-bisphosphate aldolase A OS=Mus musculus GN=Aldoa PE=1 SV=2 - [ALDOA_MOUSE]	3.79178e+07	4.23122e+07	4.37858e+07	4.06386e+07	4.02384e+07	4.61697e+07	5.36773e+07	4.09587e+07	4.23556e+07	3.57539e+07	3.56248e+07	4.89719e+07	4.67171e+07	-0.0610542	0.638398	-0.183422
O35857	Mitochondrial import inner membrane translocase subunit TIM44 OS=Mus musculus GN=Timm44 PE=2 SV=2 - [TIM44_MOUSE]	248530	328172	293524	321485	352968	318558	338946	310346	291638	307970	316391	373064	355956	0.0508952	0.634642	0.186302
Q8BU11	TOX high mobility group box family member 4 OS=Mus musculus GN=Tox4 PE=1 SV=3 - [TOX4_MOUSE]	15077.1	11964.3	24382	20898	23014.7	17887.6	14124.8	15960.6	20976.8	17714.4	19630.7	25300.8	18038.6	0.107767	0.633922	0.191573
Q6PHN9	Ras-related protein Rab-35 OS=Mus musculus GN=Rab35 PE=1 SV=1 - [RAB35_MOUSE]	947720	889706	1.09062e+06	839791	1.00873e+06	990485	1.07299e+06	1.0776e+06	918083	657758	1.14723e+06	985212	787733	-0.0729968	0.63212	-0.191599
P97376	Protein FRG1 OS=Mus musculus GN=Frg1 PE=1 SV=2 - [FRG1_MOUSE]	51507.5	59358.7	63989.3	66081.7	78621.1	53172.1	60687.6	50007.6	35689.6	83429.3	35705.6	60803.7	72980.9	-0.133713	0.632019	-0.2084
P45878	Peptidyl-prolyl cis-trans isomerase FKBP2 OS=Mus musculus GN=Fkbp2 PE=1 SV=1 - [FKBP2_MOUSE]	1.56562e+06	1.88023e+06	1.81219e+06	2.25262e+06	1.91649e+06	1.74468e+06	2.71386e+06	2.53796e+06	2.01763e+06	1.78181e+06	1.84648e+06	2.18176e+06	2.23827e+06	0.082667	0.631366	0.191813
O70172	Phosphatidylinositol 5-phosphate 4-kinase type-2 alpha OS=Mus musculus GN=Pip4k2a PE=1 SV=1 - [PI42A_MOUSE]	25090.1	17151.9	12423.8	21834.3	7689.17	2500.14	19254.1	20678.1	17375.2	8135.38	12863.1	12265.2	4758.37	-0.255403	0.630215	-0.192491
Q8BNU0	Armadillo repeat-containing protein 6 OS=Mus musculus GN=Armc6 PE=2 SV=1 - [ARMC6_MOUSE]	17068.6	33301.4	27869.9	33050.4	45666.8	31915.8	23874.5	24020.7	31378.8	30450.2	36115.4	41233.5	35073.9	0.120735	0.630016	0.194976
Q8R480	Nuclear pore complex protein Nup85 OS=Mus musculus GN=Nup85 PE=1 SV=1 - [NUP85_MOUSE]	35815.2	50328.1	34531.6	35194.3	35250	43812.5	46668.7	40085.9	38417.4	48226.8	36962.9	47627.9	42195.9	0.0708233	0.625661	0.194713
Q99N16	Leukotriene-B(4) omega-hydroxylase 2 OS=Mus musculus GN=Cyp4f3 PE=2 SV=2 - [CP4F3_MOUSE]	474191	462770	455351	408334	216615	373965	378897	459423	452284	280878	380096	373193	243212	-0.11723	0.625118	-0.190094
Q8CF66	Ragulator complex protein LAMTOR4 OS=Mus musculus GN=Lamtor4 PE=2 SV=2 - [LTOR4_MOUSE]	382878	373487	441260	175254	150855	233280	339912	322308	219575	226485	356044	286942	187727	-0.16864	0.623523	-0.201275
Q8CFI7	DNA-directed RNA polymerase II subunit RPB2 OS=Mus musculus GN=Polr2b PE=2 SV=2 - [RPB2_MOUSE]	341311	382793	366886	393501	400565	345655	367490	357632	340485	333179	325226	388951	418969	-0.0411254	0.62307	-0.192513
Q99L48	60S ribosomal export protein NMD3 OS=Mus musculus GN=Nmd3 PE=2 SV=1 - [NMD3_MOUSE]	33009	35373	39291	31255.8	38333.9	38943.2	22837.7	44087.9	33445.5	47161.1	25892.9	39187.3	30008.7	0.101201	0.62305	0.191191
Q9Z0L8	Gamma-glutamyl hydrolase OS=Mus musculus GN=Ggh PE=1 SV=2 - [GGH_MOUSE]	76871	77357.3	116038	71327.6	152897	91258.1	110297	104143	74832.1	112960	76548.8	147818	144953	0.148417	0.619164	0.19233
Q9JHR7	Insulin-degrading enzyme OS=Mus musculus GN=Ide PE=1 SV=1 - [IDE_MOUSE]	432914	487328	501605	654558	704814	527019	678264	500044	544860	531665	555594	592804	525356	-0.072148	0.616332	-0.216939
Q9Z1S8	GRB2-associated-binding protein 2 OS=Mus musculus GN=Gab2 PE=1 SV=2 - [GAB2_MOUSE]	13231.8	17554.8	12513.2	6474.05	8642.83	19714	14690.4	12838.1	14287	14778.9	23761	7729.05	16754.8	0.180249	0.615761	0.193806
O70572	Sphingomyelin phosphodiesterase 2 OS=Mus musculus GN=Smpd2 PE=1 SV=1 - [NSMA_MOUSE]	246524	264000	238385	168122	162111	228646	172669	192961	205269	225696	188744	203980	184259	-0.0795216	0.610167	-0.213836
Q9QZ23	NFU1 iron-sulfur cluster scaffold homolog, mitochondrial OS=Mus musculus GN=Nfu1 PE=1 SV=2 - [NFU1_MOUSE]	482982	764711	597077	513437	561787	786865	875002	563641	541088	723771	464229	660032	689572	-0.108678	0.610167	-0.204424
Q9DCH4	Eukaryotic translation initiation factor 3 subunit F OS=Mus musculus GN=Eif3f PE=1 SV=2 - [EIF3F_MOUSE]	684854	788930	726766	968032	852778	832906	923241	842728	746991	1.03151e+06	631176	1.05884e+06	935181	0.08328	0.608682	0.199496
Q8CI11	Guanine nucleotide-binding protein-like 3 OS=Mus musculus GN=Gnl3 PE=1 SV=2 - [GNL3_MOUSE]	122724	70380.8	82321.2	50072.5	55100.3	48202.6	30211.1	128236	74423.5	85973.7	59761.7	52069.1	57279.8	0.2184	0.606989	0.199086
Q91WK0	Leucine-rich repeat flightless-interacting protein 2 OS=Mus musculus GN=Lrrfip2 PE=1 SV=1 - [LRRF2_MOUSE]	59746.6	109482	68284.1	75305.8	87058	95357	76106.1	63029.2	55586.8	72014.5	76534.4	106861	77892.1	-0.115896	0.606919	-0.198277
Q9QX47	Protein SON OS=Mus musculus GN=Son PE=1 SV=2 - [SON_MOUSE]	252075	289036	276922	286978	273564	279449	288982	320602	302881	278704	265188	271394	269223	0.0334348	0.604512	0.20204
Q8BYB9	Protein O-glucosyltransferase 1 OS=Mus musculus GN=Poglut1 PE=2 SV=2 - [PGLT1_MOUSE]	38239.5	67680.9	99851	111305	93225.1	101831	160837	46413.6	57398.6	108997	78043.4	84444	125316	-0.204455	0.6038	-0.203376
A6H5Z3	Exocyst complex component 6B OS=Mus musculus GN=Exoc6b PE=2 SV=1 - [EXC6B_MOUSE]	4035.76	4601.89	2713.75	11020.3	5764.67	1749.12	5574.89	5588.52	12258.6	6854.91	4650.2	3265.45	4610.33	0.292573	0.603124	0.199994
Q9ERE7	LDLR chaperone MESD OS=Mus musculus GN=Mesdc2 PE=1 SV=1 - [MESD_MOUSE]	370755	435167	398608	427541	457930	483272	453643	368759	323013	497026	364609	438998	474040	-0.0730245	0.601891	-0.217315
P22437	Prostaglandin G/H synthase 1 OS=Mus musculus GN=Ptgs1 PE=2 SV=1 - [PGH1_MOUSE]	11564.9	18389	5426.03	13226.1	25557.4	8524.52	1388.59	11118.6	13811.1	11505	19044.5	17635.2	13134.9	0.259202	0.600724	0.225565
Q8BMA6	Signal recognition particle subunit SRP68 OS=Mus musculus GN=Srp68 PE=2 SV=2 - [SRP68_MOUSE]	287187	356044	301745	424168	281286	262165	359108	310806	298384	300291	309361	334509	302475	-0.0693203	0.600724	-0.233103
Q9EP82	tRNA (guanine-N(7)-)-methyltransferase non-catalytic subunit WDR4 OS=Mus musculus GN=Wdr4 PE=2 SV=2 - [WDR4_MOUSE]	6605.64	4358.57	12182.9	22280.9	15917.9	23016.4	25848.1	6986.19	6887.83	18380.7	13197.6	16485.2	16745.8	-0.263739	0.600372	-0.211987
Q8R1S4	Metastasis suppressor protein 1 OS=Mus musculus GN=Mtss1 PE=1 SV=1 - [MTSS1_MOUSE]	53049.4	73497	45851.7	25280.7	49092.2	36435.9	15491.3	47477.4	43326	32019	42953.6	30538.6	25599.8	-0.206292	0.599787	-0.221553
Q91VH6	Protein MEMO1 OS=Mus musculus GN=Memo1 PE=1 SV=1 - [MEMO1_MOUSE]	95582.2	53376.3	129564	139968	85014	116862	103299	106748	149549	107084	129674	147621	52301.3	0.159877	0.599219	0.201914
Q8R0F6	Integrin-linked kinase-associated serine/threonine phosphatase 2C OS=Mus musculus GN=Ilkap PE=2 SV=1 - [ILKAP_MOUSE]	14621.9	5204.82	8395.93	9200.81	8802.43	5472.66	17510.1	14491	13175.3	11853.9	11369.9	7075.39	9896.37	0.194041	0.59793	0.215209
P54731	FAS-associated factor 1 OS=Mus musculus GN=Faf1 PE=1 SV=2 - [FAF1_MOUSE]	18904.9	30092.2	23739.9	13813.3	17339.3	19206.7	20713.2	20312.6	17263.3	12869.4	18107.9	22758.1	21770.8	-0.124396	0.59735	-0.209829
Q62151	Advanced glycosylation end product-specific receptor OS=Mus musculus GN=Ager PE=1 SV=2 - [RAGE_MOUSE]	575291	891663	524060	893077	1.0203e+06	798867	578797	853225	669664	494354	706786	703832	731987	-0.122177	0.597027	-0.214208
O88942	Nuclear factor of activated T-cells, cytoplasmic 1 OS=Mus musculus GN=Nfatc1 PE=2 SV=1 - [NFAC1_MOUSE]	63443.3	50225	24291.8	9270.66	25005.5	11267.4	5548.16	48727.7	35695.1	41898.3	29274.7	31189.1	15748.3	0.321769	0.595681	0.219619
Q62426	Cystatin-B OS=Mus musculus GN=Cstb PE=1 SV=1 - [CYTB_MOUSE]	4.60932e+06	5.00032e+06	3.39075e+06	3.42805e+06	4.97574e+06	4.42836e+06	5.28715e+06	4.51157e+06	4.4639e+06	5.88387e+06	3.11899e+06	5.82173e+06	4.88227e+06	0.104727	0.595679	0.204187
Q6NVE8	WD repeat-containing protein 44 OS=Mus musculus GN=Wdr44 PE=1 SV=1 - [WDR44_MOUSE]	5056.36	16463.1	15138	12844.1	14735.3	28082.6	0	6930.63	9182.22	9343.42	7330.66	16989.5	13292	-0.327326	0.594604	-0.22639
Q9EQ80	Putative GTP cyclohydrolase 1 type 2 Nif3l1 OS=Mus musculus GN=Nif3l1 PE=1 SV=4 - [GTPC1_MOUSE]	50401	53757.2	39976	22058.6	33052.8	52045.2	46989.6	37272.4	37776.6	33601.9	57802.6	25253.9	38532	-0.151142	0.594361	-0.206111
P06151	L-lactate dehydrogenase A chain OS=Mus musculus GN=Ldha PE=1 SV=3 - [LDHA_MOUSE]	1.82419e+07	1.93076e+07	1.74222e+07	2.31972e+07	1.73181e+07	1.92493e+07	2.65973e+07	2.09997e+07	2.5834e+07	1.93795e+07	2.1043e+07	2.3237e+07	1.79027e+07	0.0838862	0.590707	0.209663
Q91VX9	Transmembrane protein 168 OS=Mus musculus GN=Tmem168 PE=1 SV=1 - [TM168_MOUSE]	140437	146751	118697	96293.9	123719	107559	94967.7	133656	128921	96631.6	110021	112271	83630	-0.0943424	0.590707	-0.207632
P62996	Transformer-2 protein homolog beta OS=Mus musculus GN=Tra2b PE=1 SV=1 - [TRA2B_MOUSE]	1.7085e+06	2.21866e+06	2.49043e+06	2.57983e+06	2.5334e+06	2.31028e+06	3.37008e+06	2.1136e+06	1.98883e+06	2.13257e+06	2.80759e+06	2.48464e+06	2.26378e+06	-0.0972269	0.590422	-0.217511
Q6ZWY8	Thymosin beta-10 OS=Mus musculus GN=Tmsb10 PE=2 SV=3 - [TYB10_MOUSE]	7410.67	22495.8	47220.1	23754.5	33770.1	3582.65	15666.8	9799.1	15332.5	19099.2	5692.29	13149.9	37937	-0.385109	0.590405	-0.211815
Q9JIY5	Serine protease HTRA2, mitochondrial OS=Mus musculus GN=Htra2 PE=1 SV=2 - [HTRA2_MOUSE]	13202.4	19934	15953.1	17062.1	10768	17767.7	19645.9	17702.6	16250.5	10322.3	16496.5	23535.7	23178.7	0.133301	0.590388	0.207785
Q9D8V7	Signal peptidase complex catalytic subunit SEC11C OS=Mus musculus GN=Sec11c PE=2 SV=3 - [SC11C_MOUSE]	41826.2	63295.6	25980.1	22156.7	31996.4	49740.5	46573.6	55489.4	44365.9	46773.6	39576.8	32382.1	50426.2	0.156585	0.588534	0.221029
Q9D8W5	26S proteasome non-ATPase regulatory subunit 12 OS=Mus musculus GN=Psmd12 PE=1 SV=4 - [PSD12_MOUSE]	692623	669100	596844	709470	555961	880363	887971	607517	589566	626104	810669	618336	765039	-0.0911199	0.588534	-0.213526
Q9Z1G3	V-type proton ATPase subunit C 1 OS=Mus musculus GN=Atp6v1c1 PE=1 SV=4 - [VATC1_MOUSE]	3.43387e+06	3.87208e+06	3.88915e+06	4.48752e+06	4.24682e+06	3.73431e+06	4.13794e+06	3.27232e+06	3.99456e+06	4.57106e+06	3.62551e+06	4.10346e+06	3.27346e+06	-0.0611946	0.588534	-0.20862
Q80UP5	Ankyrin repeat domain-containing protein 13A OS=Mus musculus GN=Ankrd13a PE=1 SV=2 - [AN13A_MOUSE]	24343.6	29027.3	22771.1	18187.4	12978.8	18429	21324.2	23131.2	18704.9	17109.3	20407.9	17247.4	20053.5	-0.111786	0.588148	-0.229773
Q3TYS2	Uncharacterized protein C17orf62 homolog OS=Mus musculus PE=2 SV=2 - [CQ062_MOUSE]	224406	202347	158894	79894.7	108490	127545	82986.5	212268	146823	140444	151661	198546	108172	0.182806	0.587561	0.215827
Q9CQZ6	NADH dehydrogenase [ubiquinone] 1 beta subcomplex subunit 3 OS=Mus musculus GN=Ndufb3 PE=1 SV=1 - [NDUB3_MOUSE]	206764	215572	182618	78903	104791	176196	92332.3	206393	188787	139053	243704	133546	118644	0.184997	0.586887	0.211301
P97447	Four and a half LIM domains protein 1 OS=Mus musculus GN=Fhl1 PE=2 SV=3 - [FHL1_MOUSE]	14166.1	23229.3	27303.1	42803.7	37787.4	30142.8	36397.1	23535.1	22346.4	29757.9	26483	34270.7	27201.2	-0.15039	0.585778	-0.23091
Q3UFK8	FERM domain-containing protein 8 OS=Mus musculus GN=Frmd8 PE=1 SV=2 - [FRMD8_MOUSE]	107171	153879	66170.8	93748.1	104114	100820	80166.1	110510	73682.6	101215	66938.9	88355.3	109215	-0.138206	0.584872	-0.217783
Q9WUQ2	Prolactin regulatory element-binding protein OS=Mus musculus GN=Preb PE=1 SV=1 - [PREB_MOUSE]	280597	369597	223310	182134	270555	257898	176371	305453	277164	289243	240668	296931	224318	0.114649	0.584659	0.227979
Q8BZ98	Dynamin-3 OS=Mus musculus GN=Dnm3 PE=1 SV=1 - [DYN3_MOUSE]	126053	130581	179725	226959	241227	148488	211605	143331	153588	124600	172202	196904	199645	-0.130437	0.583349	-0.220047
Q9DC28	Casein kinase I isoform delta OS=Mus musculus GN=Csnk1d PE=1 SV=2 - [KC1D_MOUSE]	32070	32724	26586.5	26100.2	37323.4	21482.7	25864.4	28148.3	32899.6	29178.7	26143.6	22926.3	22892.4	-0.0953663	0.58267	-0.217091
Q9DCZ4	MICOS complex subunit Mic26 OS=Mus musculus GN=Apoo PE=1 SV=2 - [MIC26_MOUSE]	304536	282885	241154	205167	267311	240915	220099	322631	297178	255639	321543	262782	162756	0.103368	0.581925	0.2145
Q91VD9	NADH-ubiquinone oxidoreductase 75 kDa subunit, mitochondrial OS=Mus musculus GN=Ndufs1 PE=1 SV=2 - [NDUS1_MOUSE]	2.91304e+06	3.3881e+06	3.04425e+06	2.68603e+06	3.26342e+06	2.64215e+06	2.58231e+06	3.15221e+06	3.44924e+06	3.09268e+06	3.73583e+06	2.93063e+06	2.21195e+06	0.0785817	0.581283	0.21426
P47962	60S ribosomal protein L5 OS=Mus musculus GN=Rpl5 PE=1 SV=3 - [RL5_MOUSE]	3.94869e+06	3.83885e+06	4.86699e+06	5.33378e+06	3.9106e+06	4.42474e+06	5.57059e+06	4.7204e+06	4.43435e+06	4.29662e+06	5.25216e+06	4.87024e+06	5.07063e+06	0.06735	0.581251	0.218945
P10605	Cathepsin B OS=Mus musculus GN=Ctsb PE=1 SV=2 - [CATB_MOUSE]	1.98098e+07	2.42986e+07	2.7279e+07	3.31697e+07	3.0348e+07	2.55462e+07	3.28191e+07	2.21005e+07	2.23772e+07	2.70708e+07	2.51541e+07	2.92201e+07	2.98003e+07	-0.0892469	0.58002	-0.220042
P62315	Small nuclear ribonucleoprotein Sm D1 OS=Mus musculus GN=Snrpd1 PE=1 SV=1 - [SMD1_MOUSE]	919354	977896	666505	1.37352e+06	1.00485e+06	977373	1.03267e+06	827682	690742	980460	732118	1.32105e+06	892895	-0.130151	0.577048	-0.213765
Q9CQR2	40S ribosomal protein S21 OS=Mus musculus GN=Rps21 PE=2 SV=1 - [RS21_MOUSE]	126876	120654	68565.3	53155.3	68253.7	144994	151403	132669	142974	89815.6	74331.3	44981.4	46798	-0.242936	0.575969	-0.214659
Q99KP6	Pre-mRNA-processing factor 19 OS=Mus musculus GN=Prpf19 PE=2 SV=1 - [PRP19_MOUSE]	3.25819e+06	2.95213e+06	3.81537e+06	3.46836e+06	3.28232e+06	2.99458e+06	3.73564e+06	3.1409e+06	2.87185e+06	2.78482e+06	3.62127e+06	3.88268e+06	2.91792e+06	-0.0681071	0.5753	-0.214926
Q9D1P0	39S ribosomal protein L13, mitochondrial OS=Mus musculus GN=Mrpl13 PE=2 SV=1 - [RM13_MOUSE]	46878.8	51971.6	58160.8	50411.3	57039.2	43589.9	47490.1	57002.1	45208.3	74117.8	38557.2	57958.9	53622.1	0.0993078	0.574873	0.224687
P54822	Adenylosuccinate lyase OS=Mus musculus GN=Adsl PE=2 SV=2 - [PUR8_MOUSE]	556536	476364	674330	499306	499254	525663	594864	530539	618638	506223	635146	546176	590112	0.0633131	0.573187	0.221297
Q8R3N6	THO complex subunit 1 OS=Mus musculus GN=Thoc1 PE=1 SV=1 - [THOC1_MOUSE]	52530.6	89043.4	52578.6	56882	69287.6	49282.8	63181.7	61009.5	67274.8	62092.5	52735.5	51994.9	48725.7	-0.109557	0.57164	-0.23311
Q8CIE6	Coatomer subunit alpha OS=Mus musculus GN=Copa PE=1 SV=2 - [COPA_MOUSE]	6.74501e+06	6.46484e+06	8.38277e+06	8.33789e+06	1.04272e+07	7.68554e+06	8.45933e+06	6.48397e+06	7.2634e+06	1.22002e+07	1.13457e+07	7.86197e+06	7.73816e+06	0.127164	0.571514	0.220844
Q99JR8	SWI/SNF-related matrix-associated actin-dependent regulator of chromatin subfamily D member 2 OS=Mus musculus GN=Smarcd2 PE=2 SV=2 - [SMRD2_MOUSE]	71055.3	65068.8	63001.8	49461.3	73247.8	34310.4	54490.8	79794.2	70032.9	73740.1	62360.7	60918.9	38678	0.131355	0.571514	0.216888
Q91YR9	Prostaglandin reductase 1 OS=Mus musculus GN=Ptgr1 PE=2 SV=2 - [PTGR1_MOUSE]	522556	462043	614556	644033	655401	725449	659526	480326	504982	574886	507784	679211	702390	-0.0899981	0.570841	-0.21728
Q924K8	Metastasis-associated protein MTA3 OS=Mus musculus GN=Mta3 PE=1 SV=1 - [MTA3_MOUSE]	59699.8	66472.2	72731.3	68824.1	86248.5	79868	68557	46755.6	53695.7	67137.3	53225.5	96790.3	78494.5	-0.120586	0.569468	-0.226058
Q6P4T2	U5 small nuclear ribonucleoprotein 200 kDa helicase OS=Mus musculus GN=Snrnp200 PE=2 SV=1 - [U520_MOUSE]	2.74321e+06	3.03017e+06	3.09417e+06	3.35363e+06	3.06358e+06	2.9885e+06	3.68257e+06	2.99529e+06	2.92693e+06	2.9323e+06	3.29055e+06	3.15098e+06	2.9354e+06	-0.0457825	0.568888	-0.236246
Q9QZH3	Peptidyl-prolyl cis-trans isomerase E OS=Mus musculus GN=Ppie PE=2 SV=2 - [PPIE_MOUSE]	65306.2	70774.4	72623.4	89753.8	99772.2	72095.1	101366	99892.1	92965.7	67743	89432.6	103546	72209	0.101639	0.56835	0.21927
Q80VP2	Spermatogenesis-associated protein 7 homolog OS=Mus musculus GN=Spata7 PE=2 SV=1 - [SPAT7_MOUSE]	6139.53	9896.85	1012.14	1413.42	138	208.507	14240.7	3504.6	2119.11	3405.71	2759.47	18.2487	6508.41	-0.629153	0.568175	-0.235648
Q505D7	Optic atrophy 3 protein homolog OS=Mus musculus GN=Opa3 PE=1 SV=1 - [OPA3_MOUSE]	99973.2	131592	116348	73956.9	94525.4	80697.4	80862.8	105337	83587	166764	90717	120973	79127.9	0.153866	0.566932	0.221056
Q9Z0F5	Cholesterol 25-hydroxylase OS=Mus musculus GN=Ch25h PE=1 SV=1 - [CH25H_MOUSE]	96979	117293	48320.4	71371.8	131646	143584	106368	68428.5	97051.1	118929	80517	38693.4	128611	-0.204634	0.566242	-0.220244
Q80XC6	Protein NRDE2 homolog OS=Mus musculus GN=Nrde2 PE=2 SV=3 - [NRDE2_MOUSE]	16903.7	20929.3	13406.6	17034	12595.7	11811.1	17942.1	17181.1	9487.52	11709.9	17777.2	19574.6	9649.66	-0.151285	0.565155	-0.220468
Q80X80	C2 domain-containing protein 2-like OS=Mus musculus GN=C2cd2l PE=1 SV=3 - [C2C2L_MOUSE]	316184	429267	383030	367790	401028	441846	413826	352252	363043	410494	427815	455583	457743	0.0641195	0.561955	0.221791
Q05CL8	La-related protein 7 OS=Mus musculus GN=Larp7 PE=1 SV=2 - [LARP7_MOUSE]	18630.5	18825.8	22068	16321.4	22041.8	20381.5	22337.9	20378.1	14558.7	25218.4	20117.8	26571.4	21855.9	0.0947419	0.56095	0.227535
Q9JLN9	Serine/threonine-protein kinase mTOR OS=Mus musculus GN=Mtor PE=1 SV=2 - [MTOR_MOUSE]	18331.2	29490.5	19623.5	20898.5	21937.8	12275.6	19695.3	15609.3	21247.7	21583.7	22930.4	15019.1	14260.2	-0.140051	0.56095	-0.227385
Q9CQU0	Thioredoxin domain-containing protein 12 OS=Mus musculus GN=Txndc12 PE=2 SV=1 - [TXD12_MOUSE]	872576	767286	1.08005e+06	1.07228e+06	706385	992349	1.09476e+06	975438	977275	785013	1.01826e+06	740673	795387	-0.093117	0.56054	-0.227737
Q9D287	Pre-mRNA-splicing factor SPF27 OS=Mus musculus GN=Bcas2 PE=2 SV=1 - [SPF27_MOUSE]	53486.1	64972.6	67133.1	76442.9	54543.4	78558.7	53339.4	57142.6	44251.4	62013.8	72990.2	57338.6	65394.6	-0.0981281	0.559898	-0.224801
O35465	Peptidyl-prolyl cis-trans isomerase FKBP8 OS=Mus musculus GN=Fkbp8 PE=1 SV=2 - [FKBP8_MOUSE]	112537	115739	141062	113031	165368	127012	129806	125792	120163	140301	136903	208784	120497	0.136781	0.559421	0.265398
O54918	Bcl-2-like protein 11 OS=Mus musculus GN=Bcl2l11 PE=1 SV=1 - [B2L11_MOUSE]	75730.4	75348.7	63933.8	35381.5	43928.5	63481.4	42217.2	48907.2	42356.9	43671	70293.2	41559.1	46603.3	-0.224862	0.559421	-0.327668
P15307	Proto-oncogene c-Rel OS=Mus musculus GN=Rel PE=1 SV=2 - [REL_MOUSE]	14676	17957.8	16569.6	19826.9	20981.3	16758.4	13573	21654.3	12707.4	19926.8	12501	21036.5	20915.1	0.0761349	0.559421	0.145975
P22682	E3 ubiquitin-protein ligase CBL OS=Mus musculus GN=Cbl PE=1 SV=3 - [CBL_MOUSE]	217047	208843	180930	204838	263862	210490	233950	223742	228172	256094	153514	229871	233259	0.023972	0.559421	0.065149
P28656	Nucleosome assembly protein 1-like 1 OS=Mus musculus GN=Nap1l1 PE=1 SV=2 - [NP1L1_MOUSE]	3.82843e+06	4.37652e+06	4.42912e+06	3.73512e+06	3.96553e+06	9.18757e+06	4.93761e+06	4.95552e+06	3.95845e+06	3.5844e+06	4.07471e+06	4.48698e+06	3.32843e+06	-0.276326	0.559421	-0.369223
P51863	V-type proton ATPase subunit d 1 OS=Mus musculus GN=Atp6v0d1 PE=1 SV=2 - [VA0D1_MOUSE]	5.86585e+06	9.18393e+06	5.67193e+06	5.32342e+06	7.68292e+06	5.95372e+06	6.06536e+06	6.56829e+06	7.58546e+06	6.5704e+06	7.03799e+06	7.43181e+06	5.34442e+06	0.0479996	0.559421	0.109191
Q3TB48	Transmembrane protein 104 OS=Mus musculus GN=Tmem104 PE=2 SV=1 - [TM104_MOUSE]	178262	213441	185919	184870	224578	182638	183477	185878	161137	235744	145991	212153	138602	-0.103597	0.559421	-0.258604
Q6P1H1	Cytochrome b ascorbate-dependent protein 3 OS=Mus musculus GN=Cyb561a3 PE=1 SV=1 - [CYAC3_MOUSE]	344081	669998	198858	287270	307435	298949	264696	440369	315050	285066	244363	273260	120181	-0.276286	0.559421	-0.25001
Q8C147	Dedicator of cytokinesis protein 8 OS=Mus musculus GN=Dock8 PE=1 SV=4 - [DOCK8_MOUSE]	690506	844467	781973	751660	698860	737709	752402	817580	768117	790890	788434	738796	570497	-0.0103393	0.559421	-0.0412192
Q8CHT3	Integrator complex subunit 5 OS=Mus musculus GN=Ints5 PE=2 SV=1 - [INT5_MOUSE]	2901.11	850.319	0	0	0	0	0	2123.35	802.744	137.51	741.399	0	0	0.24285	0.559421	0.0560859
Q8VCM7	Fibrinogen gamma chain OS=Mus musculus GN=Fgg PE=2 SV=1 - [FIBG_MOUSE]	14105.4	24134.1	11815.1	10063.2	109806	49920.2	11600.2	48928.8	17139.5	69451.5	9895.29	9884.67	10576.9	-0.25816	0.559421	-0.0948205
Q8VDN2	Sodium/potassium-transporting ATPase subunit alpha-1 OS=Mus musculus GN=Atp1a1 PE=1 SV=1 - [AT1A1_MOUSE]	1.19962e+07	1.44707e+07	1.23441e+07	1.23549e+07	1.38182e+07	1.24531e+07	1.27486e+07	1.33005e+07	1.35077e+07	1.36386e+07	1.30128e+07	1.3849e+07	9.47805e+06	-0.00965537	0.559421	-0.0365882
Q99JH8	ER lumen protein retaining receptor 1 OS=Mus musculus GN=Kdelr1 PE=2 SV=1 - [ERD21_MOUSE]	534548	404453	288254	285589	266859	266418	317375	460546	321794	294627	478319	366160	225683	0.0838786	0.559421	0.111637
Q9Z2A0	3-phosphoinositide-dependent protein kinase 1 OS=Mus musculus GN=Pdpk1 PE=1 SV=2 - [PDPK1_MOUSE]	18153.9	26282.5	20796	17988.3	18035.3	75661.3	20869.6	18579.1	19914.5	27251.9	21748.9	18616.3	28830.7	-0.329223	0.559421	-0.24395
P50405	Pulmonary surfactant-associated protein B OS=Mus musculus GN=Sftpb PE=2 SV=1 - [PSPB_MOUSE]	1.91408e+07	1.23153e+07	1.38765e+07	1.08989e+07	1.27254e+07	1.05937e+07	1.39405e+07	2.60625e+07	1.77572e+07	1.22624e+07	1.86649e+07	1.02163e+07	8.42188e+06	0.220756	0.557117	0.255591
P28033	CCAAT/enhancer-binding protein beta OS=Mus musculus GN=Cebpb PE=1 SV=1 - [CEBPB_MOUSE]	153246	205879	98181.4	66703.8	124217	110010	60495.2	159069	136703	106351	60415.9	71444	47836.5	-0.270428	0.555661	-0.228318
P42859	Huntingtin OS=Mus musculus GN=Htt PE=1 SV=2 - [HD_MOUSE]	32122.3	27724.5	4630.29	6810.53	468.387	14960	0	22924.9	30050.9	19745.8	22493.5	1739.92	7457.34	0.490316	0.55451	0.230284
Q9CZX0	Elongator complex protein 3 OS=Mus musculus GN=Elp3 PE=2 SV=1 - [ELP3_MOUSE]	19260.1	25704.1	24671.2	23962.3	33652.1	16490.6	27427.5	23628.5	29379	26625.5	18465.1	24811.5	39699.6	0.148388	0.554429	0.226743
P97425	Eosinophil cationic protein 2 OS=Mus musculus GN=Ear2 PE=2 SV=1 - [ECP2_MOUSE]	401990	342446	435613	346853	441376	344430	303702	472308	398367	372027	469614	342835	330542	0.0892129	0.553174	0.227187
Q91WK2	Eukaryotic translation initiation factor 3 subunit H OS=Mus musculus GN=Eif3h PE=1 SV=1 - [EIF3H_MOUSE]	865661	710065	665560	769362	821059	832959	1.0089e+06	888789	875100	843047	794068	829720	848925	0.062865	0.553016	0.267861
Q3U1J4	DNA damage-binding protein 1 OS=Mus musculus GN=Ddb1 PE=1 SV=2 - [DDB1_MOUSE]	1.96424e+06	2.13749e+06	2.15176e+06	1.97162e+06	2.4081e+06	1.97608e+06	2.12619e+06	2.17628e+06	1.98457e+06	2.26134e+06	1.85321e+06	2.56023e+06	2.3121e+06	0.0579116	0.55205	0.230143
P63001	Ras-related C3 botulinum toxin substrate 1 OS=Mus musculus GN=Rac1 PE=1 SV=1 - [RAC1_MOUSE]	3.29037e+06	2.64641e+06	3.34851e+06	2.34072e+06	2.8424e+06	3.39133e+06	2.82949e+06	3.18798e+06	2.88924e+06	2.39236e+06	3.34157e+06	2.46091e+06	2.4299e+06	-0.0864701	0.550398	-0.229107
P14576	Signal recognition particle 54 kDa protein OS=Mus musculus GN=Srp54 PE=1 SV=2 - [SRP54_MOUSE]	180956	179760	180129	158102	165828	170410	192059	180602	167348	143189	165375	189435	171761	-0.0477019	0.550046	-0.229635
Q62261	Spectrin beta chain, non-erythrocytic 1 OS=Mus musculus GN=Sptbn1 PE=1 SV=2 - [SPTB2_MOUSE]	2.65156e+06	3.17611e+06	2.57858e+06	2.73101e+06	3.36416e+06	3.4858e+06	2.85422e+06	2.69055e+06	2.84644e+06	3.03757e+06	2.8262e+06	2.83958e+06	2.95019e+06	-0.0554495	0.549993	-0.253047
A2AF47	Dedicator of cytokinesis protein 11 OS=Mus musculus GN=Dock11 PE=1 SV=1 - [DOC11_MOUSE]	155930	166902	150980	112146	148434	91554.4	80150.8	171750	211826	147344	148675	118905	78868.6	0.17591	0.549873	0.229448
Q8K394	Inactive phospholipase C-like protein 2 OS=Mus musculus GN=Plcl2 PE=1 SV=2 - [PLCL2_MOUSE]	3326.29	13875.5	4130.56	8558.53	9638.86	12376.3	9107.53	5808.38	7225.04	6653.42	3892.45	5815.61	13617.1	-0.281999	0.549873	-0.232007
Q91WR3	Activating signal cointegrator 1 complex subunit 2 OS=Mus musculus GN=Ascc2 PE=2 SV=1 - [ASCC2_MOUSE]	6016.55	6390.31	5396.24	12599.2	8993.08	6969.47	7568.57	7461.58	7889.1	9525.62	8424.65	6950.75	11381.6	0.159516	0.54653	0.240173
Q5U4D9	THO complex subunit 6 homolog OS=Mus musculus GN=Thoc6 PE=2 SV=1 - [THOC6_MOUSE]	56240.4	38207.4	54954.2	30627.5	47311.1	35975.5	50019.8	44585.8	54837.9	33874.7	46150.8	38340.9	24594.1	-0.148023	0.54434	-0.232149
Q78KK3	Solute carrier family 22 member 18 OS=Mus musculus GN=Slc22a18 PE=2 SV=2 - [S22AI_MOUSE]	8786.98	23020	7595.14	3607.12	12928.7	4057.29	1114.59	10117.3	9219.82	11652.8	10274.4	7917.39	18765.7	0.375407	0.544153	0.250168
Q8CHS8	Vacuolar protein sorting-associated protein 37A OS=Mus musculus GN=Vps37a PE=2 SV=1 - [VP37A_MOUSE]	11344.1	25726.3	17850.1	16950.2	14090.5	33857.1	4614.95	15881.4	15164.6	9396.2	9784.75	18382.7	18564.5	-0.291007	0.544153	-0.2583
Q91YJ2	Sorting nexin-4 OS=Mus musculus GN=Snx4 PE=2 SV=1 - [SNX4_MOUSE]	95778.1	122644	105899	105520	126022	139234	146412	87517.2	93418.2	110605	83101.2	157634	128024	-0.127464	0.544153	-0.233806
Q99JF8	PC4 and SFRS1-interacting protein OS=Mus musculus GN=Psip1 PE=1 SV=1 - [PSIP1_MOUSE]	102075	100476	130844	60254.3	101151	80561.5	52448.4	106061	102088	62920	86463.3	57516.7	58819.4	-0.183452	0.544153	-0.236087
Q9CZX9	ER membrane protein complex subunit 4 OS=Mus musculus GN=Emc4 PE=2 SV=1 - [EMC4_MOUSE]	229881	372472	277851	196067	216124	208530	160956	291200	278676	270134	238217	326319	178083	0.151899	0.544153	0.2385
Q61550	Double-strand-break repair protein rad21 homolog OS=Mus musculus GN=Rad21 PE=1 SV=3 - [RAD21_MOUSE]	361715	346339	422638	349896	324039	331543	378102	386074	355957	355814	379626	384347	361248	0.0448009	0.543916	0.258026
Q8C0D5	Elongation factor Tu GTP-binding domain-containing protein 1 OS=Mus musculus GN=Eftud1 PE=2 SV=1 - [ETUD1_MOUSE]	30674.5	34726.8	34915.6	31407.7	55975.8	39681.3	27399.2	28663.1	36096.6	42861.5	40356.2	41881.7	50675.5	0.139381	0.54169	0.238695
Q99KD5	Protein unc-45 homolog A OS=Mus musculus GN=Unc45a PE=1 SV=2 - [UN45A_MOUSE]	39960.3	60498.3	42213.1	44167.6	47713.1	43875.6	46801.7	39831.1	44147.7	39851.4	47039.7	41448.9	51333.2	-0.0804304	0.541298	-0.242537
Q9ES97	Reticulon-3 OS=Mus musculus GN=Rtn3 PE=1 SV=2 - [RTN3_MOUSE]	633443	759963	540692	1.23684e+06	539428	935961	996928	720492	808696	551700	978990	554889	643467	-0.18388	0.540542	-0.245409
Q9DB73	NADH-cytochrome b5 reductase 1 OS=Mus musculus GN=Cyb5r1 PE=2 SV=1 - [NB5R1_MOUSE]	444660	565785	540409	372591	558992	400824	492507	626420	623006	473235	597527	565253	284343	0.131561	0.538356	0.238872
P99029	Peroxiredoxin-5, mitochondrial OS=Mus musculus GN=Prdx5 PE=1 SV=2 - [PRDX5_MOUSE]	1.73197e+07	2.2453e+07	2.17631e+07	2.0894e+07	2.5818e+07	2.05293e+07	2.52646e+07	2.09532e+07	2.51701e+07	2.46032e+07	1.83452e+07	2.49646e+07	2.5693e+07	0.0817054	0.534715	0.237723
Q9D6Z1	Nucleolar protein 56 OS=Mus musculus GN=Nop56 PE=1 SV=2 - [NOP56_MOUSE]	853630	930577	1.02745e+06	1.00389e+06	1.00391e+06	697676	972013	1.06875e+06	869398	1.08322e+06	991113	995679	841559	0.0727308	0.534715	0.240134
Q9Z0U1	Tight junction protein ZO-2 OS=Mus musculus GN=Tjp2 PE=1 SV=2 - [ZO2_MOUSE]	102166	129846	79174	84445.5	92221.1	136565	91116.7	95663.3	97282.5	83921.8	68228.4	97017.3	118673	-0.129178	0.534715	-0.243209
Q3TIU4	2',5'-phosphodiesterase 12 OS=Mus musculus GN=Pde12 PE=2 SV=2 - [PDE12_MOUSE]	21992	38959.1	32092	26726.2	45968	69519.6	51579.4	45102.5	45066.8	33575.9	52523.3	51179.1	52732.8	0.188521	0.533054	0.262478
P03921	NADH-ubiquinone oxidoreductase chain 5 OS=Mus musculus GN=Mtnd5 PE=3 SV=3 - [NU5M_MOUSE]	166027	114462	136383	167402	92270.5	92515.5	125862	305760	255308	93069.1	164939	110911	45952.6	0.34742	0.532017	0.289502
P16332	Methylmalonyl-CoA mutase, mitochondrial OS=Mus musculus GN=Mut PE=2 SV=2 - [MUTA_MOUSE]	460758	585848	453715	413808	481934	581390	509287	468531	427171	525606	307486	535902	521044	-0.101426	0.52666	-0.241495
Q99LL5	Periodic tryptophan protein 1 homolog OS=Mus musculus GN=Pwp1 PE=1 SV=1 - [PWP1_MOUSE]	67827.8	73711.5	68043.4	73030.4	47785.5	53543.2	62311.7	78396.1	54369.2	63121.8	79774.1	78844.1	56889	0.105051	0.524285	0.242207
Q60860	Leukotriene C4 synthase OS=Mus musculus GN=Ltc4s PE=1 SV=1 - [LTC4S_MOUSE]	999101	692819	712354	446078	754982	638032	537436	699563	699724	768645	473330	678332	303893	-0.177482	0.52388	-0.243212
Q8BH02	Torsin-4A OS=Mus musculus GN=Tor4a PE=2 SV=1 - [TOR4A_MOUSE]	57842.2	77061.2	32933.4	14596.4	41523.6	60855.9	23278.2	40540	32214.3	35536.8	43806.9	32601	36495.6	-0.255648	0.522637	-0.287922
Q91VS7	Microsomal glutathione S-transferase 1 OS=Mus musculus GN=Mgst1 PE=1 SV=3 - [MGST1_MOUSE]	2.86655e+06	3.86145e+06	2.02838e+06	1.50124e+06	3.026e+06	2.09047e+06	1.54579e+06	2.91654e+06	3.00714e+06	3.50937e+06	2.32305e+06	3.15592e+06	1.68673e+06	0.194748	0.522427	0.249309
B2RY56	RNA-binding protein 25 OS=Mus musculus GN=Rbm25 PE=1 SV=2 - [RBM25_MOUSE]	302089	330083	390087	381095	412870	379317	437612	328313	345757	434588	305520	324851	389784	-0.0843499	0.519914	-0.245018
Q9Z2I0	LETM1 and EF-hand domain-containing protein 1, mitochondrial OS=Mus musculus GN=Letm1 PE=2 SV=1 - [LETM1_MOUSE]	1.62082e+06	2.01487e+06	1.78218e+06	1.7633e+06	1.82355e+06	1.66178e+06	2.08089e+06	1.78927e+06	1.70524e+06	1.88155e+06	1.77661e+06	1.76223e+06	1.63706e+06	-0.0502999	0.518831	-0.267132
Q3UKJ7	WD40 repeat-containing protein SMU1 OS=Mus musculus GN=Smu1 PE=2 SV=2 - [SMU1_MOUSE]	371396	383504	410479	346015	355695	468122	471607	381399	355770	420284	362308	347792	419514	-0.0730444	0.517435	-0.257875
Q99KW3	TRIO and F-actin-binding protein OS=Mus musculus GN=Triobp PE=1 SV=3 - [TARA_MOUSE]	2775.54	1437.27	2190.5	5588.52	2822.7	2542.9	3087.78	4525.87	2092.1	2828.08	3330.03	4376.54	3476.43	0.235307	0.517435	0.253511
Q8BG32	26S proteasome non-ATPase regulatory subunit 11 OS=Mus musculus GN=Psmd11 PE=1 SV=3 - [PSD11_MOUSE]	1.39933e+06	1.60791e+06	1.62718e+06	1.51143e+06	1.56585e+06	1.5827e+06	1.9051e+06	1.54386e+06	1.47711e+06	1.74942e+06	1.34037e+06	1.61667e+06	1.46785e+06	-0.0620775	0.516805	-0.248422
Q7TSI3	Serine/threonine-protein phosphatase 6 regulatory subunit 1 OS=Mus musculus GN=Ppp6r1 PE=1 SV=1 - [PP6R1_MOUSE]	474303	578788	561749	647211	764825	517467	677899	586885	633325	576415	424113	628607	521553	-0.102484	0.516319	-0.251591
Q9CR62	Mitochondrial 2-oxoglutarate/malate carrier protein OS=Mus musculus GN=Slc25a11 PE=1 SV=3 - [M2OM_MOUSE]	2.79044e+06	2.95791e+06	3.16491e+06	1.97378e+06	2.64367e+06	2.02982e+06	1.85218e+06	3.44257e+06	2.92175e+06	3.01151e+06	2.57137e+06	2.68265e+06	1.78211e+06	0.137	0.513138	0.248516
Q8VCT4	Carboxylesterase 1D OS=Mus musculus GN=Ces1d PE=1 SV=1 - [CES1D_MOUSE]	96111.1	259367	182708	234633	264173	214480	194852	150197	174687	192269	203221	201671	194925	-0.150408	0.51296	-0.284716
Q8C6G8	WD repeat-containing protein 26 OS=Mus musculus GN=Wdr26 PE=2 SV=3 - [WDR26_MOUSE]	12865.4	26051.1	33400.5	29782.5	49070.2	22340.5	29201.3	20533	35681	35406.8	46271.7	47147.5	20148.9	0.239916	0.512851	0.248711
Q8CHY6	Transcriptional repressor p66 alpha OS=Mus musculus GN=Gatad2a PE=1 SV=2 - [P66A_MOUSE]	51269.3	57379.9	22868.5	28829	35003.4	50138.2	37051.6	50075.3	40582.5	42618.3	33642.1	52094.5	52898.9	0.167076	0.510684	0.263236
A2A935	PR domain zinc finger protein 16 OS=Mus musculus GN=Prdm16 PE=1 SV=1 - [PRD16_MOUSE]	14545.3	20291	16273.2	16893.9	29251.7	36258.1	60632.3	19205	18677	40060.6	37539.3	30001.4	69470.5	0.36928	0.510425	0.249723
Q921J2	GTP-binding protein Rheb OS=Mus musculus GN=Rheb PE=1 SV=1 - [RHEB_MOUSE]	206173	259042	255508	249489	219170	248621	214874	233815	266598	200508	298461	247826	245341	0.0751909	0.509062	0.252037
P05201	Aspartate aminotransferase, cytoplasmic OS=Mus musculus GN=Got1 PE=1 SV=3 - [AATC_MOUSE]	36747.9	62756.3	38901.7	51660.9	68258.9	37956	48146.7	44940.5	45127.2	74183	56662.6	48762.2	58704	0.153552	0.507456	0.253745
E9Q1P8	Interferon regulatory factor 2-binding protein 2 OS=Mus musculus GN=Irf2bp2 PE=1 SV=1 - [I2BP2_MOUSE]	130731	163467	196249	215725	170509	187854	181284	169311	147463	152035	144923	177550	205922	-0.0987406	0.507361	-0.25446
Q9CY24	Transmembrane protein 179B OS=Mus musculus GN=Tmem179b PE=2 SV=1 - [T179B_MOUSE]	71406.1	87364.1	47447.2	35275.4	58787	83580.6	47529.8	76866.3	79679.8	58329.1	81947.6	64109.7	54940.1	0.169541	0.507361	0.265676
Q9CZU6	Citrate synthase, mitochondrial OS=Mus musculus GN=Cs PE=1 SV=1 - [CISY_MOUSE]	7.56298e+06	7.83748e+06	8.02925e+06	7.77744e+06	6.60986e+06	7.4345e+06	8.8939e+06	9.21825e+06	8.68928e+06	6.12334e+06	7.4944e+06	9.88362e+06	7.89521e+06	0.0872612	0.506393	0.259135
Q61543	Golgi apparatus protein 1 OS=Mus musculus GN=Glg1 PE=1 SV=1 - [GSLG1_MOUSE]	1.44685e+06	2.1345e+06	1.75515e+06	1.73398e+06	1.83988e+06	1.75158e+06	2.19092e+06	1.57871e+06	1.53424e+06	1.87664e+06	1.7304e+06	1.90677e+06	1.788e+06	-0.0810655	0.5041	-0.266873
P97855	Ras GTPase-activating protein-binding protein 1 OS=Mus musculus GN=G3bp1 PE=1 SV=1 - [G3BP1_MOUSE]	1.23432e+06	1.14421e+06	1.34617e+06	1.46289e+06	1.54016e+06	1.63077e+06	1.61228e+06	1.70796e+06	1.49434e+06	1.27338e+06	1.23837e+06	1.72246e+06	1.68148e+06	0.0933986	0.503638	0.253379
P21619	Lamin-B2 OS=Mus musculus GN=Lmnb2 PE=1 SV=2 - [LMNB2_MOUSE]	411712	459832	521376	293306	418789	283594	270941	561867	483409	442777	423778	350083	290357	0.162992	0.503423	0.254663
Q9DCB8	Iron-sulfur cluster assembly 2 homolog, mitochondrial OS=Mus musculus GN=Isca2 PE=2 SV=2 - [ISCA2_MOUSE]	321293	444807	356303	399423	407783	451389	456043	372858	339743	368012	302164	458279	436886	-0.0942634	0.503361	-0.253693
Q9QXE7	F-box-like/WD repeat-containing protein TBL1X OS=Mus musculus GN=Tbl1x PE=2 SV=2 - [TBL1X_MOUSE]	19046.1	16371	33360.3	16409.7	28912.7	11352.1	14109	20022.6	25922	17284.3	31678.2	25378.9	19077	0.220343	0.502045	0.264441
Q9Z108	Double-stranded RNA-binding protein Staufen homolog 1 OS=Mus musculus GN=Stau1 PE=2 SV=1 - [STAU1_MOUSE]	22282.9	16716.9	9635.58	33889.4	8990.7	10246.7	14887.1	25088.1	23394.6	21716	22788.7	16163.2	11855.7	0.275298	0.500852	0.271053
Q8BH59	Calcium-binding mitochondrial carrier protein Aralar1 OS=Mus musculus GN=Slc25a12 PE=1 SV=1 - [CMC1_MOUSE]	2.23241e+06	1.97485e+06	2.3975e+06	1.40873e+06	2.4894e+06	1.45963e+06	1.75627e+06	2.97966e+06	2.9475e+06	2.10458e+06	2.10945e+06	1.97331e+06	1.2061e+06	0.179896	0.500749	0.257117
Q8K1R3	Polyribonucleotide nucleotidyltransferase 1, mitochondrial OS=Mus musculus GN=Pnpt1 PE=1 SV=1 - [PNPT1_MOUSE]	409177	400245	419410	386819	363458	354291	483084	380601	378534	445882	442099	492778	398114	0.0721931	0.499824	0.256042
Q99K23	Ufm1-specific protease 2 OS=Mus musculus GN=Ufsp2 PE=1 SV=1 - [UFSP2_MOUSE]	63993.2	63415.5	75429.7	41109.5	71504.8	49435.3	44584.5	66077.8	61620.6	62207.6	75289	66532.8	51175.9	0.125608	0.499824	0.270497
P42932	T-complex protein 1 subunit theta OS=Mus musculus GN=Cct8 PE=1 SV=3 - [TCPQ_MOUSE]	4.73886e+06	4.96769e+06	5.1239e+06	4.99514e+06	5.37637e+06	5.65861e+06	6.15421e+06	5.04109e+06	4.67003e+06	4.92428e+06	4.38224e+06	5.93132e+06	5.32936e+06	-0.0674234	0.499322	-0.256136
P61222	ATP-binding cassette sub-family E member 1 OS=Mus musculus GN=Abce1 PE=2 SV=1 - [ABCE1_MOUSE]	727944	759485	785736	983028	998464	638825	1.03382e+06	954107	1.1826e+06	893522	983102	873016	657050	0.125788	0.49763	0.257071
Q6ZWV3	60S ribosomal protein L10 OS=Mus musculus GN=Rpl10 PE=2 SV=3 - [RL10_MOUSE]	1.34383e+06	1.11489e+06	1.58627e+06	1.21698e+06	1.87839e+06	1.18468e+06	1.36587e+06	1.73544e+06	1.36186e+06	1.53992e+06	1.70073e+06	1.49991e+06	1.16371e+06	0.115936	0.49763	0.261711
Q3UGC7	Eukaryotic translation initiation factor 3 subunit J-A OS=Mus musculus GN=Eif3j1 PE=2 SV=1 - [EI3JA_MOUSE]	930636	1.10369e+06	878104	826051	1.0939e+06	1.31406e+06	1.11966e+06	961101	1.02408e+06	966649	918815	994584	1.01601e+06	-0.0826687	0.496856	-0.299828
Q9CQ26	STAM-binding protein OS=Mus musculus GN=Stambp PE=2 SV=1 - [STABP_MOUSE]	24643.9	30414.8	22449	20047.9	16657.9	26135	24823.1	25146.6	29148.5	23623.5	28407.1	19956.8	26670.3	0.111512	0.49669	0.263562
P63166	Small ubiquitin-related modifier 1 OS=Mus musculus GN=Sumo1 PE=1 SV=1 - [SUMO1_MOUSE]	74062.9	63759.8	63435.5	98441.8	47863.8	92518.9	76808.3	60066.9	66084.3	46588.9	95098.4	47494.2	76317.1	-0.177904	0.495187	-0.258802
Q02013	Aquaporin-1 OS=Mus musculus GN=Aqp1 PE=1 SV=3 - [AQP1_MOUSE]	171401	311440	222956	251497	264987	218792	171319	169823	233903	155205	284675	217109	179396	-0.15634	0.495035	-0.259988
P20918	Plasminogen OS=Mus musculus GN=Plg PE=1 SV=3 - [PLMN_MOUSE]	45473.3	84427.3	33595.2	35873.8	125851	91190.9	37868.1	138459	56470.6	83319.9	50737.2	64496.3	94339.9	0.32517	0.494744	0.261031
P51432	1-phosphatidylinositol 4,5-bisphosphate phosphodiesterase beta-3 OS=Mus musculus GN=Plcb3 PE=2 SV=2 - [PLCB3_MOUSE]	70541.3	83034.5	98681.5	72336	135314	54597.5	102784	76071.3	92415.3	66913.1	71777.3	93910.5	66830.1	-0.1773	0.494533	-0.284365
Q80U93	Nuclear pore complex protein Nup214 OS=Mus musculus GN=Nup214 PE=1 SV=2 - [NU214_MOUSE]	31373.3	43418.2	50871.2	46135.7	58118.8	53976.5	47270.9	49932.7	41499.5	59551.4	42496.3	56118.6	58051	0.116132	0.494323	0.261195
Q9D1M4	Eukaryotic translation elongation factor 1 epsilon-1 OS=Mus musculus GN=Eef1e1 PE=1 SV=1 - [MCA3_MOUSE]	31521.6	26704.3	32080.9	31947.7	14911.2	18813.9	26486.6	31452.5	26433.6	20691.4	30091.6	35698	29459	0.152408	0.494323	0.265961
P43274	Histone H1.4 OS=Mus musculus GN=Hist1h1e PE=1 SV=2 - [H14_MOUSE]	1.2456e+07	1.29616e+07	7.58375e+06	6.16018e+06	1.07988e+07	8.05762e+06	6.65938e+06	1.50934e+07	1.01554e+07	1.39312e+07	8.3814e+06	7.90052e+06	8.43832e+06	0.204956	0.493238	0.25987
P60605	Ubiquitin-conjugating enzyme E2 G2 OS=Mus musculus GN=Ube2g2 PE=1 SV=1 - [UB2G2_MOUSE]	27353.9	40378.3	52602.5	40690.1	53778.6	78917.1	53135.7	32072.7	35492.7	30501	46258.5	59830.2	51814.3	-0.215974	0.492008	-0.267639
Q9D8U6	Mast cell-expressed membrane protein 1 homolog OS=Mus musculus GN=Mcemp1 PE=2 SV=1 - [MCEM1_MOUSE]	73871.7	52594.7	57347.5	79045.3	45681	58594.4	62333.6	56417.5	60800.1	40407.5	86364	95215	75663.9	0.172494	0.492008	0.265011
P01942	Hemoglobin subunit alpha OS=Mus musculus GN=Hba PE=1 SV=2 - [HBA_MOUSE]	1.24191e+07	1.89766e+07	2.14097e+07	2.93449e+07	2.48692e+07	1.01706e+07	1.49773e+07	4.13551e+07	2.10448e+07	1.15181e+07	1.73246e+07	2.56838e+07	2.10266e+07	0.284201	0.490713	0.262706
D3Z7P3	Glutaminase kidney isoform, mitochondrial OS=Mus musculus GN=Gls PE=1 SV=1 - [GLSK_MOUSE]	1.29356e+06	1.38677e+06	1.45302e+06	1.67062e+06	1.431e+06	1.66271e+06	1.77426e+06	1.53191e+06	1.29805e+06	947561	1.21227e+06	1.68104e+06	1.76107e+06	-0.117499	0.487908	-0.267218
Q04447	Creatine kinase B-type OS=Mus musculus GN=Ckb PE=1 SV=1 - [KCRB_MOUSE]	294104	452668	243158	590845	377403	385699	786879	546117	308443	520836	533911	585631	649344	0.228612	0.487908	0.275804
P61211	ADP-ribosylation factor-like protein 1 OS=Mus musculus GN=Arl1 PE=2 SV=1 - [ARL1_MOUSE]	790408	755750	772953	932364	841116	645051	822389	758175	770885	542473	868261	895208	590367	-0.106903	0.485804	-0.26702
P35123	Ubiquitin carboxyl-terminal hydrolase 4 OS=Mus musculus GN=Usp4 PE=1 SV=3 - [UBP4_MOUSE]	122756	108955	121580	153796	143468	102634	142367	175104	190143	126137	133285	147737	81683.1	0.153996	0.484553	0.272858
O88958	Glucosamine-6-phosphate isomerase 1 OS=Mus musculus GN=Gnpda1 PE=2 SV=3 - [GNPI1_MOUSE]	694800	567595	636875	558850	510224	714463	565770	566664	574102	499874	558379	652563	596075	-0.078971	0.480304	-0.27787
Q9JKL4	NADH dehydrogenase [ubiquinone] 1 alpha subcomplex assembly factor 3 OS=Mus musculus GN=Ndufaf3 PE=2 SV=1 - [NDUF3_MOUSE]	44671.4	39421.5	48094	19551.2	26473.1	23081.8	40899	51935.2	44162.8	22912.9	42954	46171.6	32042.8	0.210353	0.478817	0.26918
Q9Z2V5	Histone deacetylase 6 OS=Mus musculus GN=Hdac6 PE=1 SV=3 - [HDAC6_MOUSE]	5507.36	7123.61	5489.24	4348.68	4259.15	4751.55	6278.41	3721.48	6031.77	4263.62	6804.81	2557.44	5125.73	-0.183183	0.478817	-0.269032
Q9Z1D1	Eukaryotic translation initiation factor 3 subunit G OS=Mus musculus GN=Eif3g PE=1 SV=2 - [EIF3G_MOUSE]	652024	1.03599e+06	705416	681821	801523	814708	905007	788341	842009	947840	785927	814834	953748	0.0975882	0.478311	0.285022
P10518	Delta-aminolevulinic acid dehydratase OS=Mus musculus GN=Alad PE=1 SV=1 - [HEM2_MOUSE]	12120.8	25733.4	19757.6	23237.3	31773.2	38006	32387.9	26244.8	17836	28611.6	24587.6	35693.3	57808.1	0.282341	0.477945	0.270917
Q9D6K5	Synaptojanin-2-binding protein OS=Mus musculus GN=Synj2bp PE=1 SV=1 - [SYJ2B_MOUSE]	5695.35	7115.03	10337.4	6492.73	3819.01	5162.38	2272.07	13291.8	9756.87	8073.73	5813.97	2737.63	4822.85	0.344207	0.477376	0.269892
P47955	60S acidic ribosomal protein P1 OS=Mus musculus GN=Rplp1 PE=1 SV=1 - [RLA1_MOUSE]	9.80936e+06	1.64256e+07	1.28408e+07	1.42905e+07	1.62567e+07	1.35005e+07	1.86074e+07	1.4995e+07	1.53461e+07	1.52858e+07	1.567e+07	1.55282e+07	1.6451e+07	0.0972169	0.476897	0.325355
O88952	Protein lin-7 homolog C OS=Mus musculus GN=Lin7c PE=1 SV=2 - [LIN7C_MOUSE]	47551	56985.1	47486.1	48119	61869	86130.8	54357.9	46556.8	44007.6	56766.3	37955	58024.7	65383.3	-0.160416	0.476268	-0.273636
P23953	Carboxylesterase 1C OS=Mus musculus GN=Ces1c PE=1 SV=4 - [EST1C_MOUSE]	44387.6	86186.4	67898.9	71139.1	252392	74949.1	41790	83592.7	57061.4	55069.8	46019	58225.4	60939.4	-0.601213	0.476268	-0.394038
P45591	Cofilin-2 OS=Mus musculus GN=Cfl2 PE=1 SV=1 - [COF2_MOUSE]	3238.65	5501.95	11398.9	12179.1	16886.9	9276.56	7900.27	887.895	2005.58	44261	11132.4	10662.7	2690.72	0.332361	0.476268	0.127875
P70245	3-beta-hydroxysteroid-Delta(8),Delta(7)-isomerase OS=Mus musculus GN=Ebp PE=1 SV=3 - [EBP_MOUSE]	13216.4	26185.2	17239.5	640.494	20125.2	13385	8977.91	8443.97	7466.91	11822.6	12601.5	33873	11741.3	0.00727614	0.476268	0.00436564
Q5RKS2	Small integral membrane protein 7 OS=Mus musculus GN=Smim7 PE=3 SV=1 - [SMIM7_MOUSE]	22280.6	29646.4	20860.2	40217.5	20192	34980.8	19193.2	27101.7	27749.8	24970.1	41564.2	24093.1	24219.1	0.0794668	0.476268	0.110057
Q6A4J8	Ubiquitin carboxyl-terminal hydrolase 7 OS=Mus musculus GN=Usp7 PE=1 SV=1 - [UBP7_MOUSE]	308012	297547	393601	376974	380197	300395	384292	305252	367954	338668	377794	287988	312901	-0.0719169	0.476268	-0.230274
Q80Y81	Zinc phosphodiesterase ELAC protein 2 OS=Mus musculus GN=Elac2 PE=1 SV=1 - [RNZ2_MOUSE]	141626	187713	175551	204742	202069	204448	201908	215399	181832	143267	193893	224019	205311	0.0427265	0.476268	0.117856
Q8BFY9	Transportin-1 OS=Mus musculus GN=Tnpo1 PE=1 SV=2 - [TNPO1_MOUSE]	936248	1.25335e+06	1.28751e+06	1.40162e+06	1.53734e+06	1.42514e+06	1.70818e+06	1.13436e+06	1.1911e+06	1.14014e+06	1.18199e+06	1.56536e+06	1.45623e+06	-0.0939412	0.476268	-0.218381
Q8BH44	Coronin-2B OS=Mus musculus GN=Coro2b PE=2 SV=2 - [COR2B_MOUSE]	7312.64	2848.18	6850.79	2370.7	4597.99	5305.68	3312.52	382.552	5363.24	5563.32	12611.7	5724.62	7325.81	0.403991	0.476268	0.279126
Q8BHG2	UPF0587 protein C1orf123 homolog OS=Mus musculus PE=2 SV=1 - [CA123_MOUSE]	425950	405261	303280	176287	187043	179859	120015	545866	385748	278979	302402	273722	137050	0.320179	0.476268	0.269163
Q8BVU0	Leucine-rich repeat and calponin homology domain-containing protein 3 OS=Mus musculus GN=Lrch3 PE=2 SV=3 - [LRCH3_MOUSE]	1606.98	965.669	2120.03	460.236	893.321	1971.87	669.309	1867.79	2225.01	1973.7	1600.39	40.6646	1756.63	0.345945	0.476268	0.254788
Q8K4L4	Protein POF1B OS=Mus musculus GN=Pof1b PE=1 SV=3 - [POF1B_MOUSE]	596.329	1475.89	2088.24	4980.45	1426.85	26099.9	7460.88	689.788	883.915	97268.1	1223.73	1050.29	4388.21	1.47991	0.476268	0.256098
Q921K9	B-cell CLL/lymphoma 7 protein family member B OS=Mus musculus GN=Bcl7b PE=1 SV=1 - [BCL7B_MOUSE]	95186.3	143158	99898.6	132923	137108	145697	134056	108168	120244	152813	73445.8	114302	104985	-0.175552	0.476268	-0.342185
Q99M73	Keratin, type II cuticular Hb4 OS=Mus musculus GN=Krt84 PE=2 SV=2 - [KRT84_MOUSE]	106.255	51.0485	117.965	147.729	32.198	91602.3	1.11213	151.183	88.9117	1998.17	507.826	469.212	0	-4.61713	0.476268	-0.385695
Q9CPU4	Microsomal glutathione S-transferase 3 OS=Mus musculus GN=Mgst3 PE=1 SV=1 - [MGST3_MOUSE]	1.16912e+06	1.0215e+06	924028	586259	882303	494440	377173	726758	849965	721015	778637	767607	310050	-0.170626	0.476268	-0.193469
Q9CXW3	Calcyclin-binding protein OS=Mus musculus GN=Cacybp PE=1 SV=1 - [CYBP_MOUSE]	983579	992423	1.18757e+06	974802	1.25612e+06	1.12353e+06	1.17215e+06	1.09116e+06	1.09776e+06	1.5743e+06	1.12759e+06	1.32736e+06	1.12231e+06	0.155253	0.476268	0.44213
Q9D6N5	Dr1-associated corepressor OS=Mus musculus GN=Drap1 PE=2 SV=3 - [NC2A_MOUSE]	170416	174114	208003	158158	174380	167730	158813	219695	167242	182667	138540	148252	128487	-0.0765142	0.476268	-0.19389
Q9D6P8	Calmodulin-like protein 3 OS=Mus musculus GN=Calml3 PE=2 SV=1 - [CALL3_MOUSE]	35149.7	43433.2	52387	40455.6	57124.6	56572.6	33002.1	37185.6	32299.8	1.23995e+06	29875.5	44400.9	39138.8	2.38352	0.476268	0.418788
Q9JJL8	Serine--tRNA ligase, mitochondrial OS=Mus musculus GN=Sars2 PE=1 SV=2 - [SYSM_MOUSE]	7832.9	2558.55	1612.56	769.31	3161.67	5390.25	0	4520.34	242.142	260.179	0.761093	5677.51	0.802156	-0.772326	0.476268	-0.257166
Q9JKV5	Secretory carrier-associated membrane protein 4 OS=Mus musculus GN=Scamp4 PE=2 SV=1 - [SCAM4_MOUSE]	113256	172736	58878.6	68335.2	82531.9	130337	96050	110113	97447.7	70728	64382.1	84424.4	97905.6	-0.237538	0.476268	-0.29801
Q9WVQ5	Methylthioribulose-1-phosphate dehydratase OS=Mus musculus GN=Apip PE=1 SV=1 - [MTNB_MOUSE]	53546.4	48994.3	57005.5	53234.2	78008.7	49456.2	53701.5	57973.2	72870.7	58244.7	73524	51248.8	49130.1	0.104327	0.476268	0.224606
Q6P2K6	Serine/threonine-protein phosphatase 4 regulatory subunit 3A OS=Mus musculus GN=Smek1 PE=1 SV=1 - [P4R3A_MOUSE]	4909.38	4470.89	8200.69	3013.5	10891.3	7517.43	7169.18	4017.71	10645.7	5562.6	6494.13	12079.7	9488.87	0.287046	0.474206	0.27165
Q80WT5	Aftiphilin OS=Mus musculus GN=Aftph PE=1 SV=2 - [AFTIN_MOUSE]	9864.56	19732.2	26330.6	33825.6	34557.9	38106.6	32826.5	17301.1	14477.1	24326.6	20149.1	31696.7	32354.3	-0.25432	0.471167	-0.280444
Q6PA06	Atlastin-2 OS=Mus musculus GN=Atl2 PE=1 SV=1 - [ATLA2_MOUSE]	24397.4	25374.8	19158.1	45936.9	22820.4	15920.6	26780.5	23580.3	19666.5	24470.9	25831.8	21599	16854.1	-0.228151	0.471118	-0.314754
Q3TCV3	Gamma-secretase-activating protein OS=Mus musculus GN=Gsap PE=2 SV=1 - [GSAP_MOUSE]	31771.3	30032	26310.9	45730.8	34316.2	33948.6	38954.7	31379.4	45589.3	22053.6	30894.2	29999	24855.8	-0.161287	0.470485	-0.273918
Q9DB05	Alpha-soluble NSF attachment protein OS=Mus musculus GN=Napa PE=1 SV=1 - [SNAA_MOUSE]	2.81744e+06	3.20839e+06	2.77437e+06	2.66271e+06	3.48901e+06	2.83833e+06	2.95833e+06	3.65609e+06	2.73478e+06	2.29075e+06	2.34314e+06	2.96776e+06	2.57447e+06	-0.102309	0.470419	-0.278692
P61027	Ras-related protein Rab-10 OS=Mus musculus GN=Rab10 PE=1 SV=1 - [RAB10_MOUSE]	1.60306e+06	2.00924e+06	1.45535e+06	1.41228e+06	1.82444e+06	1.67082e+06	1.55663e+06	1.66549e+06	1.56729e+06	1.84637e+06	1.13502e+06	1.58874e+06	1.3916e+06	-0.104385	0.467485	-0.275314
Q8BJY1	26S proteasome non-ATPase regulatory subunit 5 OS=Mus musculus GN=Psmd5 PE=1 SV=4 - [PSMD5_MOUSE]	303565	428384	349446	416621	466136	389039	462206	337265	360193	351175	293635	417366	468492	-0.115114	0.467485	-0.275856
Q9WUH1	Transmembrane protein 115 OS=Mus musculus GN=Tmem115 PE=1 SV=1 - [TM115_MOUSE]	137243	115590	94475.5	92076.7	97460.2	94637.2	72218.6	102233	78732.1	114004	64635.9	106499	75298.5	-0.155869	0.467474	-0.276818
Q8R4F0	Mucolipin-3 OS=Mus musculus GN=Mcoln3 PE=1 SV=1 - [MCLN3_MOUSE]	145015	202068	150794	143958	147101	102925	127311	120437	164319	156116	126641	146903	50113.2	-0.192363	0.465675	-0.277255
P17095	High mobility group protein HMG-I/HMG-Y OS=Mus musculus GN=Hmga1 PE=1 SV=4 - [HMGA1_MOUSE]	549920	502654	650341	259710	355349	404310	135579	803697	756940	466609	375456	316522	332436	0.31705	0.464002	0.277373
Q9R060	Cytosolic Fe-S cluster assembly factor NUBP1 OS=Mus musculus GN=Nubp1 PE=1 SV=1 - [NUBP1_MOUSE]	51961.4	70151.4	61281.1	68144.1	84217.5	72481.8	68079.1	55950.2	55647.5	41381.2	68687.3	81803.4	68059.6	-0.136052	0.462441	-0.279191
O55022	Membrane-associated progesterone receptor component 1 OS=Mus musculus GN=Pgrmc1 PE=1 SV=4 - [PGRC1_MOUSE]	1.23842e+06	2.09879e+06	1.57377e+06	1.8866e+06	2.61534e+06	2.01509e+06	2.54956e+06	1.59337e+06	1.72308e+06	1.82213e+06	1.9532e+06	2.23023e+06	1.37625e+06	-0.163348	0.461519	-0.294062
Q3UUQ7	GPI inositol-deacylase OS=Mus musculus GN=Pgap1 PE=1 SV=3 - [PGAP1_MOUSE]	27212.9	20783.5	24710.2	5814.12	16978.7	10435.5	7162.16	24540.9	17751.1	34868	16030.8	24206.7	7201.04	0.362117	0.459965	0.279729
Q9DCA2	28S ribosomal protein S11, mitochondrial OS=Mus musculus GN=Mrps11 PE=2 SV=2 - [RT11_MOUSE]	4257.83	14559.6	21100.4	17394.4	24141.3	21619.5	20335.2	4986.33	10125.9	28615	34489.4	28351.9	28364.4	0.351195	0.459948	0.285167
O35286	Putative pre-mRNA-splicing factor ATP-dependent RNA helicase DHX15 OS=Mus musculus GN=Dhx15 PE=2 SV=2 - [DHX15_MOUSE]	1.99682e+06	1.78808e+06	2.40202e+06	2.21507e+06	2.19441e+06	1.91164e+06	2.33299e+06	2.05146e+06	1.83993e+06	1.99328e+06	1.95931e+06	2.35846e+06	1.86933e+06	-0.0755601	0.459704	-0.284342
O08740	DNA-directed RNA polymerase II subunit RPB11 OS=Mus musculus GN=Polr2j PE=2 SV=1 - [RPB11_MOUSE]	25984.3	21206.8	27918.4	21822.9	14033.3	17306.2	28408.2	35199.8	28039.1	13002.7	20650.2	35518.9	23976.4	0.219691	0.459274	0.283227
Q64462	Cytochrome P450 4B1 OS=Mus musculus GN=Cyp4b1 PE=1 SV=1 - [CP4B1_MOUSE]	14761	17532.9	13939.8	23891.8	19258.7	21428.9	11938.9	25527.1	22961.8	12371.6	36087.1	14678.3	14861.3	0.265638	0.457765	0.2911
P47811	Mitogen-activated protein kinase 14 OS=Mus musculus GN=Mapk14 PE=1 SV=3 - [MK14_MOUSE]	951971	819975	1.16499e+06	1.08614e+06	1.1468e+06	1.01711e+06	1.19196e+06	1.02311e+06	1.08514e+06	959458	818929	1.15028e+06	884878	-0.0949891	0.457723	-0.283118
Q3THG9	Alanyl-tRNA editing protein Aarsd1 OS=Mus musculus GN=Aarsd1 PE=1 SV=2 - [AASD1_MOUSE]	120212	131285	129731	147026	168198	179278	162665	115125	114163	152970	89383.1	151304	180370	-0.147925	0.457615	-0.28307
Q9WVR4	Fragile X mental retardation syndrome-related protein 2 OS=Mus musculus GN=Fxr2 PE=1 SV=1 - [FXR2_MOUSE]	70676.3	86971.2	80760.1	90762.4	85852.4	88205.2	83097.1	66000.9	75599.2	58493.8	66528	90855.9	102698	-0.127121	0.457615	-0.327614
Q9CQ69	Cytochrome b-c1 complex subunit 8 OS=Mus musculus GN=Uqcrq PE=1 SV=3 - [QCR8_MOUSE]	1.02945e+06	1.25176e+06	681341	442196	699852	655933	560602	1.25267e+06	998789	951699	779500	754139	624594	0.233268	0.456633	0.287441
Q99LP6	GrpE protein homolog 1, mitochondrial OS=Mus musculus GN=Grpel1 PE=1 SV=1 - [GRPE1_MOUSE]	1.04074e+06	1.37477e+06	1.14301e+06	1.26431e+06	1.33221e+06	1.26989e+06	1.37863e+06	1.35275e+06	1.19123e+06	1.2591e+06	1.07659e+06	1.66661e+06	1.55087e+06	0.101717	0.456571	0.287361
Q9D0K2	Succinyl-CoA:3-ketoacid coenzyme A transferase 1, mitochondrial OS=Mus musculus GN=Oxct1 PE=1 SV=1 - [SCOT1_MOUSE]	2.49878e+06	2.8774e+06	2.88616e+06	3.45759e+06	3.13512e+06	2.67234e+06	4.00216e+06	3.03983e+06	2.7843e+06	2.52437e+06	2.78043e+06	3.23277e+06	2.79976e+06	-0.104754	0.455492	-0.308459
Q9JKK1	Syntaxin-6 OS=Mus musculus GN=Stx6 PE=1 SV=1 - [STX6_MOUSE]	24811.4	42148.4	59865.4	82342.8	17992.1	44279.7	74059.6	29472.5	64479.2	35250.4	45381.8	47515.9	3377.72	-0.393307	0.454755	-0.286635
P80313	T-complex protein 1 subunit eta OS=Mus musculus GN=Cct7 PE=1 SV=1 - [TCPH_MOUSE]	3.62109e+06	3.90698e+06	3.77491e+06	4.35641e+06	4.16633e+06	4.02023e+06	4.97547e+06	4.16412e+06	3.93372e+06	3.89546e+06	4.58569e+06	4.92863e+06	4.55227e+06	0.0770817	0.454674	0.28543
P10853	Histone H2B type 1-F/J/L OS=Mus musculus GN=Hist1h2bf PE=1 SV=2 - [H2B1F_MOUSE]	7.84501e+07	7.20869e+07	7.72825e+07	3.08238e+07	6.13285e+07	3.62283e+07	2.6913e+07	7.54438e+07	4.68244e+07	4.83908e+07	3.20904e+07	3.23047e+07	2.90667e+07	-0.314179	0.454634	-0.289777
Q3TXX3	Protrudin OS=Mus musculus GN=Zfyve27 PE=1 SV=2 - [ZFY27_MOUSE]	11029.1	13284.7	6673.37	11450.5	7094.87	4803.9	7657.78	14173.8	12587.8	7687.42	13582.2	6867.58	8181.42	0.247445	0.454634	0.283562
Q8K5B2	Multiple coagulation factor deficiency protein 2 homolog OS=Mus musculus GN=Mcfd2 PE=2 SV=1 - [MCFD2_MOUSE]	251094	433297	172478	418559	279922	343798	334406	339436	265181	352455	321792	426162	477687	0.189174	0.454634	0.28782
Q8VD58	Protein EVI2B OS=Mus musculus GN=Evi2b PE=1 SV=1 - [EVI2B_MOUSE]	137154	171367	85302.9	82397.1	110780	201944	142727	109687	117166	87118.2	152872	85611.8	130127	-0.226427	0.453908	-0.300306
P61028	Ras-related protein Rab-8B OS=Mus musculus GN=Rab8b PE=1 SV=1 - [RAB8B_MOUSE]	1.39433e+06	1.55489e+06	1.37046e+06	1.2311e+06	1.28695e+06	1.2395e+06	1.54654e+06	1.3222e+06	1.15735e+06	1.34282e+06	1.32925e+06	1.43658e+06	1.29359e+06	-0.0656865	0.453844	-0.294813
Q3UDE2	Tubulin--tyrosine ligase-like protein 12 OS=Mus musculus GN=Ttll12 PE=1 SV=1 - [TTL12_MOUSE]	68936.5	63214.4	61593.2	85633.8	43995.6	71717.5	71125.3	62948.2	60582.7	61457.1	102597	88628.3	70466.3	0.160632	0.453733	0.284756
Q3UYV9	Nuclear cap-binding protein subunit 1 OS=Mus musculus GN=Ncbp1 PE=1 SV=2 - [NCBP1_MOUSE]	354078	377858	448980	469339	418311	407974	472913	345492	415249	527789	568614	535119	378726	0.132345	0.452993	0.317879
Q6PHQ8	N-alpha-acetyltransferase 35, NatC auxiliary subunit OS=Mus musculus GN=Naa35 PE=1 SV=1 - [NAA35_MOUSE]	8245.05	10562.3	8210.45	11242.1	9608.64	5973.71	9738.52	9358.84	8749.03	7420.84	17440.1	13729.5	7993.37	0.247383	0.451936	0.323911
Q91W90	Thioredoxin domain-containing protein 5 OS=Mus musculus GN=Txndc5 PE=1 SV=2 - [TXND5_MOUSE]	1.24044e+06	1.75654e+06	1.39464e+06	1.64853e+06	1.24305e+06	1.43322e+06	1.77518e+06	1.52356e+06	1.26097e+06	1.29816e+06	1.34685e+06	1.53034e+06	1.46768e+06	-0.0936554	0.451609	-0.295575
Q9CWM4	Prefoldin subunit 1 OS=Mus musculus GN=Pfdn1 PE=2 SV=1 - [PFD1_MOUSE]	79237.6	126038	118960	103402	134221	118503	160607	107790	72886	141413	67251.3	126531	118406	-0.184544	0.451609	-0.285324
O08912	Polypeptide N-acetylgalactosaminyltransferase 1 OS=Mus musculus GN=Galnt1 PE=1 SV=1 - [GALT1_MOUSE]	20180.7	16934.3	26112.7	23872.6	13879.3	21729.6	12067.8	29657.7	27331.7	14752.8	19469.3	19115.9	22164.6	0.197724	0.450209	0.286511
Q9CYL5	Golgi-associated plant pathogenesis-related protein 1 OS=Mus musculus GN=Glipr2 PE=2 SV=3 - [GAPR1_MOUSE]	504094	616819	540404	488841	520908	442312	402255	456008	490290	525611	379837	559625	370465	-0.115355	0.447743	-0.287614
Q9CU62	Structural maintenance of chromosomes protein 1A OS=Mus musculus GN=Smc1a PE=1 SV=4 - [SMC1A_MOUSE]	339315	341476	310657	196417	245136	295306	328466	334968	338643	303644	349149	261403	320663	0.114426	0.445249	0.305384
P14733	Lamin-B1 OS=Mus musculus GN=Lmnb1 PE=1 SV=3 - [LMNB1_MOUSE]	4.80786e+06	4.84029e+06	5.44496e+06	3.97924e+06	5.65319e+06	4.50474e+06	4.31356e+06	5.38001e+06	4.37791e+06	5.26095e+06	4.55677e+06	3.58616e+06	3.25318e+06	-0.122299	0.443978	-0.290879
Q8R310	Transmembrane and coiled-coil domains protein 3 OS=Mus musculus GN=Tmcc3 PE=1 SV=2 - [TMCC3_MOUSE]	37761.4	40001.7	34009.9	20107.1	27980.1	47423	29430.6	29174.2	26721	24333.8	37270.9	28399.9	33412.3	-0.178278	0.441811	-0.312598
Q99M15	Proline-serine-threonine phosphatase-interacting protein 2 OS=Mus musculus GN=Pstpip2 PE=1 SV=4 - [PPIP2_MOUSE]	252584	219220	254969	158538	221566	170416	181231	268403	256416	322658	134679	262670	179820	0.188488	0.440565	0.296567
Q9CYA6	Zinc finger CCHC domain-containing protein 8 OS=Mus musculus GN=Zcchc8 PE=2 SV=3 - [ZCHC8_MOUSE]	50544.9	83056.1	66790.9	41385	41253.3	50327.3	49221.3	52727.3	47965.2	50221	52158.9	44538.2	45070.6	-0.164035	0.43956	-0.341202
P70388	DNA repair protein RAD50 OS=Mus musculus GN=Rad50 PE=1 SV=1 - [RAD50_MOUSE]	40549.5	28358.5	44068.1	45108.9	53271	28924.3	36397.2	40219.1	45930.9	51469.3	54667.6	47462	27597.6	0.172898	0.438443	0.293
Q9Z2G9	Oxidoreductase HTATIP2 OS=Mus musculus GN=Htatip2 PE=1 SV=3 - [HTAI2_MOUSE]	42755.4	56910.5	46729.3	44612.9	53131.8	53973.2	58950.9	53701	37828	86754.2	40222.5	73755.8	63273.3	0.216201	0.438434	0.353558
Q5SSW2	Proteasome activator complex subunit 4 OS=Mus musculus GN=Psme4 PE=1 SV=1 - [PSME4_MOUSE]	7599.73	6051.93	6969.1	8293.65	8888.18	10157.1	9600.68	12147.2	10477	20041.8	9660.03	10997.9	269.53	0.366195	0.437517	0.334
Q9EPU4	Cleavage and polyadenylation specificity factor subunit 1 OS=Mus musculus GN=Cpsf1 PE=1 SV=1 - [CPSF1_MOUSE]	55144.7	99684.5	56904.5	72722.6	90551.6	41272.6	75674.4	87106.7	88961.1	75777.9	73205.2	68960.1	77939.1	0.1625	0.436013	0.318435
Q3TWL2	Type 1 phosphatidylinositol 4,5-bisphosphate 4-phosphatase OS=Mus musculus GN=Tmem55b PE=1 SV=1 - [TM55B_MOUSE]	190710	173610	167842	112278	141325	194552	106165	161588	159730	152084	126693	144656	72533.9	-0.188361	0.434726	-0.296848
O88543	COP9 signalosome complex subunit 3 OS=Mus musculus GN=Cops3 PE=1 SV=3 - [CSN3_MOUSE]	111241	190466	152258	148436	163933	166854	217506	108572	139005	176015	137019	157059	170770	-0.150766	0.434498	-0.302638
Q8K4Q0	Regulatory-associated protein of mTOR OS=Mus musculus GN=Rptor PE=1 SV=1 - [RPTOR_MOUSE]	19166.4	11546.8	13227.9	18052	19228.8	9915.59	5032.01	20664.4	21495.3	13926.2	19247.2	13511.4	10078.8	0.263124	0.434498	0.298874
P39447	Tight junction protein ZO-1 OS=Mus musculus GN=Tjp1 PE=1 SV=2 - [ZO1_MOUSE]	5533.09	8861.18	4394.08	4664.45	12772.7	6346.47	261.883	4639.58	8576	10999.7	9437.67	4514.65	9762.56	0.384573	0.434445	0.304841
Q922Y1	UBX domain-containing protein 1 OS=Mus musculus GN=Ubxn1 PE=1 SV=1 - [UBXN1_MOUSE]	426248	724267	416772	556532	689009	722297	678362	499299	566525	607589	512837	507222	590548	-0.137159	0.434445	-0.32461
P62852	40S ribosomal protein S25 OS=Mus musculus GN=Rps25 PE=2 SV=1 - [RS25_MOUSE]	2.19983e+06	2.60217e+06	1.3335e+06	1.31137e+06	2.15172e+06	1.90504e+06	2.00898e+06	2.64719e+06	2.08853e+06	2.67253e+06	1.61992e+06	1.96711e+06	2.03956e+06	0.17046	0.434049	0.298905
Q9ESN1	Double C2-like domain-containing protein gamma OS=Mus musculus GN=Doc2g PE=2 SV=1 - [DOC2G_MOUSE]	44219.4	91463.4	66969.6	100357	99615.4	92994.9	68814.1	24734.8	43159.8	78355.6	69318.5	63084.3	118104	-0.286157	0.434049	-0.297744
Q80UW8	DNA-directed RNA polymerases I, II, and III subunit RPABC1 OS=Mus musculus GN=Polr2e PE=2 SV=1 - [RPAB1_MOUSE]	100240	180568	157535	165532	202552	143722	209984	140402	174391	186606	153001	122008	104540	-0.174768	0.43389	-0.300376
Q8CJG0	Protein argonaute-2 OS=Mus musculus GN=Ago2 PE=1 SV=3 - [AGO2_MOUSE]	184423	217001	202952	227129	253427	203390	219973	199774	238391	246523	241434	226891	207540	0.0736669	0.43389	0.299099
Q3UPF5	Zinc finger CCCH-type antiviral protein 1 OS=Mus musculus GN=Zc3hav1 PE=1 SV=1 - [ZCCHV_MOUSE]	72783.8	90761.3	86588	67133.2	85422.8	122208	89379.3	73608.2	78202	92322.2	101595	125735	118163	0.163303	0.432649	0.296599
Q8CDN6	Thioredoxin-like protein 1 OS=Mus musculus GN=Txnl1 PE=1 SV=3 - [TXNL1_MOUSE]	1.71143e+06	1.93927e+06	1.92628e+06	2.0058e+06	2.11144e+06	2.32643e+06	2.47953e+06	1.74443e+06	1.82552e+06	1.99389e+06	1.45445e+06	2.12719e+06	2.34279e+06	-0.113517	0.428527	-0.2988
Q9D8H7	Metalloendopeptidase OMA1, mitochondrial OS=Mus musculus GN=Oma1 PE=2 SV=1 - [OMA1_MOUSE]	12587.8	15097.2	5347.27	4491.7	9912.88	25638.6	3017.02	16785.7	22986.8	17699	19618.3	10479	2866.8	0.47153	0.42726	0.301884
Q9CRD0	OCIA domain-containing protein 1 OS=Mus musculus GN=Ociad1 PE=1 SV=1 - [OCAD1_MOUSE]	273544	374580	411593	270775	181772	245369	201828	180303	344955	482627	328574	413426	250437	0.252167	0.426187	0.300388
Q3THS6	S-adenosylmethionine synthase isoform type-2 OS=Mus musculus GN=Mat2a PE=2 SV=2 - [METK2_MOUSE]	713710	1.02847e+06	924227	1.03883e+06	864925	1.04812e+06	1.12015e+06	849184	852298	926210	863733	980341	941444	-0.093538	0.425296	-0.338908
Q3TJD7	PDZ and LIM domain protein 7 OS=Mus musculus GN=Pdlim7 PE=2 SV=1 - [PDLI7_MOUSE]	107291	132672	150790	113374	113073	92158.8	119780	119842	149607	172221	141180	116622	90503.7	0.152587	0.425296	0.303075
Q76LS9	Protein FAM63A OS=Mus musculus GN=Fam63a PE=1 SV=1 - [FA63A_MOUSE]	38468.2	39615.1	57992.7	86941	52792.1	56748.2	46052.2	54499.8	39831.4	40151.1	39562.8	44595.1	60718.4	-0.2162	0.425296	-0.321525
Q8BYH7	TBC1 domain family member 17 OS=Mus musculus GN=Tbc1d17 PE=2 SV=2 - [TBC17_MOUSE]	19127.4	27201.1	21250.1	24512.5	29862.4	23136.7	30805.2	17249.9	20526.7	26764	26091.8	24005	22728.6	-0.134301	0.425296	-0.305741
Q9CQA9	Cancer-related nucleoside-triphosphatase homolog OS=Mus musculus GN=Ntpcr PE=2 SV=1 - [NTPCR_MOUSE]	26723.8	49301	52721.9	45107.8	33946.1	22907.4	49103.5	37237.6	71410.6	49719.9	52144.6	38338.9	33968.1	0.237819	0.425296	0.300827
Q9CQE6	Histone chaperone ASF1A OS=Mus musculus GN=Asf1a PE=1 SV=1 - [ASF1A_MOUSE]	9246.66	10171.7	15659.3	16235.8	14094.1	19398.4	22492.7	16584.3	15592.9	20394.6	11787.9	24332.8	18389.4	0.219474	0.425296	0.30363
P29351	Tyrosine-protein phosphatase non-receptor type 6 OS=Mus musculus GN=Ptpn6 PE=1 SV=2 - [PTN6_MOUSE]	1.09736e+07	9.65723e+06	1.10143e+07	1.05956e+07	1.21544e+07	1.10651e+07	1.18812e+07	1.06914e+07	1.13777e+07	8.83339e+06	9.31835e+06	1.04069e+07	1.21939e+07	-0.0775855	0.42522	-0.303503
Q6ZWV7	60S ribosomal protein L35 OS=Mus musculus GN=Rpl35 PE=2 SV=1 - [RL35_MOUSE]	164937	226744	209049	236700	224599	182271	238299	220301	153662	266766	218269	418944	209569	0.227164	0.424924	0.33011
Q11136	Xaa-Pro dipeptidase OS=Mus musculus GN=Pepd PE=2 SV=3 - [PEPD_MOUSE]	725632	926099	954557	1.08622e+06	1.42249e+06	1.03301e+06	874591	926547	1.18385e+06	1.06679e+06	1.04732e+06	1.17692e+06	1.20961e+06	0.135264	0.423906	0.327578
Q9D855	Cytochrome b-c1 complex subunit 7 OS=Mus musculus GN=Uqcrb PE=1 SV=3 - [QCR7_MOUSE]	789739	854715	542949	503090	421973	636000	454139	865335	751235	650561	841561	547704	487275	0.202018	0.423811	0.304394
Q8C0E3	Tripartite motif-containing protein 47 OS=Mus musculus GN=Trim47 PE=2 SV=2 - [TRI47_MOUSE]	210267	158825	226747	231975	173675	167544	240004	166016	186700	220238	193950	183573	160701	-0.120228	0.42347	-0.316713
P40936	Indolethylamine N-methyltransferase OS=Mus musculus GN=Inmt PE=1 SV=1 - [INMT_MOUSE]	396887	710529	715196	915236	804085	1.00908e+06	846483	673215	416793	582748	695900	834563	822257	-0.200739	0.423039	-0.308515
O54885	TYRO protein tyrosine kinase-binding protein OS=Mus musculus GN=Tyrobp PE=1 SV=1 - [TYOBP_MOUSE]	160009	140101	164474	134582	216521	238764	185438	105647	119046	290521	91332.9	173824	78910.2	-0.306617	0.422927	-0.312931
Q9D0S9	Histidine triad nucleotide-binding protein 2, mitochondrial OS=Mus musculus GN=Hint2 PE=2 SV=1 - [HINT2_MOUSE]	547820	702050	515718	443559	403774	511591	579699	491247	559596	349360	435420	509608	533800	-0.14119	0.42269	-0.309166
Q9JLC3	Methionine-R-sulfoxide reductase B1 OS=Mus musculus GN=Msrb1 PE=1 SV=3 - [MSRB1_MOUSE]	271394	136572	219980	174910	261818	225304	189510	168448	207674	230907	128416	224094	157794	-0.182648	0.422226	-0.307443
P50431	Serine hydroxymethyltransferase, cytosolic OS=Mus musculus GN=Shmt1 PE=1 SV=3 - [GLYC_MOUSE]	189689	141857	207763	177816	179690	194419	184053	207741	175092	182763	220869	235184	156344	0.107902	0.420945	0.305784
Q78XF5	Oligosaccharyltransferase complex subunit OSTC OS=Mus musculus GN=Ostc PE=2 SV=1 - [OSTC_MOUSE]	387639	468044	356986	181027	156063	190717	141286	369889	428950	309000	314296	301491	235508	0.280525	0.420945	0.31651
Q64674	Spermidine synthase OS=Mus musculus GN=Srm PE=2 SV=1 - [SPEE_MOUSE]	298308	223537	320541	293005	257159	455862	319431	296058	327954	237794	398965	497149	374051	0.198318	0.420683	0.30446
Q6DFW4	Nucleolar protein 58 OS=Mus musculus GN=Nop58 PE=1 SV=1 - [NOP58_MOUSE]	586311	554730	626340	659015	676266	472862	592303	656434	529441	608275	556964	555514	409671	-0.107329	0.419207	-0.305285
P61514	60S ribosomal protein L37a OS=Mus musculus GN=Rpl37a PE=2 SV=2 - [RL37A_MOUSE]	798236	690712	851606	845734	953799	747356	735464	815305	697159	1.49833e+06	807493	1.08786e+06	735465	0.227185	0.417828	0.379212
Q8VDP6	CDP-diacylglycerol--inositol 3-phosphatidyltransferase OS=Mus musculus GN=Cdipt PE=1 SV=1 - [CDIPT_MOUSE]	18462.5	12405.9	8408.3	5228.63	7902.03	3920.11	1684.25	15645.3	11696.3	6339.43	18601.7	18988.2	483.556	0.529119	0.416821	0.306986
P83887	Tubulin gamma-1 chain OS=Mus musculus GN=Tubg1 PE=1 SV=1 - [TBG1_MOUSE]	37397.6	38155.2	27438.5	50261.6	38575.3	25427	40864.3	39345.8	38991.2	32835.9	31725.5	26589.9	27249.4	-0.169374	0.416234	-0.319746
P07724	Serum albumin OS=Mus musculus GN=Alb PE=1 SV=3 - [ALBU_MOUSE]	2.37466e+07	2.92491e+07	2.61376e+07	2.71774e+07	5.38458e+07	3.92091e+07	3.11548e+07	3.6315e+07	2.43635e+07	3.17389e+07	2.24272e+07	2.55898e+07	2.82827e+07	-0.227895	0.415235	-0.334142
Q8WTY4	Anamorsin OS=Mus musculus GN=Ciapin1 PE=1 SV=1 - [CPIN1_MOUSE]	79619.3	81668	109156	146517	176492	124605	128195	126996	158461	129371	137174	193817	95680.5	0.214268	0.413007	0.310646
Q8R1V4	Transmembrane emp24 domain-containing protein 4 OS=Mus musculus GN=Tmed4 PE=2 SV=1 - [TMED4_MOUSE]	111004	129054	63714.9	30666.1	65812.6	113612	72987.6	106863	101173	113628	127683	70869.8	83336.4	0.26288	0.411989	0.327222
O88291	DBIRD complex subunit ZNF326 OS=Mus musculus GN=Znf326 PE=1 SV=1 - [ZN326_MOUSE]	50370.5	89786.6	68236.9	54591.3	61381.7	46587.6	63857.6	44710.5	61806	59860.5	63546.8	54629.6	47432.9	-0.166877	0.411299	-0.331634
Q8K2L8	Trafficking protein particle complex subunit 12 OS=Mus musculus GN=Trappc12 PE=1 SV=2 - [TPC12_MOUSE]	89154.2	178653	125077	165593	126776	131648	135124	105085	100145	123947	120831	154796	124737	-0.161617	0.410564	-0.323226
Q8QZY9	Splicing factor 3B subunit 4 OS=Mus musculus GN=Sf3b4 PE=2 SV=1 - [SF3B4_MOUSE]	620319	525392	684790	720224	589046	572870	804714	601467	613033	533459	657442	684723	478089	-0.117884	0.41009	-0.316696
Q91VU0	Protein FAM3C OS=Mus musculus GN=Fam3c PE=1 SV=1 - [FAM3C_MOUSE]	38993.6	68056.4	40869.3	35188.3	27180.9	21732.9	37284.1	42829.6	39454.2	28507	33079.9	24959.1	19066.2	-0.296917	0.408209	-0.328248
P36993	Protein phosphatase 1B OS=Mus musculus GN=Ppm1b PE=1 SV=1 - [PPM1B_MOUSE]	148454	228325	219980	148893	157867	203364	174679	171129	166597	145140	204675	168887	140299	-0.140242	0.407279	-0.324241
O09106	Histone deacetylase 1 OS=Mus musculus GN=Hdac1 PE=1 SV=1 - [HDAC1_MOUSE]	291527	227164	262065	219890	341462	283917	307728	272976	253798	243232	275656	276080	208828	-0.114942	0.406914	-0.329251
Q9CXF4	TBC1 domain family member 15 OS=Mus musculus GN=Tbc1d15 PE=1 SV=1 - [TBC15_MOUSE]	855407	1.00829e+06	1.00084e+06	1.20435e+06	975978	981860	1.15427e+06	818232	933657	1.07706e+06	993063	1.11486e+06	783933	-0.105576	0.406901	-0.312813
Q9CQ75	NADH dehydrogenase [ubiquinone] 1 alpha subcomplex subunit 2 OS=Mus musculus GN=Ndufa2 PE=1 SV=3 - [NDUA2_MOUSE]	391989	466195	449020	333968	448895	408824	434521	509446	429349	590533	330536	486873	408099	0.13178	0.406313	0.32266
Q6PB44	Tyrosine-protein phosphatase non-receptor type 23 OS=Mus musculus GN=Ptpn23 PE=1 SV=2 - [PTN23_MOUSE]	83516	109092	118411	102210	106628	130687	119320	86206.5	96970.1	101024	89501.7	107242	127110	-0.118009	0.405149	-0.315262
Q3V1L4	Cytosolic purine 5'-nucleotidase OS=Mus musculus GN=Nt5c2 PE=1 SV=2 - [5NTC_MOUSE]	675450	609006	769674	771620	670202	725095	866823	765184	885955	715322	723269	723259	818683	0.0868637	0.403611	0.320631
Q9QYJ0	DnaJ homolog subfamily A member 2 OS=Mus musculus GN=Dnaja2 PE=1 SV=1 - [DNJA2_MOUSE]	1.05222e+06	1.28538e+06	1.20613e+06	1.42553e+06	1.3763e+06	1.06218e+06	1.47171e+06	1.29219e+06	1.3063e+06	1.42674e+06	1.47839e+06	1.42063e+06	1.18987e+06	0.0923567	0.403611	0.329066
Q9DBQ7	Protein-associating with the carboxyl-terminal domain of ezrin OS=Mus musculus GN=Scyl3 PE=2 SV=3 - [PACE1_MOUSE]	6248.3	9159.26	5737.38	13098.1	15652.9	4671	7601.65	7931.51	11418.6	13285.9	12835.2	12064	7741.03	0.292761	0.402892	0.332571
E9Q557	Desmoplakin OS=Mus musculus GN=Dsp PE=2 SV=1 - [DESP_MOUSE]	59217.6	73685.5	136000	37001.4	67602.3	1.29096e+06	44897.4	49659.2	39030.2	1.6161e+06	30561.6	51520	51714.3	0.327529	0.402288	0.061369
O35114	Lysosome membrane protein 2 OS=Mus musculus GN=Scarb2 PE=1 SV=3 - [SCRB2_MOUSE]	2.32084e+06	2.9662e+06	2.33517e+06	2.97004e+06	3.41407e+06	2.59298e+06	2.67338e+06	2.22508e+06	2.11396e+06	3.48204e+06	2.6079e+06	2.54635e+06	1.87274e+06	-0.15389	0.402288	-0.317174
O35405	Phospholipase D3 OS=Mus musculus GN=Pld3 PE=2 SV=1 - [PLD3_MOUSE]	3.9563e+06	4.19671e+06	4.22571e+06	4.13306e+06	4.27394e+06	3.89648e+06	5.0803e+06	3.73544e+06	4.2172e+06	4.80375e+06	4.46845e+06	5.0101e+06	4.67595e+06	0.0770873	0.402288	0.299166
P02535	Keratin, type I cytoskeletal 10 OS=Mus musculus GN=Krt10 PE=1 SV=3 - [K1C10_MOUSE]	455291	1.61481e+06	821544	1.87397e+06	1.62635e+06	2.19167e+07	1.56573e+06	1.21357e+06	908813	3.2984e+06	843637	298672	1.10093e+06	-1.74034	0.402288	-0.36606
P31266	Recombining binding protein suppressor of hairless OS=Mus musculus GN=Rbpj PE=1 SV=1 - [SUH_MOUSE]	6145.18	19587.6	14681.8	21049.2	5939.66	26781.4	35991.3	14704	9932.17	6819.89	17970	6256.64	23590	-0.493178	0.402288	-0.330813
P58774	Tropomyosin beta chain OS=Mus musculus GN=Tpm2 PE=1 SV=1 - [TPM2_MOUSE]	9073.01	23547.9	3604.88	10013.4	8728.45	22410.1	30733	18756.5	13708.8	113630	10150	22687.2	15642.6	1.07021	0.402288	0.370786
Q3TCH7	Cullin-4A OS=Mus musculus GN=Cul4a PE=1 SV=1 - [CUL4A_MOUSE]	43722.3	43106	45344.5	67555.2	87894.5	43722.3	53584.2	46155.6	75352.9	64924.6	53056.1	47608.9	57348.3	0.0620796	0.402288	0.0933892
Q3TIR1	Trafficking protein particle complex subunit 13 OS=Mus musculus GN=Trappc13 PE=2 SV=1 - [TPC13_MOUSE]	176785	202536	174191	148286	302032	142484	170495	154365	155364	186635	132001	130073	185766	-0.257486	0.402288	-0.42365
Q60855	Receptor-interacting serine/threonine-protein kinase 1 OS=Mus musculus GN=Ripk1 PE=1 SV=1 - [RIPK1_MOUSE]	154666	160475	149135	182115	186375	182512	170941	98075.8	96019.5	144888	97412.6	187997	188768	-0.322365	0.402288	-0.619184
Q8C1Y8	Vacuolar fusion protein CCZ1 homolog OS=Mus musculus GN=Ccz1 PE=1 SV=1 - [CCZ1_MOUSE]	200992	258870	193679	178232	166474	163903	175934	175728	161057	238734	143616	225023	114328	-0.115775	0.402288	-0.19935
Q8CAY6	Acetyl-CoA acetyltransferase, cytosolic OS=Mus musculus GN=Acat2 PE=1 SV=2 - [THIC_MOUSE]	172403	141337	134645	128160	111443	139619	169920	114545	150592	120761	117538	119600	162230	-0.122782	0.402288	-0.299828
Q9CQH3	NADH dehydrogenase [ubiquinone] 1 beta subcomplex subunit 5, mitochondrial OS=Mus musculus GN=Ndufb5 PE=1 SV=1 - [NDUB5_MOUSE]	120480	137205	105595	84036.9	120038	79378.5	64222.6	128905	126736	80872.5	126693	130190	83000.7	0.1505	0.402288	0.241442
Q9CZU3	Superkiller viralicidic activity 2-like 2 OS=Mus musculus GN=Skiv2l2 PE=2 SV=1 - [SK2L2_MOUSE]	383127	355707	386996	396548	491174	343244	384285	355748	417672	290375	392567	348618	335033	-0.134732	0.402288	-0.41095
Q9D110	5-formyltetrahydrofolate cyclo-ligase OS=Mus musculus GN=Mthfs PE=2 SV=2 - [MTHFS_MOUSE]	39852.8	35315.6	35606.6	61795.2	33240.6	64010.5	51285.2	37420.6	41084.1	37982.5	72459.9	43958	104185	0.292473	0.402288	0.280955
Q9D6J6	NADH dehydrogenase [ubiquinone] flavoprotein 2, mitochondrial OS=Mus musculus GN=Ndufv2 PE=1 SV=2 - [NDUV2_MOUSE]	2.09742e+06	3.0316e+06	2.02692e+06	2.32328e+06	2.0176e+06	2.15698e+06	2.17033e+06	2.61151e+06	2.39859e+06	1.82131e+06	2.24078e+06	2.32694e+06	2.18038e+06	0.00169682	0.402288	0.0046736
Q9EPQ7	StAR-related lipid transfer protein 5 OS=Mus musculus GN=Stard5 PE=2 SV=2 - [STAR5_MOUSE]	157443	163320	158075	155260	215168	166776	193517	159242	154567	167001	144067	203500	154506	-0.0769988	0.402288	-0.224009
Q9R002	Interferon-activable protein 202 OS=Mus musculus GN=Ifi202 PE=1 SV=3 - [IFI2_MOUSE]	47903.1	43046	42287.3	39682.4	203257	43510.5	52324.4	2.82185e+06	52196	34817	49364.9	49390.6	66705.4	2.92577	0.402288	0.408799
Q8VE11	Myotubularin-related protein 6 OS=Mus musculus GN=Mtmr6 PE=1 SV=1 - [MTMR6_MOUSE]	62948	47958.5	61510	66850.4	69890.7	48663.9	47014.7	53520.6	65005.2	55414.6	48699	45205.6	49035	-0.13101	0.402169	-0.326552
Q7TNC4	Putative RNA-binding protein Luc7-like 2 OS=Mus musculus GN=Luc7l2 PE=1 SV=1 - [LC7L2_MOUSE]	524822	823723	566275	714584	841942	760168	766647	617598	564382	707726	661272	534908	802849	-0.139704	0.40186	-0.323344
P18181	CD48 antigen OS=Mus musculus GN=Cd48 PE=1 SV=1 - [CD48_MOUSE]	415392	488699	298813	321987	514784	437135	409924	300825	370752	377210	284396	493088	376963	-0.167423	0.401165	-0.320093
P26231	Catenin alpha-1 OS=Mus musculus GN=Ctnna1 PE=1 SV=1 - [CTNA1_MOUSE]	375046	487268	285732	448368	490580	406124	419169	339137	374305	380496	470721	362323	353360	-0.13051	0.401082	-0.33111
Q8K124	Pleckstrin homology domain-containing family O member 2 OS=Mus musculus GN=Plekho2 PE=1 SV=1 - [PKHO2_MOUSE]	589013	647151	593767	504279	572740	828526	909550	701286	743816	789368	482928	866889	932150	0.18189	0.401082	0.318458
P35242	Pulmonary surfactant-associated protein A OS=Mus musculus GN=Sftpa1 PE=2 SV=1 - [SFTPA_MOUSE]	1.68035e+06	1.97951e+06	886570	865167	395907	884000	1.06457e+06	1.48964e+06	1.55085e+06	1.10409e+06	1.69604e+06	993939	1.35947e+06	0.301639	0.400968	0.344741
P54254	Ataxin-1 OS=Mus musculus GN=Atxn1 PE=1 SV=2 - [ATX1_MOUSE]	2104.1	2580.31	572.615	26.3779	656.783	32.8171	1815.49	576.791	999.915	769.977	567.903	23.2448	1012.11	-0.757119	0.399102	-0.350376
Q3UFY8	Mitochondrial ribonuclease P protein 1 OS=Mus musculus GN=Trmt10c PE=2 SV=2 - [MRRP1_MOUSE]	53986.9	90546.9	30765.9	46348.4	53603.2	56148.4	58626	49306.7	48616.9	45878.6	32268.6	36075.5	66903.7	-0.260653	0.39816	-0.33184
P47915	60S ribosomal protein L29 OS=Mus musculus GN=Rpl29 PE=2 SV=2 - [RL29_MOUSE]	268660	418132	418272	64406.8	524643	384075	471488	366271	252856	465538	537323	475787	582166	0.294279	0.39786	0.326963
P62835	Ras-related protein Rap-1A OS=Mus musculus GN=Rap1a PE=2 SV=1 - [RAP1A_MOUSE]	670651	701626	828656	640900	794749	542378	562444	644257	556174	843374	400245	690511	445360	-0.182995	0.397576	-0.32267
Q922D8	C-1-tetrahydrofolate synthase, cytoplasmic OS=Mus musculus GN=Mthfd1 PE=1 SV=4 - [C1TC_MOUSE]	1.00886e+06	926856	867453	948626	951182	1.03079e+06	1.00455e+06	953122	928552	753566	796831	991232	1.04379e+06	-0.0792212	0.397152	-0.330472
Q9JII5	DAZ-associated protein 1 OS=Mus musculus GN=Dazap1 PE=2 SV=2 - [DAZP1_MOUSE]	568312	509533	649115	558341	583329	487161	710281	525473	540650	550563	533695	596957	523313	-0.0916656	0.393375	-0.370218
P62862	40S ribosomal protein S30 OS=Mus musculus GN=Fau PE=2 SV=1 - [RS30_MOUSE]	363037	450674	419246	331570	321461	296628	320182	497524	381675	481903	346137	436641	263360	0.166231	0.393009	0.325843
Q0P5W1	Vacuolar protein sorting-associated protein 8 homolog OS=Mus musculus GN=Vps8 PE=2 SV=1 - [VPS8_MOUSE]	8985.86	9640.73	10626.5	18902.1	17234.7	4714.06	7428.57	9961.67	27378.8	20852.1	17376.5	17352.5	70.2516	0.484696	0.392765	0.330262
Q8CGB6	Tensin-like C1 domain-containing phosphatase OS=Mus musculus GN=Tenc1 PE=1 SV=1 - [TENC1_MOUSE]	3121.62	17040.3	12157.7	12700.1	10830.2	23947.3	18771.3	9965.23	11816.6	17413.2	30213.9	14532	27433.3	0.398608	0.39035	0.324747
O35385	Serine/threonine-protein phosphatase with EF-hands 2 OS=Mus musculus GN=Ppef2 PE=2 SV=1 - [PPE2_MOUSE]	22302.6	27801.7	43010.8	9205.52	29845.4	27838.1	31064.3	32755.3	60057.6	54032.8	18081	10052.5	49960	0.457839	0.38895	0.363051
P50580	Proliferation-associated protein 2G4 OS=Mus musculus GN=Pa2g4 PE=1 SV=3 - [PA2G4_MOUSE]	2.88918e+06	2.80571e+06	3.41772e+06	3.57755e+06	2.72515e+06	3.31262e+06	4.09083e+06	3.01167e+06	2.875e+06	2.63867e+06	3.2618e+06	3.07968e+06	3.25958e+06	-0.109736	0.388336	-0.354646
Q8BH64	EH domain-containing protein 2 OS=Mus musculus GN=Ehd2 PE=1 SV=1 - [EHD2_MOUSE]	360841	550546	463305	511591	665569	645178	416088	530740	445640	419238	566941	360181	417744	-0.176422	0.387609	-0.338234
Q9CQK7	RWD domain-containing protein 1 OS=Mus musculus GN=Rwdd1 PE=1 SV=1 - [RWDD1_MOUSE]	49535.7	33671.1	54535	37292.7	24745	44288.1	45923.2	48317.1	66751	52623.4	58056.1	54736.9	17479.8	0.261525	0.387609	0.330859
Q99L45	Eukaryotic translation initiation factor 2 subunit 2 OS=Mus musculus GN=Eif2s2 PE=1 SV=1 - [IF2B_MOUSE]	772143	870190	797067	942941	636693	804844	865890	847422	873260	751601	957753	873635	879109	0.0877488	0.385251	0.339455
P24668	Cation-dependent mannose-6-phosphate receptor OS=Mus musculus GN=M6pr PE=1 SV=1 - [MPRD_MOUSE]	2.24835e+06	2.67404e+06	1.37425e+06	1.31246e+06	1.57223e+06	2.72971e+06	2.67585e+06	2.12471e+06	1.99363e+06	1.54229e+06	1.36365e+06	1.83033e+06	1.85823e+06	-0.222939	0.384909	-0.34811
Q9D2V8	Major facilitator superfamily domain-containing protein 10 OS=Mus musculus GN=Mfsd10 PE=2 SV=1 - [MFS10_MOUSE]	105284	197489	156197	70201.9	83123.1	81900.5	58301.7	163742	130547	139088	145442	132728	84539.4	0.303631	0.384878	0.353519
Q6P1B1	Xaa-Pro aminopeptidase 1 OS=Mus musculus GN=Xpnpep1 PE=2 SV=1 - [XPP1_MOUSE]	671265	677845	814588	831851	1.12576e+06	797431	874030	730764	760981	680203	790571	771404	807512	-0.128713	0.384646	-0.386533
Q9WV03	Protein FAM50A OS=Mus musculus GN=Fam50a PE=2 SV=1 - [FA50A_MOUSE]	68095.5	74811.5	56941.3	59144.4	54530.5	81132.5	81658.7	66231.6	64246.2	35132	30135.1	75472.8	78003.6	-0.22538	0.384426	-0.335129
Q3U0Y2	Transmembrane protein 35B OS=Mus musculus GN=Tmem35b PE=1 SV=2 - [TM35B_MOUSE]	45492.2	44512.1	34973.1	43003.2	49976	27007.6	38958.6	40523	48521	50816.9	61449.2	42817.8	31568.2	0.179972	0.384366	0.329182
Q8C522	Endonuclease domain-containing 1 protein OS=Mus musculus GN=Endod1 PE=1 SV=2 - [ENDD1_MOUSE]	37517.7	66897.2	44441.8	37235.9	41581.5	39530.6	20063.2	47466.8	30033.5	62055.8	37123.8	57623.5	61716	0.265688	0.384337	0.330298
Q9R1T4	Septin-6 OS=Mus musculus GN=Sept6 PE=1 SV=4 - [SEPT6_MOUSE]	58784.1	76294	75883.3	88774.8	87573.1	85138.9	96245	91871.5	53141.8	42199.5	44000	81875	98584.4	-0.243762	0.384201	-0.368786
Q8CB96	Ras association domain-containing protein 4 OS=Mus musculus GN=Rassf4 PE=2 SV=1 - [RASF4_MOUSE]	41226.4	36745.9	53801.7	57304.1	56000	59984	49772	47551.9	46162.5	61140.6	45238	71552.8	71167.2	0.17267	0.381188	0.332123
P97390	Vacuolar protein sorting-associated protein 45 OS=Mus musculus GN=Vps45 PE=1 SV=1 - [VPS45_MOUSE]	83663.2	83382.6	65128.7	43793.5	63555.2	46534	72814.7	65596.6	69015.4	56974.1	58837.9	46350.4	47509.5	-0.1921	0.379613	-0.351782
Q64327	Male-enhanced antigen 1 OS=Mus musculus GN=Mea1 PE=2 SV=1 - [MEA1_MOUSE]	55365	62435.4	62213.3	72665.4	73287.5	79306.1	90733.8	50887.8	57218.8	86311.3	52568.9	62301.6	69655.4	-0.165983	0.379071	-0.332185
A2ADY9	Protein DDI1 homolog 2 OS=Mus musculus GN=Ddi2 PE=1 SV=1 - [DDI2_MOUSE]	412156	537803	554109	431278	418941	532195	647416	443539	486724	378689	445628	513609	494277	-0.132911	0.378974	-0.354089
O08739	AMP deaminase 3 OS=Mus musculus GN=Ampd3 PE=2 SV=2 - [AMPD3_MOUSE]	25372.4	14333.9	23620.3	19145.7	19775.5	13881.5	19471.7	17204.9	22592.3	13972.5	17861.8	20690.3	2984.74	-0.286328	0.376982	-0.33741
Q9WVJ2	26S proteasome non-ATPase regulatory subunit 13 OS=Mus musculus GN=Psmd13 PE=1 SV=1 - [PSD13_MOUSE]	1.67547e+06	1.75e+06	1.76466e+06	2.04125e+06	2.19568e+06	1.88766e+06	2.08639e+06	1.87375e+06	1.94046e+06	1.74535e+06	1.6633e+06	1.69181e+06	1.9476e+06	-0.0806345	0.374113	-0.350023
Q4PJX1	Protein odr-4 homolog OS=Mus musculus GN=Odr4 PE=2 SV=2 - [ODR4_MOUSE]	20276.6	34146.2	32942.7	26368.3	49421.1	24478.5	20197.1	29889.2	27449.8	37152.6	34643	52881.9	32365.8	0.26717	0.373641	0.339013
Q9CPR4	60S ribosomal protein L17 OS=Mus musculus GN=Rpl17 PE=2 SV=3 - [RL17_MOUSE]	4.11893e+06	3.78212e+06	4.7301e+06	3.88773e+06	3.54983e+06	3.56213e+06	3.88662e+06	3.9943e+06	3.28842e+06	2.98418e+06	4.30272e+06	3.90667e+06	3.44634e+06	-0.105534	0.373558	-0.335537
P24788	Cyclin-dependent kinase 11B OS=Mus musculus GN=Cdk11b PE=1 SV=2 - [CD11B_MOUSE]	34490.1	16732.9	12729.3	18888	25121.4	38922.7	15344.3	37158.7	18977.8	55198.3	16732.8	17489.9	42259.9	0.433695	0.372817	0.339436
Q9CZW5	Mitochondrial import receptor subunit TOM70 OS=Mus musculus GN=Tomm70a PE=1 SV=2 - [TOM70_MOUSE]	125262	178725	200938	169026	210594	163050	139738	201754	177099	169721	181020	237972	160142	0.148062	0.372817	0.338823
Q9JJ80	Ribosome production factor 2 homolog OS=Mus musculus GN=Rpf2 PE=2 SV=2 - [RPF2_MOUSE]	23133.1	20629.7	37431.7	29664.9	38816.7	30324.4	23415.9	26687.1	14449	42832.4	15225	22939.8	19392.5	-0.300979	0.372817	-0.33796
Q8C7U7	Polypeptide N-acetylgalactosaminyltransferase 6 OS=Mus musculus GN=Galnt6 PE=2 SV=1 - [GALT6_MOUSE]	73138.5	93721.7	80699.2	71556.4	68533.8	76024.5	71935.6	71604.4	93368.4	63794.1	97966.5	94209.5	80191.6	0.126409	0.371482	0.341104
Q9WUK2	Eukaryotic translation initiation factor 4H OS=Mus musculus GN=Eif4h PE=1 SV=3 - [IF4H_MOUSE]	423743	571589	540540	702211	539798	627575	719814	540490	576423	488028	498661	603716	522900	-0.130464	0.371482	-0.373454
Q0KK55	Protein very KIND OS=Mus musculus GN=Kndc1 PE=1 SV=2 - [VKIND_MOUSE]	14219.4	27841.6	13260.4	28363.2	17127.5	24303.5	15719.5	4636.05	5138.9	8727.61	15031.7	16738.6	35926.1	-0.485872	0.370544	-0.344392
P58044	Isopentenyl-diphosphate Delta-isomerase 1 OS=Mus musculus GN=Idi1 PE=2 SV=1 - [IDI1_MOUSE]	213178	139482	192136	320818	227867	133572	302072	263646	295552	217455	281257	305590	183062	0.238752	0.36682	0.35383
P05202	Aspartate aminotransferase, mitochondrial OS=Mus musculus GN=Got2 PE=1 SV=1 - [AATM_MOUSE]	5.57039e+06	6.69809e+06	5.56157e+06	5.52845e+06	7.44478e+06	5.99911e+06	7.54364e+06	6.33729e+06	4.97719e+06	6.29293e+06	4.17364e+06	6.77109e+06	5.94077e+06	-0.140113	0.365604	-0.340883
Q68FF6	ARF GTPase-activating protein GIT1 OS=Mus musculus GN=Git1 PE=1 SV=1 - [GIT1_MOUSE]	32191.1	44919.7	46119.7	42586.5	46870	49828.3	34029.1	31297.5	25760.7	59479.6	26911.5	40635.2	32969.2	-0.227803	0.364372	-0.349773
Q8BIW1	Protein prune homolog OS=Mus musculus GN=Prune PE=2 SV=1 - [PRUNE_MOUSE]	80424.2	97336.6	86225.9	89343	113518	61826.3	78035.8	100182	106486	103080	70070.1	107906	90377.2	0.152706	0.364372	0.345075
Q8VDT9	39S ribosomal protein L50, mitochondrial OS=Mus musculus GN=Mrpl50 PE=2 SV=2 - [RM50_MOUSE]	14619.2	24078	16046.2	17206.4	16494.1	20701	20701	22203.7	17950.6	15761.8	23580	23509.4	20667.6	0.152123	0.364372	0.343589
A2AJ88	Patatin-like phospholipase domain-containing protein 7 OS=Mus musculus GN=Pnpla7 PE=1 SV=1 - [PLPL7_MOUSE]	357100	473674	318621	228119	303904	294894	257669	264745	261109	318293	281036	318693	231411	-0.192816	0.364369	-0.379284
Q8VBT9	Tether containing UBX domain for GLUT4 OS=Mus musculus GN=Aspscr1 PE=1 SV=1 - [ASPC1_MOUSE]	26900.2	27185.4	36038.8	34226	24068	30484.6	14220.4	33228.6	24264.6	18467.5	21164.3	18675.2	25065.7	-0.232807	0.364189	-0.350104
Q8BHF7	CDP-diacylglycerol--glycerol-3-phosphate 3-phosphatidyltransferase, mitochondrial OS=Mus musculus GN=Pgs1 PE=2 SV=1 - [PGPS1_MOUSE]	25967.7	42911.6	45936.5	46320.4	67819.5	33539.5	40540.3	21124.4	40218.2	32485.5	45298.5	38943.7	39259.9	-0.257206	0.363474	-0.357244
Q3UP24	NLR family CARD domain-containing protein 4 OS=Mus musculus GN=Nlrc4 PE=1 SV=1 - [NLRC4_MOUSE]	56566.1	93166.6	73917.5	91342.1	99701.3	61205.2	65018.5	55336.4	91667	60803.2	71345.2	64787.1	60853.2	-0.195835	0.362813	-0.351577
Q9CZ04	COP9 signalosome complex subunit 7a OS=Mus musculus GN=Cops7a PE=1 SV=2 - [CSN7A_MOUSE]	162135	177262	168463	179128	233097	215345	231729	167268	165678	190614	112157	213075	198223	-0.162506	0.362703	-0.342943
P32067	Lupus La protein homolog OS=Mus musculus GN=Ssb PE=2 SV=1 - [LA_MOUSE]	1.21625e+06	1.06881e+06	1.32897e+06	1.12811e+06	1.3965e+06	1.35864e+06	1.23051e+06	1.18809e+06	1.10718e+06	1.12794e+06	1.15148e+06	1.2698e+06	1.25435e+06	-0.0756395	0.361897	-0.366726
P60670	Nuclear protein localization protein 4 homolog OS=Mus musculus GN=Nploc4 PE=1 SV=3 - [NPL4_MOUSE]	188298	134745	218282	222049	209140	168440	198819	233033	256622	179629	260040	281433	117871	0.21034	0.361897	0.353808
Q80TH2	Protein LAP2 OS=Mus musculus GN=Erbb2ip PE=1 SV=3 - [LAP2_MOUSE]	56752.1	85439.3	76866.3	98560.4	118994	39838.1	75848.5	60192	83046.7	84778.6	63018	71980.1	6302.12	-0.358194	0.361897	-0.343805
P62264	40S ribosomal protein S14 OS=Mus musculus GN=Rps14 PE=2 SV=3 - [RS14_MOUSE]	2.05381e+06	2.25799e+06	1.8e+06	1.8179e+06	2.2385e+06	1.88772e+06	1.92339e+06	2.1926e+06	1.78868e+06	3.061e+06	1.82628e+06	2.49874e+06	1.97592e+06	0.155208	0.361284	0.365214
O08810	116 kDa U5 small nuclear ribonucleoprotein component OS=Mus musculus GN=Eftud2 PE=2 SV=1 - [U5S1_MOUSE]	2.10439e+06	2.33718e+06	2.77696e+06	2.74046e+06	2.63947e+06	2.53358e+06	3.19757e+06	2.45443e+06	2.31046e+06	2.30001e+06	2.43148e+06	2.73762e+06	2.41583e+06	-0.1009	0.360855	-0.378801
Q8CJ53	Cdc42-interacting protein 4 OS=Mus musculus GN=Trip10 PE=1 SV=2 - [CIP4_MOUSE]	17536	45002.7	49139.8	51689.8	75108.7	44084.7	69375.4	20844.9	40955.9	47867.8	52689.9	43625.1	35408.1	-0.32155	0.360855	-0.363708
P51859	Hepatoma-derived growth factor OS=Mus musculus GN=Hdgf PE=1 SV=2 - [HDGF_MOUSE]	1.71077e+06	1.68899e+06	2.34425e+06	1.77581e+06	2.7695e+06	2.34523e+06	2.36641e+06	1.88616e+06	1.91614e+06	2.18292e+06	1.36269e+06	2.1358e+06	1.97342e+06	-0.166418	0.360395	-0.356347
Q06185	ATP synthase subunit e, mitochondrial OS=Mus musculus GN=Atp5i PE=1 SV=2 - [ATP5I_MOUSE]	2.4697e+06	2.40352e+06	1.79698e+06	1.55046e+06	2.00491e+06	1.98178e+06	1.67594e+06	2.59532e+06	2.62239e+06	2.85725e+06	1.98309e+06	1.80386e+06	1.66014e+06	0.184356	0.358875	0.347284
Q9Z1T1	AP-3 complex subunit beta-1 OS=Mus musculus GN=Ap3b1 PE=1 SV=2 - [AP3B1_MOUSE]	913488	1.05787e+06	835616	975747	1.00136e+06	836242	1.05475e+06	813722	862642	1.05459e+06	949867	848759	835529	-0.0927846	0.357897	-0.34811
Q60870	Receptor expression-enhancing protein 5 OS=Mus musculus GN=Reep5 PE=1 SV=1 - [REEP5_MOUSE]	455051	359818	387818	505454	858233	613377	809932	370697	429206	607165	317910	669592	344960	-0.319953	0.357296	-0.356286
Q61103	Zinc finger protein ubi-d4 OS=Mus musculus GN=Dpf2 PE=1 SV=1 - [REQU_MOUSE]	48893.9	82713	94812.2	75265.2	112967	77481.4	86496.3	67431.6	111480	93444.7	95846.1	88821.6	107823	0.187614	0.357116	0.353539
P62983	Ubiquitin-40S ribosomal protein S27a OS=Mus musculus GN=Rps27a PE=1 SV=2 - [RS27A_MOUSE]	2.46023e+06	3.63691e+06	2.59794e+06	3.78301e+06	4.286e+06	3.81411e+06	3.88601e+06	3.53067e+06	3.39042e+06	4.14304e+06	3.4243e+06	4.20232e+06	4.65429e+06	0.154837	0.356844	0.356111
Q9D7A8	Armadillo repeat-containing protein 1 OS=Mus musculus GN=Armc1 PE=2 SV=1 - [ARMC1_MOUSE]	48106.6	58209	45898.1	31221.4	35497.4	49786.6	37115.1	50635.2	53599.1	24633.2	32839.6	34114.9	23593.9	-0.256688	0.356579	-0.348247
Q8C3X2	Coiled-coil domain-containing protein 90B, mitochondrial OS=Mus musculus GN=Ccdc90b PE=2 SV=1 - [CC90B_MOUSE]	141459	206378	112316	120821	143044	91712.9	105475	170558	212921	188406	188983	95017.6	101173	0.277474	0.356468	0.348071
P19258	Protein Mpv17 OS=Mus musculus GN=Mpv17 PE=2 SV=1 - [MPV17_MOUSE]	22649.4	31418.5	10636.2	9720.66	19628.9	24934.6	22257.4	21929.4	15190.7	16049.7	15155.9	12969.3	16365.8	-0.309962	0.355623	-0.393149
P62192	26S protease regulatory subunit 4 OS=Mus musculus GN=Psmc1 PE=1 SV=1 - [PRS4_MOUSE]	1.41714e+06	1.46281e+06	1.53428e+06	1.41246e+06	1.4055e+06	1.57272e+06	1.60564e+06	1.39584e+06	1.3425e+06	1.36002e+06	1.49583e+06	1.56385e+06	1.44198e+06	-0.0532416	0.355623	-0.349132
P97450	ATP synthase-coupling factor 6, mitochondrial OS=Mus musculus GN=Atp5j PE=1 SV=1 - [ATP5J_MOUSE]	3.33894e+06	3.66498e+06	3.26646e+06	2.63193e+06	3.61621e+06	2.74353e+06	2.41252e+06	4.19773e+06	3.97317e+06	4.26492e+06	2.79006e+06	3.70834e+06	2.23068e+06	0.188063	0.355086	0.353516
Q9ERK4	Exportin-2 OS=Mus musculus GN=Cse1l PE=2 SV=1 - [XPO2_MOUSE]	935867	1.11564e+06	1.04689e+06	1.05465e+06	1.27305e+06	1.26337e+06	1.25006e+06	1.10771e+06	1.23677e+06	1.19862e+06	1.08439e+06	1.33511e+06	1.29996e+06	0.0938147	0.354305	0.357179
P12791	Cytochrome P450 2B10 OS=Mus musculus GN=Cyp2b10 PE=1 SV=1 - [CP2BA_MOUSE]	10781.1	31844.1	19943.5	25945.4	59520.8	41917.4	15777	25073.4	20657.8	19563.8	32607.3	11706.8	14773.9	-0.503566	0.353718	-0.38642
P02088	Hemoglobin subunit beta-1 OS=Mus musculus GN=Hbb-b1 PE=1 SV=2 - [HBB1_MOUSE]	9.57163e+06	1.27082e+07	2.06721e+07	2.18735e+07	2.32258e+07	7.24967e+06	1.20146e+07	3.46091e+07	1.87186e+07	9.32834e+06	1.49748e+07	2.81957e+07	1.66635e+07	0.413197	0.353127	0.351692
Q9JJR8	Transmembrane protein 9B OS=Mus musculus GN=Tmem9b PE=1 SV=1 - [TMM9B_MOUSE]	8779.11	2629.04	9572.7	9502.69	11604.5	7081.28	6105.41	9209.22	11865.7	11985.4	9228.9	15910.9	3121.42	0.372164	0.352772	0.352134
Q8CGZ0	Calcium homeostasis endoplasmic reticulum protein OS=Mus musculus GN=Cherp PE=1 SV=1 - [CHERP_MOUSE]	60535.7	67202.8	96140	75120.1	71578.5	71192.4	103703	60684.7	63890.4	81766.4	74692.6	74123	61701.9	-0.165554	0.352481	-0.375255
Q80X50	Ubiquitin-associated protein 2-like OS=Mus musculus GN=Ubap2l PE=1 SV=1 - [UBP2L_MOUSE]	769490	903440	850025	846311	923722	1.07318e+06	1.0126e+06	878660	927793	928384	872812	1.13316e+06	1.19905e+06	0.119542	0.352373	0.351464
D3YXK2	Scaffold attachment factor B1 OS=Mus musculus GN=Safb PE=1 SV=2 - [SAFB1_MOUSE]	225278	282883	250240	236323	290465	362159	355617	238352	221778	213040	290207	271224	298118	-0.163653	0.351111	-0.36624
Q9QWY8	Arf-GAP with SH3 domain, ANK repeat and PH domain-containing protein 1 OS=Mus musculus GN=Asap1 PE=1 SV=2 - [ASAP1_MOUSE]	44242.2	42118.1	53462.6	50817.3	64746	49701.1	69106.9	43716.6	37431.2	53909.7	31858.5	59071.6	54304.6	-0.194463	0.350506	-0.352451
Q9D0R8	Protein LSM12 homolog OS=Mus musculus GN=Lsm12 PE=1 SV=1 - [LSM12_MOUSE]	163166	125589	190073	186767	157635	168935	152481	170863	141590	209034	190400	166983	190544	0.124313	0.350424	0.352515
Q9CRD2	ER membrane protein complex subunit 2 OS=Mus musculus GN=Emc2 PE=2 SV=1 - [EMC2_MOUSE]	520796	607140	557556	387493	561168	458238	408730	560182	510386	634838	552500	660915	416012	0.15219	0.35035	0.352789
P98083	SHC-transforming protein 1 OS=Mus musculus GN=Shc1 PE=1 SV=3 - [SHC1_MOUSE]	212050	270971	259416	260768	257683	243079	271495	216981	268737	213059	259345	245817	234000	-0.0817993	0.35025	-0.352689
O35691	Pinin OS=Mus musculus GN=Pnn PE=1 SV=4 - [PININ_MOUSE]	164454	181238	178886	134692	167519	139102	170887	205586	159064	287346	140310	217481	142952	0.242509	0.348407	0.431759
Q91V01	Lysophospholipid acyltransferase 5 OS=Mus musculus GN=Lpcat3 PE=1 SV=1 - [MBOA5_MOUSE]	1.15789e+06	1.20893e+06	992726	612543	713320	771068	647690	1.28521e+06	1.23186e+06	878104	1.27999e+06	996704	584379	0.257898	0.348407	0.353625
Q8BWH0	Putative sodium-coupled neutral amino acid transporter 7 OS=Mus musculus GN=Slc38a7 PE=1 SV=1 - [S38A7_MOUSE]	177881	198879	159089	143352	196083	152105	177817	205449	181869	160996	94158.3	155984	103917	-0.195093	0.348292	-0.365379
O35343	Importin subunit alpha-3 OS=Mus musculus GN=Kpna4 PE=2 SV=1 - [IMA3_MOUSE]	313264	291773	410005	435761	437617	370499	426495	405106	388531	377215	425505	479344	425008	0.119585	0.347473	0.373477
Q91WV0	Protein Dr1 OS=Mus musculus GN=Dr1 PE=2 SV=1 - [NC2B_MOUSE]	451881	365423	484963	464097	508484	302949	409480	607507	696141	453522	497357	395285	328390	0.218003	0.345976	0.363995
Q8K4D3	Proton-coupled amino acid transporter 1 OS=Mus musculus GN=Slc36a1 PE=2 SV=1 - [S36A1_MOUSE]	75476.2	39706.2	64104	51367.6	89082.7	44578.3	55215.9	62203.4	65211.6	49316.3	57253.8	43034.9	3815.62	-0.356659	0.345734	-0.355903
Q91YT8	Transmembrane protein 63A OS=Mus musculus GN=Tmem63a PE=2 SV=1 - [TM63A_MOUSE]	45757.3	53760.7	26724.9	24897.5	21026.4	44299.4	25131.4	29355.7	37366.2	29868	20611.9	28479.3	21878.2	-0.30554	0.345734	-0.374215
O35744	Chitinase-3-like protein 3 OS=Mus musculus GN=Chi3l3 PE=1 SV=2 - [CH3L3_MOUSE]	1.26397e+08	1.36461e+08	8.62527e+07	1.146e+08	7.4872e+07	9.15539e+07	1.18773e+08	9.64699e+07	9.96565e+07	8.19789e+07	9.60237e+07	1.1028e+08	8.90103e+07	-0.16281	0.345018	-0.381097
P61202	COP9 signalosome complex subunit 2 OS=Mus musculus GN=Cops2 PE=1 SV=1 - [CSN2_MOUSE]	278876	420538	331799	318021	381248	348387	379368	307577	322150	379165	294439	338524	305719	-0.113553	0.344377	-0.371531
P11438	Lysosome-associated membrane glycoprotein 1 OS=Mus musculus GN=Lamp1 PE=1 SV=2 - [LAMP1_MOUSE]	2.55792e+06	4.03213e+06	2.90121e+06	3.22679e+06	5.11944e+06	3.82891e+06	4.41492e+06	3.84754e+06	3.83904e+06	4.35458e+06	3.72324e+06	4.98896e+06	4.53132e+06	0.177639	0.344251	0.380422
O55201	Transcription elongation factor SPT5 OS=Mus musculus GN=Supt5h PE=1 SV=1 - [SPT5H_MOUSE]	486888	537057	552137	504735	581457	614803	592017	497684	509643	458738	556870	579207	535226	-0.0800491	0.343265	-0.360036
Q8R143	Pituitary tumor-transforming gene 1 protein-interacting protein OS=Mus musculus GN=Pttg1ip PE=1 SV=1 - [PTTG_MOUSE]	255193	388652	162879	182617	196836	303220	415008	262779	250244	181521	173586	206392	256162	-0.29478	0.340451	-0.38847
Q921E6	Polycomb protein EED OS=Mus musculus GN=Eed PE=1 SV=1 - [EED_MOUSE]	18327.4	9241.49	19655.4	19985.9	18576.5	17782.8	13803.4	19964.8	20947.3	15278.3	17746.1	15578.4	28435.2	0.229472	0.340379	0.359433
P36916	Guanine nucleotide-binding protein-like 1 OS=Mus musculus GN=Gnl1 PE=1 SV=4 - [GNL1_MOUSE]	11834.8	24351.3	19429.9	22359.3	23416	18663.6	20784.5	9595.82	24870.8	16507.8	16672.4	19666.6	15026.7	-0.238286	0.338921	-0.360282
P01872	Ig mu chain C region OS=Mus musculus GN=Ighm PE=1 SV=2 - [IGHM_MOUSE]	16651.4	14641.6	12618.6	11899.3	22683.4	17576.1	33115.7	37238.2	15471.1	35096.6	20700.4	12644.9	24446.5	0.394928	0.338551	0.361482
Q8CH36	Proton-coupled amino acid transporter 4 OS=Mus musculus GN=Slc36a4 PE=2 SV=1 - [S36A4_MOUSE]	35395.5	39273.7	26378.3	11839.4	28365.7	13683.1	17808.2	21337.3	25753.9	20771.6	20654.5	15655	8807.64	-0.390175	0.338551	-0.385012
Q9WU81	Sugar phosphate exchanger 2 OS=Mus musculus GN=Slc37a2 PE=1 SV=1 - [SPX2_MOUSE]	43963.5	70049.2	37823.3	46799.3	60614.4	44334.6	33783.9	47503.5	47565.3	58173.1	37062.7	2336.85	31963.1	-0.364545	0.338551	-0.363316
P58404	Striatin-4 OS=Mus musculus GN=Strn4 PE=1 SV=2 - [STRN4_MOUSE]	90257.2	125665	104669	106368	114362	98342.9	120004	112942	113301	134767	93343.4	116166	138073	0.121979	0.336485	0.362634
E9Q5C9	Nucleolar and coiled-body phosphoprotein 1 OS=Mus musculus GN=Nolc1 PE=2 SV=1 - [NOLC1_MOUSE]	135367	113269	143830	80170.7	75871.7	101000	83515	132344	130698	93533.1	158651	98796.5	117886	0.220197	0.336065	0.366303
P08101	Low affinity immunoglobulin gamma Fc region receptor II OS=Mus musculus GN=Fcgr2 PE=1 SV=2 - [FCGR2_MOUSE]	181903	174213	146307	247597	104877	202998	187435	143819	139766	122828	166805	188399	159668	-0.212417	0.336065	-0.390722
Q9D8T7	SRA stem-loop-interacting RNA-binding protein, mitochondrial OS=Mus musculus GN=Slirp PE=1 SV=2 - [SLIRP_MOUSE]	8992.8	15400.2	39813.4	381.554	36700.3	25850.6	16779.2	10595.7	10108.4	13959.5	13195.9	15422.2	18316.4	-0.596248	0.336003	-0.431863
Q8BMF4	Dihydrolipoyllysine-residue acetyltransferase component of pyruvate dehydrogenase complex, mitochondrial OS=Mus musculus GN=Dlat PE=1 SV=2 - [ODP2_MOUSE]	4.14601e+06	4.28955e+06	4.51057e+06	4.10123e+06	4.619e+06	3.95414e+06	3.93488e+06	4.59862e+06	4.23262e+06	3.6407e+06	4.27834e+06	3.49371e+06	3.45812e+06	-0.0960128	0.33579	-0.3977
O88532	Zinc finger RNA-binding protein OS=Mus musculus GN=Zfr PE=1 SV=2 - [ZFR_MOUSE]	16644.1	23882.1	25249	17383.8	25066.5	19016.4	19102.9	23966.2	17439.3	34507.2	18792.9	25622.9	24874	0.211086	0.335676	0.367435
O88851	Putative hydrolase RBBP9 OS=Mus musculus GN=Rbbp9 PE=1 SV=2 - [RBBP9_MOUSE]	67335.7	31737.6	46535.5	37359.6	28288.5	15900.6	31645.1	21142	37965.7	19741.6	33764.1	20065	21759.5	-0.522433	0.33465	-0.502396
P04104	Keratin, type II cytoskeletal 1 OS=Mus musculus GN=Krt1 PE=1 SV=4 - [K2C1_MOUSE]	269725	426206	4.55299e+06	831517	1.14677e+06	1.38216e+07	874062	1.48397e+06	1.04582e+06	499866	262704	162234	503881	-2.24703	0.33465	-0.491321
P23475	X-ray repair cross-complementing protein 6 OS=Mus musculus GN=Xrcc6 PE=1 SV=5 - [XRCC6_MOUSE]	60492.5	55659.6	77784.8	47404.3	66262.3	54112.4	43064	55580.4	44753.1	88186	40474.1	51893.5	41168.7	-0.107435	0.33465	-0.152534
P49138	MAP kinase-activated protein kinase 2 OS=Mus musculus GN=Mapkapk2 PE=1 SV=2 - [MAPK2_MOUSE]	22635.7	41828.9	89034.2	88867.6	95813.6	77987.7	90329.3	59406.1	63730.9	55176.3	71582.3	86915.8	54698.7	-0.149112	0.33465	-0.188992
P56959	RNA-binding protein FUS OS=Mus musculus GN=Fus PE=2 SV=1 - [FUS_MOUSE]	2.07957e+06	2.06622e+06	2.51582e+06	2.13354e+06	2.42435e+06	2.64515e+06	3.73384e+06	3.23226e+06	2.92278e+06	2.35654e+06	2.64994e+06	2.56209e+06	2.3036e+06	0.0874645	0.33465	0.181985
P62073	Mitochondrial import inner membrane translocase subunit Tim10 OS=Mus musculus GN=Timm10 PE=1 SV=1 - [TIM10_MOUSE]	100547	123220	196539	198636	106244	154652	135185	159544	172258	152950	186979	110704	290766	0.302801	0.33465	0.366341
Q01853	Transitional endoplasmic reticulum ATPase OS=Mus musculus GN=Vcp PE=1 SV=4 - [TERA_MOUSE]	2.7068e+07	3.10443e+07	3.24201e+07	3.14986e+07	3.31938e+07	3.14407e+07	3.74895e+07	3.21917e+07	3.39663e+07	3.40794e+07	2.97676e+07	3.43994e+07	3.42205e+07	0.0479432	0.33465	0.23889
Q5RL79	Keratinocyte-associated protein 2 OS=Mus musculus GN=Krtcap2 PE=2 SV=2 - [KTAP2_MOUSE]	38488.9	90667	42775.1	36357.8	40394.3	47455.7	21261.5	33695.9	42854.5	41842.6	133539	92362.3	43484.4	0.511321	0.33465	0.342504
Q64378	Peptidyl-prolyl cis-trans isomerase FKBP5 OS=Mus musculus GN=Fkbp5 PE=1 SV=1 - [FKBP5_MOUSE]	354528	265378	283291	301598	162208	255528	232837	359135	155555	151305	253842	222962	165255	-0.281891	0.33465	-0.365522
Q7TMQ7	WD repeat-containing protein 91 OS=Mus musculus GN=Wdr91 PE=1 SV=1 - [WDR91_MOUSE]	39374.3	42055.2	26891.5	36825.7	31597.6	30316.3	35954.2	39412.8	38981.2	26658	40810.8	41220.5	40417.6	0.12722	0.33465	0.318495
Q80WJ7	Protein LYRIC OS=Mus musculus GN=Mtdh PE=1 SV=1 - [LYRIC_MOUSE]	1.75305e+06	2.52368e+06	1.65255e+06	1.589e+06	1.81919e+06	1.87754e+06	1.79575e+06	1.93996e+06	1.92437e+06	2.0388e+06	1.65953e+06	1.92246e+06	1.76024e+06	0.0120156	0.33465	0.037682
Q8BJS4	SUN domain-containing protein 2 OS=Mus musculus GN=Sun2 PE=1 SV=3 - [SUN2_MOUSE]	2.22165e+06	1.5534e+06	2.02726e+06	714586	1.73265e+06	777029	559595	2.18211e+06	1.97087e+06	2.17749e+06	2.1469e+06	1.29568e+06	1.05594e+06	0.398266	0.33465	0.401774
Q8K2V1	Serine/threonine-protein phosphatase 4 regulatory subunit 1 OS=Mus musculus GN=Ppp4r1 PE=2 SV=2 - [PP4R1_MOUSE]	1650.43	0	0	0	0	0	0	4539.28	1741.55	147.526	0	0	0	2.184	0.33465	0.371471
Q8VED5	Keratin, type II cytoskeletal 79 OS=Mus musculus GN=Krt79 PE=1 SV=2 - [K2C79_MOUSE]	383004	1.23417e+06	1.18058e+06	1.06125e+06	2.00819e+06	2.63171e+07	834056	921905	971327	3.86731e+07	432306	309631	768319	0.572141	0.33465	0.0998595
Q9Z0R6	Intersectin-2 OS=Mus musculus GN=Itsn2 PE=1 SV=2 - [ITSN2_MOUSE]	60032	53770.6	92107	96150.3	90510.1	156883	79147.5	49486.6	48895.8	177232	66416.7	73916.3	64589.8	-0.165103	0.33465	-0.128384
Q9Z2T6	Keratin, type II cuticular Hb5 OS=Mus musculus GN=Krt85 PE=2 SV=2 - [KRT85_MOUSE]	182719	281296	1.7692e+06	426861	273113	3.18334e+06	482272	895221	308805	289652	225475	177389	256912	-1.39316	0.33465	-0.453006
Q9CWP6	Motile sperm domain-containing protein 2 OS=Mus musculus GN=Mospd2 PE=1 SV=2 - [MSPD2_MOUSE]	227375	240816	219630	173816	244062	180147	178480	229570	207721	220178	242360	276678	198145	0.13122	0.33461	0.367997
Q3UGS4	Protein FAM195B OS=Mus musculus GN=Fam195b PE=1 SV=1 - [F195B_MOUSE]	51061.2	53324.2	42167.1	33024.5	36023.5	66368.2	58202.6	67788.9	49112.7	49986	68600.7	45433.9	55818.5	0.207769	0.333937	0.37143
Q9JIW9	Ras-related protein Ral-B OS=Mus musculus GN=Ralb PE=2 SV=1 - [RALB_MOUSE]	491315	599371	265870	308290	539217	460237	409526	435782	429020	454220	240548	286929	355148	-0.259061	0.332936	-0.376423
P43276	Histone H1.5 OS=Mus musculus GN=Hist1h1b PE=1 SV=2 - [H15_MOUSE]	9.34382e+06	8.16177e+06	7.38477e+06	5.12076e+06	6.24791e+06	5.85097e+06	4.17302e+06	1.14024e+07	8.4401e+06	1.00978e+07	7.42942e+06	5.19521e+06	5.6766e+06	0.282185	0.332484	0.367269
P63242	Eukaryotic translation initiation factor 5A-1 OS=Mus musculus GN=Eif5a PE=1 SV=2 - [IF5A1_MOUSE]	6.83449e+06	8.09553e+06	8.70305e+06	7.43153e+06	9.56198e+06	8.10004e+06	9.76073e+06	8.9912e+06	9.21174e+06	1.00744e+07	8.08319e+06	9.5419e+06	8.0989e+06	0.107264	0.332276	0.37639
Q91V92	ATP-citrate synthase OS=Mus musculus GN=Acly PE=1 SV=1 - [ACLY_MOUSE]	3.12797e+06	3.33107e+06	3.75894e+06	4.03589e+06	3.61478e+06	3.46735e+06	4.40912e+06	3.17311e+06	3.87073e+06	3.21565e+06	3.3848e+06	3.40684e+06	3.53578e+06	-0.10018	0.331829	-0.388815
Q60634	Flotillin-2 OS=Mus musculus GN=Flot2 PE=1 SV=2 - [FLOT2_MOUSE]	133635	164804	147212	117507	116584	129300	112429	185701	144673	158500	117330	163046	115085	0.163042	0.331296	0.369286
P35282	Ras-related protein Rab-21 OS=Mus musculus GN=Rab21 PE=1 SV=4 - [RAB21_MOUSE]	894981	1.18405e+06	975220	887283	1.02312e+06	978560	1.10643e+06	984580	922808	1.01603e+06	976370	892563	895510	-0.0872714	0.330613	-0.401866
Q8BYU6	Torsin-1A-interacting protein 2 OS=Mus musculus GN=Tor1aip2 PE=1 SV=1 - [TOIP2_MOUSE]	33647.2	40375.5	39358.2	23153.5	32166.5	25035.3	33703.9	34688.4	27639.2	16433.1	9830.05	39059.4	30838.2	-0.298717	0.329917	-0.374307
Q3THK7	GMP synthase [glutamine-hydrolyzing] OS=Mus musculus GN=Gmps PE=1 SV=2 - [GUAA_MOUSE]	195068	254697	229787	322767	293987	241358	341554	223386	244216	212831	282158	253416	227917	-0.157746	0.329789	-0.387452
Q3TLI0	Trafficking protein particle complex subunit 10 OS=Mus musculus GN=Trappc10 PE=1 SV=2 - [TPC10_MOUSE]	39380.2	47978.8	46622.3	62836.6	69403.1	23541.7	39662.9	27701.3	44501.6	44530.5	43709.8	35634.1	36366.9	-0.280676	0.329789	-0.40796
Q3U0M1	Trafficking protein particle complex subunit 9 OS=Mus musculus GN=Trappc9 PE=1 SV=2 - [TPPC9_MOUSE]	9865.84	15280.9	12895.1	7885.66	8570.88	14717.5	9566.58	11459.7	11522.7	19635.2	20085.1	8779.75	11944.1	0.305028	0.329789	0.372216
Q3U2S8	Voltage-gated hydrogen channel 1 OS=Mus musculus GN=Hvcn1 PE=1 SV=2 - [HVCN1_MOUSE]	4.43535e+06	6.60276e+06	4.71519e+06	6.11681e+06	6.27864e+06	7.05318e+06	7.25082e+06	4.88243e+06	5.25707e+06	5.57509e+06	5.38913e+06	6.34841e+06	5.37304e+06	-0.148663	0.329789	-0.406937
Q9JKC8	AP-3 complex subunit mu-1 OS=Mus musculus GN=Ap3m1 PE=1 SV=1 - [AP3M1_MOUSE]	390347	430117	441070	438740	481989	309329	475909	392600	463201	607874	465735	432695	450337	0.144967	0.329789	0.36883
Q3UMY5	Echinoderm microtubule-associated protein-like 4 OS=Mus musculus GN=Eml4 PE=1 SV=1 - [EMAL4_MOUSE]	89283.7	123541	101270	89651.5	135021	125641	115102	92459.3	80277.4	88675.5	99727.8	104882	129661	-0.16563	0.329648	-0.371364
Q3TJZ6	Protein FAM98A OS=Mus musculus GN=Fam98a PE=2 SV=1 - [FA98A_MOUSE]	59170.7	49446.2	44538.2	60588.6	41576.4	43359.9	50382.7	45766.3	44474.9	49473.8	62766.4	67762.9	66235.4	0.169425	0.327926	0.371589
P70362	Ubiquitin fusion degradation protein 1 homolog OS=Mus musculus GN=Ufd1l PE=1 SV=2 - [UFD1_MOUSE]	109298	97464.1	116357	89169.4	99796.6	123848	111585	98075.3	98291.4	88248.3	91765.8	112209	107867	-0.103298	0.327051	-0.379326
Q7TQK4	Exosome complex component RRP40 OS=Mus musculus GN=Exosc3 PE=1 SV=3 - [EXOS3_MOUSE]	53260.4	38798.9	46839.2	43522.1	68329.4	49646	50423.2	42377	42730.3	51155.8	30696	56819.1	38735.5	-0.195942	0.326037	-0.373047
P14234	Tyrosine-protein kinase Fgr OS=Mus musculus GN=Fgr PE=1 SV=2 - [FGR_MOUSE]	2.01367e+06	2.02315e+06	2.43189e+06	1.76007e+06	2.78497e+06	2.15288e+06	1.91776e+06	1.94229e+06	1.99047e+06	1.7273e+06	2.07528e+06	2.33081e+06	1.57601e+06	-0.151305	0.325279	-0.380825
P03899	NADH-ubiquinone oxidoreductase chain 3 OS=Mus musculus GN=Mtnd3 PE=3 SV=3 - [NU3M_MOUSE]	179336	212140	94483.4	98569	152478	125483	72371	155403	168531	230838	157317	184603	98849.8	0.313123	0.325177	0.377068
Q3TFQ1	SPRY domain-containing protein 7 OS=Mus musculus GN=Spryd7 PE=2 SV=2 - [SPRY7_MOUSE]	157222	173376	191038	196139	162565	167631	252044	195697	231161	199956	231631	256181	145852	0.177834	0.32505	0.372339
Q8VEE0	Ribulose-phosphate 3-epimerase OS=Mus musculus GN=Rpe PE=2 SV=1 - [RPE_MOUSE]	245653	492663	483870	452255	538134	404567	573712	315840	420872	466173	337112	377322	448289	-0.20934	0.324471	-0.396541
Q99NB8	Ubiquilin-4 OS=Mus musculus GN=Ubqln4 PE=1 SV=1 - [UBQL4_MOUSE]	36953.9	47191.1	43790.2	32122.5	40979.3	39566	48007.3	36636.7	35343.2	26315.7	39898	47747.4	35476.4	-0.159961	0.324471	-0.372868
A2AR02	Peptidyl-prolyl cis-trans isomerase G OS=Mus musculus GN=Ppig PE=1 SV=1 - [PPIG_MOUSE]	100810	83110.5	125588	109452	104869	95843	124656	87404.1	78515.3	86032.3	113802	107310	104056	-0.144675	0.323896	-0.376216
Q8BT51	Cytochrome c oxidase assembly factor 4 homolog, mitochondrial OS=Mus musculus GN=COA4 PE=3 SV=1 - [COA4_MOUSE]	28250.1	45005.5	52260	53797.8	61218.9	60835.3	42037.6	22541.6	35190.7	53540	36526	38744.3	57299.9	-0.271571	0.323468	-0.373899
Q3TPE9	Ankyrin repeat and MYND domain-containing protein 2 OS=Mus musculus GN=Ankmy2 PE=1 SV=1 - [ANKY2_MOUSE]	3471.25	2692.6	4928.15	6455.06	4119.02	4038.37	5005.64	3472.8	3837.57	3685.17	3155.4	3954	4334.66	-0.230274	0.323168	-0.432759
Q7TSS2	Ubiquitin-conjugating enzyme E2 Q1 OS=Mus musculus GN=Ube2q1 PE=2 SV=2 - [UB2Q1_MOUSE]	81524.4	71930.9	99221.2	106566	117773	109288	88172.2	98818.7	126700	134998	89919.3	114163	87934.4	0.174677	0.32283	0.374197
Q62193	Replication protein A 32 kDa subunit OS=Mus musculus GN=Rpa2 PE=1 SV=1 - [RFA2_MOUSE]	82201.3	60951	43335.4	40531	88349.1	82322.3	43377.3	71928.8	65397.9	78920.9	67482.6	70799.1	90257.1	0.234507	0.322527	0.398988
Q9D024	Coiled-coil domain-containing protein 47 OS=Mus musculus GN=Ccdc47 PE=2 SV=2 - [CCD47_MOUSE]	323938	415603	351286	326264	276791	322757	295798	416695	379960	408162	293602	472506	268172	0.175897	0.322527	0.381195
Q91WQ3	Tyrosine--tRNA ligase, cytoplasmic OS=Mus musculus GN=Yars PE=2 SV=3 - [SYYC_MOUSE]	291129	311678	293750	259694	260125	234024	219988	280411	340401	284545	292930	290698	247040	0.114843	0.320464	0.379439
Q9Z280	Phospholipase D1 OS=Mus musculus GN=Pld1 PE=1 SV=1 - [PLD1_MOUSE]	19569	21644.7	19266.3	22125.4	22551.1	18708.1	20907.7	16778.4	16223.9	13646.4	25130.1	23358.9	7769.53	-0.270051	0.320064	-0.488837
Q8BVA5	UPF0554 protein C2orf43 homolog OS=Mus musculus PE=2 SV=1 - [CB043_MOUSE]	317527	493224	339384	326486	414786	419036	449532	364456	313606	376685	275140	413285	372092	-0.161425	0.319611	-0.387103
P47791	Glutathione reductase, mitochondrial OS=Mus musculus GN=Gsr PE=2 SV=3 - [GSHR_MOUSE]	6.02362e+06	6.73647e+06	6.68489e+06	6.68621e+06	4.4538e+06	7.834e+06	7.78161e+06	4.59056e+06	5.787e+06	5.47245e+06	6.13782e+06	6.83364e+06	6.57382e+06	-0.161962	0.319576	-0.388836
P62309	Small nuclear ribonucleoprotein G OS=Mus musculus GN=Snrpg PE=1 SV=1 - [RUXG_MOUSE]	267597	216645	272706	182157	216087	214121	248881	268470	318229	246119	262523	244569	197298	0.14832	0.31924	0.377008
Q61035	Histidine--tRNA ligase, cytoplasmic OS=Mus musculus GN=Hars PE=2 SV=2 - [SYHC_MOUSE]	1.04837e+06	1.10094e+06	1.17822e+06	1.08879e+06	1.10767e+06	1.27768e+06	1.25619e+06	1.00516e+06	1.14749e+06	994034	1.0843e+06	1.07845e+06	1.22767e+06	-0.0793541	0.316611	-0.380125
Q8BK64	Activator of 90 kDa heat shock protein ATPase homolog 1 OS=Mus musculus GN=Ahsa1 PE=2 SV=2 - [AHSA1_MOUSE]	811551	769956	748635	743401	738172	845758	778010	890763	853347	754890	871917	887019	689804	0.0867544	0.316611	0.428353
Q64430	Copper-transporting ATPase 1 OS=Mus musculus GN=Atp7a PE=1 SV=3 - [ATP7A_MOUSE]	103909	133027	107093	99019.8	139603	100064	62363.2	81326.1	104148	85718.9	100744	110119	64254.3	-0.225281	0.316254	-0.393448
Q99L43	Phosphatidate cytidylyltransferase 2 OS=Mus musculus GN=Cds2 PE=1 SV=1 - [CDS2_MOUSE]	612077	811069	663414	494686	619679	479595	408088	753645	794654	558607	784953	730110	457382	0.219122	0.316156	0.380235
Q6URW6	Myosin-14 OS=Mus musculus GN=Myh14 PE=1 SV=1 - [MYH14_MOUSE]	146599	283361	103866	64829	156947	158220	58150.9	213780	169907	275279	181026	170451	106988	0.423593	0.315941	0.390279
Q8BYY4	Tetratricopeptide repeat protein 39B OS=Mus musculus GN=Ttc39b PE=1 SV=1 - [TT39B_MOUSE]	47098.6	66674.4	68427.9	76375.1	87636	55283.4	75396	72652.9	86025.3	83334.4	68371.8	72833.5	72412.8	0.156596	0.3136	0.410945
Q8JZV7	Putative N-acetylglucosamine-6-phosphate deacetylase OS=Mus musculus GN=Amdhd2 PE=2 SV=1 - [NAGA_MOUSE]	973719	1.05929e+06	1.08382e+06	1.13184e+06	1.22693e+06	1.24028e+06	1.15727e+06	903343	1.12844e+06	1.03197e+06	767395	1.12195e+06	1.23048e+06	-0.126105	0.313494	-0.388803
Q99MN1	Lysine--tRNA ligase OS=Mus musculus GN=Kars PE=1 SV=1 - [SYK_MOUSE]	648719	674165	684129	825421	752561	775497	763752	725489	721174	953215	651358	923654	853682	0.13665	0.312168	0.424342
Q61187	Tumor susceptibility gene 101 protein OS=Mus musculus GN=Tsg101 PE=1 SV=2 - [TS101_MOUSE]	135229	157234	161740	156004	132434	168971	169054	180748	158410	144034	167852	152215	193652	0.106009	0.31151	0.382759
Q9D906	Ubiquitin-like modifier-activating enzyme ATG7 OS=Mus musculus GN=Atg7 PE=1 SV=1 - [ATG7_MOUSE]	1.6245e+06	1.56803e+06	1.77481e+06	1.84317e+06	2.29113e+06	1.60146e+06	1.97437e+06	1.51589e+06	1.72367e+06	1.69053e+06	1.7024e+06	1.79246e+06	1.58636e+06	-0.118247	0.311103	-0.432411
P29341	Polyadenylate-binding protein 1 OS=Mus musculus GN=Pabpc1 PE=1 SV=2 - [PABP1_MOUSE]	6.36499e+06	7.12423e+06	5.97368e+06	6.11624e+06	6.20858e+06	6.90021e+06	7.16926e+06	7.40329e+06	6.71986e+06	6.15258e+06	6.33123e+06	7.529e+06	7.56299e+06	0.0852554	0.310575	0.383598
Q61160	FAS-associated death domain protein OS=Mus musculus GN=Fadd PE=1 SV=1 - [FADD_MOUSE]	40267.9	31847.4	17364.2	34350.9	14284.5	24420.3	41648.8	43496	29571.8	1463.14	696.247	9740.24	29380.2	-0.614052	0.310358	-0.388356
Q9CX86	Heterogeneous nuclear ribonucleoprotein A0 OS=Mus musculus GN=Hnrnpa0 PE=1 SV=1 - [ROA0_MOUSE]	2.09409e+06	2.40143e+06	2.5075e+06	2.06418e+06	2.19958e+06	2.33978e+06	2.42909e+06	2.303e+06	1.76319e+06	1.91792e+06	2.25135e+06	2.28448e+06	2.34449e+06	-0.0955037	0.31004	-0.385253
P98195	Probable phospholipid-transporting ATPase IIB OS=Mus musculus GN=Atp9b PE=2 SV=4 - [ATP9B_MOUSE]	17629.4	25357.6	15266.1	20074.7	20176	19995.3	12892.1	22758.6	21343.6	23949.3	13149.8	33127.8	20676.1	0.261538	0.309033	0.388879
O08749	Dihydrolipoyl dehydrogenase, mitochondrial OS=Mus musculus GN=Dld PE=1 SV=2 - [DLDH_MOUSE]	7.96229e+06	9.05109e+06	7.31232e+06	8.16766e+06	9.53537e+06	8.75122e+06	1.11236e+07	8.02627e+06	7.94283e+06	9.25626e+06	7.50809e+06	8.32058e+06	7.70166e+06	-0.122059	0.308864	-0.417379
P22892	AP-1 complex subunit gamma-1 OS=Mus musculus GN=Ap1g1 PE=1 SV=3 - [AP1G1_MOUSE]	603133	561902	658726	672346	844091	570705	657089	502205	529287	688620	637366	647622	537812	-0.144232	0.308337	-0.392345
P58749	Transmembrane 6 superfamily member 1 OS=Mus musculus GN=Tm6sf1 PE=2 SV=2 - [TM6S1_MOUSE]	5974.39	14630.6	12451.2	8687.3	18923.2	18311.2	3706.59	30682.2	18943	19349.3	28924.2	4925.7	5184.46	0.607852	0.306648	0.395849
P97470	Serine/threonine-protein phosphatase 4 catalytic subunit OS=Mus musculus GN=Ppp4c PE=1 SV=2 - [PP4C_MOUSE]	124896	170855	149639	181976	156733	184928	171985	153928	142926	110553	129966	174201	169763	-0.150155	0.305609	-0.387234
P70248	Unconventional myosin-If OS=Mus musculus GN=Myo1f PE=1 SV=1 - [MYO1F_MOUSE]	1.56109e+06	1.70876e+06	1.35802e+06	1.34596e+06	1.69489e+06	1.36655e+06	1.44821e+06	1.5762e+06	1.50168e+06	1.908e+06	1.57564e+06	1.67173e+06	1.44237e+06	0.106699	0.305368	0.388307
Q00422	GA-binding protein alpha chain OS=Mus musculus GN=Gabpa PE=1 SV=2 - [GABPA_MOUSE]	51580	59609.3	63449.5	55774.3	47274.2	58832.2	50650.2	46591.1	51714.3	53812.3	52844	51895.7	54975.2	-0.0898024	0.305368	-0.419105
Q64727	Vinculin OS=Mus musculus GN=Vcl PE=1 SV=4 - [VINC_MOUSE]	271077	363309	283578	360712	520969	441216	358715	465366	375242	454782	427560	367245	438116	0.18229	0.305368	0.423945
Q8CAK1	Putative transferase CAF17 homolog, mitochondrial OS=Mus musculus GN=Iba57 PE=2 SV=1 - [CAF17_MOUSE]	34831.3	56171.9	33967.7	20903.8	26569.8	61530.8	80353.4	33907.8	30533	23949.2	46415.2	22322.6	41409.8	-0.44047	0.305368	-0.41209
Q99K48	Non-POU domain-containing octamer-binding protein OS=Mus musculus GN=Nono PE=1 SV=3 - [NONO_MOUSE]	644554	398656	838867	738397	878729	594999	800031	762479	663318	447525	556785	612964	534296	-0.229792	0.305091	-0.40423
Q80X41	Serine/threonine-protein kinase VRK1 OS=Mus musculus GN=Vrk1 PE=1 SV=2 - [VRK1_MOUSE]	1.3706e+06	1.07742e+06	1.68365e+06	822790	1.11017e+06	988918	828411	1.29724e+06	1.08613e+06	961306	714049	780123	724152	-0.280299	0.303686	-0.398604
Q99LI8	Hepatocyte growth factor-regulated tyrosine kinase substrate OS=Mus musculus GN=Hgs PE=1 SV=2 - [HGS_MOUSE]	90688.4	135672	230482	250634	156665	207101	188884	76057.9	108078	228902	153547	155604	123706	-0.352626	0.303686	-0.391706
Q8C079	Striatin-interacting protein 1 OS=Mus musculus GN=Strip1 PE=1 SV=2 - [STRP1_MOUSE]	38115.1	65915.9	44910.6	72696.9	49749.1	70597.7	65706	43916.1	45659.2	56719	50214.5	61120.8	45368.3	-0.205778	0.303221	-0.405386
Q3UMB9	WASH complex subunit 7 OS=Mus musculus GN=Kiaa1033 PE=2 SV=2 - [WASH7_MOUSE]	57043.4	104114	64429	105407	93624.4	40472.9	101118	61650.4	69614.9	76432.1	80184.6	50168.2	60429.1	-0.284434	0.302302	-0.417853
Q5ND34	WD repeat-containing protein 81 OS=Mus musculus GN=Wdr81 PE=1 SV=2 - [WDR81_MOUSE]	44685.6	59802.7	50931.9	63868.2	78571.3	54782.6	49066.7	47000	48659.7	58174.6	38314.2	59914.8	49227.2	-0.192603	0.301413	-0.404128
Q7TQH0	Ataxin-2-like protein OS=Mus musculus GN=Atxn2l PE=1 SV=1 - [ATX2L_MOUSE]	175605	154603	190803	202423	170669	222870	187019	144125	136605	189458	135059	208837	186366	-0.159893	0.301402	-0.392557
Q9QUR6	Prolyl endopeptidase OS=Mus musculus GN=Prep PE=2 SV=1 - [PPCE_MOUSE]	2.26527e+06	2.62703e+06	3.25337e+06	2.66499e+06	3.60683e+06	2.96722e+06	3.26787e+06	2.4638e+06	2.63217e+06	2.48021e+06	2.86e+06	2.89803e+06	2.79031e+06	-0.134673	0.301005	-0.437493
Q9D0L4	Uncharacterized aarF domain-containing protein kinase 1 OS=Mus musculus GN=Adck1 PE=2 SV=1 - [ADCK1_MOUSE]	72883	74872.2	64729.7	39970	53761.4	34479	16717	73696.2	78806.3	61101.9	95435.9	58748.5	32245.7	0.384928	0.299424	0.393843
Q52KI8	Serine/arginine repetitive matrix protein 1 OS=Mus musculus GN=Srrm1 PE=1 SV=2 - [SRRM1_MOUSE]	323181	381103	376471	452106	456134	382350	417125	323919	317694	377073	393310	378492	411942	-0.117986	0.298885	-0.399767
P63038	60 kDa heat shock protein, mitochondrial OS=Mus musculus GN=Hspd1 PE=1 SV=1 - [CH60_MOUSE]	2.49256e+07	3.00744e+07	2.60164e+07	2.90071e+07	3.02469e+07	2.78052e+07	3.55748e+07	3.2682e+07	2.90305e+07	2.94174e+07	2.87596e+07	3.53797e+07	3.30268e+07	0.1093	0.298009	0.40197
Q91XA2	Golgi membrane protein 1 OS=Mus musculus GN=Golm1 PE=1 SV=2 - [GOLM1_MOUSE]	199338	203107	227554	216623	172617	195321	172349	257724	247750	257156	193793	219209	152868	0.160317	0.297942	0.406294
Q9R0E2	Procollagen-lysine,2-oxoglutarate 5-dioxygenase 1 OS=Mus musculus GN=Plod1 PE=1 SV=1 - [PLOD1_MOUSE]	158227	302146	237714	276954	256554	305396	307317	243216	265892	259212	335488	345667	359204	0.194248	0.297569	0.396224
Q8K3H5	Myosin-IIIa OS=Mus musculus GN=Myo3a PE=2 SV=1 - [MYO3A_MOUSE]	5617.7	5967.86	4348.32	5489.54	3428.58	3028.06	3241.75	7714.88	5291.32	6367.03	5722.86	3585.54	4009.73	0.293376	0.297235	0.394208
Q8BTZ7	Mannose-1-phosphate guanyltransferase beta OS=Mus musculus GN=Gmppb PE=2 SV=1 - [GMPPB_MOUSE]	423203	377343	482352	433251	384284	452974	454792	415535	489118	397687	429705	616690	497343	0.142468	0.295684	0.409681
Q8BHC9	Alpha-(1,3)-fucosyltransferase 11 OS=Mus musculus GN=Fut11 PE=1 SV=1 - [FUT11_MOUSE]	1038.24	1312.6	1760.2	206.172	66.5295	324.319	447.495	1402.71	361.968	785.23	1336.22	1219.6	1937.28	0.672457	0.293915	0.402043
Q9D1D4	Transmembrane emp24 domain-containing protein 10 OS=Mus musculus GN=Tmed10 PE=2 SV=1 - [TMEDA_MOUSE]	2.99356e+06	3.00848e+06	2.55957e+06	2.1752e+06	1.94768e+06	2.25393e+06	1.89801e+06	3.18601e+06	2.76925e+06	2.51825e+06	3.6619e+06	2.88059e+06	1.80195e+06	0.220809	0.293915	0.397513
Q9QY76	Vesicle-associated membrane protein-associated protein B OS=Mus musculus GN=Vapb PE=2 SV=3 - [VAPB_MOUSE]	450659	425329	422764	240706	403144	452959	350622	479924	511260	478841	432290	415145	340566	0.175321	0.293214	0.404105
Q9CXR1	Dehydrogenase/reductase SDR family member 7 OS=Mus musculus GN=Dhrs7 PE=2 SV=2 - [DHRS7_MOUSE]	726846	1.02459e+06	842750	736726	880794	746653	776763	795766	933547	1.00571e+06	924296	977907	744138	0.13054	0.292584	0.39964
Q8R0H9	ADP-ribosylation factor-binding protein GGA1 OS=Mus musculus GN=Gga1 PE=1 SV=1 - [GGA1_MOUSE]	311955	257397	263419	312158	388451	314618	229966	330045	350630	232791	378966	325463	411544	0.188304	0.291513	0.398496
Q8BKT7	THO complex subunit 5 homolog OS=Mus musculus GN=Thoc5 PE=1 SV=2 - [THOC5_MOUSE]	26855.9	20575.7	26330	16147.5	23420.9	7437.95	10068.3	31148.7	28609.4	26933.8	32104.7	19037.9	10107.1	0.399659	0.289968	0.399884
E9Q7F2	E3 ubiquitin-protein ligase RNF169 OS=Mus musculus GN=Rnf169 PE=2 SV=1 - [RN169_MOUSE]	23987.7	34014.1	10334.3	14812	15095.1	23739.1	6225.44	12970	13637.5	10171.4	10783.3	9585.05	20645.6	-0.49838	0.289587	-0.427426
P60840	Alpha-endosulfine OS=Mus musculus GN=Ensa PE=1 SV=1 - [ENSA_MOUSE]	224.673	352.79	23.9398	126.46	81.959	61.0215	386.375	149.463	489.263	857.866	459.86	40.5946	119.667	0.973984	0.288754	0.41609
Q64261	Cyclin-dependent kinase 6 OS=Mus musculus GN=Cdk6 PE=1 SV=2 - [CDK6_MOUSE]	10723.3	17489.9	12506.9	9070	14629.8	8572.14	14723	10496.7	14219.7	12950.7	8067.46	7545.04	8280.24	-0.288445	0.288754	-0.406035
Q99L04	Dehydrogenase/reductase SDR family member 1 OS=Mus musculus GN=Dhrs1 PE=2 SV=1 - [DHRS1_MOUSE]	590043	522776	625210	631891	435512	548000	637095	683058	797693	632256	850611	688817	347365	0.22574	0.288654	0.421831
Q64133	Amine oxidase [flavin-containing] A OS=Mus musculus GN=Maoa PE=1 SV=3 - [AOFA_MOUSE]	532901	485225	393583	266182	333879	301192	229787	534169	553208	454440	486989	360010	278801	0.291555	0.288322	0.403786
Q5SUR0	Phosphoribosylformylglycinamidine synthase OS=Mus musculus GN=Pfas PE=2 SV=1 - [PUR4_MOUSE]	238487	276131	302140	335207	371514	324803	403190	284665	285357	251702	302498	323771	285091	-0.155134	0.287587	-0.446758
Q64331	Unconventional myosin-VI OS=Mus musculus GN=Myo6 PE=1 SV=1 - [MYO6_MOUSE]	71002.6	110016	109159	87039.9	103404	81007.7	93951.5	89054	106836	126170	121227	125422	74109.3	0.19403	0.287229	0.404055
Q8VBV3	Exosome complex component RRP4 OS=Mus musculus GN=Exosc2 PE=2 SV=1 - [EXOS2_MOUSE]	91789	79237.8	74916	95553	55524.4	72069.3	99285.4	82852.4	69184.7	54970.3	75052.4	79400.6	66634.1	-0.186521	0.287187	-0.419349
O88379	Bromodomain adjacent to zinc finger domain protein 1A OS=Mus musculus GN=Baz1a PE=1 SV=3 - [BAZ1A_MOUSE]	366351	315894	296857	216984	338456	226934	177996	385440	332567	329781	371785	267703	255935	0.225172	0.285955	0.413253
O88685	26S protease regulatory subunit 6A OS=Mus musculus GN=Psmc3 PE=1 SV=2 - [PRS6A_MOUSE]	2.32669e+06	2.45574e+06	2.3088e+06	2.6427e+06	2.60043e+06	2.30064e+06	2.72859e+06	2.73064e+06	2.38409e+06	2.29172e+06	2.14945e+06	2.34636e+06	2.07925e+06	-0.0901529	0.285955	-0.403437
Q8VI63	MOB kinase activator 2 OS=Mus musculus GN=Mob2 PE=2 SV=1 - [MOB2_MOUSE]	38393.2	40031.3	45582.7	41226.6	47673.4	34387	33163.1	30532.9	20747.8	57392.1	21011.5	28854.1	37194.2	-0.296504	0.285955	-0.42767
Q9QYB5	Gamma-adducin OS=Mus musculus GN=Add3 PE=1 SV=2 - [ADDG_MOUSE]	78400.6	104569	93738.7	89042.9	109312	113636	106479	110017	66148.3	85404.9	103041	84507.8	83819.3	-0.16102	0.285142	-0.403965
Q9R078	5'-AMP-activated protein kinase subunit beta-1 OS=Mus musculus GN=Prkab1 PE=1 SV=2 - [AAKB1_MOUSE]	82561.1	68270.4	89939.6	88157.8	130184	78179.4	99313	77142.2	85731.2	51739.9	78801	112937	32085.2	-0.315639	0.284048	-0.406252
Q6PF93	Phosphatidylinositol 3-kinase catalytic subunit type 3 OS=Mus musculus GN=Pik3c3 PE=1 SV=1 - [PK3C3_MOUSE]	21558.3	53430.2	34613.3	43529.2	70951.8	32791.1	42687.3	20750.5	40469.3	43675.5	35896.6	34352.6	21196.2	-0.387098	0.283102	-0.426778
Q9D883	Splicing factor U2AF 35 kDa subunit OS=Mus musculus GN=U2af1 PE=1 SV=4 - [U2AF1_MOUSE]	612491	427996	579595	402274	488024	453563	563167	612548	519490	483476	690395	655017	459422	0.178049	0.281911	0.406358
Q68FL6	Methionine--tRNA ligase, cytoplasmic OS=Mus musculus GN=Mars PE=2 SV=1 - [SYMC_MOUSE]	380997	366345	373946	360620	340608	225034	421423	385101	450066	362905	417905	390900	344946	0.152262	0.27877	0.429393
Q60605	Myosin light polypeptide 6 OS=Mus musculus GN=Myl6 PE=1 SV=3 - [MYL6_MOUSE]	4.68769e+07	6.59675e+07	4.59839e+07	2.99596e+07	4.23792e+07	4.39846e+07	4.2471e+07	4.37907e+07	4.02877e+07	4.24695e+07	3.98292e+07	3.79318e+07	2.86312e+07	-0.224963	0.278561	-0.442297
Q99LB2	Dehydrogenase/reductase SDR family member 4 OS=Mus musculus GN=Dhrs4 PE=2 SV=3 - [DHRS4_MOUSE]	261579	307329	238805	240421	273603	276925	285340	227922	194992	255200	233540	262583	302404	-0.129089	0.277902	-0.411969
O55135	Eukaryotic translation initiation factor 6 OS=Mus musculus GN=Eif6 PE=1 SV=2 - [IF6_MOUSE]	1.21499e+06	1.47965e+06	1.09093e+06	1.30606e+06	1.54229e+06	1.38668e+06	1.5881e+06	1.45667e+06	1.44225e+06	1.57951e+06	1.36983e+06	1.39638e+06	1.71721e+06	0.121848	0.277597	0.421577
Q8R3G1	Nuclear inhibitor of protein phosphatase 1 OS=Mus musculus GN=Ppp1r8 PE=1 SV=1 - [PP1R8_MOUSE]	30866.7	59577.9	38206.6	51029.5	59432.4	61493.4	55213.3	27031.5	40766	50366.4	42782.4	39463.5	54995.6	-0.255965	0.276948	-0.417155
Q9CQY5	Magnesium transporter protein 1 OS=Mus musculus GN=Magt1 PE=2 SV=1 - [MAGT1_MOUSE]	110716	114466	115123	69804.2	125375	71157.6	62468.9	106312	123429	97762.9	162589	123148	82907.2	0.279542	0.276795	0.41128
Q07076	Annexin A7 OS=Mus musculus GN=Anxa7 PE=2 SV=2 - [ANXA7_MOUSE]	1.18752e+06	1.44575e+06	1.42505e+06	1.056e+06	1.46507e+06	1.64353e+06	1.62025e+06	1.10031e+06	1.18813e+06	1.15684e+06	1.32603e+06	1.31493e+06	1.50081e+06	-0.153192	0.276649	-0.42599
Q9Z2C9	Myotubularin-related protein 7 OS=Mus musculus GN=Mtmr7 PE=2 SV=2 - [MTMR7_MOUSE]	167664	196092	168586	149064	131614	158272	170667	82954.3	119366	143255	151806	191678	158072	-0.208462	0.276622	-0.419989
O08756	3-hydroxyacyl-CoA dehydrogenase type-2 OS=Mus musculus GN=Hsd17b10 PE=1 SV=4 - [HCD2_MOUSE]	1.58496e+06	2.0905e+06	1.91216e+06	2.11106e+06	2.08472e+06	1.87321e+06	2.46309e+06	1.91681e+06	1.94326e+06	1.71861e+06	1.75063e+06	1.79074e+06	2.006e+06	-0.121376	0.274912	-0.457059
Q8BR63	Protein FAM177A1 OS=Mus musculus GN=Fam177a1 PE=2 SV=1 - [F177A_MOUSE]	57035.5	85846.3	89375.6	123562	102948	140298	127221	91968.1	120108	151395	113749	176323	106016	0.287016	0.274531	0.412792
Q8R0G9	Nuclear pore complex protein Nup133 OS=Mus musculus GN=Nup133 PE=1 SV=2 - [NU133_MOUSE]	392800	566720	499291	568432	614996	442855	503877	546434	601352	634018	613486	551870	456712	0.145999	0.274531	0.418802
O54833	Casein kinase II subunit alpha' OS=Mus musculus GN=Csnk2a2 PE=2 SV=1 - [CSK22_MOUSE]	128117	120302	156488	138949	140518	138040	187010	120682	104707	106620	158281	153603	106196	-0.206006	0.27449	-0.447649
O70456	14-3-3 protein sigma OS=Mus musculus GN=Sfn PE=1 SV=2 - [1433S_MOUSE]	3229.1	3251.24	4247.36	6717.87	5420.49	3838.27	2591.1	2385.03	873.927	231219	779.872	1607.87	4533.83	3.26507	0.27449	0.415535
P08508	Low affinity immunoglobulin gamma Fc region receptor III OS=Mus musculus GN=Fcgr3 PE=1 SV=1 - [FCGR3_MOUSE]	160249	153331	163346	180845	172944	124952	179127	245528	254032	156627	251134	264691	85528.7	0.370567	0.27449	0.565712
P17225	Polypyrimidine tract-binding protein 1 OS=Mus musculus GN=Ptbp1 PE=1 SV=2 - [PTBP1_MOUSE]	5.6783e+06	6.06279e+06	6.19674e+06	6.00439e+06	5.56624e+06	6.08154e+06	7.66677e+06	6.90533e+06	6.42312e+06	4.94201e+06	6.3398e+06	6.85514e+06	6.30667e+06	0.026787	0.27449	0.0895683
P26039	Talin-1 OS=Mus musculus GN=Tln1 PE=1 SV=2 - [TLN1_MOUSE]	3.12243e+07	3.51305e+07	3.83531e+07	3.75391e+07	3.86933e+07	3.97655e+07	4.49602e+07	3.31559e+07	3.23609e+07	3.34266e+07	3.25278e+07	3.58656e+07	4.0081e+07	-0.134681	0.27449	-0.51088
P50428	Arylsulfatase A OS=Mus musculus GN=Arsa PE=2 SV=2 - [ARSA_MOUSE]	310481	280270	394348	337361	486771	364222	338574	360212	372237	258096	305970	352876	185666	-0.230634	0.27449	-0.413053
P57784	U2 small nuclear ribonucleoprotein A' OS=Mus musculus GN=Snrpa1 PE=1 SV=2 - [RU2A_MOUSE]	1.0248e+06	1.08169e+06	977663	1.11093e+06	1.08093e+06	1.11661e+06	1.43728e+06	1.03768e+06	1.03496e+06	1.14843e+06	992711	960206	1.01742e+06	-0.116334	0.27449	-0.441365
P63030	Mitochondrial pyruvate carrier 1 OS=Mus musculus GN=Mpc1 PE=1 SV=1 - [MPC1_MOUSE]	61013.7	2663.33	28715	14949.7	3841.08	10505.7	6380.36	78070.4	56382.2	8283.4	46450.8	39414.7	5939.17	1.09531	0.27449	0.463776
P99028	Cytochrome b-c1 complex subunit 6, mitochondrial OS=Mus musculus GN=Uqcrh PE=1 SV=2 - [QCR6_MOUSE]	1.38551e+06	2.08511e+06	1.42349e+06	1.11051e+06	1.10656e+06	1.1278e+06	1.20392e+06	2.06069e+06	2.567e+06	1.83011e+06	2.46713e+06	1.20757e+06	1.07859e+06	0.470015	0.27449	0.581569
Q3TRM4	Neuropathy target esterase OS=Mus musculus GN=Pnpla6 PE=2 SV=2 - [PLPL6_MOUSE]	7057.5	17254.9	8611.36	5864.27	9156.63	4635.83	6723.63	9026.52	14212.7	18046.7	11735.4	8514.34	6652.59	0.423782	0.27449	0.375527
Q61102	ATP-binding cassette sub-family B member 7, mitochondrial OS=Mus musculus GN=Abcb7 PE=1 SV=3 - [ABCB7_MOUSE]	178458	277787	156969	143110	182236	153638	173118	164877	196075	183054	200079	172081	200840	0.0425306	0.27449	0.0970921
Q61879	Myosin-10 OS=Mus musculus GN=Myh10 PE=1 SV=2 - [MYH10_MOUSE]	6379.14	24803.6	6439.2	11446.9	3344.77	4254.61	6826.25	9705.81	9068.1	11455.1	19261.2	5091.4	12952.5	0.311377	0.27449	0.195561
Q64213	Splicing factor 1 OS=Mus musculus GN=Sf1 PE=1 SV=6 - [SF01_MOUSE]	951940	611283	661362	789432	887220	635006	899441	1.15773e+06	747650	586664	575581	512925	650289	-0.139126	0.27449	-0.206706
Q7SIG6	Arf-GAP with SH3 domain, ANK repeat and PH domain-containing protein 2 OS=Mus musculus GN=Asap2 PE=1 SV=3 - [ASAP2_MOUSE]	268241	589203	1.18722e+06	183037	559782	6.60476e+06	447178	323299	301455	222198	292369	332423	529291	-2.07543	0.27449	-0.479023
Q8BGZ7	Keratin, type II cytoskeletal 75 OS=Mus musculus GN=Krt75 PE=1 SV=1 - [K2C75_MOUSE]	28003.5	28682	14807.3	17543.1	33748.9	31385.3	24221.5	20926.3	16402.6	562575	10656.9	9040.96	19142	2.06258	0.27449	0.384569
Q8BK30	NADH dehydrogenase [ubiquinone] flavoprotein 3, mitochondrial OS=Mus musculus GN=Ndufv3 PE=2 SV=1 - [NDUV3_MOUSE]	216134	202500	165621	108998	129718	252446	209915	325548	303884	190240	308778	167144	168356	0.41012	0.27449	0.517194
Q8BQZ4	Ral GTPase-activating protein subunit beta OS=Mus musculus GN=Ralgapb PE=1 SV=2 - [RLGPB_MOUSE]	44624.3	83766.4	52312.6	86286.1	244238	58513.1	102834	35557.3	49692.7	90524.1	42501.4	39342.9	190021	-0.364965	0.27449	-0.181604
Q8C6U2	PQ-loop repeat-containing protein 3 OS=Mus musculus GN=Pqlc3 PE=2 SV=1 - [PQLC3_MOUSE]	848625	1.18e+06	924862	679893	920579	653745	672565	1.07291e+06	1.14512e+06	1.10039e+06	1.0995e+06	934526	471737	0.208565	0.27449	0.319506
Q8CI94	Glycogen phosphorylase, brain form OS=Mus musculus GN=Pygb PE=1 SV=3 - [PYGB_MOUSE]	107901	113446	97480.4	146199	120812	90034.5	118776	110971	120796	139759	117027	115196	171277	0.186321	0.27449	0.414122
Q8K411	Presequence protease, mitochondrial OS=Mus musculus GN=Pitrm1 PE=2 SV=1 - [PREP_MOUSE]	467301	530411	530601	613736	619173	586350	598570	615675	578446	515654	669093	604644	653474	0.104693	0.27449	0.414962
Q8VC88	Grancalcin OS=Mus musculus GN=Gca PE=2 SV=1 - [GRAN_MOUSE]	20891.5	25438	19036.2	17701.3	12126.9	14752.8	19665.4	17054.8	14907.5	21067.7	18736.4	10306.3	7217.49	-0.315235	0.27449	-0.414596
Q922U2	Keratin, type II cytoskeletal 5 OS=Mus musculus GN=Krt5 PE=1 SV=1 - [K2C5_MOUSE]	285121	300973	359678	417068	313442	462460	303341	256993	239870	6.36096e+06	282160	247612	378877	1.89154	0.27449	0.406018
Q99P88	Nuclear pore complex protein Nup155 OS=Mus musculus GN=Nup155 PE=2 SV=1 - [NU155_MOUSE]	559827	567163	667499	580624	953676	471921	602257	804923	625634	799498	754944	683081	532889	0.154638	0.27449	0.295191
Q9CQE7	Endoplasmic reticulum-Golgi intermediate compartment protein 3 OS=Mus musculus GN=Ergic3 PE=2 SV=1 - [ERGI3_MOUSE]	109289	162318	139243	151302	136838	134219	159254	199627	137731	137617	139074	226779	229609	0.331507	0.27449	0.630105
Q9EST5	Acidic leucine-rich nuclear phosphoprotein 32 family member B OS=Mus musculus GN=Anp32b PE=1 SV=1 - [AN32B_MOUSE]	1.87388e+06	2.2282e+06	2.44322e+06	2.63113e+06	2.13714e+06	2.19259e+06	2.50433e+06	2.26883e+06	1.97065e+06	1.87356e+06	2.06443e+06	2.39125e+06	2.10361e+06	-0.114944	0.27449	-0.425389
Q9QZB7	Actin-related protein 10 OS=Mus musculus GN=Actr10 PE=1 SV=2 - [ARP10_MOUSE]	277092	372912	334528	350957	307769	284646	355474	297708	315709	232280	294659	295390	318956	-0.157551	0.27449	-0.53722
Q9WU42	Nuclear receptor corepressor 2 OS=Mus musculus GN=Ncor2 PE=1 SV=3 - [NCOR2_MOUSE]	13459.9	13652.6	15184	12795	16001.3	12059.1	21518.6	20526.3	18984	19379.5	8179.12	19124.8	18068.9	0.216759	0.27449	0.339838
Q9Z1G4	V-type proton ATPase 116 kDa subunit a isoform 1 OS=Mus musculus GN=Atp6v0a1 PE=1 SV=3 - [VPP1_MOUSE]	1.40787e+06	2.05352e+06	1.34577e+06	1.24929e+06	1.33131e+06	1.48042e+06	1.24917e+06	1.77747e+06	1.74201e+06	1.51649e+06	1.75801e+06	1.69669e+06	1.233e+06	0.165135	0.27449	0.386534
Q60714	Long-chain fatty acid transport protein 1 OS=Mus musculus GN=Slc27a1 PE=1 SV=1 - [S27A1_MOUSE]	24479.4	30092.2	32232.8	15014.4	29055.4	14223.9	15536.5	38508.7	34387.9	24338.4	33085.9	36156.6	11971.5	0.374123	0.274282	0.415042
Q921E2	Ras-related protein Rab-31 OS=Mus musculus GN=Rab31 PE=1 SV=1 - [RAB31_MOUSE]	87870.6	158084	119047	139858	168689	105624	119298	92712.5	118632	108848	126236	113501	110347	-0.200325	0.274282	-0.450831
Q91VZ6	Stromal membrane-associated protein 1 OS=Mus musculus GN=Smap1 PE=1 SV=1 - [SMAP1_MOUSE]	76700.4	88067.9	78656.5	53067	78405.3	68353.3	64498.4	80264.3	67534.2	52879.8	61830.2	66224.7	57680.7	-0.171575	0.274239	-0.421675
Q9CQE1	Protein NipSnap homolog 3B OS=Mus musculus GN=Nipsnap3b PE=1 SV=1 - [NPS3B_MOUSE]	433669	721790	534769	691051	769502	611604	842063	683949	866668	868950	680008	961337	557851	0.226871	0.274239	0.415401
P62331	ADP-ribosylation factor 6 OS=Mus musculus GN=Arf6 PE=1 SV=2 - [ARF6_MOUSE]	640352	576089	767164	469900	498409	608984	625166	543288	406976	494914	629885	604876	487723	-0.179784	0.274037	-0.421474
Q3TVP5	Inactive ubiquitin thioesterase FAM105A OS=Mus musculus GN=Fam105a PE=2 SV=1 - [F105A_MOUSE]	283825	331646	320129	182143	248325	190659	219260	233227	223914	235494	259070	199686	106804	-0.274875	0.273839	-0.419487
Q6NV83	U2 snRNP-associated SURP motif-containing protein OS=Mus musculus GN=U2surp PE=1 SV=3 - [SR140_MOUSE]	181903	254752	271063	390043	356279	301910	341169	232549	223573	214396	278264	282996	300650	-0.230196	0.272518	-0.449534
P99024	Tubulin beta-5 chain OS=Mus musculus GN=Tubb5 PE=1 SV=1 - [TBB5_MOUSE]	1.088e+07	1.62615e+07	1.57789e+07	1.37578e+07	1.38678e+07	1.4341e+07	1.43619e+07	1.43463e+07	1.43289e+07	1.50965e+07	1.66205e+07	1.54701e+07	1.57361e+07	0.106664	0.271592	0.45151
P80316	T-complex protein 1 subunit epsilon OS=Mus musculus GN=Cct5 PE=1 SV=1 - [TCPE_MOUSE]	2.91267e+06	2.56139e+06	3.04307e+06	3.25012e+06	3.09873e+06	3.04704e+06	3.7784e+06	3.64579e+06	3.30049e+06	2.79382e+06	3.42844e+06	3.85557e+06	3.26239e+06	0.125787	0.271331	0.419227
Q7TMK9	Heterogeneous nuclear ribonucleoprotein Q OS=Mus musculus GN=Syncrip PE=1 SV=2 - [HNRPQ_MOUSE]	4.80395e+06	5.56213e+06	5.30965e+06	5.30425e+06	5.98988e+06	5.92877e+06	6.73555e+06	4.95974e+06	4.834e+06	5.13128e+06	4.86994e+06	5.71726e+06	5.89562e+06	-0.113228	0.270941	-0.429478
Q5SV85	Synergin gamma OS=Mus musculus GN=Synrg PE=1 SV=1 - [SYNRG_MOUSE]	34868.5	29221.2	36845.9	58873.7	23583.2	51876.9	39091.8	30346.4	39342.1	19845.7	42816.1	17065.6	32702.5	-0.368807	0.27065	-0.424606
Q78IK2	Up-regulated during skeletal muscle growth protein 5 OS=Mus musculus GN=Usmg5 PE=1 SV=1 - [USMG5_MOUSE]	2.15839e+06	2.52269e+06	2.00654e+06	1.46689e+06	2.01115e+06	1.95848e+06	1.482e+06	2.88328e+06	2.28337e+06	3.13868e+06	1.95398e+06	2.01925e+06	1.61224e+06	0.252263	0.270342	0.422549
Q7TMF3	NADH dehydrogenase [ubiquinone] 1 alpha subcomplex subunit 12 OS=Mus musculus GN=Ndufa12 PE=1 SV=2 - [NDUAC_MOUSE]	310674	244792	299310	168099	194572	181291	138011	248065	197006	125837	160892	190250	121890	-0.335453	0.269716	-0.431729
Q9CZ13	Cytochrome b-c1 complex subunit 1, mitochondrial OS=Mus musculus GN=Uqcrc1 PE=1 SV=2 - [QCR1_MOUSE]	7.06499e+06	7.38548e+06	6.62827e+06	5.23009e+06	6.08678e+06	6.21842e+06	6.14616e+06	8.66266e+06	7.50708e+06	8.83675e+06	6.0721e+06	7.35464e+06	5.11019e+06	0.182631	0.267363	0.434881
Q6PCP5	Mitochondrial fission factor OS=Mus musculus GN=Mff PE=1 SV=1 - [MFF_MOUSE]	40923.1	24734.5	42718.7	34257.1	15852.1	17954.3	7039.98	49276.9	37544.5	36616.8	55883	13555.3	30323.5	0.505108	0.267149	0.421343
Q8CFB4	Guanylate-binding protein 5 OS=Mus musculus GN=Gbp5 PE=1 SV=2 - [GBP5_MOUSE]	740068	989945	1.22035e+06	1.20234e+06	1.09879e+06	1.25877e+06	1.08193e+06	755620	667601	714389	802590	1.13421e+06	1.36343e+06	-0.25909	0.266931	-0.425193
Q03958	Prefoldin subunit 6 OS=Mus musculus GN=Pfdn6 PE=2 SV=1 - [PFD6_MOUSE]	239770	300208	290710	313626	266144	310751	311313	258645	261151	260972	233774	316206	281715	-0.111613	0.266919	-0.422858
Q8VE99	Coiled-coil domain-containing protein 115 OS=Mus musculus GN=Ccdc115 PE=2 SV=1 - [CC115_MOUSE]	167590	239172	142453	129112	159503	184774	203249	183930	144357	120782	97194.5	160268	176987	-0.25006	0.266054	-0.426283
P29452	Caspase-1 OS=Mus musculus GN=Casp1 PE=1 SV=1 - [CASP1_MOUSE]	1.18898e+06	978562	1.38598e+06	1.15205e+06	1.34658e+06	1.43331e+06	1.29983e+06	1.0191e+06	1.13514e+06	980991	1.23228e+06	1.32228e+06	1.15811e+06	-0.137036	0.263961	-0.431377
Q9D7A6	Signal recognition particle 19 kDa protein OS=Mus musculus GN=Srp19 PE=2 SV=1 - [SRP19_MOUSE]	203491	385197	216185	333442	328679	193759	274387	199024	245689	262194	238821	231610	222260	-0.245032	0.263961	-0.485531
Q9JJZ4	Ubiquitin-conjugating enzyme E2 J1 OS=Mus musculus GN=Ube2j1 PE=1 SV=2 - [UB2J1_MOUSE]	32886.3	40825.1	65655.1	44398.3	26981	40575.7	32324.7	42010.9	34049	32051	24315.9	26923.2	35670.6	-0.318072	0.263961	-0.458796
Q9DB70	FUN14 domain-containing protein 1 OS=Mus musculus GN=Fundc1 PE=2 SV=1 - [FUND1_MOUSE]	40258.5	92517.6	56930.2	77545	70562.8	43563.6	64316	79740.5	92479.1	88460.6	86695.8	63157.7	52958.6	0.278885	0.263753	0.42991
Q91WM3	U3 small nucleolar RNA-interacting protein 2 OS=Mus musculus GN=Rrp9 PE=1 SV=1 - [U3IP2_MOUSE]	28130.6	38086.8	34600.4	20105.9	21089.6	46154.4	28715.6	37717.1	36503.6	25342.6	53288.9	29029	53998	0.343523	0.26363	0.424613
P97742	Carnitine O-palmitoyltransferase 1, liver isoform OS=Mus musculus GN=Cpt1a PE=1 SV=4 - [CPT1A_MOUSE]	1.13734e+07	1.03918e+07	1.05402e+07	7.60849e+06	9.19622e+06	7.30848e+06	7.2326e+06	9.41185e+06	8.74745e+06	7.33023e+06	8.6806e+06	7.46693e+06	5.29728e+06	-0.21715	0.261035	-0.431885
Q9DCG9	tRNA methyltransferase 112 homolog OS=Mus musculus GN=Trmt112 PE=2 SV=1 - [TR112_MOUSE]	358641	290453	333861	403459	297848	331395	364781	413156	426819	310605	434296	386403	301246	0.155463	0.261035	0.428996
O35657	Sialidase-1 OS=Mus musculus GN=Neu1 PE=1 SV=1 - [NEUR1_MOUSE]	24017.1	14743	31931.7	29926.4	35462.2	33133.6	16054.6	23777	18476	15250.6	20161	24835.5	25545.4	-0.310568	0.260792	-0.447853
Q91YR7	Pre-mRNA-processing factor 6 OS=Mus musculus GN=Prpf6 PE=2 SV=1 - [PRP6_MOUSE]	454744	488471	478158	437063	458062	522010	464396	399852	382532	552540	414848	407723	453336	-0.116834	0.260308	-0.446092
Q8K019	Bcl-2-associated transcription factor 1 OS=Mus musculus GN=Bclaf1 PE=1 SV=2 - [BCLF1_MOUSE]	42168.1	49997.6	45672.6	53526.5	74795.9	43358.7	54277.6	46793.5	55035	48476	37597.5	45083.2	31852.5	-0.235633	0.259127	-0.439508
Q99KV1	DnaJ homolog subfamily B member 11 OS=Mus musculus GN=Dnajb11 PE=1 SV=1 - [DJB11_MOUSE]	3.17005e+06	2.32819e+06	3.43113e+06	2.61661e+06	2.62896e+06	2.56622e+06	3.26321e+06	2.64073e+06	2.28616e+06	2.539e+06	2.5728e+06	3.04715e+06	2.42135e+06	-0.144985	0.25887	-0.436023
Q3U186	Probable arginine--tRNA ligase, mitochondrial OS=Mus musculus GN=Rars2 PE=2 SV=1 - [SYRM_MOUSE]	44886.5	60570.1	59245.9	79686.6	71906.1	56755.6	68561.6	58291.6	75987.4	70668.9	80778.9	90284.7	59001.1	0.200669	0.258747	0.428691
A2BH40	AT-rich interactive domain-containing protein 1A OS=Mus musculus GN=Arid1a PE=1 SV=1 - [ARI1A_MOUSE]	11583.3	4893.67	5350.54	8514.54	6587.26	2541.82	7954.46	18417.9	9489.35	5880.2	7498.43	6294.33	11179.4	0.531551	0.258729	0.433191
Q9QXK7	Cleavage and polyadenylation specificity factor subunit 3 OS=Mus musculus GN=Cpsf3 PE=1 SV=2 - [CPSF3_MOUSE]	92368.3	96096	104190	96237.1	111663	120766	127659	84593.1	70396	102289	70897.5	106343	124078	-0.200727	0.258546	-0.433144
Q8BU30	Isoleucine--tRNA ligase, cytoplasmic OS=Mus musculus GN=Iars PE=2 SV=2 - [SYIC_MOUSE]	926010	947159	930733	903554	939056	724541	1.05421e+06	903242	1.10538e+06	928069	1.01591e+06	1.06462e+06	926337	0.109962	0.257973	0.434959
B1AZI6	THO complex subunit 2 OS=Mus musculus GN=Thoc2 PE=2 SV=1 - [THOC2_MOUSE]	117318	131413	124259	120970	138847	101122	111063	159518	192694	165483	131327	107103	104660	0.249111	0.256448	0.521717
Q3U6Q4	Phosphoinositide 3-kinase regulatory subunit 6 OS=Mus musculus GN=Pik3r6 PE=1 SV=1 - [PI3R6_MOUSE]	8067.56	20098.7	10849	12945.9	9697.23	10453	14689.1	10485.2	18051.3	16964.8	16499.1	14420.5	14580.6	0.290579	0.256008	0.447818
Q8C0C7	Phenylalanine--tRNA ligase alpha subunit OS=Mus musculus GN=Farsa PE=2 SV=1 - [SYFA_MOUSE]	280890	193588	259561	189706	243529	187179	181277	242247	217407	141978	175754	196543	152598	-0.224653	0.256008	-0.433675
Q9CX00	IST1 homolog OS=Mus musculus GN=Ist1 PE=2 SV=1 - [IST1_MOUSE]	456012	742677	621049	669704	714301	657580	803824	630509	698776	608736	574179	584323	384614	-0.199972	0.255393	-0.43398
Q9DBH5	Vesicular integral-membrane protein VIP36 OS=Mus musculus GN=Lman2 PE=2 SV=2 - [LMAN2_MOUSE]	3.55828e+06	3.87938e+06	3.73846e+06	2.71867e+06	3.41485e+06	2.97491e+06	3.39368e+06	3.82196e+06	3.76728e+06	4.14125e+06	3.46717e+06	3.79137e+06	3.13411e+06	0.124387	0.255231	0.437962
Q99JW4	LIM and senescent cell antigen-like-containing domain protein 1 OS=Mus musculus GN=Lims1 PE=1 SV=3 - [LIMS1_MOUSE]	142395	145350	176158	121945	149253	114256	133801	161332	112745	233488	126272	190764	177241	0.249553	0.254919	0.449693
Q8R4N0	Citrate lyase subunit beta-like protein, mitochondrial OS=Mus musculus GN=Clybl PE=2 SV=2 - [CLYBL_MOUSE]	57581.3	96417.3	93789	108032	149475	78922.1	106515	57868.6	92089.7	84467.2	91277.5	96207.5	52643.8	-0.31916	0.25448	-0.44961
Q8BUE4	Apoptosis-inducing factor 2 OS=Mus musculus GN=Aifm2 PE=2 SV=1 - [AIFM2_MOUSE]	775351	839625	762292	702044	755973	705039	691322	729730	622327	661387	724670	758483	736733	-0.0830802	0.254161	-0.434407
Q9CXZ1	NADH dehydrogenase [ubiquinone] iron-sulfur protein 4, mitochondrial OS=Mus musculus GN=Ndufs4 PE=1 SV=3 - [NDUS4_MOUSE]	210659	162069	131932	121794	184101	116721	99951.4	161170	147882	95628.6	109562	113383	78612.9	-0.318136	0.254161	-0.441983
Q6A0D4	Raftlin OS=Mus musculus GN=Rftn1 PE=1 SV=4 - [RFTN1_MOUSE]	157729	175647	192576	235755	168897	335609	227255	136742	162123	171863	177873	202260	197984	-0.287473	0.252703	-0.488948
Q8R1G2	Carboxymethylenebutenolidase homolog OS=Mus musculus GN=Cmbl PE=2 SV=1 - [CMBL_MOUSE]	21472.2	21185.4	20591.1	20342.6	13104.5	16351.3	14766.7	14337.1	16827.2	13314.3	20443.8	17834.9	8946.05	-0.256604	0.252238	-0.434442
Q60898	Src-like-adapter OS=Mus musculus GN=Sla PE=1 SV=3 - [SLAP1_MOUSE]	32732.4	39667.8	29254.9	32671	23998.4	28297.6	20351.8	24786.3	32103.6	34219.2	48964.7	37880.4	33733.8	0.254883	0.251441	0.435343
P56399	Ubiquitin carboxyl-terminal hydrolase 5 OS=Mus musculus GN=Usp5 PE=1 SV=1 - [UBP5_MOUSE]	1.87135e+06	1.92821e+06	2.20621e+06	2.08854e+06	2.51351e+06	1.8479e+06	2.24702e+06	1.88975e+06	2.09479e+06	1.99635e+06	1.92778e+06	2.02044e+06	1.70891e+06	-0.114846	0.250419	-0.464965
Q9Z329	Inositol 1,4,5-trisphosphate receptor type 2 OS=Mus musculus GN=Itpr2 PE=1 SV=4 - [ITPR2_MOUSE]	414935	536091	448691	334217	446044	385537	249948	396820	360668	337779	375746	336712	224103	-0.248201	0.250246	-0.45388
P62897	Cytochrome c, somatic OS=Mus musculus GN=Cycs PE=1 SV=2 - [CYC_MOUSE]	2.10184e+06	1.47582e+06	1.83788e+06	1.12989e+06	1.52869e+06	1.65943e+06	1.47511e+06	2.93131e+06	3.42964e+06	1.8686e+06	1.71619e+06	1.73075e+06	1.24648e+06	0.427714	0.250049	0.526435
Q91WU5	Arsenite methyltransferase OS=Mus musculus GN=As3mt PE=2 SV=2 - [AS3MT_MOUSE]	40627.3	46721.7	45136.6	59679.5	26814	63255.8	69501.7	13668.1	34853.8	50736.7	29540.5	46108.3	54117.3	-0.3966	0.249748	-0.437801
Q9D7J4	Cytochrome c oxidase protein 20 homolog OS=Mus musculus GN=Cox20 PE=2 SV=1 - [COX20_MOUSE]	16370.8	21358.6	7845.21	6630.85	8897.68	14045.2	10129.9	18055.3	22611.3	14004.6	17142.7	10615.1	13994.6	0.399603	0.249748	0.446058
Q8VEH3	ADP-ribosylation factor-like protein 8A OS=Mus musculus GN=Arl8a PE=2 SV=1 - [ARL8A_MOUSE]	110096	56792.1	57164.7	33026.5	55666.7	67553.8	60560.6	76606.6	80311.6	82699.9	99429.6	78992.2	55214.3	0.324687	0.24953	0.460096
Q9DB27	Malignant T-cell-amplified sequence 1 OS=Mus musculus GN=Mcts1 PE=2 SV=1 - [MCTS1_MOUSE]	166238	136984	182001	96849.1	194124	124961	112513	211416	208248	177032	149723	150948	138313	0.253383	0.248825	0.443254
Q91VR2	ATP synthase subunit gamma, mitochondrial OS=Mus musculus GN=Atp5c1 PE=1 SV=1 - [ATPG_MOUSE]	2.60147e+06	2.66587e+06	2.50137e+06	2.49231e+06	2.21912e+06	2.12149e+06	2.65704e+06	2.70724e+06	2.31941e+06	2.44198e+06	2.06378e+06	2.04296e+06	2.04467e+06	-0.119197	0.248797	-0.438015
Q9R112	Sulfide:quinone oxidoreductase, mitochondrial OS=Mus musculus GN=Sqrdl PE=2 SV=3 - [SQRD_MOUSE]	5.63914e+06	7.00759e+06	5.395e+06	4.6587e+06	5.18369e+06	4.96764e+06	4.95881e+06	4.67135e+06	4.70283e+06	4.83771e+06	5.21068e+06	5.19607e+06	4.90598e+06	-0.134479	0.248797	-0.514819
P52480	Pyruvate kinase PKM OS=Mus musculus GN=Pkm PE=1 SV=4 - [KPYM_MOUSE]	3.47731e+07	3.39239e+07	3.62793e+07	3.50884e+07	3.72029e+07	3.8245e+07	4.37806e+07	3.75072e+07	3.57098e+07	4.05744e+07	3.945e+07	3.93286e+07	4.73026e+07	0.110076	0.248554	0.438121
Q9ER69	Pre-mRNA-splicing regulator WTAP OS=Mus musculus GN=Wtap PE=2 SV=3 - [FL2D_MOUSE]	22045.5	18181.2	20190.4	25821.9	17166.6	18765.4	11130.6	15748.6	14950.4	15005.4	19888.5	16933.5	14126.4	-0.241417	0.248448	-0.481621
B1AVH7	TBC1 domain family member 2A OS=Mus musculus GN=Tbc1d2 PE=2 SV=1 - [TBD2A_MOUSE]	9920.95	71150.4	67297.7	60125.6	119528	82203.9	66203.3	24618.3	60985	124090	118435	145211	127093	0.556129	0.248116	0.440666
Q8BK67	Protein RCC2 OS=Mus musculus GN=Rcc2 PE=2 SV=1 - [RCC2_MOUSE]	446927	358174	492872	342835	442514	409751	343594	605620	480812	439417	452650	373411	414754	0.186343	0.248018	0.43973
Q99LI7	Cleavage stimulation factor subunit 3 OS=Mus musculus GN=Cstf3 PE=1 SV=1 - [CSTF3_MOUSE]	31945.1	49017.3	45811.7	45572.5	47522	35648.3	45200.9	29979.3	44777.7	43334.2	39181.6	33785.8	36988	-0.176689	0.247872	-0.44414
P49710	Hematopoietic lineage cell-specific protein OS=Mus musculus GN=Hcls1 PE=1 SV=2 - [HCLS1_MOUSE]	5.18948e+06	5.35261e+06	7.18303e+06	6.26577e+06	6.59326e+06	7.8765e+06	7.17648e+06	5.59669e+06	5.14653e+06	6.21467e+06	4.97399e+06	6.52984e+06	6.45239e+06	-0.164005	0.246697	-0.456274
O35678	Monoglyceride lipase OS=Mus musculus GN=Mgll PE=1 SV=1 - [MGLL_MOUSE]	2.41256e+06	2.22237e+06	2.07221e+06	1.78074e+06	1.50922e+06	1.89341e+06	1.94634e+06	1.63039e+06	1.81753e+06	1.66572e+06	2.17162e+06	1.74777e+06	1.53213e+06	-0.166807	0.245768	-0.451537
P19783	Cytochrome c oxidase subunit 4 isoform 1, mitochondrial OS=Mus musculus GN=Cox4i1 PE=1 SV=2 - [COX41_MOUSE]	5.45365e+06	5.32682e+06	5.21867e+06	3.51677e+06	4.35078e+06	4.10862e+06	3.44618e+06	6.52614e+06	6.07709e+06	5.24453e+06	5.1402e+06	5.69258e+06	3.18105e+06	0.242459	0.24379	0.443491
P35329	B-cell receptor CD22 OS=Mus musculus GN=Cd22 PE=1 SV=1 - [CD22_MOUSE]	341434	477061	504676	380895	218595	447404	471669	182227	355145	304142	335459	487886	278247	-0.326014	0.24379	-0.444008
Q9JJI8	60S ribosomal protein L38 OS=Mus musculus GN=Rpl38 PE=2 SV=3 - [RL38_MOUSE]	869765	1.03221e+06	687396	454792	657137	768355	683316	960165	829774	1.17917e+06	698966	856775	759449	0.258699	0.242624	0.446288
Q8BY87	Ubiquitin carboxyl-terminal hydrolase 47 OS=Mus musculus GN=Usp47 PE=1 SV=2 - [UBP47_MOUSE]	68581.4	104311	68994.5	94417	89728.1	108989	96324	58415.7	79409.7	69924.7	64153.8	91631.3	99255.5	-0.225677	0.24251	-0.445153
Q80SY3	V-type proton ATPase subunit d 2 OS=Mus musculus GN=Atp6v0d2 PE=2 SV=2 - [VA0D2_MOUSE]	4.30895e+06	5.18244e+06	4.22917e+06	3.54776e+06	5.25131e+06	3.93529e+06	3.6407e+06	5.06111e+06	5.60139e+06	4.5025e+06	4.73897e+06	5.44594e+06	3.77971e+06	0.175325	0.242502	0.445747
Q8C5H8	NAD kinase 2, mitochondrial OS=Mus musculus GN=Nadk2 PE=1 SV=2 - [NAKD2_MOUSE]	18537.9	36506.7	25273.4	27768.9	30926	33795.3	32628.6	13219.6	14211.9	33651.2	15329.8	22449.4	36630.3	-0.378092	0.24231	-0.450787
Q9CPQ1	Cytochrome c oxidase subunit 6C OS=Mus musculus GN=Cox6c PE=1 SV=3 - [COX6C_MOUSE]	57262.5	29019.1	97191.5	57283.4	69646.8	51917.5	36566.2	82442.1	138723	55100.9	106461	78939.2	30177.5	0.524612	0.24231	0.450824
Q9CQR4	Acyl-coenzyme A thioesterase 13 OS=Mus musculus GN=Acot13 PE=1 SV=1 - [ACO13_MOUSE]	3589.02	685.604	3606.96	1826.54	852.515	2275.7	1297.9	1575.11	1251.9	914.704	2004.95	393.006	1226.51	-0.717813	0.24231	-0.488191
Q9EP89	Serine beta-lactamase-like protein LACTB, mitochondrial OS=Mus musculus GN=Lactb PE=1 SV=1 - [LACTB_MOUSE]	577956	587764	522652	531944	613909	492811	541804	524915	595534	490726	538192	397248	196581	-0.273651	0.24231	-0.561775
Q80YT7	Myomegalin OS=Mus musculus GN=Pde4dip PE=2 SV=2 - [MYOME_MOUSE]	20939.9	26199.7	21760.5	19405	29737.1	16074.6	18139.5	27643	34856	59948.1	19455.9	32432.7	12924.1	0.520931	0.241601	0.491198
Q8BGQ1	Spermatogenesis-defective protein 39 homolog OS=Mus musculus GN=Vipas39 PE=1 SV=1 - [SPE39_MOUSE]	2763.9	811.585	3006.91	3146.49	1121.63	2192.32	812.777	1322.19	1357.85	1094.32	995.445	1451.03	1852.51	-0.556839	0.241601	-0.510416
Q6PIP5	NudC domain-containing protein 1 OS=Mus musculus GN=Nudcd1 PE=2 SV=2 - [NUDC1_MOUSE]	27167.3	34613.5	16433.3	20310.1	22791.7	29524	20634.9	21476.8	18168.5	22256.1	11964.9	25620.3	20007.6	-0.298662	0.241164	-0.457459
Q9CQT2	RNA-binding protein 7 OS=Mus musculus GN=Rbm7 PE=2 SV=1 - [RBM7_MOUSE]	30387.4	12008.8	20567	11783.1	16831.6	37602.7	3877.82	28461.5	32511.4	21960.6	31080.5	24370.3	20975.4	0.48262	0.241164	0.497396
Q9D7N9	Adipocyte plasma membrane-associated protein OS=Mus musculus GN=Apmap PE=1 SV=1 - [APMAP_MOUSE]	531826	560119	489079	454908	648745	414577	579131	579172	591210	611634	635356	580467	488901	0.145199	0.241141	0.466731
Q6A026	Sister chromatid cohesion protein PDS5 homolog A OS=Mus musculus GN=Pds5a PE=3 SV=3 - [PDS5A_MOUSE]	164464	195434	225324	255322	299320	230528	222046	188730	171005	212152	204585	197118	223566	-0.189234	0.240005	-0.495601
Q9DCX2	ATP synthase subunit d, mitochondrial OS=Mus musculus GN=Atp5h PE=1 SV=3 - [ATP5H_MOUSE]	7.13593e+06	7.35481e+06	7.27007e+06	5.18088e+06	5.42666e+06	5.52301e+06	4.78193e+06	9.39237e+06	8.98265e+06	7.24027e+06	8.69019e+06	6.36699e+06	3.90852e+06	0.285487	0.239693	0.457402
Q9D1K2	V-type proton ATPase subunit F OS=Mus musculus GN=Atp6v1f PE=1 SV=2 - [VATF_MOUSE]	2.55345e+06	3.843e+06	3.10677e+06	3.77433e+06	2.9182e+06	2.89636e+06	3.81794e+06	3.10661e+06	3.34736e+06	2.79422e+06	2.26029e+06	3.01598e+06	2.81577e+06	-0.179464	0.239494	-0.462204
Q9ES00	Ubiquitin conjugation factor E4 B OS=Mus musculus GN=Ube4b PE=1 SV=3 - [UBE4B_MOUSE]	3836.38	3728.48	4978.84	8034.72	2496.22	3741.49	4682.03	6603.09	9212.92	5462.53	10254.9	7757.21	709.885	0.567146	0.239379	0.459521
Q9D0E1	Heterogeneous nuclear ribonucleoprotein M OS=Mus musculus GN=Hnrnpm PE=1 SV=3 - [HNRPM_MOUSE]	3.48464e+06	3.28001e+06	3.76223e+06	2.45024e+06	3.64003e+06	2.85784e+06	2.91481e+06	3.21219e+06	2.6877e+06	3.22717e+06	2.58535e+06	2.95403e+06	2.48007e+06	-0.162534	0.239248	-0.464306
Q8BI84	Melanoma inhibitory activity protein 3 OS=Mus musculus GN=Mia3 PE=1 SV=2 - [MIA3_MOUSE]	161233	216074	150513	177843	161539	197907	210478	158932	196923	305868	162439	241594	280569	0.300258	0.238786	0.524534
P97300	Neuroplastin OS=Mus musculus GN=Nptn PE=1 SV=3 - [NPTN_MOUSE]	276905	358225	138700	162635	218754	270717	289255	209532	212026	175124	158134	213484	218381	-0.309046	0.238256	-0.504441
Q3TZZ7	Extended synaptotagmin-2 OS=Mus musculus GN=Esyt2 PE=1 SV=1 - [ESYT2_MOUSE]	875875	1.12955e+06	937956	1.07989e+06	1.32671e+06	968573	1.10523e+06	970840	946319	927707	1.10327e+06	955520	836663	-0.148631	0.237296	-0.476818
Q8QZY6	Tetraspanin-14 OS=Mus musculus GN=Tspan14 PE=1 SV=1 - [TSN14_MOUSE]	165124	209343	162908	153802	177650	165087	150484	117348	185816	195397	140259	130444	96879.7	-0.229083	0.236781	-0.462667
Q9DCL2	MIP18 family protein FAM96A OS=Mus musculus GN=Fam96a PE=2 SV=1 - [FA96A_MOUSE]	33791.2	37353.7	47460.2	46576.2	36412.4	41108.3	41568.6	33609.8	36649.4	29271	42765.6	40120.5	36513.8	-0.154401	0.236781	-0.453096
Q9CQG2	Methyltransferase-like protein 16 OS=Mus musculus GN=Mettl16 PE=2 SV=1 - [MET16_MOUSE]	13250.4	14692.5	21510.9	35939.7	20508.6	19755.7	19922.6	23695.6	23321.8	24008.8	38144.3	19485.4	31834.5	0.363062	0.235543	0.453959
P48722	Heat shock 70 kDa protein 4L OS=Mus musculus GN=Hspa4l PE=1 SV=2 - [HS74L_MOUSE]	209851	269947	244379	313117	314397	265788	300468	205726	229861	236301	254792	307609	223771	-0.173121	0.235078	-0.45487
Q9CZB0	Succinate dehydrogenase cytochrome b560 subunit, mitochondrial OS=Mus musculus GN=Sdhc PE=2 SV=1 - [C560_MOUSE]	452026	388990	391727	318036	262109	306490	227003	492321	397979	417649	513723	454763	207838	0.304779	0.234567	0.453117
P62855	40S ribosomal protein S26 OS=Mus musculus GN=Rps26 PE=2 SV=3 - [RS26_MOUSE]	1.4266e+06	1.27285e+06	1.42949e+06	1.34764e+06	1.70832e+06	913446	1.28169e+06	1.6692e+06	1.20026e+06	1.47828e+06	1.89984e+06	1.7579e+06	1.30503e+06	0.211659	0.234109	0.452301
Q91YT0	NADH dehydrogenase [ubiquinone] flavoprotein 1, mitochondrial OS=Mus musculus GN=Ndufv1 PE=1 SV=1 - [NDUV1_MOUSE]	2.08994e+06	2.08717e+06	1.95662e+06	1.99093e+06	2.33629e+06	1.82816e+06	1.87872e+06	2.80086e+06	2.48873e+06	2.01889e+06	2.69972e+06	2.15657e+06	1.71799e+06	0.193067	0.233905	0.5367
Q99JI4	26S proteasome non-ATPase regulatory subunit 6 OS=Mus musculus GN=Psmd6 PE=1 SV=1 - [PSMD6_MOUSE]	923373	832586	1.10494e+06	1.09351e+06	1.10043e+06	1.01079e+06	1.08536e+06	894440	861890	1.07711e+06	837956	1.04418e+06	893439	-0.128005	0.232618	-0.456518
P24638	Lysosomal acid phosphatase OS=Mus musculus GN=Acp2 PE=2 SV=2 - [PPAL_MOUSE]	328185	422874	302006	235666	232962	308503	305661	279059	240852	254689	284085	270366	258282	-0.205819	0.231975	-0.548533
Q9CQ10	Charged multivesicular body protein 3 OS=Mus musculus GN=Chmp3 PE=1 SV=3 - [CHMP3_MOUSE]	81626.2	86534.2	89886.4	37492.1	56377.8	66943.3	67370.5	121379	103183	77626.4	85965.7	69052	61827.9	0.31658	0.23194	0.45431
P45377	Aldose reductase-related protein 2 OS=Mus musculus GN=Akr1b8 PE=1 SV=2 - [ALD2_MOUSE]	59420.1	44076.4	14123.4	10848.5	25835.1	6362.2	60885.8	51377.9	43448.9	80175.5	61091.6	4817.36	75198.3	0.735175	0.231338	0.454994
Q80TM9	Nischarin OS=Mus musculus GN=Nisch PE=1 SV=2 - [NISCH_MOUSE]	13061.4	30008.5	26971.4	21333.8	31518	18270.9	27750.5	14164	23182.6	15815.4	15903.2	24697.9	21629.2	-0.327355	0.231338	-0.473601
Q8BH60	Golgi-associated PDZ and coiled-coil motif-containing protein OS=Mus musculus GN=Gopc PE=1 SV=1 - [GOPC_MOUSE]	24352.4	33721.5	18896.9	20869.4	21928.9	38358.8	28355.2	31536.9	36872.5	22254.1	23383.3	45562.3	42848	0.340963	0.231338	0.455898
P62717	60S ribosomal protein L18a OS=Mus musculus GN=Rpl18a PE=1 SV=1 - [RL18A_MOUSE]	2.7306e+06	3.46281e+06	2.66361e+06	2.49126e+06	3.191e+06	3.1068e+06	2.94317e+06	3.25823e+06	2.52826e+06	4.43996e+06	2.94663e+06	3.56594e+06	3.44095e+06	0.193425	0.231027	0.467366
Q91XF0	Pyridoxine-5'-phosphate oxidase OS=Mus musculus GN=Pnpo PE=1 SV=1 - [PNPO_MOUSE]	129143	103928	149645	231570	72196.6	112025	244262	120803	138495	84269.7	99197.7	136013	41353.2	-0.52738	0.231027	-0.484204
Q9JLI6	Selenocysteine lyase OS=Mus musculus GN=Scly PE=1 SV=1 - [SCLY_MOUSE]	33835.7	32821.5	32528.5	33597.9	44151.1	27762.8	37658.2	31533.3	49548.9	46770.8	34791.5	36077.2	39692	0.198733	0.231027	0.456842
Q9Z1M8	Protein Red OS=Mus musculus GN=Ik PE=2 SV=2 - [RED_MOUSE]	39534.6	61060.8	32678.3	50044.2	52616.8	55144	46981.8	40001.4	28093.5	34712.6	33829.6	56406.1	46748.8	-0.273105	0.230161	-0.456942
Q7M6Y3	Phosphatidylinositol-binding clathrin assembly protein OS=Mus musculus GN=Picalm PE=1 SV=1 - [PICAL_MOUSE]	2.13187e+06	3.11638e+06	2.3789e+06	2.75419e+06	2.50215e+06	2.30468e+06	2.73706e+06	2.13813e+06	3.23633e+06	2.25009e+06	2.13287e+06	1.69414e+06	1.52883e+06	-0.243266	0.22992	-0.465843
Q9DBU0	Transmembrane 9 superfamily member 1 OS=Mus musculus GN=Tm9sf1 PE=2 SV=2 - [TM9S1_MOUSE]	34236.2	44443.2	51611.2	49646.3	39931.8	50615.1	49515.3	55485.8	42222.2	47459	58964.6	59305.8	45727.5	0.172701	0.22992	0.456732
P05132	cAMP-dependent protein kinase catalytic subunit alpha OS=Mus musculus GN=Prkaca PE=1 SV=3 - [KAPCA_MOUSE]	834832	533613	745729	945308	794553	696508	981547	609612	724115	619664	689589	870974	532169	-0.228892	0.229704	-0.467307
Q91Z53	Glyoxylate reductase/hydroxypyruvate reductase OS=Mus musculus GN=Grhpr PE=1 SV=1 - [GRHPR_MOUSE]	11799.1	18989	17851.7	12499.2	17410.8	13094.8	17731.9	12052.6	20028.9	13889.8	12387.7	9442.19	7154.55	-0.322799	0.229071	-0.459904
Q62203	Splicing factor 3A subunit 2 OS=Mus musculus GN=Sf3a2 PE=2 SV=2 - [SF3A2_MOUSE]	58034.1	59850	40672.6	26666.2	39813.3	77239.7	66752.2	47893.1	34269.9	34028.2	26561.7	38096.7	58599.8	-0.401617	0.228704	-0.477455
Q9D020	Cytosolic 5'-nucleotidase 3A OS=Mus musculus GN=Nt5c3a PE=1 SV=4 - [5NT3A_MOUSE]	165760	229439	199750	202796	192340	231572	269558	128165	136696	171151	199064	205201	242631	-0.239184	0.228631	-0.458556
Q3UX10	Tubulin alpha chain-like 3 OS=Mus musculus GN=Tubal3 PE=2 SV=2 - [TBAL3_MOUSE]	58704.7	44529.1	47796	52187.8	51577.7	53861.2	64898.6	70198.5	72113.9	56002.4	101670	113791	30688.9	0.47314	0.228065	0.611685
Q9D8Y0	EF-hand domain-containing protein D2 OS=Mus musculus GN=Efhd2 PE=1 SV=1 - [EFHD2_MOUSE]	2.4461e+06	3.84644e+06	4.27231e+06	3.48527e+06	3.92447e+06	4.09066e+06	4.42411e+06	3.28338e+06	2.81512e+06	3.33505e+06	2.65691e+06	3.68858e+06	3.92435e+06	-0.204576	0.227382	-0.471998
P04919	Band 3 anion transport protein OS=Mus musculus GN=Slc4a1 PE=1 SV=1 - [B3AT_MOUSE]	197476	238094	360562	395489	435240	58947.4	93602.6	479142	472007	237768	337529	374683	276236	0.513577	0.227198	0.477268
P57776	Elongation factor 1-delta OS=Mus musculus GN=Eef1d PE=1 SV=3 - [EF1D_MOUSE]	2.64598e+06	3.47086e+06	2.34093e+06	2.56888e+06	2.88701e+06	3.28829e+06	3.68961e+06	3.54221e+06	3.20498e+06	3.40218e+06	2.82663e+06	3.4863e+06	3.58332e+06	0.16276	0.227198	0.488876
Q9CQ48	NudC domain-containing protein 2 OS=Mus musculus GN=Nudcd2 PE=1 SV=1 - [NUDC2_MOUSE]	260497	300050	368153	353510	381309	342442	417824	246954	232922	251709	385582	299431	364023	-0.222489	0.226765	-0.460096
Q6A0A2	La-related protein 4B OS=Mus musculus GN=Larp4b PE=1 SV=2 - [LAR4B_MOUSE]	235133	327726	246232	266099	325692	190828	239975	211394	222642	239902	211881	274116	201535	-0.205612	0.226735	-0.49372
P98078	Disabled homolog 2 OS=Mus musculus GN=Dab2 PE=1 SV=2 - [DAB2_MOUSE]	4.24365e+06	4.46359e+06	4.11781e+06	4.41462e+06	4.08721e+06	4.86819e+06	5.15733e+06	3.83055e+06	4.18569e+06	4.15811e+06	3.69789e+06	4.61432e+06	4.4591e+06	-0.107395	0.226505	-0.465313
P50285	Dimethylaniline monooxygenase [N-oxide-forming] 1 OS=Mus musculus GN=Fmo1 PE=1 SV=1 - [FMO1_MOUSE]	120169	120646	87601.2	153636	123539	107043	116559	194542	419573	158787	238385	131226	67674	0.767841	0.226503	0.644622
Q91V61	Sideroflexin-3 OS=Mus musculus GN=Sfxn3 PE=1 SV=1 - [SFXN3_MOUSE]	7.37879e+06	9.22017e+06	7.04004e+06	5.74805e+06	7.82341e+06	5.89447e+06	5.75528e+06	6.66367e+06	7.64731e+06	6.10911e+06	5.51426e+06	5.43859e+06	4.08647e+06	-0.240099	0.22605	-0.464105
O09172	Glutamate--cysteine ligase regulatory subunit OS=Mus musculus GN=Gclm PE=2 SV=1 - [GSH0_MOUSE]	66557	90162	55292.7	47289.2	61106	107390	80080.3	72155.2	80716.3	89676.4	77922.7	116049	95399.7	0.289119	0.225358	0.473529
Q80YA3	Phospholipase DDHD1 OS=Mus musculus GN=Ddhd1 PE=2 SV=1 - [DDHD1_MOUSE]	83445.9	94671.5	91766.4	85556.5	101614	111329	81380.6	92452.5	95698	91231	104089	133977	107966	0.167288	0.225358	0.464414
Q8BGS2	BolA-like protein 2 OS=Mus musculus GN=Bola2 PE=1 SV=1 - [BOLA2_MOUSE]	297617	343929	241828	269655	233283	337277	345061	339361	362561	274823	320710	347201	339082	0.161923	0.224637	0.483971
A2AJI0	MAP7 domain-containing protein 1 OS=Mus musculus GN=Map7d1 PE=1 SV=1 - [MA7D1_MOUSE]	74156.7	167712	55571.3	85594.9	121568	114170	97989.1	151824	147085	159063	83482.9	102816	144866	0.361175	0.224251	0.469834
P0DN34	NADH dehydrogenase [ubiquinone] 1 beta subcomplex subunit 1 OS=Mus musculus GN=Ndufb1 PE=3 SV=1 - [NDUB1_MOUSE]	240156	189429	149499	184441	90202.9	137875	96876	342776	333581	173587	323690	153811	135380	0.648836	0.224251	0.630932
P10922	Histone H1.0 OS=Mus musculus GN=H1f0 PE=2 SV=4 - [H10_MOUSE]	192.303	6095.28	45982.2	11291.3	44930.6	25652	7030.03	613.508	579.679	1750.25	1922.71	24425.5	7563.41	-1.71515	0.224251	-0.537936
P12970	60S ribosomal protein L7a OS=Mus musculus GN=Rpl7a PE=2 SV=2 - [RL7A_MOUSE]	4.47076e+06	5.99525e+06	3.91041e+06	4.13857e+06	4.42183e+06	4.57031e+06	4.59287e+06	5.45913e+06	4.48102e+06	5.89474e+06	4.43873e+06	4.95375e+06	5.48008e+06	0.158408	0.224251	0.459425
P51829	Adenylate cyclase type 7 OS=Mus musculus GN=Adcy7 PE=2 SV=2 - [ADCY7_MOUSE]	57375.9	80832.5	52896	49066.7	41432.9	50659	48634.8	51763.2	49759.1	39600.7	39382.3	51178	30755.2	-0.315032	0.224251	-0.549515
P52633	Signal transducer and transcription activator 6 OS=Mus musculus GN=Stat6 PE=1 SV=2 - [STAT6_MOUSE]	68192.9	74161	76630.3	69516.6	109880	82816.8	79291.2	55079.5	62949.4	91467.6	64359.4	65998.5	81458.3	-0.189402	0.224251	-0.387835
P56546	C-terminal-binding protein 2 OS=Mus musculus GN=Ctbp2 PE=1 SV=2 - [CTBP2_MOUSE]	187923	204006	163735	203421	171841	218658	194517	158232	159041	139089	116678	215319	209991	-0.206632	0.224251	-0.479397
P62849	40S ribosomal protein S24 OS=Mus musculus GN=Rps24 PE=1 SV=1 - [RS24_MOUSE]	798869	736098	922831	1.25152e+06	891954	735069	822577	966665	868332	884396	1.38148e+06	985394	829048	0.16417	0.224251	0.3025
P70677	Caspase-3 OS=Mus musculus GN=Casp3 PE=1 SV=1 - [CASP3_MOUSE]	59869.2	90135.8	91835.3	102154	93271.7	91171.9	127053	77523.9	68319.7	108250	76960.4	80513.4	75163	-0.207063	0.224251	-0.403669
P80315	T-complex protein 1 subunit delta OS=Mus musculus GN=Cct4 PE=1 SV=3 - [TCPD_MOUSE]	3.39486e+06	4.27858e+06	3.89121e+06	4.05761e+06	4.77273e+06	4.21327e+06	4.59828e+06	4.28152e+06	4.11811e+06	5.09812e+06	3.99829e+06	5.06129e+06	5.08542e+06	0.143002	0.224251	0.480669
P97825	Hematological and neurological expressed 1 protein OS=Mus musculus GN=Hn1 PE=1 SV=3 - [HN1_MOUSE]	263616	316629	410071	403409	364747	403018	399518	314780	308156	224506	323805	440236	233576	-0.250651	0.224251	-0.475082
Q62419	Endophilin-A2 OS=Mus musculus GN=Sh3gl1 PE=1 SV=1 - [SH3G1_MOUSE]	163435	201843	228082	195438	210679	210645	231580	155084	190831	190783	200197	217400	162901	-0.145497	0.224251	-0.465603
Q6IFX2	Keratin, type I cytoskeletal 42 OS=Mus musculus GN=Krt42 PE=1 SV=1 - [K1C42_MOUSE]	173549	190234	748531	153302	165633	2.69633e+07	234792	360121	144133	1.48245e+07	85418.1	114747	150912	-0.646189	0.224251	-0.0997576
Q6PDL0	Cytoplasmic dynein 1 light intermediate chain 2 OS=Mus musculus GN=Dync1li2 PE=1 SV=2 - [DC1L2_MOUSE]	196936	210472	283013	280200	298650	274466	284776	165149	156534	309119	149347	244451	224324	-0.327593	0.224251	-0.561255
Q6PGF7	Exocyst complex component 8 OS=Mus musculus GN=Exoc8 PE=1 SV=1 - [EXOC8_MOUSE]	71274.6	102918	62089.3	106208	106213	73582.3	130546	116256	124568	100459	113828	107886	94234.9	0.232085	0.224251	0.494105
Q80UY2	E3 ubiquitin-protein ligase KCMF1 OS=Mus musculus GN=Kcmf1 PE=2 SV=1 - [KCMF1_MOUSE]	10255.8	8692.86	9402.5	17926.6	8273.95	9075.18	17823	12358	25212.8	12749.5	17486.3	17965.8	8728.77	0.436812	0.224251	0.443996
Q8BFZ3	Beta-actin-like protein 2 OS=Mus musculus GN=Actbl2 PE=1 SV=1 - [ACTBL_MOUSE]	544133	405662	897003	560917	672868	1.46663e+06	842868	385847	415525	661500	1.25859e+06	374572	472018	-0.37278	0.224251	-0.274808
Q8K2K6	Arf-GAP domain and FG repeat-containing protein 1 OS=Mus musculus GN=Agfg1 PE=1 SV=2 - [AGFG1_MOUSE]	186507	214413	207011	188726	180290	343218	278431	167472	181850	125689	226159	155644	242050	-0.318398	0.224251	-0.470664
Q8R3I3	Conserved oligomeric Golgi complex subunit 6 OS=Mus musculus GN=Cog6 PE=2 SV=2 - [COG6_MOUSE]	36110.2	50449.5	47308.9	45044.4	63513.4	44773.9	46714.5	38530.7	38199.2	43892.4	40528.8	50043.9	40126.1	-0.187556	0.224251	-0.495725
Q91Z38	Tetratricopeptide repeat protein 1 OS=Mus musculus GN=Ttc1 PE=2 SV=1 - [TTC1_MOUSE]	90658	174423	168251	170725	178709	165403	202474	105185	99335.4	156821	156568	161891	196703	-0.170216	0.224251	-0.276841
Q922H1	Protein arginine N-methyltransferase 3 OS=Mus musculus GN=Prmt3 PE=1 SV=2 - [ANM3_MOUSE]	4741.48	6399.64	4377.91	5862.2	8506.46	1520.27	3887.93	10401	6983.49	5903.42	6031.12	5173.71	5228.85	0.392815	0.224251	0.412868
Q9D5V6	Synapse-associated protein 1 OS=Mus musculus GN=Syap1 PE=1 SV=1 - [SYAP1_MOUSE]	197657	229490	157790	219498	210352	309275	254238	176936	173304	176881	199241	181762	253911	-0.219324	0.224251	-0.440959
Q9EQQ9	Bifunctional protein NCOAT OS=Mus musculus GN=Mgea5 PE=1 SV=2 - [NCOAT_MOUSE]	11744.7	12662.1	11981.7	13255.6	13739.9	12643.2	14639.9	21593.2	17216.9	10272.2	17869.1	15489.5	12247.5	0.285004	0.224251	0.607256
Q9JJ89	Coiled-coil domain-containing protein 86 OS=Mus musculus GN=Ccdc86 PE=1 SV=2 - [CCD86_MOUSE]	7214.07	8207.38	8517.08	8019.66	17912.9	11079.5	6789.37	16033.6	11967.7	18245.5	17000.6	936.523	17688.1	0.495757	0.224251	0.411921
Q9R049	E3 ubiquitin-protein ligase AMFR OS=Mus musculus GN=Amfr PE=1 SV=2 - [AMFR_MOUSE]	16872.2	41919.7	23294.9	18489.5	51772.2	14484	15869.1	35570.1	37853.3	51410.5	32465.8	38813.2	27089.5	0.511256	0.224251	0.52686
Q9WTI7	Unconventional myosin-Ic OS=Mus musculus GN=Myo1c PE=1 SV=2 - [MYO1C_MOUSE]	3.1989e+06	4.10803e+06	3.50778e+06	2.96325e+06	3.70477e+06	2.92445e+06	2.94796e+06	3.93373e+06	3.94829e+06	3.95589e+06	4.21291e+06	3.79266e+06	2.86703e+06	0.182013	0.224251	0.528016
O54692	Centromere/kinetochore protein zw10 homolog OS=Mus musculus GN=Zw10 PE=2 SV=3 - [ZW10_MOUSE]	74930.6	91220.6	135274	116148	79097.3	72930	84826.4	95361.7	95950.5	136308	112385	119205	106054	0.246087	0.224003	0.483931
Q6A0A9	Constitutive coactivator of PPAR-gamma-like protein 1 OS=Mus musculus GN=FAM120A PE=1 SV=2 - [F120A_MOUSE]	340580	338536	390652	425739	335438	410127	327620	365000	374667	369300	464616	402428	434772	0.13086	0.223501	0.46718
Q91WG2	Rab GTPase-binding effector protein 2 OS=Mus musculus GN=Rabep2 PE=2 SV=3 - [RABE2_MOUSE]	21342.5	15460.8	15275.7	15115	18440.1	27729.6	18013.2	16526.6	15370.7	15740.9	16204.9	12869.6	17699.3	-0.25428	0.223501	-0.533463
Q01405	Protein transport protein Sec23A OS=Mus musculus GN=Sec23a PE=1 SV=2 - [SC23A_MOUSE]	327702	345585	271661	320620	305256	328208	296295	250754	270538	349951	260718	279768	310845	-0.127478	0.223162	-0.46919
Q9DB20	ATP synthase subunit O, mitochondrial OS=Mus musculus GN=Atp5o PE=1 SV=1 - [ATPO_MOUSE]	4.21553e+06	4.66713e+06	4.23179e+06	3.38116e+06	3.53593e+06	4.19725e+06	3.76876e+06	5.17732e+06	3.96727e+06	4.58961e+06	4.75317e+06	4.30815e+06	3.73092e+06	0.144523	0.223022	0.466071
Q9CQE8	UPF0568 protein C14orf166 homolog OS=Mus musculus PE=2 SV=1 - [CN166_MOUSE]	573419	710119	600523	609769	761965	701320	691694	584548	610008	720767	629314	577416	486192	-0.143171	0.221908	-0.467406
Q4FZF3	Probable ATP-dependent RNA helicase DDX49 OS=Mus musculus GN=Ddx49 PE=2 SV=1 - [DDX49_MOUSE]	53703.8	29019.9	19975.3	19151	28146.1	35744.3	34232.4	46268.2	44249.4	34730	29003.2	41421.9	43155.1	0.341038	0.22175	0.497153
Q9JHG7	Phosphatidylinositol 4,5-bisphosphate 3-kinase catalytic subunit gamma isoform OS=Mus musculus GN=Pik3cg PE=1 SV=2 - [PK3CG_MOUSE]	10278.8	6515.41	12635.6	12443.2	9740.34	11779	9660.18	8726.71	10212.7	7061.39	10118.9	7179.03	9763.68	-0.238849	0.221457	-0.485431
Q3UPL0	Protein transport protein Sec31A OS=Mus musculus GN=Sec31a PE=1 SV=2 - [SC31A_MOUSE]	2.11631e+06	2.30734e+06	2.68435e+06	2.98531e+06	2.50112e+06	2.52223e+06	2.70097e+06	2.11461e+06	2.25723e+06	2.34012e+06	2.37815e+06	2.53342e+06	2.45014e+06	-0.117913	0.221185	-0.503946
Q62465	Synaptic vesicle membrane protein VAT-1 homolog OS=Mus musculus GN=Vat1 PE=1 SV=3 - [VAT1_MOUSE]	1.73303e+07	1.90375e+07	1.66383e+07	1.8495e+07	1.93361e+07	1.93503e+07	2.0641e+07	1.67683e+07	1.66694e+07	1.5737e+07	1.45735e+07	2.00466e+07	1.93538e+07	-0.120559	0.221185	-0.472343
Q8VDW0	ATP-dependent RNA helicase DDX39A OS=Mus musculus GN=Ddx39a PE=2 SV=1 - [DX39A_MOUSE]	439897	407882	483299	435168	462117	444222	411063	366905	275852	378313	262618	548640	428666	-0.225288	0.221185	-0.526692
Q9D379	Epoxide hydrolase 1 OS=Mus musculus GN=Ephx1 PE=1 SV=2 - [HYEP_MOUSE]	402210	393222	366047	316196	364825	371817	309173	327570	339403	254273	377017	300266	358993	-0.143999	0.220859	-0.468564
Q8BGD6	Putative sodium-coupled neutral amino acid transporter 9 OS=Mus musculus GN=Slc38a9 PE=1 SV=1 - [S38A9_MOUSE]	103315	84396.5	90249.2	67912.4	80439.8	68483	87666.7	79399.9	89101.4	58991.7	86048.9	63138.9	46648.7	-0.237992	0.220792	-0.469605
P35700	Peroxiredoxin-1 OS=Mus musculus GN=Prdx1 PE=1 SV=1 - [PRDX1_MOUSE]	4.21497e+07	3.94536e+07	3.82273e+07	3.62953e+07	3.8896e+07	4.40506e+07	4.50331e+07	3.6776e+07	3.96561e+07	3.49847e+07	3.89441e+07	3.68047e+07	4.14947e+07	-0.0908293	0.220547	-0.482141
Q91VJ4	Serine/threonine-protein kinase 38 OS=Mus musculus GN=Stk38 PE=1 SV=1 - [STK38_MOUSE]	181065	197200	194809	159935	149746	205656	214146	121395	131563	151189	205746	170759	188820	-0.203682	0.219968	-0.47081
Q8VDD5	Myosin-9 OS=Mus musculus GN=Myh9 PE=1 SV=4 - [MYH9_MOUSE]	1.68526e+08	2.35445e+08	1.53985e+08	5.64662e+07	1.06441e+08	9.92867e+07	5.43791e+07	2.0771e+08	1.87607e+08	2.04038e+08	1.8545e+08	1.57484e+08	9.72294e+07	0.47173	0.219348	0.492164
Q9JIF7	Coatomer subunit beta OS=Mus musculus GN=Copb1 PE=1 SV=1 - [COPB_MOUSE]	3.19983e+06	3.5574e+06	3.68511e+06	4.01568e+06	3.83558e+06	3.6984e+06	4.29517e+06	3.47852e+06	3.21022e+06	3.5505e+06	3.42606e+06	3.95516e+06	3.28114e+06	-0.108353	0.216394	-0.48418
B2RXC1	Trafficking protein particle complex subunit 11 OS=Mus musculus GN=Trappc11 PE=2 SV=1 - [TPC11_MOUSE]	342887	308289	284839	383925	291975	317131	425237	354900	273399	290620	309517	298882	258949	-0.175947	0.21624	-0.493689
Q91VC3	Eukaryotic initiation factor 4A-III OS=Mus musculus GN=Eif4a3 PE=2 SV=3 - [IF4A3_MOUSE]	1.27062e+06	1.30216e+06	1.81497e+06	1.91533e+06	1.66399e+06	1.39642e+06	1.89937e+06	1.41087e+06	1.30695e+06	1.41687e+06	1.56398e+06	1.51058e+06	1.33453e+06	-0.176234	0.216228	-0.526286
Q03265	ATP synthase subunit alpha, mitochondrial OS=Mus musculus GN=Atp5a1 PE=1 SV=1 - [ATPA_MOUSE]	6.52782e+07	7.84607e+07	6.27203e+07	7.03181e+07	7.21427e+07	6.77031e+07	7.84541e+07	7.0203e+07	6.24684e+07	7.41833e+07	6.10248e+07	6.48376e+07	6.12384e+07	-0.107229	0.215731	-0.47866
Q9DAA6	Exosome complex component CSL4 OS=Mus musculus GN=Exosc1 PE=2 SV=1 - [EXOS1_MOUSE]	62924.3	114008	112651	111522	124362	140570	169478	72745.9	57131	101133	93342.9	105701	130778	-0.352705	0.215731	-0.482558
P70280	Vesicle-associated membrane protein 7 OS=Mus musculus GN=Vamp7 PE=1 SV=1 - [VAMP7_MOUSE]	197217	227601	240741	226069	251003	154185	203021	212806	210725	158154	195625	197578	154475	-0.186903	0.213761	-0.485169
P68040	Guanine nucleotide-binding protein subunit beta-2-like 1 OS=Mus musculus GN=Gnb2l1 PE=1 SV=3 - [GBLP_MOUSE]	1.20484e+07	1.09153e+07	9.96909e+06	1.01979e+07	1.36755e+07	1.22673e+07	1.37696e+07	1.23728e+07	1.29405e+07	1.30965e+07	1.15999e+07	1.35637e+07	1.43205e+07	0.133522	0.213388	0.500772
P55302	Alpha-2-macroglobulin receptor-associated protein OS=Mus musculus GN=Lrpap1 PE=1 SV=1 - [AMRP_MOUSE]	852948	992897	915410	922069	863227	1.01612e+06	1.13284e+06	1.03447e+06	905664	954232	996789	1.23175e+06	1.49597e+06	0.205784	0.213014	0.497828
Q9QZQ8	Core histone macro-H2A.1 OS=Mus musculus GN=H2afy PE=1 SV=3 - [H2AY_MOUSE]	1.19856e+07	1.06436e+07	1.17645e+07	4.58895e+06	8.9128e+06	4.84574e+06	4.40545e+06	1.53581e+07	1.08469e+07	1.30057e+07	1.01676e+07	8.90463e+06	7.54249e+06	0.426369	0.213014	0.484333
P62915	Transcription initiation factor IIB OS=Mus musculus GN=Gtf2b PE=1 SV=1 - [TF2B_MOUSE]	62075.1	74072.1	75345.1	65453	86635.8	77600.6	86900.1	50988.7	51177.7	78512.8	34418.2	71039.8	82509.7	-0.29613	0.212462	-0.538787
Q04750	DNA topoisomerase 1 OS=Mus musculus GN=Top1 PE=1 SV=2 - [TOP1_MOUSE]	315770	272905	380275	208633	270520	236250	185937	382130	300903	471350	249871	317070	271080	0.313641	0.212279	0.477207
Q9QYE6	Golgin subfamily A member 5 OS=Mus musculus GN=Golga5 PE=1 SV=2 - [GOGA5_MOUSE]	106840	138954	128984	99022.2	134991	139174	113553	122824	105797	216563	125386	154829	170712	0.279188	0.212279	0.504007
P27612	Phospholipase A-2-activating protein OS=Mus musculus GN=Plaa PE=2 SV=4 - [PLAP_MOUSE]	818123	910756	833472	1.08176e+06	876619	897768	1.11186e+06	861230	892156	837668	809581	921718	803907	-0.126861	0.211142	-0.520653
Q9CQJ6	Density-regulated protein OS=Mus musculus GN=Denr PE=2 SV=1 - [DENR_MOUSE]	97209.2	111421	111556	69257.6	91068.3	78497.6	106359	105928	88597.1	81821.4	71161.1	59764.2	77519.6	-0.234399	0.210984	-0.481183
Q9R1K9	Centrin-2 OS=Mus musculus GN=Cetn2 PE=1 SV=1 - [CETN2_MOUSE]	124691	135540	154125	182577	224214	123231	158108	120448	146924	123892	144435	112311	145596	-0.251874	0.210741	-0.533764
P01887	Beta-2-microglobulin OS=Mus musculus GN=B2m PE=1 SV=2 - [B2MG_MOUSE]	296914	181884	235006	418461	209616	164333	389562	687244	423117	219846	403974	698263	122653	0.652981	0.210423	0.502909
Q9D1Q4	Dolichol-phosphate mannosyltransferase subunit 3 OS=Mus musculus GN=Dpm3 PE=3 SV=1 - [DPM3_MOUSE]	0	274.327	283.729	89.5306	0	0	131.347	48.072	48.1681	10.8701	14.744	56.7514	1.04414	-1.89392	0.2098	-0.590515
Q8VEK3	Heterogeneous nuclear ribonucleoprotein U OS=Mus musculus GN=Hnrnpu PE=1 SV=1 - [HNRPU_MOUSE]	1.19803e+07	1.01488e+07	1.4311e+07	1.2585e+07	1.35281e+07	1.2771e+07	1.46735e+07	1.16398e+07	9.73761e+06	1.20838e+07	1.24894e+07	1.28788e+07	1.10551e+07	-0.142526	0.208968	-0.493528
Q62318	Transcription intermediary factor 1-beta OS=Mus musculus GN=Trim28 PE=1 SV=3 - [TIF1B_MOUSE]	2.41079e+06	2.47671e+06	3.30008e+06	2.64683e+06	3.02992e+06	2.68737e+06	3.07107e+06	2.4885e+06	2.28337e+06	2.45949e+06	2.32377e+06	2.89423e+06	2.78459e+06	-0.142847	0.208668	-0.493723
Q9D1G2	Phosphomevalonate kinase OS=Mus musculus GN=Pmvk PE=2 SV=3 - [PMVK_MOUSE]	5676.5	8993.86	3602.68	11007.5	8440.9	5346.5	9994.43	10698.1	6912.45	12065.5	6751.8	10286	13062.8	0.394285	0.207913	0.484331
Q8BH04	Phosphoenolpyruvate carboxykinase [GTP], mitochondrial OS=Mus musculus GN=Pck2 PE=2 SV=1 - [PCKGM_MOUSE]	135220	225058	204149	212204	168340	213288	302300	163316	160528	133412	144008	209906	206282	-0.299169	0.206791	-0.507454
P34884	Macrophage migration inhibitory factor OS=Mus musculus GN=Mif PE=1 SV=2 - [MIF_MOUSE]	305689	544341	384197	339960	390724	394815	420826	389074	226959	165863	107753	397641	450862	-0.455425	0.205112	-0.54092
Q61205	Platelet-activating factor acetylhydrolase IB subunit gamma OS=Mus musculus GN=Pafah1b3 PE=1 SV=1 - [PA1B3_MOUSE]	52030.9	59496.2	65312.8	33222	69836.9	70625.9	77074.7	45340.3	38221.2	43453.8	41437.8	66417.8	60163.2	-0.312986	0.204231	-0.496196
P47934	Carnitine O-acetyltransferase OS=Mus musculus GN=Crat PE=1 SV=3 - [CACP_MOUSE]	410641	460399	394966	311336	495799	371990	377927	306585	342961	394938	232055	390880	408568	-0.221068	0.20342	-0.486272
P81117	Nucleobindin-2 OS=Mus musculus GN=Nucb2 PE=1 SV=2 - [NUCB2_MOUSE]	1.72111e+06	2.30311e+06	1.95794e+06	2.58567e+06	2.19077e+06	2.03505e+06	2.57955e+06	1.73096e+06	1.89783e+06	1.68928e+06	1.84714e+06	2.15505e+06	2.30358e+06	-0.180939	0.202794	-0.498655
Q810B6	Ankyrin repeat and FYVE domain-containing protein 1 OS=Mus musculus GN=Ankfy1 PE=2 SV=2 - [ANFY1_MOUSE]	1.31147e+06	1.46224e+06	1.6511e+06	1.41346e+06	1.7188e+06	1.26602e+06	1.58554e+06	1.34204e+06	1.36429e+06	1.48096e+06	1.32136e+06	1.42412e+06	1.28044e+06	-0.119369	0.202266	-0.524894
Q9CQN6	Transmembrane protein 14C OS=Mus musculus GN=Tmem14c PE=1 SV=1 - [TM14C_MOUSE]	700489	915032	477332	702524	618945	438943	572375	777065	824011	788599	1.12699e+06	971351	398859	0.365419	0.202266	0.490953
Q9JIH2	Nuclear pore complex protein Nup50 OS=Mus musculus GN=Nup50 PE=1 SV=3 - [NUP50_MOUSE]	30454	36334.2	38688.5	44927.6	14357.3	18992.4	36823.9	43766.6	43519.9	27903.1	33574.9	39234	66306.9	0.427667	0.202266	0.487409
Q9QXB9	Developmentally-regulated GTP-binding protein 2 OS=Mus musculus GN=Drg2 PE=1 SV=1 - [DRG2_MOUSE]	108318	174372	117832	171701	193043	200497	167857	108608	110129	114300	152944	165369	150932	-0.276363	0.201213	-0.503506
Q60925	D site-binding protein OS=Mus musculus GN=Dbp PE=2 SV=2 - [DBP_MOUSE]	1.24656e+06	818978	686388	2.1767e+06	688363	821457	1.43369e+06	823863	432483	399084	697813	783187	1.18847e+06	-0.641695	0.201058	-0.524608
Q60875	Rho guanine nucleotide exchange factor 2 OS=Mus musculus GN=Arhgef2 PE=1 SV=4 - [ARHG2_MOUSE]	336879	443846	375865	338331	459211	376700	442520	434054	330234	588023	441472	514395	446798	0.212801	0.200086	0.496586
Q91YP3	Putative deoxyribose-phosphate aldolase OS=Mus musculus GN=Dera PE=2 SV=1 - [DEOC_MOUSE]	51901.2	72910.1	84990.3	65573.6	74798.6	70813.1	94275.8	54269.2	49283.3	64289.4	71822.1	72963.6	64641	-0.227324	0.199574	-0.506957
Q61656	Probable ATP-dependent RNA helicase DDX5 OS=Mus musculus GN=Ddx5 PE=1 SV=2 - [DDX5_MOUSE]	2.23568e+06	2.51636e+06	2.21483e+06	2.22495e+06	1.9881e+06	2.08579e+06	2.1955e+06	2.31689e+06	1.99705e+06	2.30394e+06	2.61692e+06	2.7859e+06	2.42929e+06	0.124806	0.199213	0.497733
Q9R0Q7	Prostaglandin E synthase 3 OS=Mus musculus GN=Ptges3 PE=1 SV=1 - [TEBP_MOUSE]	1.93589e+06	1.70486e+06	1.94947e+06	2.20747e+06	2.42894e+06	2.37449e+06	3.01248e+06	1.94761e+06	2.02391e+06	1.85538e+06	1.91136e+06	2.22397e+06	1.45496e+06	-0.229203	0.198613	-0.519353
Q62376	U1 small nuclear ribonucleoprotein 70 kDa OS=Mus musculus GN=Snrnp70 PE=1 SV=2 - [RU17_MOUSE]	625530	624015	515115	462893	498128	794344	647017	534750	483237	486004	431804	563440	573958	-0.216893	0.198577	-0.535835
P48771	Cytochrome c oxidase subunit 7A2, mitochondrial OS=Mus musculus GN=Cox7a2 PE=1 SV=2 - [CX7A2_MOUSE]	576453	438261	617863	343521	498862	401031	380537	793569	769177	700929	479367	701352	238087	0.399736	0.19816	0.509469
Q9CQZ5	NADH dehydrogenase [ubiquinone] 1 alpha subcomplex subunit 6 OS=Mus musculus GN=Ndufa6 PE=1 SV=1 - [NDUA6_MOUSE]	140074	121934	103579	50614.2	39345	51963	82656.2	151372	121308	94078	139753	96482.5	87344.3	0.448574	0.19816	0.510023
Q9QXA5	U6 snRNA-associated Sm-like protein LSm4 OS=Mus musculus GN=Lsm4 PE=2 SV=1 - [LSM4_MOUSE]	97500	94689.2	161577	148110	134330	167261	160566	114766	97135.1	68098.4	114212	133444	142103	-0.303051	0.197958	-0.497896
Q9D0L7	Armadillo repeat-containing protein 10 OS=Mus musculus GN=Armc10 PE=1 SV=1 - [ARM10_MOUSE]	245408	324644	323548	240442	254190	206904	182726	342401	296686	311715	303357	309451	222496	0.229067	0.197372	0.505856
Q922H2	[Pyruvate dehydrogenase [lipoamide]] kinase isozyme 3, mitochondrial OS=Mus musculus GN=Pdk3 PE=2 SV=1 - [PDK3_MOUSE]	109336	148260	87718.8	101864	102854	146731	117162	104237	89889.5	89322.4	70294.4	97377.9	128982	-0.266193	0.197221	-0.500109
P21460	Cystatin-C OS=Mus musculus GN=Cst3 PE=2 SV=2 - [CYTC_MOUSE]	75330	119702	111930	113936	145276	109995	136329	99315.9	58577.5	111126	57898.9	126337	104694	-0.319838	0.195457	-0.495137
Q61696	Heat shock 70 kDa protein 1A OS=Mus musculus GN=Hspa1a PE=1 SV=2 - [HS71A_MOUSE]	185752	337135	197340	237882	133548	244515	209349	188855	258001	250195	308296	340207	303176	0.315654	0.19496	0.501994
Q60676	Serine/threonine-protein phosphatase 5 OS=Mus musculus GN=Ppp5c PE=1 SV=3 - [PPP5_MOUSE]	182683	263590	262628	329418	288107	221194	294172	108633	240663	196427	312288	188507	215191	-0.32334	0.193763	-0.497945
Q61072	Disintegrin and metalloproteinase domain-containing protein 9 OS=Mus musculus GN=Adam9 PE=1 SV=2 - [ADAM9_MOUSE]	63685.5	81429.6	68569	72826.4	98576.1	88312.8	70623.6	87498.2	102012	149338	64226.8	106601	77523.5	0.332577	0.193498	0.52327
Q9DCR2	AP-3 complex subunit sigma-1 OS=Mus musculus GN=Ap3s1 PE=1 SV=2 - [AP3S1_MOUSE]	116108	211581	240171	256204	285108	198517	266388	139737	138043	229854	178100	201219	195243	-0.318149	0.192678	-0.520416
Q9QXK3	Coatomer subunit gamma-2 OS=Mus musculus GN=Copg2 PE=2 SV=1 - [COPG2_MOUSE]	675925	755236	737447	938496	791268	668443	840674	584938	628783	688030	735113	770467	752924	-0.155895	0.192133	-0.509348
P03911	NADH-ubiquinone oxidoreductase chain 4 OS=Mus musculus GN=Mtnd4 PE=1 SV=1 - [NU4M_MOUSE]	70803.2	70774.8	47231.9	53725	48209.8	30960.2	33842.2	89730.2	66333	61997.2	147404	90002.2	19391.9	0.63985	0.19152	0.53259
P03888	NADH-ubiquinone oxidoreductase chain 1 OS=Mus musculus GN=Mtnd1 PE=1 SV=3 - [NU1M_MOUSE]	42986.1	40581	23422.5	18671	27413	19950.3	14888	43651.4	31458.8	44550	39038.8	48676.8	16384.5	0.47429	0.191469	0.499721
Q91VJ5	Polyglutamine-binding protein 1 OS=Mus musculus GN=Pqbp1 PE=2 SV=1 - [PQBP1_MOUSE]	106352	76476.7	154774	121134	149433	140811	147060	95772.3	91887.7	72493.2	117142	130623	118885	-0.293158	0.191469	-0.511663
Q9CQA5	Mediator of RNA polymerase II transcription subunit 4 OS=Mus musculus GN=Med4 PE=2 SV=1 - [MED4_MOUSE]	6083.03	1051.65	3653.69	7583.27	3279.57	1712.82	4422	17708.5	15553.6	3275.95	2120.72	12268.2	4078.61	1.20761	0.191468	0.620679
P61924	Coatomer subunit zeta-1 OS=Mus musculus GN=Copz1 PE=2 SV=1 - [COPZ1_MOUSE]	969198	1.5256e+06	1.3575e+06	1.62694e+06	1.4668e+06	1.3227e+06	1.72066e+06	1.02219e+06	1.02809e+06	1.41366e+06	1.20028e+06	1.32859e+06	1.37221e+06	-0.217316	0.189204	-0.518358
Q9Z2L7	Cytokine receptor-like factor 3 OS=Mus musculus GN=Crlf3 PE=2 SV=1 - [CRLF3_MOUSE]	424324	349264	558700	601439	399561	520862	578472	381173	508270	400344	429513	446261	280900	-0.266222	0.187708	-0.514471
Q99K01	Pyridoxal-dependent decarboxylase domain-containing protein 1 OS=Mus musculus GN=Pdxdc1 PE=1 SV=2 - [PDXD1_MOUSE]	110493	127752	109390	137476	113126	119541	112555	115135	114229	136104	121604	147737	155180	0.150535	0.187272	0.510471
P62892	60S ribosomal protein L39 OS=Mus musculus GN=Rpl39 PE=2 SV=2 - [RL39_MOUSE]	401444	285281	206913	99341.2	143053	260965	166257	459510	306070	231929	482574	228927	240491	0.540944	0.18578	0.505291
Q60817	Nascent polypeptide-associated complex subunit alpha OS=Mus musculus GN=Naca PE=1 SV=1 - [NACA_MOUSE]	3.3446e+06	4.00003e+06	3.18533e+06	4.05571e+06	4.61275e+06	4.45519e+06	4.04577e+06	4.19812e+06	3.76561e+06	6.24363e+06	3.9903e+06	4.96411e+06	4.61795e+06	0.226571	0.185667	0.513422
Q9QYI3	DnaJ homolog subfamily C member 7 OS=Mus musculus GN=Dnajc7 PE=1 SV=2 - [DNJC7_MOUSE]	73275	73522.8	87680.4	95239.6	118747	116239	92727.7	71977.6	63538.8	61517.1	76956.3	111790	75537.6	-0.288689	0.184935	-0.508064
Q5XG73	Acyl-CoA-binding domain-containing protein 5 OS=Mus musculus GN=Acbd5 PE=1 SV=1 - [ACBD5_MOUSE]	136725	161341	189710	170702	189055	164160	109707	197178	187727	276727	182811	164805	154687	0.276104	0.184196	0.510743
P56812	Programmed cell death protein 5 OS=Mus musculus GN=Pdcd5 PE=1 SV=3 - [PDCD5_MOUSE]	328514	417705	371802	383774	320396	415163	477865	307604	259901	295738	347832	352417	437919	-0.217659	0.184171	-0.507322
O35737	Heterogeneous nuclear ribonucleoprotein H OS=Mus musculus GN=Hnrnph1 PE=1 SV=3 - [HNRH1_MOUSE]	819314	928170	1.05201e+06	1.03029e+06	1.07222e+06	1.03712e+06	1.21879e+06	885273	730093	998714	670671	1.09521e+06	953871	-0.201976	0.184171	-0.50793
Q62448	Eukaryotic translation initiation factor 4 gamma 2 OS=Mus musculus GN=Eif4g2 PE=1 SV=2 - [IF4G2_MOUSE]	260090	359257	327693	399973	356688	378966	389011	352067	372226	361975	377594	461819	479613	0.183115	0.184171	0.507245
Q9DC48	Pre-mRNA-processing factor 17 OS=Mus musculus GN=Cdc40 PE=1 SV=1 - [PRP17_MOUSE]	20724.5	13364.3	41651	21408.2	34390.4	28497.3	54931.4	19811.2	17904.6	12896.7	25726.1	28928.4	15586.3	-0.608467	0.183671	-0.563985
Q8BUK6	Protein Hook homolog 3 OS=Mus musculus GN=Hook3 PE=1 SV=2 - [HOOK3_MOUSE]	202052	162765	197513	210525	231479	180110	182854	198050	254794	323368	207123	222574	182641	0.244643	0.181847	0.533496
Q60590	Alpha-1-acid glycoprotein 1 OS=Mus musculus GN=Orm1 PE=1 SV=1 - [A1AG1_MOUSE]	8798.49	17192.4	5033.8	8103.18	12943.5	11569.6	6244.59	18678.7	11319	13780.9	16330.2	8124.2	14215.6	0.460894	0.181755	0.515614
Q99L47	Hsc70-interacting protein OS=Mus musculus GN=St13 PE=2 SV=1 - [F10A1_MOUSE]	2.2004e+06	2.50466e+06	1.79809e+06	2.52899e+06	2.30968e+06	2.82519e+06	2.90446e+06	2.10722e+06	2.04888e+06	2.18808e+06	1.94949e+06	2.22913e+06	2.41414e+06	-0.177698	0.181755	-0.567557
Q99PM3	Transcription initiation factor IIA subunit 1 OS=Mus musculus GN=Gtf2a1 PE=2 SV=2 - [TF2AA_MOUSE]	82252.6	120522	95287.5	83108.1	74430.4	104097	98447.2	68386.7	55597.5	72954	74812	85601.6	110409	-0.270243	0.181755	-0.509969
P67871	Casein kinase II subunit beta OS=Mus musculus GN=Csnk2b PE=1 SV=1 - [CSK2B_MOUSE]	104668	129551	140884	164996	122269	163204	147322	71163.1	69454.5	93645.4	156982	147866	123214	-0.332354	0.180942	-0.519807
Q8BGH2	Sorting and assembly machinery component 50 homolog OS=Mus musculus GN=Samm50 PE=1 SV=1 - [SAM50_MOUSE]	370194	264291	205496	104111	163244	106609	77987.2	343265	404415	288843	277274	222431	135370	0.594089	0.180942	0.515995
Q91ZW3	SWI/SNF-related matrix-associated actin-dependent regulator of chromatin subfamily A member 5 OS=Mus musculus GN=Smarca5 PE=1 SV=1 - [SMCA5_MOUSE]	1.02957e+06	1.29474e+06	1.2339e+06	945408	1.12085e+06	994858	986690	1.28507e+06	999775	1.50698e+06	1.23533e+06	1.18817e+06	1.1556e+06	0.177095	0.179764	0.512564
P67984	60S ribosomal protein L22 OS=Mus musculus GN=Rpl22 PE=2 SV=2 - [RL22_MOUSE]	4.16519e+06	3.49798e+06	3.17734e+06	3.32907e+06	4.07244e+06	3.287e+06	4.00122e+06	4.01269e+06	3.73119e+06	4.51249e+06	4.19026e+06	4.55807e+06	3.36542e+06	0.155299	0.179435	0.513111
O89079	Coatomer subunit epsilon OS=Mus musculus GN=Cope PE=2 SV=3 - [COPE_MOUSE]	1.28907e+06	1.31468e+06	1.2511e+06	1.34083e+06	1.16051e+06	1.18171e+06	1.27762e+06	1.17013e+06	1.20461e+06	1.15422e+06	1.10539e+06	1.53541e+06	1.14726e+06	-0.0463958	0.17805	-0.193315
P62274	40S ribosomal protein S29 OS=Mus musculus GN=Rps29 PE=2 SV=2 - [RS29_MOUSE]	726.528	1182.86	5364.34	32159.3	8130.99	4706.84	0	1475.98	312.691	234.448	250.305	2981.55	339.956	-3.00142	0.17805	-0.5705
P62843	40S ribosomal protein S15 OS=Mus musculus GN=Rps15 PE=2 SV=2 - [RS15_MOUSE]	536944	194187	274696	202479	269517	254018	321002	690025	534116	473318	719989	501194	182284	0.817467	0.17805	0.789303
P84104	Serine/arginine-rich splicing factor 3 OS=Mus musculus GN=Srsf3 PE=1 SV=1 - [SRSF3_MOUSE]	1.43003e+06	1.34569e+06	1.63343e+06	1.16832e+06	1.54841e+06	1.22628e+06	1.54803e+06	1.75668e+06	1.30734e+06	1.72779e+06	1.5192e+06	1.58757e+06	1.55349e+06	0.155566	0.17805	0.518441
P97760	DNA-directed RNA polymerase II subunit RPB3 OS=Mus musculus GN=Polr2c PE=1 SV=2 - [RPB3_MOUSE]	223043	254159	232454	308024	291340	281088	320320	271094	230666	229447	218386	208786	284068	-0.182985	0.17805	-0.523566
Q4VBE8	WD repeat-containing protein 18 OS=Mus musculus GN=Wdr18 PE=1 SV=1 - [WDR18_MOUSE]	38308.7	55663.1	32330.6	39430.7	23333.3	42330.1	27363.5	41171.1	31174.6	38852.6	49450.7	66645	92111.8	0.526169	0.17805	0.533543
Q60575	Kinesin-like protein KIF1B OS=Mus musculus GN=Kif1b PE=1 SV=2 - [KIF1B_MOUSE]	7602.88	12386.9	9676.71	5938.36	13820.3	10110.5	12175.7	9558.7	8674.87	8809.48	8437.91	8257.18	1591.68	-0.43935	0.17805	-0.508576
Q61753	D-3-phosphoglycerate dehydrogenase OS=Mus musculus GN=Phgdh PE=1 SV=3 - [SERA_MOUSE]	5.87464e+06	5.5647e+06	6.23482e+06	6.15756e+06	8.16205e+06	6.57383e+06	7.35278e+06	4.65104e+06	5.95377e+06	6.14757e+06	4.77165e+06	6.27495e+06	6.00318e+06	-0.219627	0.17805	-0.617645
Q61781	Keratin, type I cytoskeletal 14 OS=Mus musculus GN=Krt14 PE=1 SV=2 - [K1C14_MOUSE]	42664.2	53538.5	40915.3	33733	42199.8	67633.6	34451.7	46253	37925.7	2.58068e+06	101667	46933.5	64998.7	3.41364	0.17805	0.457199
Q6ZQI3	Malectin OS=Mus musculus GN=Mlec PE=2 SV=2 - [MLEC_MOUSE]	1.72603e+06	1.90389e+06	1.73365e+06	1.37719e+06	1.63783e+06	1.36137e+06	1.53051e+06	1.94016e+06	1.73602e+06	1.87175e+06	1.78926e+06	1.94715e+06	1.29738e+06	0.131418	0.17805	0.377885
Q810A7	ATP-dependent RNA helicase DDX42 OS=Mus musculus GN=Ddx42 PE=1 SV=3 - [DDX42_MOUSE]	210734	178181	219656	199957	285260	196958	202485	268974	278893	224066	267905	206755	209904	0.186457	0.17805	0.478308
Q8BTI8	Serine/arginine repetitive matrix protein 2 OS=Mus musculus GN=Srrm2 PE=1 SV=3 - [SRRM2_MOUSE]	400553	496547	448687	379113	515913	523283	498987	412995	406605	436130	284563	447646	442853	-0.202417	0.17805	-0.558215
Q8VBW6	NEDD8-activating enzyme E1 regulatory subunit OS=Mus musculus GN=Nae1 PE=2 SV=1 - [ULA1_MOUSE]	265773	255471	451588	321551	354596	279360	426478	157125	150482	494663	155406	305487	213487	-0.450894	0.17805	-0.460612
Q99LQ7	Transmembrane protein 189 OS=Mus musculus GN=Tmem189 PE=1 SV=1 - [TM189_MOUSE]	0	0	146.584	0	0	0	0	0	369.433	96.3869	32.7153	0	710.172	3.26606	0.17805	0.578629
Q9CQM2	ER lumen protein retaining receptor 2 OS=Mus musculus GN=Kdelr2 PE=2 SV=1 - [ERD22_MOUSE]	3912.87	2355.96	331.428	8481.29	0	0	0	9109.5	5378.57	713.894	7327.04	4814.4	51.1766	1.0835	0.17805	0.388345
Q9D6U8	Protein FAM162A OS=Mus musculus GN=Fam162a PE=2 SV=1 - [F162A_MOUSE]	238987	213115	229830	272933	228007	194018	162889	331090	277814	297534	327126	223680	158753	0.292094	0.17805	0.528985
Q9DCL8	Protein phosphatase inhibitor 2 OS=Mus musculus GN=Ppp1r2 PE=1 SV=3 - [IPP2_MOUSE]	99901.3	108438	150483	191634	93126.5	167186	95231.3	60707.9	59092.7	79595.5	78741.3	100151	220550	-0.374951	0.17805	-0.319833
Q9EPK7	Exportin-7 OS=Mus musculus GN=Xpo7 PE=2 SV=3 - [XPO7_MOUSE]	243882	269244	238708	286232	450334	254254	332318	198012	220598	320377	197198	213021	318228	-0.277404	0.17805	-0.4221
Q9JJW0	Peroxisomal membrane protein 4 OS=Mus musculus GN=Pxmp4 PE=2 SV=3 - [PXMP4_MOUSE]	174569	280149	127480	89925.1	99934.1	97222.5	78349.7	91250.2	94027.6	89990	102239	50624.6	45936.9	-0.776835	0.17805	-0.638902
Q8BYC6	Serine/threonine-protein kinase TAO3 OS=Mus musculus GN=Taok3 PE=1 SV=2 - [TAOK3_MOUSE]	128354	130648	95160.2	63323.8	103824	99915.5	68194.7	81375.4	78245.9	88158.7	69443.4	87271.9	71698.1	-0.311444	0.177108	-0.609688
Q922J9	Fatty acyl-CoA reductase 1 OS=Mus musculus GN=Far1 PE=1 SV=1 - [FACR1_MOUSE]	680774	754280	554135	433290	442497	506694	413123	535574	476035	431884	466453	402292	285980	-0.3203	0.176971	-0.5398
Q3TIX9	U4/U6.U5 tri-snRNP-associated protein 2 OS=Mus musculus GN=Usp39 PE=2 SV=2 - [SNUT2_MOUSE]	346263	454672	417430	404245	426102	334808	439010	409599	521692	463735	471877	380279	444695	0.154016	0.176548	0.517987
Q9WTX5	S-phase kinase-associated protein 1 OS=Mus musculus GN=Skp1 PE=1 SV=3 - [SKP1_MOUSE]	1.0743e+06	1.20117e+06	1.53788e+06	1.22105e+06	1.08317e+06	1.03877e+06	1.49683e+06	1.08062e+06	1.115e+06	970069	1.22814e+06	992127	1.09706e+06	-0.194171	0.176548	-0.569108
Q9CQ85	Mitochondrial import inner membrane translocase subunit Tim22 OS=Mus musculus GN=Timm22 PE=2 SV=1 - [TIM22_MOUSE]	27688.8	36610.4	32773.6	13426.4	16187.2	23518.4	26342.3	42882.8	41711.2	24163.7	37419.5	27003.1	26147.3	0.397481	0.176493	0.519365
Q99LG2	Transportin-2 OS=Mus musculus GN=Tnpo2 PE=2 SV=1 - [TNPO2_MOUSE]	114220	109488	148295	140652	163050	115469	182558	140268	127220	110755	122216	114877	67141.7	-0.29035	0.176276	-0.52267
Q99JI6	Ras-related protein Rap-1b OS=Mus musculus GN=Rap1b PE=2 SV=2 - [RAP1B_MOUSE]	2.04088e+06	2.03753e+06	2.14083e+06	2.151e+06	2.49327e+06	2.26622e+06	2.25748e+06	1.68114e+06	1.63289e+06	2.57863e+06	1.21246e+06	2.16875e+06	1.6316e+06	-0.274285	0.176208	-0.649527
Q7TT37	Elongator complex protein 1 OS=Mus musculus GN=Ikbkap PE=2 SV=2 - [ELP1_MOUSE]	27396.2	36275.9	31172.8	40393.5	34171.7	36790.1	29297.5	34400.7	30352.1	39749.1	35871	49869.2	46505.1	0.230026	0.175826	0.524873
P62320	Small nuclear ribonucleoprotein Sm D3 OS=Mus musculus GN=Snrpd3 PE=1 SV=1 - [SMD3_MOUSE]	1.56113e+06	1.39053e+06	1.20503e+06	908054	1.46203e+06	1.64558e+06	1.81193e+06	1.15225e+06	1.01907e+06	1.14069e+06	1.37065e+06	1.09471e+06	1.38607e+06	-0.256616	0.175659	-0.561685
Q9DBT5	AMP deaminase 2 OS=Mus musculus GN=Ampd2 PE=1 SV=1 - [AMPD2_MOUSE]	116905	103144	92022.7	90284.9	96373.4	85165.6	100591	101720	95811.9	95034.1	142664	123481	112565	0.194274	0.175417	0.529354
Q9R0Q3	Transmembrane emp24 domain-containing protein 2 OS=Mus musculus GN=Tmed2 PE=1 SV=1 - [TMED2_MOUSE]	637732	342021	548358	388342	325868	303407	361767	774561	770598	482910	784914	605559	163004	0.523198	0.175417	0.533197
Q6DFW0	Protein C9orf72 homolog OS=Mus musculus PE=1 SV=1 - [CI072_MOUSE]	5907.98	11858.3	6871.53	5294.31	6130.76	7069.18	8498.17	10296	8446.33	9009.43	9133.07	14904.7	6786.34	0.404483	0.174624	0.52036
P33174	Chromosome-associated kinesin KIF4 OS=Mus musculus GN=Kif4 PE=1 SV=3 - [KIF4_MOUSE]	90513.5	92425.6	73622.7	37692.5	58754.4	96285.5	93787	62256.7	62338.7	50972.2	80727.1	44241.5	58781.7	-0.373515	0.174289	-0.554637
Q78ZA7	Nucleosome assembly protein 1-like 4 OS=Mus musculus GN=Nap1l4 PE=1 SV=1 - [NP1L4_MOUSE]	1.11603e+06	1.16501e+06	1.39294e+06	1.50596e+06	1.33056e+06	1.1214e+06	1.75287e+06	1.21326e+06	1.17517e+06	1.20897e+06	1.09717e+06	1.32769e+06	800528	-0.237569	0.17398	-0.532744
P58137	Acyl-coenzyme A thioesterase 8 OS=Mus musculus GN=Acot8 PE=1 SV=1 - [ACOT8_MOUSE]	50410.5	64547.6	59230.8	58538.8	46025.1	71456.2	56533.2	57852.5	50770.8	68576.6	67806.8	83994	82019.3	0.237487	0.172769	0.52681
Q61937	Nucleophosmin OS=Mus musculus GN=Npm1 PE=1 SV=1 - [NPM_MOUSE]	3.50823e+06	3.88571e+06	4.98036e+06	3.73543e+06	4.71253e+06	3.90866e+06	4.67626e+06	4.81191e+06	4.86952e+06	4.47038e+06	5.02744e+06	5.00035e+06	3.95729e+06	0.158687	0.172336	0.539098
Q6P5E4	UDP-glucose:glycoprotein glucosyltransferase 1 OS=Mus musculus GN=Uggt1 PE=1 SV=4 - [UGGG1_MOUSE]	8.99502e+06	1.08465e+07	1.0669e+07	1.12224e+07	1.06443e+07	1.26548e+07	1.25047e+07	1.03285e+07	8.84855e+06	9.30374e+06	1.00667e+07	1.15041e+07	9.98221e+06	-0.146711	0.171008	-0.538954
O88736	3-keto-steroid reductase OS=Mus musculus GN=Hsd17b7 PE=2 SV=1 - [DHB7_MOUSE]	71450.1	82943.5	44881.3	58831.8	74174.1	70683.4	38123.2	64360.7	76217.3	86224.9	62868.1	80330	92098.7	0.289532	0.170859	0.541113
Q9D666	SUN domain-containing protein 1 OS=Mus musculus GN=Sun1 PE=1 SV=2 - [SUN1_MOUSE]	80838.2	75575.5	129812	16580.1	81518.5	14853.8	3159.77	119713	137072	126470	118658	53236.2	44723.1	0.798638	0.170653	0.531693
Q9D898	Actin-related protein 2/3 complex subunit 5-like protein OS=Mus musculus GN=Arpc5l PE=1 SV=1 - [ARP5L_MOUSE]	260432	397998	279724	288924	429265	325815	341342	207391	243262	352613	247993	304407	297095	-0.269029	0.170415	-0.53331
O88796	Ribonuclease P protein subunit p30 OS=Mus musculus GN=Rpp30 PE=2 SV=1 - [RPP30_MOUSE]	53045.5	62425.5	69627.7	110439	57733.2	42637.2	33264.5	61966.9	92046.6	104267	130190	71592.3	59698.8	0.498683	0.17028	0.525783
P50427	Steryl-sulfatase OS=Mus musculus GN=Sts PE=2 SV=1 - [STS_MOUSE]	429890	488809	488294	392884	470034	364895	422436	452553	394808	388142	410260	378936	348537	-0.142982	0.169792	-0.54176
Q8BUM3	Tyrosine-protein phosphatase non-receptor type 7 OS=Mus musculus GN=Ptpn7 PE=1 SV=1 - [PTN7_MOUSE]	39288.9	47461.7	45698.7	58290	48393.9	49071.7	58057.1	27196.6	36159.9	43011.5	41314.5	47018.8	54928.1	-0.249684	0.169727	-0.528017
Q6ZWY3	40S ribosomal protein S27-like OS=Mus musculus GN=Rps27l PE=2 SV=3 - [RS27L_MOUSE]	6.52436e+06	9.686e+06	5.08577e+06	5.80872e+06	8.29531e+06	8.08211e+06	7.9142e+06	4.51346e+06	5.10447e+06	8.36137e+06	4.13391e+06	5.93946e+06	6.74207e+06	-0.340407	0.169703	-0.52864
P62806	Histone H4 OS=Mus musculus GN=Hist1h4a PE=1 SV=2 - [H4_MOUSE]	3.24431e+08	2.4973e+08	2.19738e+08	8.39978e+07	2.13241e+08	1.05197e+08	7.06267e+07	4.1417e+08	2.9141e+08	3.53522e+08	2.99988e+08	1.71772e+08	1.39831e+08	0.621466	0.169137	0.527437
P97808	FXYD domain-containing ion transport regulator 5 OS=Mus musculus GN=Fxyd5 PE=2 SV=3 - [FXYD5_MOUSE]	39208.6	58381.5	59567.5	50688.6	36254.2	37284	43229.3	50912.7	62061.1	55253.6	71921.8	40540.4	56939	0.279106	0.169137	0.527769
Q923D4	Splicing factor 3B subunit 5 OS=Mus musculus GN=Sf3b5 PE=2 SV=1 - [SF3B5_MOUSE]	218057	173543	295522	271816	236859	259273	256717	238686	180803	185399	204565	268495	145989	-0.261582	0.169137	-0.527441
Q9CR26	Vacuolar protein sorting-associated protein VTA1 homolog OS=Mus musculus GN=Vta1 PE=1 SV=1 - [VTA1_MOUSE]	180181	159355	271282	309945	298749	270763	309735	151059	142452	200956	206481	285584	219562	-0.35527	0.169134	-0.535254
Q8JZU2	Tricarboxylate transport protein, mitochondrial OS=Mus musculus GN=Slc25a1 PE=2 SV=1 - [TXTP_MOUSE]	321534	269171	306186	213092	205330	195695	177580	394283	380750	277805	390889	316070	143114	0.394782	0.168992	0.535633
Q99LY9	NADH dehydrogenase [ubiquinone] iron-sulfur protein 5 OS=Mus musculus GN=Ndufs5 PE=1 SV=3 - [NDUS5_MOUSE]	243522	336542	263738	141601	289843	185351	140332	326691	445645	271326	343821	276183	183459	0.428765	0.16841	0.528254
Q62384	Zinc finger protein ZPR1 OS=Mus musculus GN=Zpr1 PE=1 SV=1 - [ZPR1_MOUSE]	74020	92892.1	79493.1	91695.5	77541.5	89387	90046.9	96082.8	103005	72672.3	85058.3	110308	112055	0.183335	0.167797	0.54487
Q9Z2B9	Ribosomal protein S6 kinase alpha-4 OS=Mus musculus GN=Rps6ka4 PE=1 SV=2 - [KS6A4_MOUSE]	37073	29132.5	41262.5	21173.5	35741.2	21300.3	19245.7	48558.2	38988.2	52630.3	32408.3	29701.9	28848.1	0.396006	0.167288	0.529738
Q9D6J5	NADH dehydrogenase [ubiquinone] 1 beta subcomplex subunit 8, mitochondrial OS=Mus musculus GN=Ndufb8 PE=1 SV=1 - [NDUB8_MOUSE]	475622	448635	427493	277079	384071	304234	279802	560820	542475	646441	370468	478424	274955	0.368433	0.167185	0.536105
Q9JL35	High mobility group nucleosome-binding domain-containing protein 5 OS=Mus musculus GN=Hmgn5 PE=1 SV=2 - [HMGN5_MOUSE]	19644.9	93076.4	39375.5	69345.3	79094.4	162060	53083.1	23053	42652.6	40352.9	32214.6	22426.8	69841.5	-0.939057	0.167185	-0.600362
P17047	Lysosome-associated membrane glycoprotein 2 OS=Mus musculus GN=Lamp2 PE=2 SV=2 - [LAMP2_MOUSE]	931246	1.4931e+06	1.15443e+06	1.03358e+06	1.14289e+06	1.05504e+06	1.26002e+06	1.00221e+06	871879	869826	956225	1.12608e+06	1.15848e+06	-0.208954	0.165896	-0.551498
Q07440	Bcl-2-related protein A1 OS=Mus musculus GN=Bcl2a1 PE=1 SV=1 - [B2LA1_MOUSE]	25552.1	25828.7	23682.7	27365.5	40142.5	18114.9	22860.1	35795.5	33513.4	25818.9	29589.1	51689.3	28338.4	0.380071	0.165695	0.533021
Q6DVA0	LEM domain-containing protein 2 OS=Mus musculus GN=Lemd2 PE=1 SV=1 - [LEMD2_MOUSE]	34084.1	29106.6	49799.2	19778.5	52393.7	25821.2	25231.9	50200.9	50989.7	43283.7	43959.6	49465.3	28766.8	0.397325	0.165326	0.553876
Q9DCM0	Persulfide dioxygenase ETHE1, mitochondrial OS=Mus musculus GN=Ethe1 PE=1 SV=2 - [ETHE1_MOUSE]	33082.9	50253.8	42335.2	39700.5	37727.8	36961.8	43970.2	42813.9	26951.8	25333.8	29052.3	39150.8	40896.2	-0.253687	0.164896	-0.534422
Q8JZQ2	AFG3-like protein 2 OS=Mus musculus GN=Afg3l2 PE=1 SV=1 - [AFG32_MOUSE]	141467	131272	128103	96336.3	139351	96595.4	99060	156098	158726	136133	148576	142212	97906	0.235277	0.16458	0.533731
P08905	Lysozyme C-2 OS=Mus musculus GN=Lyz2 PE=1 SV=2 - [LYZ2_MOUSE]	1.05291e+08	8.35294e+07	1.57153e+08	9.48666e+07	9.55385e+07	1.13224e+08	1.12616e+08	1.06098e+08	1.47569e+08	1.15982e+08	1.79952e+08	1.17836e+08	1.354e+08	0.297296	0.164556	0.533336
P18608	Non-histone chromosomal protein HMG-14 OS=Mus musculus GN=Hmgn1 PE=1 SV=2 - [HMGN1_MOUSE]	1.16602e+06	1.1608e+06	1.12256e+06	630962	1.11535e+06	902853	476430	1.75921e+06	1.57399e+06	1.51758e+06	929955	991196	846897	0.434976	0.164556	0.534955
Q8K370	Acyl-CoA dehydrogenase family member 10 OS=Mus musculus GN=Acad10 PE=2 SV=1 - [ACD10_MOUSE]	34107.5	37850.8	36471.4	66592.2	58102	33926.5	44018.1	41272	37524	31684.3	36576.7	35845.8	20092.7	-0.393391	0.164255	-0.566549
Q8CH18	Cell division cycle and apoptosis regulator protein 1 OS=Mus musculus GN=Ccar1 PE=1 SV=1 - [CCAR1_MOUSE]	82832.5	75544.7	102881	62328.6	62219.8	76932.4	76356	95257.7	102879	155863	93090.9	74782.5	74099	0.367097	0.164146	0.555678
P58682	Toll-like receptor 8 OS=Mus musculus GN=Tlr8 PE=1 SV=2 - [TLR8_MOUSE]	7585.58	6525.9	4141.11	7765.39	2715.65	1241.21	4740.95	12826.5	14204.8	8858.77	8512.85	7530.21	216.755	0.809462	0.163699	0.550601
P57716	Nicastrin OS=Mus musculus GN=Ncstn PE=1 SV=3 - [NICA_MOUSE]	1.0401e+06	1.62745e+06	1.06108e+06	935715	1.28824e+06	1.13118e+06	1.2024e+06	941257	993703	1.11704e+06	1.0326e+06	1.11516e+06	806919	-0.241745	0.163596	-0.576341
Q8BFQ6	Disrupted in renal carcinoma protein 2 homolog OS=Mus musculus GN=Dirc2 PE=2 SV=1 - [DIRC2_MOUSE]	147649	243878	69121.6	122304	135784	132765	121047	108893	125764	101972	85709.5	88902.3	82720	-0.489012	0.162939	-0.626049
Q9ES74	Serine/threonine-protein kinase Nek7 OS=Mus musculus GN=Nek7 PE=2 SV=1 - [NEK7_MOUSE]	9926.08	4995.34	15751.1	9012.72	7733.85	6321.48	9039.41	1987.31	3910.85	5477.3	11429.8	6576.9	4489.8	-0.66782	0.160883	-0.541555
Q91WK5	Glycine cleavage system H protein, mitochondrial OS=Mus musculus GN=Gcsh PE=1 SV=2 - [GCSH_MOUSE]	60563.3	63049.1	75349.4	133126	6244.56	74596.5	54835.7	122195	249863	85980.5	181699	250378	220.2	1.15096	0.160862	0.6557
Q9D903	Probable rRNA-processing protein EBP2 OS=Mus musculus GN=Ebna1bp2 PE=2 SV=1 - [EBP2_MOUSE]	7524.96	13530.6	8088.46	8252.19	4427.45	5155.08	8598.79	20565.4	8273.86	6178.34	12320.1	18960.1	8661.15	0.653992	0.160862	0.555632
Q68FL4	Putative adenosylhomocysteinase 3 OS=Mus musculus GN=Ahcyl2 PE=1 SV=1 - [SAHH3_MOUSE]	1390.95	6703.23	17858.4	10429.9	16394.4	14049.7	14559.1	14978.6	12797	19864	13501.1	21138.5	16715.4	0.504967	0.160422	0.570724
Q505F5	Leucine-rich repeat-containing protein 47 OS=Mus musculus GN=Lrrc47 PE=1 SV=1 - [LRC47_MOUSE]	101599	115345	84866.4	90471.8	95929.1	87909.4	75273.3	128439	201593	117853	103838	90085.8	92720.4	0.395682	0.160256	0.589961
Q60770	Syntaxin-binding protein 3 OS=Mus musculus GN=Stxbp3 PE=1 SV=1 - [STXB3_MOUSE]	288778	371709	408773	470328	577411	320663	447970	318956	326476	283658	365870	384126	339859	-0.292893	0.15935	-0.616183
P11983	T-complex protein 1 subunit alpha OS=Mus musculus GN=Tcp1 PE=1 SV=3 - [TCPA_MOUSE]	3.47459e+06	3.98851e+06	4.08184e+06	4.64835e+06	3.9388e+06	3.49175e+06	4.40914e+06	4.60788e+06	4.99146e+06	3.64516e+06	4.49967e+06	4.78144e+06	4.21674e+06	0.154393	0.159202	0.540662
P97493	Thioredoxin, mitochondrial OS=Mus musculus GN=Txn2 PE=2 SV=1 - [THIOM_MOUSE]	1.20676e+06	1.26171e+06	1.3171e+06	1.68484e+06	1.56407e+06	1.19634e+06	1.88082e+06	1.8204e+06	1.75194e+06	1.62205e+06	1.61941e+06	1.77753e+06	1.40734e+06	0.206185	0.159139	0.574723
Q921I1	Serotransferrin OS=Mus musculus GN=Tf PE=1 SV=1 - [TRFE_MOUSE]	2.11486e+06	3.0521e+06	2.15607e+06	2.1301e+06	3.31845e+06	2.99492e+06	2.66331e+06	2.40323e+06	1.7983e+06	2.25895e+06	2.04198e+06	2.41912e+06	2.47486e+06	-0.237798	0.158047	-0.565212
P33610	DNA primase large subunit OS=Mus musculus GN=Prim2 PE=1 SV=1 - [PRI2_MOUSE]	3458.7	3557.75	4621.66	6971.42	3476.89	3431.79	2024.09	5523.41	5927.48	3716.1	5633.96	4934.67	5397.28	0.399182	0.157997	0.584542
P09470	Angiotensin-converting enzyme OS=Mus musculus GN=Ace PE=1 SV=3 - [ACE_MOUSE]	63239.5	82461.2	80444.4	110407	136737	86712.4	114635	62928.6	84519.6	63056.4	90632.5	94795	46554	-0.386086	0.157173	-0.556187
Q3TDD9	Protein phosphatase 1 regulatory subunit 21 OS=Mus musculus GN=Ppp1r21 PE=2 SV=2 - [PPR21_MOUSE]	223975	269903	331110	265955	369285	288027	292668	225587	242968	288922	195310	240705	295602	-0.232393	0.157051	-0.552707
Q91VI7	Ribonuclease inhibitor OS=Mus musculus GN=Rnh1 PE=1 SV=1 - [RINI_MOUSE]	2.89523e+07	3.26772e+07	3.1221e+07	3.25416e+07	3.76553e+07	3.20251e+07	3.72004e+07	2.36046e+07	3.34551e+07	3.22784e+07	2.97533e+07	3.13891e+07	2.85664e+07	-0.15309	0.156388	-0.544283
Q9DC70	NADH dehydrogenase [ubiquinone] iron-sulfur protein 7, mitochondrial OS=Mus musculus GN=Ndufs7 PE=1 SV=1 - [NDUS7_MOUSE]	183468	172060	158928	126084	129110	116534	98967.5	262917	206721	178234	187491	153658	107812	0.37732	0.156388	0.551548
B1AZA5	Transmembrane protein 245 OS=Mus musculus GN=Tmem245 PE=1 SV=1 - [TM245_MOUSE]	96282.7	108634	61658.2	40471.3	65261.5	76177.8	30044.6	106375	103553	175233	110673	71383	53860	0.598555	0.156179	0.547815
Q99J36	THUMP domain-containing protein 1 OS=Mus musculus GN=Thumpd1 PE=1 SV=1 - [THUM1_MOUSE]	155673	149804	200347	237744	173117	182820	242577	161502	181743	172753	156122	164487	144555	-0.229518	0.156179	-0.610878
Q9QYF9	Protein NDRG3 OS=Mus musculus GN=Ndrg3 PE=1 SV=1 - [NDRG3_MOUSE]	9152.21	9872.34	16481.2	12966	11473	18619.1	10079.4	4343.88	6748.26	4694.91	4053.26	16235	13261.3	-0.622958	0.156179	-0.547027
P57080	Ubiquitin carboxyl-terminal hydrolase 25 OS=Mus musculus GN=Usp25 PE=1 SV=2 - [UBP25_MOUSE]	38717.2	13928.8	23728	47106.7	14605.4	18969.8	30112.8	59932.9	51912.6	31454.3	35234.1	44597.5	19303.5	0.595651	0.156074	0.544729
Q6VNB8	WD repeat and FYVE domain-containing protein 3 OS=Mus musculus GN=Wdfy3 PE=1 SV=1 - [WDFY3_MOUSE]	78483.9	87679.4	97127.4	100680	109641	83638.7	103645	65740.3	71317.6	112048	72093.6	85918	73634.4	-0.23674	0.156074	-0.548276
Q9JMH6	Thioredoxin reductase 1, cytoplasmic OS=Mus musculus GN=Txnrd1 PE=1 SV=3 - [TRXR1_MOUSE]	2.13581e+06	2.92073e+06	2.5699e+06	3.5492e+06	3.10172e+06	2.51118e+06	3.60011e+06	3.60751e+06	3.45289e+06	2.76908e+06	3.44181e+06	3.27863e+06	3.72035e+06	0.213992	0.155652	0.573501
Q9ERG2	Striatin-3 OS=Mus musculus GN=Strn3 PE=1 SV=1 - [STRN3_MOUSE]	56878.1	70882.5	49941.1	35512.1	50636.8	89391.5	59128.2	37031.8	32408.9	49213.8	35584.8	55502	55791.7	-0.412657	0.154921	-0.574568
Q8VHK9	Probable ATP-dependent RNA helicase DHX36 OS=Mus musculus GN=Dhx36 PE=2 SV=2 - [DHX36_MOUSE]	24122.2	39623.1	33677.8	55491.1	39962.4	37232.4	40659.9	27393.1	50971.4	49255.5	52493.7	51448.3	69431.1	0.37506	0.154768	0.548914
Q9D8B4	NADH dehydrogenase [ubiquinone] 1 alpha subcomplex subunit 11 OS=Mus musculus GN=Ndufa11 PE=2 SV=2 - [NDUAB_MOUSE]	448272	423812	339365	219914	327296	265640	216609	461347	503057	363445	572701	354995	275463	0.398021	0.154141	0.547366
Q8VIJ6	Splicing factor, proline- and glutamine-rich OS=Mus musculus GN=Sfpq PE=1 SV=1 - [SFPQ_MOUSE]	2.73762e+06	2.71474e+06	2.99012e+06	3.12298e+06	3.32561e+06	3.31491e+06	3.59266e+06	2.8497e+06	3.05884e+06	2.85545e+06	2.54712e+06	2.81337e+06	2.94862e+06	-0.130121	0.153984	-0.588535
P61971	Nuclear transport factor 2 OS=Mus musculus GN=Nutf2 PE=2 SV=1 - [NTF2_MOUSE]	422550	381391	447756	276750	388391	476924	433752	336126	391704	348447	328399	381004	324273	-0.199931	0.153903	-0.607162
P20065	Thymosin beta-4 OS=Mus musculus GN=Tmsb4x PE=1 SV=1 - [TYB4_MOUSE]	2.20611e+07	2.2299e+07	3.34185e+07	1.82409e+07	3.13101e+07	1.73156e+07	2.44585e+07	2.23336e+07	2.12776e+07	1.76545e+07	1.0911e+07	1.42864e+07	2.39923e+07	-0.392053	0.153651	-0.557017
Q62383	Transcription elongation factor SPT6 OS=Mus musculus GN=Supt6h PE=1 SV=2 - [SPT6H_MOUSE]	4865.91	9347.98	7395.91	11961.7	11135.3	6186.43	8636.69	6492.88	18409	15186.1	12835.1	9812.57	9434.87	0.500189	0.152893	0.557291
P35979	60S ribosomal protein L12 OS=Mus musculus GN=Rpl12 PE=1 SV=2 - [RL12_MOUSE]	6.85481e+06	7.36975e+06	6.89921e+06	7.44341e+06	9.45762e+06	8.72072e+06	9.7468e+06	9.09718e+06	7.95674e+06	1.04318e+07	8.17061e+06	9.25838e+06	1.06264e+07	0.197896	0.152679	0.554559
P58058	NAD kinase OS=Mus musculus GN=Nadk PE=1 SV=2 - [NADK_MOUSE]	413622	800037	546615	478036	621699	1.0889e+06	1.05634e+06	911646	736821	832581	1.08676e+06	969132	1.05864e+06	0.383237	0.152679	0.579894
Q3UNZ8	Quinone oxidoreductase-like protein 2 OS=Mus musculus PE=2 SV=1 - [QORL2_MOUSE]	273247	200939	271426	288446	400513	223950	262868	247040	186677	204911	247978	233038	224927	-0.292613	0.152679	-0.622563
Q61017	Guanine nucleotide-binding protein G(I)/G(S)/G(O) subunit gamma-T2 OS=Mus musculus GN=Gngt2 PE=3 SV=2 - [GBGT2_MOUSE]	147622	228114	207249	241365	205796	202399	188736	180320	161469	155101	150381	186042	216326	-0.214906	0.152679	-0.558732
Q8BH74	Nuclear pore complex protein Nup107 OS=Mus musculus GN=Nup107 PE=2 SV=1 - [NU107_MOUSE]	164292	130533	147192	173178	186079	93958.6	148638	185292	204957	214940	215703	161824	118830	0.29998	0.152679	0.549706
Q8BVF2	Phosducin-like protein 3 OS=Mus musculus GN=Pdcl3 PE=2 SV=1 - [PDCL3_MOUSE]	668216	792065	614800	810835	885489	867395	779154	672490	607023	760761	443299	791663	688314	-0.228563	0.152679	-0.54973
Q8CHK3	Lysophospholipid acyltransferase 7 OS=Mus musculus GN=Mboat7 PE=2 SV=1 - [MBOA7_MOUSE]	787898	670127	573968	417051	542073	449117	384717	929382	924307	609327	811237	788603	343569	0.42656	0.152679	0.55416
P34914	Bifunctional epoxide hydrolase 2 OS=Mus musculus GN=Ephx2 PE=1 SV=2 - [HYES_MOUSE]	39122.5	22492.8	38066.7	12893.5	19967.8	38914.4	54715.4	34664.4	27783.8	2051.41	3687.33	11367.8	27736.7	-0.8535	0.152585	-0.553
Q8R574	Phosphoribosyl pyrophosphate synthase-associated protein 2 OS=Mus musculus GN=Prpsap2 PE=1 SV=1 - [KPRB_MOUSE]	22361	19119.4	31126.6	26453.9	44412.9	30168.1	41417.7	23598.8	21561.9	23230.2	22289.5	20685.7	29116.8	-0.39195	0.152466	-0.641643
Q6P3A9	ADP-ribosylation factor-like protein 11 OS=Mus musculus GN=Arl11 PE=2 SV=1 - [ARL11_MOUSE]	325829	397357	321429	351345	147593	305622	281027	258547	315202	154710	255301	255261	130243	-0.415196	0.152193	-0.555797
P70290	55 kDa erythrocyte membrane protein OS=Mus musculus GN=Mpp1 PE=1 SV=1 - [EM55_MOUSE]	787120	784372	727215	600776	688011	864870	877589	651401	697526	536838	796762	598185	708709	-0.195551	0.152117	-0.555022
Q8VE88	Protein FAM114A2 OS=Mus musculus GN=Fam114a2 PE=2 SV=2 - [F1142_MOUSE]	53714.5	77482.8	79824.3	91803.9	83666.2	87819.1	79535.8	50641.9	43810.8	54010.4	71854.8	76136.7	88292.6	-0.303183	0.151913	-0.553205
Q63932	Dual specificity mitogen-activated protein kinase kinase 2 OS=Mus musculus GN=Map2k2 PE=1 SV=2 - [MP2K2_MOUSE]	32089.4	52956.3	59286.2	67739.5	54628.3	67717	58534.5	22540	26057.2	33525.8	36550.7	41505.6	77963.3	-0.500132	0.151638	-0.558994
Q9Z2D6	Methyl-CpG-binding protein 2 OS=Mus musculus GN=Mecp2 PE=1 SV=1 - [MECP2_MOUSE]	398405	488812	530912	218007	483776	326358	191432	319390	286899	307415	290165	224672	205888	-0.468103	0.151458	-0.622608
Q99KI0	Aconitate hydratase, mitochondrial OS=Mus musculus GN=Aco2 PE=1 SV=1 - [ACON_MOUSE]	1.90217e+07	2.28594e+07	1.93019e+07	2.27322e+07	2.45975e+07	2.06801e+07	2.55742e+07	2.03994e+07	1.98366e+07	1.91112e+07	1.70387e+07	2.21405e+07	2.06732e+07	-0.154327	0.151211	-0.573327
Q922H4	Mannose-1-phosphate guanyltransferase alpha OS=Mus musculus GN=Gmppa PE=2 SV=1 - [GMPPA_MOUSE]	88205.3	97134.6	98478.3	103268	116810	111762	108324	93046.8	124204	154847	98247.6	163298	133388	0.305721	0.151122	0.693428
Q8BM72	Heat shock 70 kDa protein 13 OS=Mus musculus GN=Hspa13 PE=2 SV=1 - [HSP13_MOUSE]	134556	188197	118901	129739	121876	142954	177351	184984	147260	157546	155391	199852	172270	0.227691	0.151	0.568232
Q8VDJ3	Vigilin OS=Mus musculus GN=Hdlbp PE=1 SV=1 - [VIGLN_MOUSE]	2.93011e+06	3.06462e+06	2.9505e+06	4.18732e+06	3.29822e+06	3.34646e+06	3.49115e+06	2.50418e+06	2.49348e+06	2.47239e+06	3.09709e+06	3.04561e+06	3.60151e+06	-0.212375	0.150885	-0.553897
Q9DBN5	Lon protease homolog 2, peroxisomal OS=Mus musculus GN=Lonp2 PE=2 SV=1 - [LONP2_MOUSE]	15255.7	24560.3	14607.7	33200.8	17383.4	10994.6	10408.4	25053.4	36680.3	30867.5	25854	19374.9	17723.6	0.521682	0.150006	0.560737
O35598	Disintegrin and metalloproteinase domain-containing protein 10 OS=Mus musculus GN=Adam10 PE=1 SV=2 - [ADA10_MOUSE]	439348	389660	340746	342188	328505	383242	302365	315171	340776	273806	355328	322581	319471	-0.168038	0.149831	-0.584349
P63082	V-type proton ATPase 16 kDa proteolipid subunit OS=Mus musculus GN=Atp6v0c PE=2 SV=1 - [VATL_MOUSE]	689604	380673	728788	535932	578019	408386	592367	1.29613e+06	1.36891e+06	691073	1.58336e+06	983273	134847	0.852578	0.149831	0.74422
P22315	Ferrochelatase, mitochondrial OS=Mus musculus GN=Fech PE=1 SV=2 - [HEMH_MOUSE]	563130	554034	663700	608872	525754	562827	680681	581313	530656	501528	607768	481789	530043	-0.140927	0.149825	-0.56444
Q6PAM1	Alpha-taxilin OS=Mus musculus GN=Txlna PE=2 SV=1 - [TXLNA_MOUSE]	1286.74	39078.8	91475.4	65766.5	90393.7	58676.6	89801.4	37485.7	70445.3	154698	120204	110819	107611	0.684473	0.149656	0.55492
Q9D0M0	Exosome complex exonuclease RRP42 OS=Mus musculus GN=Exosc7 PE=2 SV=2 - [EXOS7_MOUSE]	145418	256594	226109	283365	288338	240548	288690	196056	205738	183900	230526	226067	195219	-0.260163	0.148816	-0.635205
Q6PFD9	Nuclear pore complex protein Nup98-Nup96 OS=Mus musculus GN=Nup98 PE=1 SV=2 - [NUP98_MOUSE]	195524	278940	235827	217442	191471	155799	211203	276624	259728	255795	290299	234154	188141	0.240274	0.14873	0.559891
Q3UEB3	Poly(U)-binding-splicing factor PUF60 OS=Mus musculus GN=Puf60 PE=2 SV=2 - [PUF60_MOUSE]	674853	858226	840973	879167	1.10831e+06	891734	944918	704697	676156	601051	644901	933260	916577	-0.247035	0.148205	-0.557159
Q9QWH1	Polyhomeotic-like protein 2 OS=Mus musculus GN=Phc2 PE=1 SV=1 - [PHC2_MOUSE]	12486.8	16875.4	17906.8	26163.4	21495.1	13202	16963.1	18206.3	10429.8	8722.42	16199.5	13314.9	14252.7	-0.402375	0.147885	-0.571887
P05063	Fructose-bisphosphate aldolase C OS=Mus musculus GN=Aldoc PE=1 SV=4 - [ALDOC_MOUSE]	838181	957665	969639	1.07886e+06	1.43815e+06	1.08937e+06	1.26684e+06	682753	836447	1.1377e+06	734416	1.0734e+06	885322	-0.291388	0.147238	-0.56365
Q8VEN2	Placenta-expressed transcript 1 protein OS=Mus musculus GN=Plet1 PE=1 SV=1 - [PLET1_MOUSE]	660590	904784	403400	573680	589223	731669	761195	459705	555232	523307	423535	647266	553333	-0.325908	0.146986	-0.606537
Q99L13	3-hydroxyisobutyrate dehydrogenase, mitochondrial OS=Mus musculus GN=Hibadh PE=2 SV=1 - [3HIDH_MOUSE]	322732	426420	354886	358242	440440	360946	405755	328607	336661	318188	299206	376865	385828	-0.161783	0.146967	-0.570352
Q8C3X8	Lipase maturation factor 2 OS=Mus musculus GN=Lmf2 PE=2 SV=1 - [LMF2_MOUSE]	71958.3	41227.4	55466	40560	26283.6	55875.5	25201	111057	142364	39548.7	110932	75764.2	26365	0.899085	0.14677	0.686068
Q91XC9	Peroxisomal membrane protein PEX16 OS=Mus musculus GN=Pex16 PE=2 SV=2 - [PEX16_MOUSE]	227584	265048	198179	132709	163429	218992	187218	286852	279303	208487	390251	200851	198619	0.389607	0.146749	0.568177
P60843	Eukaryotic initiation factor 4A-I OS=Mus musculus GN=Eif4a1 PE=1 SV=1 - [IF4A1_MOUSE]	4.91098e+06	4.13834e+06	4.70363e+06	4.42784e+06	4.91536e+06	5.07156e+06	5.14696e+06	6.13594e+06	5.7555e+06	4.21475e+06	4.70989e+06	6.06467e+06	5.30745e+06	0.172767	0.146608	0.580565
Q8VDV3	Guanine nucleotide exchange factor for Rab-3A OS=Mus musculus GN=Rab3il1 PE=2 SV=1 - [R3GEF_MOUSE]	142242	96725	132137	163906	131185	140119	140840	132657	191366	163829	235235	157236	125186	0.308646	0.145777	0.578411
Q7TPH6	E3 ubiquitin-protein ligase MYCBP2 OS=Mus musculus GN=Mycbp2 PE=1 SV=2 - [MYCB2_MOUSE]	42138.8	47169.8	63911.7	55546.2	59921.8	31982	45147.9	38520.8	43118.2	40904	44529.3	43989.7	32472.8	-0.283493	0.145742	-0.610877
P42227	Signal transducer and activator of transcription 3 OS=Mus musculus GN=Stat3 PE=1 SV=2 - [STAT3_MOUSE]	1.42563e+06	1.23299e+06	1.37031e+06	1.26484e+06	1.23201e+06	1.44277e+06	1.46981e+06	1.2274e+06	1.28967e+06	1.01322e+06	1.21294e+06	1.31107e+06	1.34772e+06	-0.128227	0.145711	-0.560712
Q6PD03	Serine/threonine-protein phosphatase 2A 56 kDa regulatory subunit alpha isoform OS=Mus musculus GN=Ppp2r5a PE=2 SV=1 - [2A5A_MOUSE]	223490	224586	204235	182933	181039	255884	210893	205051	162932	209122	197886	152531	189158	-0.18697	0.144649	-0.567695
Q9QUR7	Peptidyl-prolyl cis-trans isomerase NIMA-interacting 1 OS=Mus musculus GN=Pin1 PE=1 SV=1 - [PIN1_MOUSE]	139468	144656	176801	222813	183675	202657	204186	143182	137931	99735.4	113144	180020	201415	-0.319204	0.144509	-0.562502
Q9D0W5	Peptidyl-prolyl cis-trans isomerase-like 1 OS=Mus musculus GN=Ppil1 PE=2 SV=1 - [PPIL1_MOUSE]	19560.7	14793.8	57397.1	52417	35275.7	50747.8	43186.3	18079.5	29537.1	19478.8	37063.8	24639.6	25960.8	-0.598478	0.14436	-0.610852
P80314	T-complex protein 1 subunit beta OS=Mus musculus GN=Cct2 PE=1 SV=4 - [TCPB_MOUSE]	5.14957e+06	5.70911e+06	5.53474e+06	5.54771e+06	6.01697e+06	5.63606e+06	6.91399e+06	6.45915e+06	6.16168e+06	5.56278e+06	6.95534e+06	6.42482e+06	6.36492e+06	0.12747	0.144153	0.572754
Q8BMP6	Golgi resident protein GCP60 OS=Mus musculus GN=Acbd3 PE=1 SV=3 - [GCP60_MOUSE]	584904	655287	607134	620578	530492	590794	574464	599035	643404	633499	616723	731050	614088	0.104822	0.142961	0.564535
Q9CRC0	Vitamin K epoxide reductase complex subunit 1 OS=Mus musculus GN=Vkorc1 PE=2 SV=1 - [VKOR1_MOUSE]	289701	370348	205131	155515	224229	225212	181405	316377	327658	334977	300514	280765	229072	0.338026	0.14242	0.605557
Q9Z1X4	Interleukin enhancer-binding factor 3 OS=Mus musculus GN=Ilf3 PE=1 SV=2 - [ILF3_MOUSE]	218866	210525	248028	275607	241880	280293	248388	235450	188332	217267	178401	250828	235893	-0.177677	0.14229	-0.565813
Q9Z1Z0	General vesicular transport factor p115 OS=Mus musculus GN=Uso1 PE=1 SV=2 - [USO1_MOUSE]	1.35147e+06	1.49169e+06	1.19621e+06	1.34748e+06	1.42569e+06	1.65094e+06	1.64491e+06	1.13814e+06	1.13191e+06	1.32024e+06	1.27356e+06	1.2851e+06	1.53096e+06	-0.174001	0.142213	-0.571808
Q99LM2	CDK5 regulatory subunit-associated protein 3 OS=Mus musculus GN=Cdk5rap3 PE=2 SV=1 - [CK5P3_MOUSE]	183651	207169	238273	206648	274288	169420	245064	189458	208050	166655	167599	211618	173251	-0.226803	0.142106	-0.604579
P34022	Ran-specific GTPase-activating protein OS=Mus musculus GN=Ranbp1 PE=1 SV=2 - [RANG_MOUSE]	2.18064e+06	1.77197e+06	2.03023e+06	2.01077e+06	1.83535e+06	2.67579e+06	2.26448e+06	2.55744e+06	2.56965e+06	2.01786e+06	2.23007e+06	2.94331e+06	2.3045e+06	0.208022	0.141942	0.566952
Q8BY71	Histone acetyltransferase type B catalytic subunit OS=Mus musculus GN=Hat1 PE=1 SV=1 - [HAT1_MOUSE]	55261.9	72341.6	96739.7	123410	166121	152897	176359	132716	156253	146296	192686	139942	210575	0.437163	0.141942	0.588981
P56135	ATP synthase subunit f, mitochondrial OS=Mus musculus GN=Atp5j2 PE=1 SV=3 - [ATPK_MOUSE]	1.17284e+06	1.13515e+06	1.08135e+06	717676	794323	884065	695648	1.41008e+06	1.37734e+06	896168	1.48041e+06	1.11742e+06	802399	0.35069	0.141845	0.568701
P97494	Glutamate--cysteine ligase catalytic subunit OS=Mus musculus GN=Gclc PE=2 SV=4 - [GSH1_MOUSE]	69011.5	100106	110098	105193	94814.9	106790	91770.1	84106.9	83750.4	64701.5	74103.3	101786	88710.6	-0.224724	0.141522	-0.571793
P00397	Cytochrome c oxidase subunit 1 OS=Mus musculus GN=Mtco1 PE=1 SV=2 - [COX1_MOUSE]	2.10491e+06	814569	1.12711e+06	573713	844491	812224	557181	2.43652e+06	2.34476e+06	1.41139e+06	2.38034e+06	1.5706e+06	317088	0.836524	0.141076	0.614339
P0C5K1	Serine/threonine-protein kinase SBK2 OS=Mus musculus GN=Sbk2 PE=3 SV=2 - [SBK2_MOUSE]	10993.1	9411.84	9351.15	12072.2	41179.1	6434.65	10174.4	38092.8	15236.6	31480.1	10019	15977.2	13675.5	0.543865	0.141076	0.304455
P35235	Tyrosine-protein phosphatase non-receptor type 11 OS=Mus musculus GN=Ptpn11 PE=1 SV=2 - [PTN11_MOUSE]	34290.5	34356.1	55343.1	57358.5	50728	56790.9	56009.1	23547.1	25840.5	46304.9	43825	55218	41455.1	-0.323734	0.141076	-0.474018
Q00623	Apolipoprotein A-I OS=Mus musculus GN=Apoa1 PE=1 SV=2 - [APOA1_MOUSE]	540.529	3547.34	1627.87	919.815	11552	5057.14	371.059	15296.9	4116.37	13673.7	5573.32	3107.81	2730.96	1.13642	0.141076	0.459381
Q5HZI9	Solute carrier family 25 member 51 OS=Mus musculus GN=Slc25a51 PE=2 SV=1 - [S2551_MOUSE]	7147.52	1641.63	2158.17	12678.2	678.714	663.487	134.09	13379.9	11339.4	5166.25	8613.84	2908.23	1852.4	1.00763	0.141076	0.42323
Q6NZB0	DnaJ homolog subfamily C member 8 OS=Mus musculus GN=Dnajc8 PE=2 SV=2 - [DNJC8_MOUSE]	607486	726914	618950	720584	852709	872277	850759	665440	765493	411048	390789	645340	750548	-0.310401	0.141076	-0.572486
Q6PE01	U5 small nuclear ribonucleoprotein 40 kDa protein OS=Mus musculus GN=Snrnp40 PE=2 SV=1 - [SNR40_MOUSE]	466689	469151	497871	486906	427757	474891	613389	416341	414682	417732	471876	448255	494570	-0.145314	0.141076	-0.555534
Q8BMG7	Rab3 GTPase-activating protein non-catalytic subunit OS=Mus musculus GN=Rab3gap2 PE=1 SV=2 - [RBGPR_MOUSE]	215389	315790	184571	240723	251871	290057	239716	179047	175517	198690	206337	201316	314214	-0.2245	0.141076	-0.40864
Q8BMK4	Cytoskeleton-associated protein 4 OS=Mus musculus GN=Ckap4 PE=2 SV=2 - [CKAP4_MOUSE]	462.543	20.7299	0	351.333	0	37.6086	40.0805	8638.94	1221.57	0	1848.14	261.312	399.443	3.98352	0.141076	0.606268
Q8BVE3	V-type proton ATPase subunit H OS=Mus musculus GN=Atp6v1h PE=1 SV=1 - [VATH_MOUSE]	4.70083e+06	6.30688e+06	4.87208e+06	5.80581e+06	6.2208e+06	5.00242e+06	5.79486e+06	4.70716e+06	5.36837e+06	4.8972e+06	4.91384e+06	4.74874e+06	5.32007e+06	-0.147262	0.141076	-0.615175
Q8C172	Ceramide synthase 6 OS=Mus musculus GN=Cers6 PE=1 SV=1 - [CERS6_MOUSE]	161321	227184	184290	144820	181321	173472	150320	216785	172215	184475	247238	177659	436325	0.453036	0.141076	0.548729
Q8CDG3	Deubiquitinating protein VCIP135 OS=Mus musculus GN=Vcpip1 PE=2 SV=1 - [VCIP1_MOUSE]	40468.4	47251.6	49842.5	42416.9	69420	42443.6	34724.2	50800.8	43582.7	83677.3	50972.1	51959.9	46211.9	0.225206	0.141076	0.33281
Q922V4	Pleiotropic regulator 1 OS=Mus musculus GN=Plrg1 PE=2 SV=1 - [PLRG1_MOUSE]	90254	55917.6	80128.2	65142.1	48214.4	55185.8	66366	91022.6	87127.1	78947.8	89131.4	59968.8	87144.7	0.319564	0.141076	0.669767
Q99J47	Dehydrogenase/reductase SDR family member 7B OS=Mus musculus GN=Dhrs7b PE=2 SV=1 - [DRS7B_MOUSE]	3.60074e+06	4.64088e+06	3.30032e+06	2.75119e+06	2.97242e+06	2.9314e+06	3.12243e+06	4.89518e+06	4.8873e+06	4.75892e+06	4.3132e+06	4.3905e+06	2.6457e+06	0.373301	0.141076	0.716614
Q99N95	39S ribosomal protein L3, mitochondrial OS=Mus musculus GN=Mrpl3 PE=2 SV=1 - [RM03_MOUSE]	9143.27	6160.48	9822.07	6531.33	8692.68	8980.17	4850.59	9498.85	10676.1	11450.4	9439.54	3882.1	11567.2	0.283229	0.141076	0.386151
Q9EP72	ER membrane protein complex subunit 7 OS=Mus musculus GN=Emc7 PE=2 SV=1 - [EMC7_MOUSE]	385697	440705	364222	216319	219252	217154	202432	597581	544687	345092	350618	545920	357028	0.644405	0.141076	0.820582
Q9ERS2	NADH dehydrogenase [ubiquinone] 1 alpha subcomplex subunit 13 OS=Mus musculus GN=Ndufa13 PE=1 SV=3 - [NDUAD_MOUSE]	181474	170365	167543	88800.7	93879.7	93740	92064.2	285330	238770	141185	199186	195330	91319.5	0.597017	0.141076	0.630412
Q9JME7	Trafficking protein particle complex subunit 2-like protein OS=Mus musculus GN=Trappc2l PE=1 SV=1 - [TPC2L_MOUSE]	86045.5	146807	119733	108532	165288	95727	123537	86719.1	160356	93640.5	89961	83590.6	78207.4	-0.290947	0.141076	-0.410486
Q9R1T2	SUMO-activating enzyme subunit 1 OS=Mus musculus GN=Sae1 PE=2 SV=1 - [SAE1_MOUSE]	1.08321e+06	1.48492e+06	1.63936e+06	1.7632e+06	2.02691e+06	1.605e+06	1.90537e+06	1.17633e+06	1.19983e+06	1.20806e+06	1.19528e+06	1.34996e+06	1.65751e+06	-0.341106	0.141076	-0.758682
Q9WTU6	Mitogen-activated protein kinase 9 OS=Mus musculus GN=Mapk9 PE=1 SV=2 - [MK09_MOUSE]	50042	62058.4	60498.9	67005.4	67657.2	42942.4	62571.7	51574.1	58372.5	48020.4	56230.5	51481.7	17660.6	-0.320434	0.141076	-0.531222
Q9WUA2	Phenylalanine--tRNA ligase beta subunit OS=Mus musculus GN=Farsb PE=2 SV=2 - [SYFB_MOUSE]	1.08832e+06	1.09664e+06	1.03903e+06	1.11144e+06	1.03577e+06	1.02606e+06	1.28364e+06	887460	917077	878486	1.04569e+06	960591	1.14453e+06	-0.174436	0.141076	-0.705042
Q9WV60	Glycogen synthase kinase-3 beta OS=Mus musculus GN=Gsk3b PE=1 SV=2 - [GSK3B_MOUSE]	191495	189284	142703	153943	180141	189807	184905	160955	145038	188218	121981	136396	165150	-0.20278	0.141076	-0.583789
Q9Z2U1	Proteasome subunit alpha type-5 OS=Mus musculus GN=Psma5 PE=1 SV=1 - [PSA5_MOUSE]	1.26569e+06	2.14406e+06	1.74749e+06	2.15759e+06	1.66856e+06	2.42053e+06	2.42528e+06	1.26887e+06	1.25263e+06	1.44304e+06	1.36483e+06	1.84798e+06	2.14782e+06	-0.346125	0.141076	-0.577238
Q9Z2X1	Heterogeneous nuclear ribonucleoprotein F OS=Mus musculus GN=Hnrnpf PE=1 SV=3 - [HNRPF_MOUSE]	7.99404e+06	8.50564e+06	9.057e+06	8.30047e+06	8.31902e+06	7.8889e+06	1.02272e+07	8.55059e+06	7.32297e+06	7.20664e+06	6.98517e+06	8.43069e+06	7.24502e+06	-0.17609	0.141076	-0.722606
P16546	Spectrin alpha chain, non-erythrocytic 1 OS=Mus musculus GN=Sptan1 PE=1 SV=4 - [SPTN1_MOUSE]	3.17169e+06	4.24003e+06	3.52171e+06	4.23612e+06	4.39124e+06	4.6704e+06	4.03256e+06	3.13238e+06	3.67331e+06	3.35693e+06	3.88135e+06	3.70245e+06	3.77233e+06	-0.170966	0.140558	-0.609766
Q62167	ATP-dependent RNA helicase DDX3X OS=Mus musculus GN=Ddx3x PE=1 SV=3 - [DDX3X_MOUSE]	552618	466356	410839	400840	458146	425277	451652	578701	459982	650045	425007	594566	487525	0.236043	0.139935	0.632282
Q91W52	Transmembrane protein 19 OS=Mus musculus GN=Tmem19 PE=2 SV=1 - [TMM19_MOUSE]	16590.6	50693.5	55824.8	11865.1	26471.4	22705.4	8465.99	6323.08	11394.9	12158.4	8309.75	23258.5	14587.6	-1.11866	0.139935	-0.65365
Q9D9B4	Leucine-rich repeat-containing protein C10orf11 homolog OS=Mus musculus PE=2 SV=1 - [CJ011_MOUSE]	60351.7	71694.2	58887.5	70369.8	89298.6	111030	88298.6	47300.2	63104.1	51463.1	52093.8	66955.8	84874.4	-0.365836	0.139887	-0.586353
P23591	GDP-L-fucose synthase OS=Mus musculus GN=Tsta3 PE=2 SV=3 - [FCL_MOUSE]	595780	671665	687088	747780	928557	889198	843260	549404	579056	627920	628825	678299	822940	-0.242285	0.139765	-0.58369
Q60692	Proteasome subunit beta type-6 OS=Mus musculus GN=Psmb6 PE=1 SV=3 - [PSB6_MOUSE]	76784.3	104045	69167.2	102034	103193	130658	110674	59001.4	64287.3	114148	39097.6	71338.3	97784.9	-0.42191	0.139765	-0.572461
Q8BSL7	ADP-ribosylation factor 2 OS=Mus musculus GN=Arf2 PE=1 SV=2 - [ARF2_MOUSE]	94397.4	121135	108468	89087.4	87521.2	88085	147250	83694.7	89471.1	76082.7	104325	85599.7	78381.4	-0.285491	0.139765	-0.62991
Q9CZE3	Ras-related protein Rab-32 OS=Mus musculus GN=Rab32 PE=2 SV=3 - [RAB32_MOUSE]	3.50188e+06	3.76136e+06	3.80434e+06	3.98623e+06	3.82449e+06	3.36832e+06	4.23597e+06	3.70085e+06	3.21133e+06	3.33043e+06	3.09947e+06	4.0353e+06	3.29118e+06	-0.135213	0.138316	-0.573709
Q8VEM8	Phosphate carrier protein, mitochondrial OS=Mus musculus GN=Slc25a3 PE=1 SV=1 - [MPCP_MOUSE]	8.64503e+06	8.91907e+06	8.82173e+06	7.78838e+06	7.47533e+06	6.51549e+06	6.43982e+06	1.11372e+07	1.23332e+07	9.08203e+06	1.34025e+07	9.28389e+06	5.94259e+06	0.386457	0.137129	0.701005
Q9WV85	Nucleoside diphosphate kinase 3 OS=Mus musculus GN=Nme3 PE=2 SV=3 - [NDK3_MOUSE]	16431.5	19515.1	29298.4	16273.6	21208.3	13385.5	19359.8	14809.2	13904.1	10543.3	22371.4	14673.3	7735.29	-0.466513	0.136601	-0.578847
Q8BJZ3	Protein lifeguard 3 OS=Mus musculus GN=Tmbim1 PE=1 SV=1 - [LFG3_MOUSE]	227304	292139	134189	124417	177152	275963	218945	152821	160059	109186	223946	120570	118411	-0.490034	0.136552	-0.600685
P16330	2',3'-cyclic-nucleotide 3'-phosphodiesterase OS=Mus musculus GN=Cnp PE=1 SV=3 - [CN37_MOUSE]	255029	172734	257169	294521	242567	234932	228240	223450	180733	188754	202026	172220	256730	-0.239021	0.136316	-0.5843
Q61655	ATP-dependent RNA helicase DDX19A OS=Mus musculus GN=Ddx19a PE=2 SV=2 - [DD19A_MOUSE]	299681	326991	460317	409810	413884	415740	402342	410056	420139	433144	407841	474273	560886	0.210486	0.135372	0.57884
P84084	ADP-ribosylation factor 5 OS=Mus musculus GN=Arf5 PE=1 SV=2 - [ARF5_MOUSE]	144765	61370.6	139303	171563	11930.6	92191.3	71579.5	253999	303207	72098.8	354550	378043	28024.8	1.22709	0.13508	0.71103
Q9CWZ3	RNA-binding protein 8A OS=Mus musculus GN=Rbm8a PE=1 SV=4 - [RBM8A_MOUSE]	165787	232907	304972	309676	201946	225486	318266	227340	200659	186581	248033	167545	171757	-0.327061	0.13508	-0.602742
Q99LI2	Chloride channel CLIC-like protein 1 OS=Mus musculus GN=Clcc1 PE=1 SV=1 - [CLCC1_MOUSE]	131787	170642	136637	116245	139843	102956	112564	171313	154273	150983	151020	188839	114811	0.25461	0.134786	0.579242
Q8JZN5	Acyl-CoA dehydrogenase family member 9, mitochondrial OS=Mus musculus GN=Acad9 PE=2 SV=2 - [ACAD9_MOUSE]	775323	948151	865741	842991	888573	762229	847266	893301	776172	785625	792228	718459	664456	-0.134619	0.132798	-0.581621
P61967	AP-1 complex subunit sigma-1A OS=Mus musculus GN=Ap1s1 PE=1 SV=1 - [AP1S1_MOUSE]	96234.7	140839	150023	148250	205827	160095	165480	166517	143441	247517	156562	254571	229580	0.390027	0.132063	0.626264
Q9CXY9	GPI-anchor transamidase OS=Mus musculus GN=Pigk PE=2 SV=2 - [GPI8_MOUSE]	335251	479376	503816	445944	398589	365763	407542	481787	511258	391336	507361	572713	446777	0.210032	0.131934	0.584478
P14206	40S ribosomal protein SA OS=Mus musculus GN=Rpsa PE=1 SV=4 - [RSSA_MOUSE]	1.314e+07	1.26543e+07	1.5463e+07	1.30984e+07	1.38229e+07	1.47992e+07	1.74428e+07	1.69473e+07	1.6447e+07	1.34313e+07	1.4983e+07	1.74896e+07	1.74741e+07	0.169001	0.131914	0.586427
Q91XV3	Brain acid soluble protein 1 OS=Mus musculus GN=Basp1 PE=1 SV=3 - [BASP1_MOUSE]	77822.1	104761	36538.5	79498.1	75216.9	63209.6	63003.4	163644	57729.6	80358.3	81328.5	138105	146671	0.639815	0.131914	0.677146
P11103	Poly [ADP-ribose] polymerase 1 OS=Mus musculus GN=Parp1 PE=1 SV=3 - [PARP1_MOUSE]	235271	180493	270904	146647	187688	161592	147077	281259	280920	196679	228319	208150	219502	0.311949	0.131566	0.596089
Q8K4M5	COMM domain-containing protein 1 OS=Mus musculus GN=Commd1 PE=2 SV=2 - [COMD1_MOUSE]	134406	144624	168486	154854	196300	147128	164784	125694	172983	126200	121644	154285	69068	-0.306227	0.131333	-0.594079
Q8CGF7	Transcription elongation regulator 1 OS=Mus musculus GN=Tcerg1 PE=1 SV=2 - [TCRG1_MOUSE]	39133.6	23472.8	42686.3	56091.7	62738.1	46521.3	59701.8	43422.8	24573.3	35477.2	25073.4	45826.1	32573.2	-0.452329	0.131079	-0.609296
P70404	Isocitrate dehydrogenase [NAD] subunit gamma 1, mitochondrial OS=Mus musculus GN=Idh3g PE=1 SV=1 - [IDHG1_MOUSE]	1.35822e+06	1.19456e+06	1.41181e+06	1.6936e+06	1.42087e+06	1.70948e+06	1.73239e+06	1.18591e+06	459331	1.36194e+06	1.13967e+06	1.43796e+06	1.49702e+06	-0.348675	0.13096	-0.597089
Q99PV0	Pre-mRNA-processing-splicing factor 8 OS=Mus musculus GN=Prpf8 PE=1 SV=2 - [PRP8_MOUSE]	2.79668e+06	3.11015e+06	3.27412e+06	3.4218e+06	3.31825e+06	3.07684e+06	3.83445e+06	2.81859e+06	2.8425e+06	2.93094e+06	3.04821e+06	3.33772e+06	2.80146e+06	-0.138476	0.130638	-0.612656
Q9DCS9	NADH dehydrogenase [ubiquinone] 1 beta subcomplex subunit 10 OS=Mus musculus GN=Ndufb10 PE=1 SV=3 - [NDUBA_MOUSE]	804976	890832	832837	631616	693077	529821	473403	1.04105e+06	1.12906e+06	798189	994327	873735	529599	0.366292	0.130614	0.586679
Q9CQA3	Succinate dehydrogenase [ubiquinone] iron-sulfur subunit, mitochondrial OS=Mus musculus GN=Sdhb PE=1 SV=1 - [DHSB_MOUSE]	2.45462e+06	2.79155e+06	2.38991e+06	2.52064e+06	2.56816e+06	2.60047e+06	2.78417e+06	3.1443e+06	3.19225e+06	2.72057e+06	3.10064e+06	2.76825e+06	2.37075e+06	0.156146	0.130243	0.679955
Q8BTX9	Inactive hydroxysteroid dehydrogenase-like protein 1 OS=Mus musculus GN=Hsdl1 PE=2 SV=1 - [HSDL1_MOUSE]	114444	84269.7	90193.1	50765.5	49274.3	40736.5	44656.6	128708	122171	62804.2	129553	84917.4	69850.2	0.556626	0.129849	0.587183
O54984	ATPase Asna1 OS=Mus musculus GN=Asna1 PE=1 SV=2 - [ASNA_MOUSE]	961297	914011	1.05232e+06	839657	947930	999653	1.09073e+06	1.05561e+06	1.03416e+06	974907	972780	1.20818e+06	1.21796e+06	0.148006	0.129785	0.587403
Q9DAW6	U4/U6 small nuclear ribonucleoprotein Prp4 OS=Mus musculus GN=Prpf4 PE=2 SV=1 - [PRP4_MOUSE]	54035.7	38649.9	68057.7	42958.4	49561.8	59707.1	73524.3	56109.9	69000.3	56394.3	91391.3	68913.1	73055.3	0.324582	0.129785	0.588439
Q9CZ30	Obg-like ATPase 1 OS=Mus musculus GN=Ola1 PE=1 SV=1 - [OLA1_MOUSE]	1.00608e+06	955949	1.42054e+06	1.1022e+06	1.20658e+06	1.20182e+06	1.41588e+06	1.02019e+06	1.02422e+06	675589	879313	1.11454e+06	1.20634e+06	-0.266645	0.129754	-0.588477
P62918	60S ribosomal protein L8 OS=Mus musculus GN=Rpl8 PE=2 SV=2 - [RL8_MOUSE]	3.06875e+06	2.52192e+06	3.19059e+06	3.11167e+06	2.88233e+06	2.3573e+06	2.31147e+06	4.07892e+06	3.40364e+06	2.9395e+06	3.08842e+06	3.19908e+06	2.70687e+06	0.220343	0.129494	0.587827
Q9CR64	Protein kish-A OS=Mus musculus GN=Tmem167a PE=2 SV=1 - [KISHA_MOUSE]	137457	126127	103824	68371.9	69244.8	64216.5	75359.3	150767	187620	155888	179930	122086	37406.4	0.593511	0.129494	0.59977
Q9DC71	28S ribosomal protein S15, mitochondrial OS=Mus musculus GN=Mrps15 PE=1 SV=2 - [RT15_MOUSE]	13369.4	21931.2	17295.7	14786.3	11467.8	13768.1	17437	12437.2	17055.7	22571.7	22699.5	21419.8	23362	0.341725	0.129494	0.587555
Q9CXL3	Uncharacterized protein C7orf50 homolog OS=Mus musculus PE=2 SV=3 - [CG050_MOUSE]	48601.4	38585.7	52518.4	64811.2	85184.3	80022.3	86472.6	46266.9	31787.4	46386.3	32372.3	62778.1	61718.3	-0.475103	0.129471	-0.607071
P84078	ADP-ribosylation factor 1 OS=Mus musculus GN=Arf1 PE=1 SV=2 - [ARF1_MOUSE]	967920	497654	912530	765635	970201	452640	650637	657425	566488	496154	573927	502674	608154	-0.393309	0.129225	-0.689409
Q8R5F7	Interferon-induced helicase C domain-containing protein 1 OS=Mus musculus GN=Ifih1 PE=1 SV=1 - [IFIH1_MOUSE]	14924.3	7029.23	10290.4	22935.5	5923.38	11049.9	14207	41369.7	42053.6	15540.5	38337	28519.6	195.653	1.16528	0.129225	0.742503
Q99J87	Probable ATP-dependent RNA helicase DHX58 OS=Mus musculus GN=Dhx58 PE=1 SV=2 - [DHX58_MOUSE]	35.0059	0.761374	35.8254	14.6787	45.4785	28.611	60.0828	84.1117	16.7574	220.876	2304.98	2225.82	3695.66	5.49953	0.129225	0.980732
Q8BKZ9	Pyruvate dehydrogenase protein X component, mitochondrial OS=Mus musculus GN=Pdhx PE=2 SV=1 - [ODPX_MOUSE]	106480	96647	104634	97731.5	123853	109918	128865	107659	86646.5	104865	62767.4	113164	78109.5	-0.251125	0.12802	-0.596215
Q9CQE5	Regulator of G-protein signaling 10 OS=Mus musculus GN=Rgs10 PE=1 SV=1 - [RGS10_MOUSE]	58923.3	64929.2	60505.3	59639.8	58822.9	75230	66731.2	55756.6	62838.9	65617	57311	45693	49994.6	-0.177053	0.12802	-0.590211
Q63850	Nuclear pore glycoprotein p62 OS=Mus musculus GN=Nup62 PE=1 SV=2 - [NUP62_MOUSE]	282811	378276	385846	420493	470094	359249	420972	297594	262488	339492	373977	321199	384506	-0.235058	0.127641	-0.603046
P63280	SUMO-conjugating enzyme UBC9 OS=Mus musculus GN=Ube2i PE=1 SV=1 - [UBC9_MOUSE]	316903	272616	334860	278545	292391	436159	388136	289446	301058	250272	212085	308600	290363	-0.26743	0.126948	-0.622864
P80317	T-complex protein 1 subunit zeta OS=Mus musculus GN=Cct6a PE=1 SV=3 - [TCPZ_MOUSE]	3.57546e+06	4.49524e+06	3.4586e+06	4.65137e+06	4.6924e+06	3.62251e+06	5.07289e+06	5.29047e+06	5.24742e+06	4.36316e+06	4.73898e+06	4.3127e+06	5.09424e+06	0.196721	0.126948	0.615242
Q91VM5	RNA binding motif protein, X-linked-like-1 OS=Mus musculus GN=Rbmxl1 PE=1 SV=1 - [RMXL1_MOUSE]	454697	482001	628640	439042	689443	536008	643817	418623	349267	582258	307588	493989	501326	-0.323647	0.126253	-0.594359
Q9CXW2	28S ribosomal protein S22, mitochondrial OS=Mus musculus GN=Mrps22 PE=2 SV=1 - [RT22_MOUSE]	91779.9	64857.9	79985.5	78690.7	72582.4	75519.8	73975.5	88588.7	105359	127194	113626	106813	47911	0.355892	0.12596	0.653122
Q80SW1	Putative adenosylhomocysteinase 2 OS=Mus musculus GN=Ahcyl1 PE=1 SV=1 - [SAHH2_MOUSE]	68394.6	55587.9	108614	79253.9	114055	76577.3	80935.9	41836.5	60066.3	55848	64558.8	93632.7	56817.4	-0.423892	0.125722	-0.603643
Q80V26	Inositol monophosphatase 3 OS=Mus musculus GN=Impad1 PE=1 SV=1 - [IMPA3_MOUSE]	103183	138529	121679	147573	147313	79802.6	124516	169003	193322	145116	174906	144421	100268	0.326332	0.125722	0.594549
Q06180	Tyrosine-protein phosphatase non-receptor type 2 OS=Mus musculus GN=Ptpn2 PE=1 SV=2 - [PTN2_MOUSE]	35075.9	58479.2	44829.4	58058	77692	60219.3	45382.6	57399.3	56579.7	82936.1	72953.8	90407.2	58574	0.363828	0.125409	0.595399
Q9CXT7	Transmembrane protein 192 OS=Mus musculus GN=Tmem192 PE=1 SV=1 - [TM192_MOUSE]	65245.3	77761.9	32729	26616.7	28046.8	73673.7	46360.9	39861.3	41743.3	32720	21975.1	26473.2	27246.1	-0.660608	0.125308	-0.667397
P23116	Eukaryotic translation initiation factor 3 subunit A OS=Mus musculus GN=Eif3a PE=1 SV=5 - [EIF3A_MOUSE]	1.78108e+06	1.89023e+06	1.89981e+06	2.17146e+06	2.05654e+06	1.92015e+06	2.48607e+06	2.29334e+06	2.11839e+06	2.06628e+06	2.35385e+06	2.27512e+06	2.34343e+06	0.14361	0.12518	0.643244
Q99KR7	Peptidyl-prolyl cis-trans isomerase F, mitochondrial OS=Mus musculus GN=Ppif PE=1 SV=1 - [PPIF_MOUSE]	20927.6	65930.4	50685.7	49529.6	64852.6	46306.2	82067.7	55715.4	71136.1	71092.9	72738.3	69441.3	96540.7	0.421781	0.124962	0.61678
P00405	Cytochrome c oxidase subunit 2 OS=Mus musculus GN=Mtco2 PE=1 SV=1 - [COX2_MOUSE]	4.83715e+06	2.79769e+06	3.22391e+06	2.2736e+06	2.98685e+06	2.03451e+06	1.89999e+06	6.40141e+06	6.5734e+06	3.66366e+06	5.35187e+06	3.98019e+06	1.30981e+06	0.666386	0.124921	0.613421
O35435	Dihydroorotate dehydrogenase (quinone), mitochondrial OS=Mus musculus GN=Dhodh PE=2 SV=2 - [PYRD_MOUSE]	54601.9	60152.3	76494.5	52812.1	40551.5	37833	62428	70484.4	101024	87347.6	88406.4	53116.5	45713	0.435351	0.124832	0.603157
Q6ZQM8	UDP-glucuronosyltransferase 1-7C OS=Mus musculus GN=Ugt1a7c PE=2 SV=1 - [UD17C_MOUSE]	4.09087e+06	3.55735e+06	4.37213e+06	3.54436e+06	3.83414e+06	3.84675e+06	3.83797e+06	3.9158e+06	3.56359e+06	3.36773e+06	3.77811e+06	3.47901e+06	2.56054e+06	-0.167852	0.124751	-0.603273
Q9DBR1	5'-3' exoribonuclease 2 OS=Mus musculus GN=Xrn2 PE=1 SV=1 - [XRN2_MOUSE]	145983	137135	233863	296623	265887	288354	376676	162822	146076	198567	160275	207716	194396	-0.483028	0.124385	-0.695638
Q9CQQ7	ATP synthase F(0) complex subunit B1, mitochondrial OS=Mus musculus GN=Atp5f1 PE=1 SV=1 - [AT5F1_MOUSE]	2.57963e+06	3.10993e+06	2.12073e+06	2.29528e+06	2.62966e+06	1.82278e+06	2.26809e+06	3.75796e+06	4.30845e+06	3.07223e+06	3.18886e+06	2.64094e+06	1.81485e+06	0.381143	0.123945	0.618685
Q3B7Z2	Oxysterol-binding protein 1 OS=Mus musculus GN=Osbp PE=1 SV=3 - [OSBP1_MOUSE]	310313	320848	231503	303554	289438	328343	306303	188039	186638	282326	201518	273360	324885	-0.298551	0.123464	-0.671722
O08759	Ubiquitin-protein ligase E3A OS=Mus musculus GN=Ube3a PE=1 SV=2 - [UBE3A_MOUSE]	5444.87	8742.66	10007.3	9934.25	9451.21	7255.51	12263.4	4029.57	6951.23	7361.02	8064.03	6637.73	8344.06	-0.386029	0.123382	-0.617082
Q9D0B6	Protein PBDC1 OS=Mus musculus GN=Pbdc1 PE=2 SV=1 - [PBDC1_MOUSE]	367833	475145	441656	563056	487000	474959	546195	372194	341496	385555	430397	433201	504372	-0.2214	0.123348	-0.604517
P49962	Signal recognition particle 9 kDa protein OS=Mus musculus GN=Srp9 PE=1 SV=2 - [SRP09_MOUSE]	208549	185980	191048	188015	169704	175734	230693	214259	179783	227751	240853	287731	201318	0.224501	0.122954	0.610832
Q9JKN1	Zinc transporter 7 OS=Mus musculus GN=Slc30a7 PE=1 SV=1 - [ZNT7_MOUSE]	252411	258754	218084	206616	210407	169228	168891	344738	286762	342347	230475	320273	142324	0.389706	0.1216	0.626798
Q9Z0Y1	Dynactin subunit 3 OS=Mus musculus GN=Dctn3 PE=2 SV=2 - [DCTN3_MOUSE]	215791	255581	163041	193869	265718	285766	289771	139816	136547	268087	141929	204320	204504	-0.385858	0.121133	-0.602185
Q8CHW4	Translation initiation factor eIF-2B subunit epsilon OS=Mus musculus GN=Eif2b5 PE=1 SV=1 - [EI2BE_MOUSE]	25579.3	6548.05	29277	36414.3	12959	9337.44	23253	49655.6	47884.2	14897.8	31115.7	43565.3	21130.3	0.760979	0.121006	0.602724
O09110	Dual specificity mitogen-activated protein kinase kinase 3 OS=Mus musculus GN=Map2k3 PE=1 SV=2 - [MP2K3_MOUSE]	129514	123317	173908	178499	122171	148602	149732	181827	191009	139134	226137	160375	159034	0.266404	0.120953	0.602961
Q8K2D3	Enhancer of mRNA-decapping protein 3 OS=Mus musculus GN=Edc3 PE=1 SV=1 - [EDC3_MOUSE]	9572.56	9646.74	10262.4	7976.1	9631.79	6565.23	7147.43	16387.7	16031.7	15377.7	12185.7	11836.3	3388.17	0.52914	0.120812	0.664058
Q99NH0	Ankyrin repeat domain-containing protein 17 OS=Mus musculus GN=Ankrd17 PE=1 SV=2 - [ANR17_MOUSE]	4118.88	1707.34	6223.14	5671.67	2594.15	2455.18	2324.19	6754.46	6842.65	4328.18	3809.93	4422.96	5957.63	0.578302	0.120812	0.617975
Q9DCD0	6-phosphogluconate dehydrogenase, decarboxylating OS=Mus musculus GN=Pgd PE=2 SV=3 - [6PGD_MOUSE]	2.49511e+07	2.92688e+07	2.75086e+07	2.86987e+07	3.34035e+07	2.84276e+07	3.42438e+07	2.56117e+07	2.94563e+07	2.65179e+07	2.29842e+07	2.82915e+07	2.47941e+07	-0.166986	0.119542	-0.622643
P20108	Thioredoxin-dependent peroxide reductase, mitochondrial OS=Mus musculus GN=Prdx3 PE=1 SV=1 - [PRDX3_MOUSE]	2.89237e+06	3.4843e+06	3.01596e+06	3.06294e+06	2.8964e+06	3.15415e+06	3.85959e+06	3.00546e+06	2.61926e+06	2.64259e+06	3.07289e+06	3.04788e+06	2.794e+06	-0.157992	0.118972	-0.641591
P52875	Transmembrane protein 165 OS=Mus musculus GN=Tmem165 PE=2 SV=2 - [TM165_MOUSE]	744754	1.06131e+06	685872	619274	810419	679094	593299	1.12166e+06	1.0192e+06	899743	881559	960196	642723	0.311536	0.118867	0.607206
P24547	Inosine-5'-monophosphate dehydrogenase 2 OS=Mus musculus GN=Impdh2 PE=1 SV=2 - [IMDH2_MOUSE]	99291.1	143730	124018	132975	137066	162766	167348	142577	156183	129795	176429	202812	198621	0.279742	0.118692	0.606427
P30355	Arachidonate 5-lipoxygenase-activating protein OS=Mus musculus GN=Alox5ap PE=1 SV=2 - [AL5AP_MOUSE]	2.68687e+06	3.14252e+06	2.232e+06	1.91318e+06	2.15802e+06	1.50603e+06	1.7607e+06	3.70326e+06	3.40522e+06	3.02744e+06	3.18005e+06	2.37473e+06	1.77003e+06	0.403638	0.118427	0.606763
Q8C052	Microtubule-associated protein 1S OS=Mus musculus GN=Map1s PE=1 SV=2 - [MAP1S_MOUSE]	362764	413626	404756	371822	432367	378836	378702	331768	303740	341034	292862	346604	450787	-0.1859	0.118014	-0.632997
Q8C0J2	Autophagy-related protein 16-1 OS=Mus musculus GN=Atg16l1 PE=1 SV=1 - [A16L1_MOUSE]	62484.7	57992.6	77269.5	42556.4	60274.8	51272.1	45435.8	42887.1	49793.1	27937.7	46545.4	55958.9	45199.5	-0.343822	0.117782	-0.619035
Q9CPP6	NADH dehydrogenase [ubiquinone] 1 alpha subcomplex subunit 5 OS=Mus musculus GN=Ndufa5 PE=1 SV=3 - [NDUA5_MOUSE]	472341	448278	365415	254184	351953	345949	313776	632874	554545	476677	521428	484086	235150	0.409242	0.116617	0.621427
O88939	Zinc finger and BTB domain-containing protein 7A OS=Mus musculus GN=Zbtb7a PE=1 SV=2 - [ZBT7A_MOUSE]	36413.9	41482	45032.6	33019.9	38410	31105.5	51224.6	47496.1	62069.4	49056	45438	35422.3	50075.1	0.287976	0.116536	0.609601
Q9D1H6	NADH dehydrogenase [ubiquinone] 1 alpha subcomplex assembly factor 4 OS=Mus musculus GN=Ndufaf4 PE=2 SV=1 - [NDUF4_MOUSE]	13629.4	15639.8	11611	8573.4	6007.54	8000.2	10162.4	19282.2	13354.6	11826.2	14971.7	15783.5	10134.1	0.435653	0.116523	0.613009
P97484	Leukocyte immunoglobulin-like receptor subfamily B member 3 OS=Mus musculus GN=Lilrb3 PE=1 SV=1 - [LIRB3_MOUSE]	5720.44	4387.99	4065.53	9843.68	16236.4	6112.12	1849.24	9670.18	7589.15	19114.3	11640	9619.58	14187.4	0.797294	0.11594	0.618061
Q8BZW8	NHL repeat-containing protein 2 OS=Mus musculus GN=Nhlrc2 PE=2 SV=1 - [NHLC2_MOUSE]	30190	45194.4	25181.7	20988.9	29943	42427.5	38285	24932.1	22134.4	19153.9	16855.8	30499.9	32370.7	-0.447597	0.11594	-0.632729
P51855	Glutathione synthetase OS=Mus musculus GN=Gss PE=2 SV=1 - [GSHB_MOUSE]	28032.8	48127.1	36113.8	38223	52184.1	31623.3	43490.2	26517.8	38746.9	30795.5	34135.6	23716.3	33879	-0.342495	0.115697	-0.640248
Q9R0X4	Acyl-coenzyme A thioesterase 9, mitochondrial OS=Mus musculus GN=Acot9 PE=1 SV=1 - [ACOT9_MOUSE]	1.36227e+06	1.62385e+06	1.42365e+06	1.54604e+06	1.74709e+06	1.40346e+06	1.86959e+06	1.48009e+06	1.32448e+06	1.28829e+06	1.31661e+06	1.37625e+06	1.55647e+06	-0.173455	0.115697	-0.65147
Q9CQW2	ADP-ribosylation factor-like protein 8B OS=Mus musculus GN=Arl8b PE=2 SV=1 - [ARL8B_MOUSE]	623596	548633	601056	408157	444130	394699	466972	466579	460152	337170	470819	380574	300647	-0.307109	0.115435	-0.623571
Q99K28	ADP-ribosylation factor GTPase-activating protein 2 OS=Mus musculus GN=Arfgap2 PE=1 SV=1 - [ARFG2_MOUSE]	79096.4	83612.6	98790.9	79372.5	106396	88041.6	79847.8	60284	65426.3	95139.7	46648.6	81530.8	81610.8	-0.292082	0.115104	-0.619783
Q5XJY5	Coatomer subunit delta OS=Mus musculus GN=Arcn1 PE=2 SV=2 - [COPD_MOUSE]	933696	1.09551e+06	1.04306e+06	1.10707e+06	1.01623e+06	1.13007e+06	1.26325e+06	786700	750529	1.07201e+06	975094	829958	1.1658e+06	-0.221208	0.114808	-0.620154
Q9D880	Mitochondrial import inner membrane translocase subunit TIM50 OS=Mus musculus GN=Timm50 PE=1 SV=1 - [TIM50_MOUSE]	451390	576449	450347	528987	442461	437401	504071	579149	500873	505420	539760	590191	512138	0.151067	0.114778	0.630651
Q9DB77	Cytochrome b-c1 complex subunit 2, mitochondrial OS=Mus musculus GN=Uqcrc2 PE=1 SV=1 - [QCR2_MOUSE]	5.68468e+06	6.22847e+06	5.62826e+06	4.12974e+06	4.78055e+06	5.72432e+06	5.06791e+06	7.32397e+06	7.00534e+06	6.01659e+06	7.66298e+06	5.54281e+06	4.70208e+06	0.260989	0.114659	0.620523
Q9JMD0	BUB3-interacting and GLEBS motif-containing protein ZNF207 OS=Mus musculus GN=Znf207 PE=2 SV=1 - [ZN207_MOUSE]	247680	362480	202707	181331	305689	271649	269981	182055	195275	242721	136144	219848	242855	-0.372926	0.114363	-0.637478
P59708	Pre-mRNA branch site protein p14 OS=Mus musculus GN=Sf3b14 PE=2 SV=1 - [PM14_MOUSE]	184010	163277	202542	200133	139886	193315	201431	152200	150317	130618	192345	142476	175278	-0.223233	0.11408	-0.617795
P97807	Fumarate hydratase, mitochondrial OS=Mus musculus GN=Fh PE=1 SV=3 - [FUMH_MOUSE]	2.96935e+06	3.16089e+06	2.91918e+06	3.26463e+06	3.48984e+06	3.92518e+06	4.15383e+06	3.15873e+06	2.68825e+06	2.70994e+06	2.50182e+06	3.49468e+06	3.00938e+06	-0.221062	0.114056	-0.628152
O54774	AP-3 complex subunit delta-1 OS=Mus musculus GN=Ap3d1 PE=1 SV=1 - [AP3D1_MOUSE]	1.40337e+06	1.63022e+06	1.56452e+06	1.76494e+06	1.75559e+06	1.39499e+06	1.83231e+06	1.21293e+06	1.22299e+06	1.44139e+06	1.6043e+06	1.41187e+06	1.62765e+06	-0.190668	0.114031	-0.616282
E9Q8I9	Protein furry homolog OS=Mus musculus GN=Fry PE=1 SV=1 - [FRY_MOUSE]	13283.8	19165	11843.7	20481.4	18437	7083.29	17558.7	10649.3	13237.7	12529.7	12932.7	10118.2	7130.31	-0.473124	0.113849	-0.653485
Q8CCS6	Polyadenylate-binding protein 2 OS=Mus musculus GN=Pabpn1 PE=2 SV=3 - [PABP2_MOUSE]	109889	81042.5	107923	86321.1	134604	110359	95142.1	79305.5	64592.2	116274	33613.5	99708.7	66791.9	-0.433616	0.112776	-0.623574
Q6PER3	Microtubule-associated protein RP/EB family member 3 OS=Mus musculus GN=Mapre3 PE=1 SV=1 - [MARE3_MOUSE]	19200.4	32004.2	98428.6	64242.7	76703.8	59991	77516.9	10018.4	44550.1	32938	23460.6	20792.3	67634.8	-0.87989	0.112732	-0.63286
Q9Z110	Delta-1-pyrroline-5-carboxylate synthase OS=Mus musculus GN=Aldh18a1 PE=2 SV=2 - [P5CS_MOUSE]	704249	706677	759644	859304	728403	946979	866111	721850	673798	639690	718110	717177	788011	-0.165247	0.112732	-0.644467
Q99KF1	Transmembrane emp24 domain-containing protein 9 OS=Mus musculus GN=Tmed9 PE=2 SV=2 - [TMED9_MOUSE]	1.03066e+06	947660	1.06555e+06	618814	837372	781062	769169	1.29079e+06	1.02488e+06	1.03785e+06	995386	1.1944e+06	782584	0.286656	0.112525	0.61763
P06330	Ig heavy chain V region AC38 205.12 OS=Mus musculus PE=1 SV=1 - [HVM51_MOUSE]	27293	81197.6	20584.6	59412.4	21040.9	44273.5	41038.3	32353.4	65489.4	157522	132936	59029	222462	1.40617	0.112235	0.804332
Q9CZ69	CKLF-like MARVEL transmembrane domain-containing protein 6 OS=Mus musculus GN=Cmtm6 PE=2 SV=1 - [CKLF6_MOUSE]	30078	42154.9	14671.6	34217.8	21717	21862.8	38932.3	56836.5	38490.7	36869.1	77205	51018.7	19086.3	0.679292	0.112067	0.636403
Q80WQ2	Protein VAC14 homolog OS=Mus musculus GN=Vac14 PE=1 SV=1 - [VAC14_MOUSE]	554567	718001	702790	770576	692404	676321	773948	550076	609192	495490	610459	669928	724835	-0.195195	0.112038	-0.618556
Q8VE96	Solute carrier family 35 member F6 OS=Mus musculus GN=Slc35f6 PE=1 SV=1 - [S35F6_MOUSE]	1.20135e+06	1.82437e+06	1.30144e+06	1.77212e+06	2.42235e+06	1.47226e+06	1.54757e+06	1.08582e+06	1.39813e+06	1.5521e+06	1.18369e+06	1.39938e+06	958842	-0.384549	0.112038	-0.661031
Q91WJ8	Far upstream element-binding protein 1 OS=Mus musculus GN=Fubp1 PE=1 SV=1 - [FUBP1_MOUSE]	667178	916465	848827	924319	823326	1.00086e+06	954365	793028	736578	779605	599190	767164	881687	-0.206587	0.112038	-0.627346
Q64442	Sorbitol dehydrogenase OS=Mus musculus GN=Sord PE=1 SV=3 - [DHSO_MOUSE]	76518.3	83987	106785	97949.4	158762	105358	144124	45870	77382.3	99638	73329.8	98777.2	88384.2	-0.455816	0.111269	-0.644704
Q60737	Casein kinase II subunit alpha OS=Mus musculus GN=Csnk2a1 PE=1 SV=2 - [CSK21_MOUSE]	596267	598967	663597	624841	695926	712418	773663	604914	493255	616112	545514	620028	675170	-0.169849	0.111133	-0.622909
O70309	Integrin beta-5 OS=Mus musculus GN=Itgb5 PE=1 SV=2 - [ITB5_MOUSE]	121246	123242	141365	150180	144160	101135	135876	120653	111629	127481	128394	91819.9	83117.2	-0.245639	0.110902	-0.620692
Q8BH61	Coagulation factor XIII A chain OS=Mus musculus GN=F13a1 PE=2 SV=3 - [F13A_MOUSE]	17360.2	45544.9	8937.44	18082.5	12262	23862.8	28281.4	209836	21635	45194.2	51476.3	76301.5	137654	2.03491	0.110902	0.900307
Q8R2K1	Fucose mutarotase OS=Mus musculus GN=Fuom PE=1 SV=1 - [FUCM_MOUSE]	44581.2	65627	38941.5	51635.3	38520	27839.5	29827.5	34129.6	36838.2	20717.1	26942.6	34353.3	29632.6	-0.479143	0.11062	-0.683288
Q9R0C0	Biogenesis of lysosome-related organelles complex 1 subunit 6 OS=Mus musculus GN=Bloc1s6 PE=1 SV=1 - [BL1S6_MOUSE]	16803.8	8604.03	6489.36	5954.63	3847.4	5440.08	2972.26	16116.2	22116	11863	12509.6	10419.8	5231.55	0.865452	0.110557	0.621356
P97461	40S ribosomal protein S5 OS=Mus musculus GN=Rps5 PE=2 SV=3 - [RS5_MOUSE]	2.14262e+06	2.46277e+06	3.46502e+06	3.48979e+06	2.9491e+06	2.58293e+06	4.33118e+06	4.07197e+06	3.9818e+06	3.78116e+06	4.96794e+06	4.17894e+06	2.606e+06	0.361246	0.110371	0.623394
Q61510	E3 ubiquitin/ISG15 ligase TRIM25 OS=Mus musculus GN=Trim25 PE=2 SV=2 - [TRI25_MOUSE]	170744	142951	144736	181138	126892	100330	153917	88156.9	152727	107933	137685	117068	87320.7	-0.340648	0.110099	-0.624991
Q9D0M3	Cytochrome c1, heme protein, mitochondrial OS=Mus musculus GN=Cyc1 PE=1 SV=1 - [CY1_MOUSE]	2.20062e+06	2.51121e+06	2.45204e+06	1.6917e+06	1.7101e+06	1.7532e+06	1.52507e+06	2.91986e+06	2.8819e+06	2.54386e+06	2.56496e+06	2.36289e+06	1.60839e+06	0.326693	0.110078	0.622264
Q9Z2H5	Band 4.1-like protein 1 OS=Mus musculus GN=Epb41l1 PE=1 SV=2 - [E41L1_MOUSE]	187155	188697	168768	149691	202013	262017	166550	120108	136881	154295	175749	140090	188296	-0.310977	0.110069	-0.642963
O08539	Myc box-dependent-interacting protein 1 OS=Mus musculus GN=Bin1 PE=1 SV=1 - [BIN1_MOUSE]	25428.4	38867.5	28541.3	56413.5	37610.2	53363.9	49834.1	81496.6	37049.1	272621	57284.3	49213.7	99265.5	1.26361	0.109913	0.635634
O55029	Coatomer subunit beta' OS=Mus musculus GN=Copb2 PE=2 SV=2 - [COPB2_MOUSE]	4.87528e+06	4.85771e+06	4.84285e+06	5.94278e+06	4.72797e+06	4.78864e+06	5.55238e+06	4.04906e+06	4.55479e+06	4.45866e+06	4.8535e+06	5.50387e+06	4.2264e+06	-0.141898	0.109913	-0.524189
P04370	Myelin basic protein OS=Mus musculus GN=Mbp PE=1 SV=2 - [MBP_MOUSE]	10714.7	41629.6	105989	91833.6	103390	105060	114396	22678.3	25748.4	28381.3	46371.3	55922.1	27351.5	-1.25036	0.109913	-0.969015
P28078	Class II histocompatibility antigen, M alpha chain OS=Mus musculus GN=H2-DMa PE=1 SV=1 - [DMA_MOUSE]	42020.2	14081.7	19988.5	6546.98	7127	9943.75	6387.02	81477	88108.3	38212	47702.4	80356.9	1643.53	1.89192	0.109913	0.967573
P53564	Homeobox protein cut-like 1 OS=Mus musculus GN=Cux1 PE=1 SV=3 - [CUX1_MOUSE]	8169.47	23504.1	19192.8	13839.3	26616	12028.1	17331.6	15004.8	29129.6	24613.9	26101.3	25144.1	23318.9	0.470356	0.109913	0.641861
P53996	Cellular nucleic acid-binding protein OS=Mus musculus GN=Cnbp PE=2 SV=2 - [CNBP_MOUSE]	56291.5	56892.2	80921	62195	102800	61370.4	61909.7	95059.1	113160	58452.3	75048	130979	134111	0.553467	0.109913	0.73782
P70303	CTP synthase 2 OS=Mus musculus GN=Ctps2 PE=1 SV=1 - [PYRG2_MOUSE]	153593	125353	145912	175618	136488	135710	161489	124176	122581	128042	151079	145573	122443	-0.159052	0.109913	-0.560592
Q3TYX3	SET and MYND domain-containing protein 5 OS=Mus musculus GN=Smyd5 PE=2 SV=2 - [SMYD5_MOUSE]	24005.8	32296.9	25607.3	23322	25097.9	60413.7	21497.1	32769.9	40890.3	88911.3	32268.8	30784.9	25802.3	0.466833	0.109913	0.339052
Q64735	Complement component receptor 1-like protein OS=Mus musculus GN=Cr1l PE=1 SV=1 - [CR1L_MOUSE]	67746	73085.5	67616.4	72487.5	50205.4	51905.3	72303.9	62939.2	53670.7	39042.4	54668.2	52999.2	39721.2	-0.365071	0.109913	-0.825292
Q6QLQ4	C-type lectin domain family 7 member A OS=Mus musculus GN=Clec7a PE=1 SV=3 - [CLC7A_MOUSE]	567225	598786	607256	422518	873425	652659	561655	702566	735921	628888	708147	1.26251e+06	607105	0.339315	0.109913	0.465263
Q6VN19	Ran-binding protein 10 OS=Mus musculus GN=Ranbp10 PE=1 SV=2 - [RBP10_MOUSE]	5734.45	2634.94	3593.28	8107.48	3504.11	5122.06	2916.07	7956.81	9916.79	5359.12	10174.6	5229.34	4088.14	0.656974	0.109913	0.624276
Q76MZ3	Serine/threonine-protein phosphatase 2A 65 kDa regulatory subunit A alpha isoform OS=Mus musculus GN=Ppp2r1a PE=1 SV=3 - [2AAA_MOUSE]	2.92027e+06	3.04777e+06	2.92665e+06	2.97943e+06	2.97995e+06	2.8727e+06	3.49399e+06	3.85919e+06	3.97305e+06	3.79538e+06	3.37683e+06	3.48944e+06	2.87888e+06	0.23269	0.109913	0.939208
Q7TMY8	E3 ubiquitin-protein ligase HUWE1 OS=Mus musculus GN=Huwe1 PE=1 SV=5 - [HUWE1_MOUSE]	249877	237213	245191	230922	258652	253586	229195	225727	228210	292132	221920	224628	229531	-0.0389987	0.109913	-0.183966
Q8K268	ATP-binding cassette sub-family F member 3 OS=Mus musculus GN=Abcf3 PE=1 SV=1 - [ABCF3_MOUSE]	3613.23	46.8981	1054.78	256.099	97.7977	6.62608	13.8842	5046.01	2485.98	947.742	2042.32	724.516	375.567	1.41372	0.109913	0.431917
Q8R1J9	Torsin-2A OS=Mus musculus GN=Tor2a PE=2 SV=1 - [TOR2A_MOUSE]	21362.2	14760	26520.6	24850.9	23953.5	20049.2	24077.5	31608.7	35434.1	28739.7	25723.7	32801	3297.98	0.241106	0.109913	0.281477
Q8R2V5	Arf-GAP with dual PH domain-containing protein 2 OS=Mus musculus GN=Adap2 PE=2 SV=1 - [ADAP2_MOUSE]	49597.5	36578.1	48227.9	27646	73272	39695.2	34426.1	39101.5	38076.2	28706.9	28231	28542.2	18798.2	-0.54766	0.109913	-0.675845
Q91X78	Erlin-1 OS=Mus musculus GN=Erlin1 PE=1 SV=1 - [ERLN1_MOUSE]	6855	2179.7	1166.48	890.641	1247.48	811.167	166.984	13229	8186.36	3919.5	9043.64	4178.39	351.621	1.76916	0.109913	0.730838
Q99KN2	Probable cytosolic iron-sulfur protein assembly protein CIAO1 OS=Mus musculus GN=Ciao1 PE=2 SV=1 - [CIAO1_MOUSE]	300191	255289	337354	346661	308346	460709	341084	243649	239369	327311	241304	341996	227186	-0.313324	0.109913	-0.624215
Q9CZ44	NSFL1 cofactor p47 OS=Mus musculus GN=Nsfl1c PE=1 SV=1 - [NSF1C_MOUSE]	1.26947e+06	1.76732e+06	1.80894e+06	1.81168e+06	1.6173e+06	1.84783e+06	1.94348e+06	1.33869e+06	1.29797e+06	1.30231e+06	1.32621e+06	1.66877e+06	1.76667e+06	-0.249369	0.109913	-0.687048
Q9EP75	Leukotriene-B4 omega-hydroxylase 3 OS=Mus musculus GN=Cyp4f14 PE=2 SV=1 - [CP4FE_MOUSE]	86322.7	91069.6	83120.5	90020.1	67874.7	77767	68135.3	66199.8	67344.6	70885.9	74587	83513.7	54539.6	-0.213804	0.109913	-0.625365
Q9JLQ2	ARF GTPase-activating protein GIT2 OS=Mus musculus GN=Git2 PE=1 SV=2 - [GIT2_MOUSE]	323420	252951	422787	569378	550315	300753	602085	297684	390941	318889	248457	324725	250889	-0.499871	0.109913	-0.698026
Q9R0E1	Procollagen-lysine,2-oxoglutarate 5-dioxygenase 3 OS=Mus musculus GN=Plod3 PE=1 SV=1 - [PLOD3_MOUSE]	2.63656e+06	3.56082e+06	3.42747e+06	3.37474e+06	3.67183e+06	3.51047e+06	3.57715e+06	4.05512e+06	3.48472e+06	3.84193e+06	3.47996e+06	4.58926e+06	3.96645e+06	0.2015	0.109913	0.726798
Q9R257	Heme-binding protein 1 OS=Mus musculus GN=Hebp1 PE=1 SV=2 - [HEBP1_MOUSE]	2.37625e+06	2.53415e+06	3.10267e+06	2.88303e+06	8.15231e+06	3.00615e+06	3.25333e+06	4.36058e+06	1.81432e+06	2.31257e+06	1.79961e+06	2.59267e+06	1.55311e+06	-0.587837	0.109913	-0.429829
Q9Z2I9	Succinyl-CoA ligase [ADP-forming] subunit beta, mitochondrial OS=Mus musculus GN=Sucla2 PE=1 SV=2 - [SUCB1_MOUSE]	1.30347e+06	1.70219e+06	1.13269e+06	1.42745e+06	1.65843e+06	1.38659e+06	1.82629e+06	1.16665e+06	995195	1.04532e+06	1.07878e+06	1.10436e+06	2.41428e+06	-0.196938	0.109913	-0.261113
Q9Z2K1	Keratin, type I cytoskeletal 16 OS=Mus musculus GN=Krt16 PE=1 SV=3 - [K1C16_MOUSE]	65865.3	75751.4	138872	80134.9	99318.9	9.28285e+06	97867.9	77547.8	50311.7	4.60436e+06	51117.5	53471.5	44333.1	-0.789144	0.109913	-0.120599
P08249	Malate dehydrogenase, mitochondrial OS=Mus musculus GN=Mdh2 PE=1 SV=3 - [MDHM_MOUSE]	3.78517e+07	4.9382e+07	4.1319e+07	3.94051e+07	4.79406e+07	4.05907e+07	4.922e+07	4.36377e+07	3.69186e+07	3.14106e+07	3.43243e+07	3.91211e+07	4.27803e+07	-0.199514	0.109464	-0.628975
Q8K1A6	Coiled-coil and C2 domain-containing protein 1A OS=Mus musculus GN=Cc2d1a PE=1 SV=2 - [C2D1A_MOUSE]	12282	15133.8	14487.2	17078.9	17956.5	14859.9	18171.7	11522.3	19338.6	23652.2	22212.4	22297.6	18559.1	0.318953	0.108654	0.648555
O89090	Transcription factor Sp1 OS=Mus musculus GN=Sp1 PE=1 SV=2 - [SP1_MOUSE]	44877.9	101412	87798.1	90396.9	116010	111623	123572	62402.5	58513.7	72656.8	56779.8	71581.8	101672	-0.451242	0.108482	-0.656859
P00158	Cytochrome b OS=Mus musculus GN=Mt-Cyb PE=2 SV=1 - [CYB_MOUSE]	85964.3	83567.8	77933.8	49877.5	54724.2	54268.2	48574.1	102062	88371.4	77898.2	145725	120507	42765	0.566202	0.108284	0.651679
Q9D554	Splicing factor 3A subunit 3 OS=Mus musculus GN=Sf3a3 PE=2 SV=2 - [SF3A3_MOUSE]	1.05658e+06	1.23525e+06	956145	1.10711e+06	1.11614e+06	1.4337e+06	1.52135e+06	951468	1.03078e+06	1.08655e+06	931666	1.09235e+06	1.03973e+06	-0.236016	0.108251	-0.720341
Q7TMY4	THO complex subunit 7 homolog OS=Mus musculus GN=Thoc7 PE=1 SV=2 - [THOC7_MOUSE]	9128.3	10363	6366.35	3280.19	4592.61	8048.96	7816.79	12820.6	11274.6	9934.46	14628.8	6456.07	7136.77	0.550264	0.107838	0.628995
Q9CQ71	Replication protein A 14 kDa subunit OS=Mus musculus GN=Rpa3 PE=2 SV=1 - [RFA3_MOUSE]	147177	144512	181510	168899	203825	173119	207370	212356	200102	168067	217537	209362	195880	0.194952	0.107646	0.647918
Q7TT50	Serine/threonine-protein kinase MRCK beta OS=Mus musculus GN=Cdc42bpb PE=1 SV=2 - [MRCKB_MOUSE]	616109	555232	563461	564031	442211	503339	536106	372659	463431	569012	465021	494827	465886	-0.194952	0.10758	-0.629208
Q9D6K9	Ceramide synthase 5 OS=Mus musculus GN=Cers5 PE=1 SV=1 - [CERS5_MOUSE]	47589.3	46370.8	47705.3	36420.4	22692.2	31845.7	21197.3	57835.4	67757.3	32256.7	68626.4	42298.6	41473.3	0.512002	0.107364	0.630533
P61804	Dolichyl-diphosphooligosaccharide--protein glycosyltransferase subunit DAD1 OS=Mus musculus GN=Dad1 PE=2 SV=3 - [DAD1_MOUSE]	655853	937505	667669	545548	543106	524113	467725	863899	875452	675520	796057	1.02438e+06	582121	0.372454	0.106867	0.632759
P59017	Bcl-2-like protein 13 OS=Mus musculus GN=Bcl2l13 PE=1 SV=2 - [B2L13_MOUSE]	312631	285783	272037	315085	378303	223878	261564	395967	457607	357138	406972	385936	215927	0.337541	0.106435	0.640395
Q9R1P3	Proteasome subunit beta type-2 OS=Mus musculus GN=Psmb2 PE=1 SV=1 - [PSB2_MOUSE]	660242	816212	787451	1.07438e+06	1.13498e+06	979235	1.14215e+06	592994	591532	972056	535675	726837	922204	-0.380776	0.106037	-0.634931
P97352	Protein S100-A13 OS=Mus musculus GN=S100a13 PE=1 SV=1 - [S10AD_MOUSE]	120225	174230	260199	149028	184207	228750	218820	142632	98523.6	142783	95659.9	139935	208715	-0.466808	0.105992	-0.641013
P61759	Prefoldin subunit 3 OS=Mus musculus GN=Vbp1 PE=2 SV=2 - [PFD3_MOUSE]	74677.8	67293.3	68629	127461	118729	75869.1	89147.3	65165.7	79169.1	63371.5	71459.6	70995.2	42865.4	-0.439447	0.105947	-0.684294
P06745	Glucose-6-phosphate isomerase OS=Mus musculus GN=Gpi PE=1 SV=4 - [G6PI_MOUSE]	5.94577e+06	6.42404e+06	6.22958e+06	6.42264e+06	7.22681e+06	6.93729e+06	7.38092e+06	6.60719e+06	6.26985e+06	4.86317e+06	5.03513e+06	6.66418e+06	5.86519e+06	-0.177056	0.105945	-0.635695
P03930	ATP synthase protein 8 OS=Mus musculus GN=Mtatp8 PE=1 SV=1 - [ATP8_MOUSE]	893801	893370	933262	596997	728679	521848	520348	1.1236e+06	945712	1.39153e+06	967612	1.02386e+06	534452	0.456985	0.104958	0.639171
P48377	MHC class II regulatory factor RFX1 OS=Mus musculus GN=Rfx1 PE=2 SV=2 - [RFX1_MOUSE]	8579.17	18389.5	13314.4	6183.52	7005.84	8462.39	4669.97	19478.6	15313.8	17221.3	14479.6	11547.8	9326.61	0.613869	0.104834	0.648403
Q8VE62	Polyadenylate-binding protein-interacting protein 1 OS=Mus musculus GN=Paip1 PE=2 SV=1 - [PAIP1_MOUSE]	83396.5	105180	55650.5	62213.4	64583.8	99282	84209.4	56146.2	64948.9	58676.2	44852.1	62575.8	77136.1	-0.38357	0.104834	-0.67582
Q8C2E7	WASH complex subunit strumpellin OS=Mus musculus GN=Kiaa0196 PE=2 SV=2 - [STRUM_MOUSE]	284302	321153	271582	295284	271350	235358	303307	266515	265108	227167	233520	291550	220855	-0.175319	0.104785	-0.636688
Q8C7R4	Ubiquitin-like modifier-activating enzyme 6 OS=Mus musculus GN=Uba6 PE=1 SV=1 - [UBA6_MOUSE]	157305	199902	208736	222000	302052	212170	255195	144436	137754	204832	154489	233027	163833	-0.36239	0.104559	-0.645282
Q9JHI7	Exosome complex component RRP45 OS=Mus musculus GN=Exosc9 PE=2 SV=1 - [EXOS9_MOUSE]	86574.2	83815	99233.4	103827	123039	110450	97587.7	61005.7	61931.4	112598	47601.2	84484.9	98419.5	-0.373804	0.104559	-0.649606
Q61599	Rho GDP-dissociation inhibitor 2 OS=Mus musculus GN=Arhgdib PE=1 SV=3 - [GDIR2_MOUSE]	9.59771e+06	8.40026e+06	1.33452e+07	1.3699e+07	1.479e+07	1.24337e+07	1.42558e+07	1.2067e+07	1.03252e+07	9.27546e+06	1.0115e+07	1.02755e+07	7.80652e+06	-0.308964	0.104268	-0.674534
Q9CPP0	Nucleoplasmin-3 OS=Mus musculus GN=Npm3 PE=1 SV=3 - [NPM3_MOUSE]	70232.3	99683.3	83527.2	71355.9	95456	62986.9	56647.2	107656	84534.6	179503	73843.7	122246	94088.6	0.516283	0.103861	0.667981
Q6P5F7	Protein tweety homolog 3 OS=Mus musculus GN=Ttyh3 PE=1 SV=1 - [TTYH3_MOUSE]	14715.8	22934.5	20997.4	25298.4	31781.9	15319.2	22445.4	18159.1	20153.8	17439.8	15805.6	15437.6	6246.68	-0.496715	0.103467	-0.6473
P54103	DnaJ homolog subfamily C member 2 OS=Mus musculus GN=Dnajc2 PE=1 SV=2 - [DNJC2_MOUSE]	67826.5	64236.3	77784.2	64607.1	84838.1	66175.2	88081.8	86000.5	82865.3	69599.4	94430	98316.7	80805.9	0.218084	0.102841	0.640277
Q8BGR9	Ubiquitin-like domain-containing CTD phosphatase 1 OS=Mus musculus GN=Ublcp1 PE=1 SV=1 - [UBCP1_MOUSE]	42423.9	48656.7	66244.3	64307.4	96949.4	76173.9	64949.9	35088	55404.2	60226.4	45566.1	52109.7	42431.6	-0.438161	0.102841	-0.688913
O35658	Complement component 1 Q subcomponent-binding protein, mitochondrial OS=Mus musculus GN=C1qbp PE=1 SV=1 - [C1QBP_MOUSE]	3.9818e+06	4.79033e+06	4.37889e+06	4.24349e+06	4.18609e+06	3.9864e+06	5.06926e+06	5.15189e+06	4.51532e+06	4.55665e+06	4.56163e+06	5.04199e+06	4.97798e+06	0.133495	0.102583	0.660701
P47713	Cytosolic phospholipase A2 OS=Mus musculus GN=Pla2g4a PE=1 SV=1 - [PA24A_MOUSE]	272104	239218	292079	328794	323636	335624	380463	328894	342304	362069	351045	368270	359206	0.181888	0.102191	0.742049
P35980	60S ribosomal protein L18 OS=Mus musculus GN=Rpl18 PE=2 SV=3 - [RL18_MOUSE]	3.6728e+06	4.73743e+06	2.99067e+06	2.54078e+06	3.68749e+06	3.6981e+06	3.59487e+06	4.56769e+06	3.81444e+06	4.92206e+06	4.06278e+06	3.84003e+06	4.29251e+06	0.255435	0.101861	0.669774
P61022	Calcineurin B homologous protein 1 OS=Mus musculus GN=Chp1 PE=1 SV=2 - [CHP1_MOUSE]	189859	291911	294030	218509	183155	289390	235745	175648	178461	160346	242846	196366	213381	-0.322483	0.101772	-0.673275
Q61136	Serine/threonine-protein kinase PRP4 homolog OS=Mus musculus GN=Prpf4b PE=1 SV=3 - [PRP4B_MOUSE]	70562.2	88695.6	109901	69397.2	133350	106676	120923	54595.4	76812.5	89117	83194.4	68315.2	84885.9	-0.391999	0.101602	-0.690243
Q4VAA2	Protein CDV3 OS=Mus musculus GN=Cdv3 PE=1 SV=2 - [CDV3_MOUSE]	88530.8	58201.9	62184.8	36899.3	56437.7	71596	58599.6	74690.4	89943.9	162144	88712.1	53432.7	95556.4	0.606781	0.101407	0.67305
Q9JHW2	Omega-amidase NIT2 OS=Mus musculus GN=Nit2 PE=1 SV=1 - [NIT2_MOUSE]	226278	244312	251055	261257	285467	309829	250510	178598	187922	225868	230588	284669	227344	-0.231606	0.101098	-0.643454
Q9D2G2	Dihydrolipoyllysine-residue succinyltransferase component of 2-oxoglutarate dehydrogenase complex, mitochondrial OS=Mus musculus GN=Dlst PE=1 SV=1 - [ODO2_MOUSE]	3.1613e+06	4.8137e+06	5.13388e+06	4.83227e+06	4.70663e+06	4.17963e+06	5.52338e+06	3.27476e+06	3.59355e+06	4.48848e+06	3.9028e+06	4.22599e+06	3.71624e+06	-0.25717	0.100937	-0.681475
P54823	Probable ATP-dependent RNA helicase DDX6 OS=Mus musculus GN=Ddx6 PE=1 SV=1 - [DDX6_MOUSE]	547734	717542	669843	616027	451076	607795	643421	667492	668578	651260	726624	682030	736678	0.180835	0.10064	0.722791
Q61239	Protein farnesyltransferase/geranylgeranyltransferase type-1 subunit alpha OS=Mus musculus GN=Fnta PE=1 SV=1 - [FNTA_MOUSE]	88771.2	117541	118885	157728	173041	89991.4	132692	75679.8	117167	115422	96627.8	89809.8	26627.4	-0.530691	0.10064	-0.644219
P62774	Myotrophin OS=Mus musculus GN=Mtpn PE=1 SV=2 - [MTPN_MOUSE]	4.70253e+06	6.17013e+06	4.39708e+06	5.23252e+06	6.15349e+06	6.29256e+06	6.85746e+06	4.59901e+06	4.79361e+06	4.75925e+06	4.18982e+06	5.32839e+06	5.31836e+06	-0.235107	0.100379	-0.685911
Q9CWU9	Nucleoporin Nup37 OS=Mus musculus GN=Nup37 PE=2 SV=2 - [NUP37_MOUSE]	108014	118720	124988	115578	113366	87689.5	128984	90646.9	104186	92102	118395	102435	72397.3	-0.236344	0.100141	-0.644256
P70372	ELAV-like protein 1 OS=Mus musculus GN=Elavl1 PE=1 SV=2 - [ELAV1_MOUSE]	878387	1.07543e+06	961867	814327	915659	1.11149e+06	1.16907e+06	803865	815421	661538	769128	977045	988709	-0.243225	0.100059	-0.647958
O54724	Polymerase I and transcript release factor OS=Mus musculus GN=Ptrf PE=1 SV=1 - [PTRF_MOUSE]	1.08625e+06	1.62598e+06	996814	1.49057e+06	1.91059e+06	1.92315e+06	1.39009e+06	1.11659e+06	1.07714e+06	878417	1.21193e+06	1.03425e+06	1.46858e+06	-0.396611	0.0999952	-0.689622
P53026	60S ribosomal protein L10a OS=Mus musculus GN=Rpl10a PE=1 SV=3 - [RL10A_MOUSE]	2.48137e+06	2.39263e+06	2.40763e+06	1.96904e+06	2.591e+06	2.23586e+06	2.51216e+06	3.17294e+06	2.76788e+06	4.38109e+06	2.35571e+06	3.61925e+06	2.53758e+06	0.40548	0.0998209	0.866862
Q8QZY1	Eukaryotic translation initiation factor 3 subunit L OS=Mus musculus GN=Eif3l PE=1 SV=1 - [EIF3L_MOUSE]	1.35829e+06	1.34825e+06	1.52265e+06	1.51404e+06	1.54191e+06	1.34629e+06	1.6316e+06	1.44415e+06	1.50103e+06	1.66891e+06	1.58201e+06	1.78622e+06	1.6673e+06	0.133482	0.0993838	0.646371
Q9CZL5	Pterin-4-alpha-carbinolamine dehydratase 2 OS=Mus musculus GN=Pcbd2 PE=1 SV=2 - [PHS2_MOUSE]	84810.7	108079	61358.3	55150.6	63716.8	148412	114761	69976.4	46373	57113.5	53419.2	64329.2	67676.7	-0.603753	0.0991828	-0.774088
Q3TPX4	Exocyst complex component 5 OS=Mus musculus GN=Exoc5 PE=1 SV=2 - [EXOC5_MOUSE]	96787.1	79024.8	108500	145108	68916.3	68175.8	117744	72539.2	93726	64962.9	69036.3	71729.4	49870.6	-0.475362	0.0991117	-0.700718
Q80UM7	Mannosyl-oligosaccharide glucosidase OS=Mus musculus GN=Mogs PE=2 SV=1 - [MOGS_MOUSE]	1.24782e+06	1.46276e+06	1.23706e+06	875462	1.13025e+06	1.25414e+06	859290	1.94125e+06	1.78334e+06	1.40647e+06	1.61374e+06	1.39609e+06	891672	0.385539	0.0991117	0.656023
Q80X73	Protein pelota homolog OS=Mus musculus GN=Pelo PE=2 SV=3 - [PELO_MOUSE]	12553.7	15403.2	11863.3	14033.1	7719.14	9327.25	18043.6	16858.6	22224.5	14767.8	19557.3	14446.4	13312.6	0.408175	0.0991117	0.649741
Q8R180	ERO1-like protein alpha OS=Mus musculus GN=Ero1l PE=1 SV=2 - [ERO1A_MOUSE]	1.05446e+06	1.64753e+06	1.43864e+06	1.5805e+06	1.72201e+06	1.55517e+06	1.97625e+06	1.06916e+06	1.05739e+06	1.37645e+06	1.10775e+06	1.40176e+06	1.57418e+06	-0.310228	0.0990227	-0.662048
Q9D0M1	Phosphoribosyl pyrophosphate synthase-associated protein 1 OS=Mus musculus GN=Prpsap1 PE=1 SV=1 - [KPRA_MOUSE]	30256.2	33631.5	36785.4	25626.2	28619.2	36339.4	33575.4	28085.1	22880.9	23822.4	32867.6	29179.4	27790	-0.227276	0.0986076	-0.654393
Q61735	Leukocyte surface antigen CD47 OS=Mus musculus GN=Cd47 PE=1 SV=2 - [CD47_MOUSE]	1.42526e+06	2.40249e+06	1.41674e+06	1.85043e+06	2.4349e+06	1.69136e+06	1.88841e+06	1.3322e+06	1.58697e+06	1.83791e+06	1.41959e+06	1.42724e+06	1.16058e+06	-0.358487	0.0984971	-0.690936
Q8BWZ3	N-alpha-acetyltransferase 25, NatB auxiliary subunit OS=Mus musculus GN=Naa25 PE=1 SV=1 - [NAA25_MOUSE]	26820.5	33314.8	28805.7	25249.9	26676	27651.2	27525.9	29483.9	27249.1	37287	51148.1	40049.4	59935.8	0.544899	0.0984971	0.923301
P25085	Interleukin-1 receptor antagonist protein OS=Mus musculus GN=Il1rn PE=2 SV=1 - [IL1RA_MOUSE]	753754	1.03698e+06	970056	888103	1.17355e+06	1.00133e+06	1.06759e+06	899725	931309	802105	885028	870108	663713	-0.225548	0.0981618	-0.668085
Q921H8	3-ketoacyl-CoA thiolase A, peroxisomal OS=Mus musculus GN=Acaa1a PE=2 SV=1 - [THIKA_MOUSE]	2.21129e+06	2.08989e+06	1.90228e+06	2.14528e+06	2.34435e+06	2.42076e+06	2.62336e+06	2.31556e+06	1.9037e+06	1.42703e+06	1.46501e+06	1.98062e+06	2.20785e+06	-0.255493	0.0981618	-0.654871
Q9CZ42	ATP-dependent (S)-NAD(P)H-hydrate dehydratase OS=Mus musculus GN=Carkd PE=1 SV=1 - [NNRD_MOUSE]	115323	151668	221882	204209	271557	191987	204984	96168	162849	134596	148538	186664	134606	-0.434785	0.0981618	-0.682434
Q91YH5	Atlastin-3 OS=Mus musculus GN=Atl3 PE=2 SV=1 - [ATLA3_MOUSE]	4.23177e+06	4.62176e+06	5.33692e+06	5.24985e+06	6.42455e+06	4.66392e+06	6.16994e+06	4.53035e+06	4.30763e+06	4.4384e+06	4.29694e+06	5.21304e+06	3.78692e+06	-0.24336	0.0980978	-0.690307
Q920Q8	Influenza virus NS1A-binding protein homolog OS=Mus musculus GN=Ivns1abp PE=1 SV=2 - [NS1BP_MOUSE]	26821.5	30602	34955.5	44423.3	47837.2	32180.8	36213.8	26969	23371	32023.4	22903	36747.9	27326.3	-0.357011	0.0980978	-0.670241
P62245	40S ribosomal protein S15a OS=Mus musculus GN=Rps15a PE=2 SV=2 - [RS15A_MOUSE]	2.16132e+06	2.23326e+06	1.86116e+06	1.32743e+06	2.04759e+06	1.60223e+06	1.87445e+06	2.27065e+06	1.83001e+06	3.09444e+06	2.11624e+06	2.61219e+06	2.09007e+06	0.318834	0.0971628	0.653447
Q91VY6	Cytohesin-interacting protein OS=Mus musculus GN=Cytip PE=2 SV=1 - [CYTIP_MOUSE]	17979.7	11482.5	20556.5	13395.1	8713.34	12794.7	14591.5	7466.18	10326.2	9005.3	14138.4	11088.1	9382.2	-0.474106	0.0971503	-0.691298
P54227	Stathmin OS=Mus musculus GN=Stmn1 PE=1 SV=2 - [STMN1_MOUSE]	2.30092e+06	2.40248e+06	2.98033e+06	2.42539e+06	2.78217e+06	2.86086e+06	3.57946e+06	2.22713e+06	1.95126e+06	1.91392e+06	1.70752e+06	2.96364e+06	2.53651e+06	-0.317145	0.0971385	-0.652387
P56565	Protein S100-A1 OS=Mus musculus GN=S100a1 PE=1 SV=2 - [S10A1_MOUSE]	815759	1.48918e+06	1.30089e+06	2.00133e+06	1.95152e+06	1.05414e+06	2.43547e+06	906770	1.17027e+06	1.08426e+06	935559	1.08678e+06	1.14739e+06	-0.580922	0.0970831	-0.825599
Q8BTS4	Nuclear pore complex protein Nup54 OS=Mus musculus GN=Nup54 PE=1 SV=1 - [NUP54_MOUSE]	89114.3	112038	89389	113527	110862	144097	122497	89814.2	88105.1	78114.1	62534	89588.6	122263	-0.336765	0.0966697	-0.653777
Q5SUA5	Unconventional myosin-Ig OS=Mus musculus GN=Myo1g PE=2 SV=1 - [MYO1G_MOUSE]	6.69229e+06	7.64831e+06	6.65686e+06	5.89608e+06	6.08394e+06	5.71001e+06	6.73462e+06	6.4325e+06	5.27189e+06	5.73843e+06	5.58248e+06	6.39079e+06	4.98609e+06	-0.178503	0.0958772	-0.660307
Q80ZS3	28S ribosomal protein S26, mitochondrial OS=Mus musculus GN=Mrps26 PE=1 SV=1 - [RT26_MOUSE]	104600	125778	117107	106093	124164	110509	116683	125049	123858	125254	197117	159737	138140	0.333133	0.0957984	0.873203
Q07113	Cation-independent mannose-6-phosphate receptor OS=Mus musculus GN=Igf2r PE=1 SV=1 - [MPRI_MOUSE]	708.987	2398.92	9863.35	7756.07	12275.2	6836.15	11640.7	10211.4	10027.3	28162.4	12518.4	48549	28279.4	1.64236	0.0957034	0.869563
Q8BHJ5	F-box-like/WD repeat-containing protein TBL1XR1 OS=Mus musculus GN=Tbl1xr1 PE=2 SV=1 - [TBL1R_MOUSE]	65761.7	67361.5	87227.9	86076.3	84288.2	89660.5	96352.3	70462.8	68989	56907.7	69637.6	62139.9	87072.3	-0.251661	0.0957034	-0.660809
P62305	Small nuclear ribonucleoprotein E OS=Mus musculus GN=Snrpe PE=1 SV=1 - [RUXE_MOUSE]	888110	564219	696229	701335	584320	562827	823116	1.03664e+06	975411	689717	970849	900259	629927	0.332602	0.0955792	0.655255
P63139	Nuclear transcription factor Y subunit beta OS=Mus musculus GN=Nfyb PE=1 SV=1 - [NFYB_MOUSE]	21184.6	11914.8	12999.8	18040.3	16936.4	6774.99	15632.1	48357.1	46592	31943.6	24444	21140.7	9662.06	1.03804	0.0951914	0.85926
Q8VEJ9	Vacuolar protein sorting-associated protein 4A OS=Mus musculus GN=Vps4a PE=1 SV=1 - [VPS4A_MOUSE]	43565.4	50086.9	67592.9	36906.2	61828.1	51028.5	51252.2	40518	28945.9	53270.5	18871.4	42961.7	44247.4	-0.440453	0.0951914	-0.655394
Q91W59	RNA-binding motif, single-stranded-interacting protein 1 OS=Mus musculus GN=Rbms1 PE=2 SV=1 - [RBMS1_MOUSE]	79575.7	68043.2	100121	85345.4	109858	91842.1	94266.5	62657.7	56602.7	98885.8	41059.1	84381.3	71069.5	-0.378872	0.0951914	-0.659824
Q9WTL7	Acyl-protein thioesterase 2 OS=Mus musculus GN=Lypla2 PE=1 SV=1 - [LYPA2_MOUSE]	880455	290646	756454	868986	394711	681072	794737	478087	516714	319092	477425	588012	102849	-0.688515	0.0951914	-0.671804
B1AY13	Ubiquitin carboxyl-terminal hydrolase 24 OS=Mus musculus GN=Usp24 PE=1 SV=1 - [UBP24_MOUSE]	5408.47	6709.17	4016.49	6781.65	3784.48	4735.35	4402.45	9151.09	8467.09	7695.7	7326.1	5383.17	4138.85	0.456843	0.0943381	0.663161
Q921F2	TAR DNA-binding protein 43 OS=Mus musculus GN=Tardbp PE=1 SV=1 - [TADBP_MOUSE]	3.54863e+06	4.24088e+06	4.59948e+06	4.67372e+06	5.37654e+06	4.09646e+06	5.30697e+06	3.71626e+06	3.74407e+06	4.01032e+06	4.10257e+06	4.25608e+06	3.77728e+06	-0.20938	0.0943381	-0.75928
P54923	[Protein ADP-ribosylarginine] hydrolase OS=Mus musculus GN=Adprh PE=2 SV=1 - [ADPRH_MOUSE]	449271	473013	573319	502419	692926	530863	669310	465247	467614	396907	493576	520008	455243	-0.253091	0.0942508	-0.713529
Q9Z0N1	Eukaryotic translation initiation factor 2 subunit 3, X-linked OS=Mus musculus GN=Eif2s3x PE=1 SV=2 - [IF2G_MOUSE]	449095	381769	567702	507175	491590	419094	448842	486423	532377	555647	486787	577203	536604	0.181967	0.0936299	0.695278
P62204	Calmodulin OS=Mus musculus GN=Calm1 PE=1 SV=2 - [CALM_MOUSE]	1.10596e+07	4.1134e+07	4.42039e+07	2.58611e+07	4.5657e+07	3.71424e+07	4.98007e+07	2.22095e+07	1.45471e+07	3.10347e+07	1.97004e+07	2.67357e+07	2.58023e+07	-0.641573	0.0936222	-0.732195
Q3UHX2	28 kDa heat- and acid-stable phosphoprotein OS=Mus musculus GN=Pdap1 PE=1 SV=1 - [HAP28_MOUSE]	402922	440037	563167	605443	515550	666219	547595	425256	359555	415178	331563	468778	565688	-0.321475	0.0935938	-0.664596
Q3UIU2	NADH dehydrogenase [ubiquinone] 1 beta subcomplex subunit 6 OS=Mus musculus GN=Ndufb6 PE=2 SV=3 - [NDUB6_MOUSE]	152563	102790	136827	84945.8	119843	68236.5	66470.2	240643	237884	134077	259449	148761	73903.8	0.803678	0.093272	0.787931
Q9CWZ7	Gamma-soluble NSF attachment protein OS=Mus musculus GN=Napg PE=1 SV=1 - [SNAG_MOUSE]	344808	492872	383684	417784	461544	421674	423674	355129	367850	348085	309234	433851	380382	-0.202472	0.0930156	-0.669234
Q8CGP6	Histone H2A type 1-H OS=Mus musculus GN=Hist1h2ah PE=1 SV=3 - [H2A1H_MOUSE]	1.07557e+06	657200	557213	206337	700153	263305	248502	4.68832e+06	3.16481e+06	3.26298e+06	753913	578419	1.17802e+06	2.09998	0.0930056	0.957152
Q9ER00	Syntaxin-12 OS=Mus musculus GN=Stx12 PE=1 SV=1 - [STX12_MOUSE]	1.5596e+06	2.16084e+06	1.70681e+06	1.50632e+06	1.58265e+06	1.823e+06	2.05187e+06	1.6601e+06	1.58467e+06	1.44566e+06	1.43038e+06	1.63786e+06	1.358e+06	-0.220332	0.0929986	-0.718253
Q6ZWM4	N-alpha-acetyltransferase 38, NatC auxiliary subunit OS=Mus musculus GN=Naa38 PE=3 SV=3 - [NAA38_MOUSE]	449733	818083	769258	766637	885646	698371	959687	539062	703298	576200	617632	630828	594353	-0.324064	0.092892	-0.761635
Q9CY97	RNA polymerase II subunit A C-terminal domain phosphatase SSU72 OS=Mus musculus GN=Ssu72 PE=2 SV=1 - [SSU72_MOUSE]	71550.5	77742.9	85990.7	80599.5	93929.5	97220.3	87567.1	75437	58146.2	82443.6	52854.1	75411.9	84643.4	-0.248765	0.092892	-0.66404
O35623	BET1 homolog OS=Mus musculus GN=Bet1 PE=1 SV=1 - [BET1_MOUSE]	19506.6	28757.7	23216.2	11778.7	16996.2	14666	13707.6	21809.2	30953	31001.5	40652.8	22401.5	16765.6	0.569205	0.092823	0.664308
P19536	Cytochrome c oxidase subunit 5B, mitochondrial OS=Mus musculus GN=Cox5b PE=1 SV=1 - [COX5B_MOUSE]	4.52497e+06	3.97192e+06	4.11939e+06	3.80116e+06	3.05294e+06	3.16852e+06	3.11256e+06	6.70012e+06	5.78444e+06	4.25659e+06	6.10475e+06	4.85515e+06	2.96891e+06	0.474565	0.092823	0.804673
Q8R4V1	NFAT activation molecule 1 OS=Mus musculus GN=Nfam1 PE=1 SV=1 - [NFAM1_MOUSE]	67628.2	109628	35445.1	38188.6	31778.3	74227.9	28367.7	92711.2	107950	104072	56900.9	83008.6	73928.4	0.651086	0.092823	0.691107
Q91W39	Nuclear receptor coactivator 5 OS=Mus musculus GN=Ncoa5 PE=1 SV=1 - [NCOA5_MOUSE]	43237.5	34141.4	29758.8	18575.5	18427.4	17435.4	25454.4	49574.4	45625.5	38197.9	42011.2	28033.4	26580.6	0.520898	0.092823	0.664608
O55023	Inositol monophosphatase 1 OS=Mus musculus GN=Impa1 PE=1 SV=1 - [IMPA1_MOUSE]	1.10565e+06	1.38608e+06	987434	1.1222e+06	1.53333e+06	1.4006e+06	1.49697e+06	1.02236e+06	926146	1.15898e+06	759591	1.21004e+06	1.20231e+06	-0.302062	0.0926518	-0.671798
Q8CFE4	SCY1-like protein 2 OS=Mus musculus GN=Scyl2 PE=1 SV=1 - [SCYL2_MOUSE]	157590	156213	175158	167095	160059	179100	153198	116660	120644	171552	161630	118700	144642	-0.239427	0.0921353	-0.808539
O35963	Ras-related protein Rab-33B OS=Mus musculus GN=Rab33b PE=1 SV=1 - [RB33B_MOUSE]	19441.3	17878	16923.1	16668.7	18082.2	20916.4	9643.53	11684.9	11525.9	18534	8498.55	14319.6	12258.9	-0.415673	0.0920216	-0.667614
Q9D3P8	Plasminogen receptor (KT) OS=Mus musculus GN=Plgrkt PE=1 SV=1 - [PLRKT_MOUSE]	515115	458252	476429	241439	268084	237054	148243	673310	597193	460143	548240	423618	316988	0.587346	0.0919968	0.670031
Q60767	Lymphocyte antigen 75 OS=Mus musculus GN=Ly75 PE=1 SV=2 - [LY75_MOUSE]	2.73256e+06	3.29139e+06	3.21663e+06	3.7576e+06	3.30223e+06	3.54037e+06	4.07334e+06	2.16963e+06	2.37989e+06	2.22615e+06	3.25581e+06	2.5596e+06	3.8511e+06	-0.31807	0.0918714	-0.669908
Q9EPK2	Protein XRP2 OS=Mus musculus GN=Rp2 PE=1 SV=3 - [XRP2_MOUSE]	970794	1.1224e+06	1.31747e+06	1.00979e+06	1.14446e+06	954785	1.14891e+06	906565	928285	835738	1.0482e+06	1.11663e+06	587223	-0.277576	0.0918362	-0.667148
Q9JIS8	Solute carrier family 12 member 4 OS=Mus musculus GN=Slc12a4 PE=1 SV=2 - [S12A4_MOUSE]	32714.5	35665.5	34662.3	21568.8	24735.1	21288.1	19222.7	39884.8	43431.9	32510.9	48009.5	25174.1	30774	0.433574	0.0918362	0.66389
Q8BSF4	Phosphatidylserine decarboxylase proenzyme OS=Mus musculus GN=Pisd PE=2 SV=1 - [PISD_MOUSE]	14543.2	18829.8	7093.53	6314.05	10255.2	9556.81	8117.93	22344.1	16881.3	14508.8	12817.8	11668.2	16732.4	0.568287	0.0911149	0.674564
O88271	Craniofacial development protein 1 OS=Mus musculus GN=Cfdp1 PE=1 SV=1 - [CFDP1_MOUSE]	108093	125121	165498	203991	166243	167806	206482	105055	117847	91324.6	129469	120614	172715	-0.410943	0.0907155	-0.682295
P46664	Adenylosuccinate synthetase isozyme 2 OS=Mus musculus GN=Adss PE=1 SV=2 - [PURA2_MOUSE]	551900	689620	727692	716076	801479	661604	822425	744985	920069	761886	820991	859905	755309	0.190805	0.0906849	0.681466
Q99M31	Heat shock 70 kDa protein 14 OS=Mus musculus GN=Hspa14 PE=2 SV=2 - [HSP7E_MOUSE]	113263	112608	105279	98532.5	89972.9	86991.5	107535	112238	115242	95512.7	128927	119815	120642	0.177658	0.090374	0.667793
G3X9K3	Brefeldin A-inhibited guanine nucleotide-exchange protein 1 OS=Mus musculus GN=Arfgef1 PE=2 SV=1 - [BIG1_MOUSE]	62818.1	104308	80408.7	134263	157129	100191	126615	63873.6	80092.7	88124.7	82571.5	67237.6	90785.8	-0.473567	0.0902075	-0.764137
P27661	Histone H2AX OS=Mus musculus GN=H2afx PE=1 SV=2 - [H2AX_MOUSE]	6.13282e+06	6.75969e+06	7.47679e+06	2.75063e+06	5.62467e+06	2.94999e+06	2.66258e+06	1.38825e+07	1.28718e+07	9.61175e+06	8.73772e+06	4.28872e+06	3.8196e+06	0.853534	0.0902075	0.689338
P54830	Tyrosine-protein phosphatase non-receptor type 5 OS=Mus musculus GN=Ptpn5 PE=2 SV=2 - [PTN5_MOUSE]	18757.7	27426.2	19520.7	14698.9	17059.6	18589.6	11690.5	14569.7	11623.3	7580.05	14431	17581	12140.8	-0.49068	0.0902075	-0.690516
P62046	Leucine-rich repeat and calponin homology domain-containing protein 1 OS=Mus musculus GN=Lrch1 PE=1 SV=2 - [LRCH1_MOUSE]	40971	57295.2	51055.1	46428.6	70039.4	51212.3	38193.8	55589.3	61631.5	70691.5	60958.5	83063.6	52977.9	0.338309	0.0900798	0.669372
Q8C0L8	Conserved oligomeric Golgi complex subunit 5 OS=Mus musculus GN=Cog5 PE=2 SV=3 - [COG5_MOUSE]	35213.3	15353.6	18645.7	18507.3	14552.8	13637.3	4060.52	39383.5	52681.8	19630.6	32390.8	25132	17472.2	0.860364	0.0899064	0.671173
Q62086	Serum paraoxonase/arylesterase 2 OS=Mus musculus GN=Pon2 PE=1 SV=2 - [PON2_MOUSE]	3.89545e+06	4.81656e+06	4.16283e+06	3.82376e+06	4.46158e+06	3.89028e+06	4.55775e+06	3.58577e+06	3.79292e+06	4.55864e+06	3.32565e+06	3.65074e+06	2.47122e+06	-0.247008	0.0898627	-0.680423
Q8CHT0	Delta-1-pyrroline-5-carboxylate dehydrogenase, mitochondrial OS=Mus musculus GN=Aldh4a1 PE=1 SV=3 - [AL4A1_MOUSE]	193425	359368	207591	279937	305889	222605	378627	189407	187286	221142	222955	156595	253601	-0.439374	0.0898265	-0.733602
Q922Q1	MOSC domain-containing protein 2, mitochondrial OS=Mus musculus GN=Marc2 PE=1 SV=1 - [MOSC2_MOUSE]	519207	668322	708443	508960	815646	453976	422017	785905	884457	853698	1.17566e+06	902566	399720	0.510484	0.0892782	0.680486
P51150	Ras-related protein Rab-7a OS=Mus musculus GN=Rab7a PE=1 SV=2 - [RAB7A_MOUSE]	1.48528e+07	1.68783e+07	1.56411e+07	1.37784e+07	1.62153e+07	1.58512e+07	1.66715e+07	1.32773e+07	1.28673e+07	1.49984e+07	1.36836e+07	1.60451e+07	1.48415e+07	-0.136058	0.0888956	-0.670935
Q9EQG9	Collagen type IV alpha-3-binding protein OS=Mus musculus GN=Col4a3bp PE=1 SV=1 - [C43BP_MOUSE]	208003	274213	259463	292862	273536	217022	350763	154848	175731	269371	218974	249148	198118	-0.344667	0.0888956	-0.676491
Q9D8E6	60S ribosomal protein L4 OS=Mus musculus GN=Rpl4 PE=1 SV=3 - [RL4_MOUSE]	5.7915e+06	6.54327e+06	5.56887e+06	4.9523e+06	5.42184e+06	5.26617e+06	5.12612e+06	6.38302e+06	5.1825e+06	7.22414e+06	7.05225e+06	6.94179e+06	5.52692e+06	0.208919	0.0887686	0.678779
Q02053	Ubiquitin-like modifier-activating enzyme 1 OS=Mus musculus GN=Uba1 PE=1 SV=1 - [UBA1_MOUSE]	1.2177e+07	1.3622e+07	1.45031e+07	1.46175e+07	1.53685e+07	1.46081e+07	1.67737e+07	1.27501e+07	1.31054e+07	1.27331e+07	1.15423e+07	1.41175e+07	1.38414e+07	-0.158295	0.0887537	-0.700503
Q6PDG5	SWI/SNF complex subunit SMARCC2 OS=Mus musculus GN=Smarcc2 PE=1 SV=2 - [SMRC2_MOUSE]	552585	517369	664412	565192	637789	552561	508722	520941	530357	469767	542350	499415	517651	-0.153957	0.0887537	-0.743451
Q8BH79	Anoctamin-10 OS=Mus musculus GN=Ano10 PE=2 SV=1 - [ANO10_MOUSE]	227142	260941	225796	154919	164018	150130	117359	334027	331201	228089	311392	226773	150627	0.505392	0.0887537	0.673896
Q8K0D5	Elongation factor G, mitochondrial OS=Mus musculus GN=Gfm1 PE=2 SV=1 - [EFGM_MOUSE]	216282	308978	214131	272941	220592	318486	294632	326413	296137	269067	291339	348256	414578	0.298314	0.0887537	0.671332
Q8VBV7	COP9 signalosome complex subunit 8 OS=Mus musculus GN=Cops8 PE=1 SV=1 - [CSN8_MOUSE]	163079	188827	157891	220331	194296	218053	195317	164982	148443	147193	126769	129753	217074	-0.29564	0.0887537	-0.673071
Q9CQC7	NADH dehydrogenase [ubiquinone] 1 beta subcomplex subunit 4 OS=Mus musculus GN=Ndufb4 PE=1 SV=3 - [NDUB4_MOUSE]	481407	428895	421196	266868	223867	296626	199111	608213	651668	399086	640756	366360	309879	0.582888	0.0873937	0.676262
Q62230	Sialoadhesin OS=Mus musculus GN=Siglec1 PE=1 SV=2 - [SN_MOUSE]	9.08201e+06	1.04193e+07	9.15973e+06	7.10096e+06	9.90648e+06	8.99273e+06	8.53464e+06	8.31089e+06	7.69991e+06	8.74055e+06	7.59256e+06	8.27442e+06	6.33847e+06	-0.206103	0.0870589	-0.687899
Q91WN1	DnaJ homolog subfamily C member 9 OS=Mus musculus GN=Dnajc9 PE=2 SV=2 - [DNJC9_MOUSE]	126311	101363	161316	85140.9	126409	110460	111165	173744	138353	146156	176320	192900	96600.9	0.390978	0.0870589	0.678226
Q8BIE6	FERM domain-containing protein 4A OS=Mus musculus GN=Frmd4a PE=1 SV=2 - [FRM4A_MOUSE]	21925.9	18232.3	35766.5	28851	21774	34038.1	15030.1	19958.3	18856.5	16055.4	17156	16773.9	16712.7	-0.512627	0.0867466	-0.86152
Q8CIG8	Protein arginine N-methyltransferase 5 OS=Mus musculus GN=Prmt5 PE=1 SV=3 - [ANM5_MOUSE]	61198.9	77929.9	71599.2	67553.3	97823.8	70162	66047.1	78008.7	90116	88747.9	85558.9	77769.7	92643.1	0.223885	0.0865558	0.727506
Q8CG50	Ras-related protein Rab-43 OS=Mus musculus GN=Rab43 PE=1 SV=1 - [RAB43_MOUSE]	4817.22	6968.04	4001.58	3463.75	3013.31	2083.92	2717.98	9860.74	6588.32	5457.88	7878.19	7849.57	1953.84	0.771005	0.0864103	0.685922
Q3UPH1	Protein PRRC1 OS=Mus musculus GN=Prrc1 PE=2 SV=1 - [PRRC1_MOUSE]	250211	240415	242063	262892	292946	292957	335901	185928	196500	207061	219363	233232	307241	-0.28451	0.0859777	-0.677826
Q8CCF0	U4/U6 small nuclear ribonucleoprotein Prp31 OS=Mus musculus GN=Prpf31 PE=2 SV=3 - [PRP31_MOUSE]	385866	304605	381808	511385	353625	319757	420126	780030	584005	466076	549783	463456	319803	0.463046	0.08596	0.706917
P43277	Histone H1.3 OS=Mus musculus GN=Hist1h1d PE=1 SV=2 - [H13_MOUSE]	206126	239550	201594	83899	95202.7	278693	147925	414624	287729	236425	352582	157267	240516	0.65331	0.0857948	0.678465
Q9CR61	NADH dehydrogenase [ubiquinone] 1 beta subcomplex subunit 7 OS=Mus musculus GN=Ndufb7 PE=1 SV=3 - [NDUB7_MOUSE]	215494	348548	191725	110657	246386	129892	89845.9	315329	291192	231815	351666	248330	255406	0.568415	0.0857057	0.734018
O55222	Integrin-linked protein kinase OS=Mus musculus GN=Ilk PE=1 SV=2 - [ILK_MOUSE]	194771	106546	161408	108632	109895	134978	164115	199184	231022	205192	236199	220004	97625.8	0.501053	0.085038	0.739639
P06683	Complement component C9 OS=Mus musculus GN=C9 PE=1 SV=2 - [CO9_MOUSE]	681.032	1324.36	32.567	559.757	3980.51	393.683	132.691	16117.7	12608.3	11834.5	6579.21	5037.15	10.042	3.09925	0.085038	1.15516
P19001	Keratin, type I cytoskeletal 19 OS=Mus musculus GN=Krt19 PE=1 SV=1 - [K1C19_MOUSE]	843712	1.06544e+06	895718	831624	838762	858805	849600	664387	673407	6.38991e+06	707844	590234	491972	0.844551	0.085038	0.315746
P22907	Porphobilinogen deaminase OS=Mus musculus GN=Hmbs PE=1 SV=2 - [HEM3_MOUSE]	6140.5	2441.03	2674.47	7259.39	3985.03	4473.09	2488.32	6123.7	6586.83	10062.6	6321.71	6338.55	5896.76	0.710741	0.085038	0.839542
P48024	Eukaryotic translation initiation factor 1 OS=Mus musculus GN=Eif1 PE=2 SV=2 - [EIF1_MOUSE]	668186	676128	848540	665656	712428	680361	640735	1.09806e+06	1.092e+06	660989	891110	912288	743505	0.364372	0.085038	0.886663
Q61712	DnaJ homolog subfamily C member 1 OS=Mus musculus GN=Dnajc1 PE=1 SV=1 - [DNJC1_MOUSE]	27924.3	35510.2	38720.6	28446	50441	36719	57238.2	44606.1	53652.2	61193.6	73018	54651.3	36881.2	0.458969	0.085038	0.680745
Q6PDI5	Proteasome-associated protein ECM29 homolog OS=Mus musculus GN=Ecm29 PE=1 SV=3 - [ECM29_MOUSE]	212505	223662	211728	240023	234937	271335	216908	247437	242028	377198	238816	238380	259967	0.215865	0.085038	0.536266
Q80UU9	Membrane-associated progesterone receptor component 2 OS=Mus musculus GN=Pgrmc2 PE=1 SV=2 - [PGRC2_MOUSE]	383054	555699	383917	420005	408732	429221	391698	468315	416521	507326	576245	541910	436531	0.209972	0.085038	0.591364
Q80W54	CAAX prenyl protease 1 homolog OS=Mus musculus GN=Zmpste24 PE=1 SV=2 - [FACE1_MOUSE]	308057	324570	308090	217648	280919	222466	196519	453463	407017	409013	405145	462241	187346	0.545182	0.085038	0.867525
Q811U4	Mitofusin-1 OS=Mus musculus GN=Mfn1 PE=1 SV=3 - [MFN1_MOUSE]	60111.5	73899.4	61470.9	55900	50938.7	35919.2	29101.2	70088.3	75668.9	67727.7	74443.6	76222.1	47841.6	0.38789	0.085038	0.671559
Q8C1E7	Transmembrane protein 120A OS=Mus musculus GN=Tmem120a PE=1 SV=1 - [T120A_MOUSE]	108311	115573	121755	92214	99575.2	92295.3	64829.9	135934	135708	118498	146869	135705	74529.2	0.327885	0.085038	0.612537
Q8CDM8	Protein FAM160B1 OS=Mus musculus GN=Fam160b1 PE=2 SV=2 - [F16B1_MOUSE]	29555.8	30948.6	32322.9	29240.7	34289.2	31160.1	38198.3	23027	24155.2	24319.6	25762	24599.9	43676.5	-0.224932	0.085038	-0.459292
Q8CHH9	Septin-8 OS=Mus musculus GN=Sept8 PE=1 SV=4 - [SEPT8_MOUSE]	227338	217459	292256	265029	300953	233212	256247	223748	230082	166535	228824	231957	187391	-0.27641	0.085038	-0.810501
Q8K358	Phosphatidylinositol glycan anchor biosynthesis class U protein OS=Mus musculus GN=Pigu PE=2 SV=4 - [PIGU_MOUSE]	15099.8	5477	2017.76	2228.71	1266.6	514.678	2410.81	40577.8	14840.2	7706.43	10243.9	4056.16	3943.42	1.71004	0.085038	0.542907
Q8VC85	U6 snRNA-associated Sm-like protein LSm1 OS=Mus musculus GN=Lsm1 PE=2 SV=1 - [LSM1_MOUSE]	33758	34547.7	36231.9	33228.1	32822.2	29692.4	42072.8	29590	27061.1	23407.2	22662.8	24394.4	42912.5	-0.288946	0.085038	-0.599782
Q8VEA4	Mitochondrial intermembrane space import and assembly protein 40 OS=Mus musculus GN=Chchd4 PE=1 SV=1 - [MIA40_MOUSE]	554714	824611	674600	799860	555491	674067	667268	547233	479110	333531	418131	695242	669859	-0.373529	0.085038	-0.681611
Q9CQE3	28S ribosomal protein S17, mitochondrial OS=Mus musculus GN=Mrps17 PE=1 SV=1 - [RT17_MOUSE]	105074	89874.1	101912	94376.7	107219	171391	113723	138632	121378	111688	121644	162954	147059	0.258369	0.085038	0.512045
Q9CWD8	Iron-sulfur protein NUBPL OS=Mus musculus GN=Nubpl PE=2 SV=2 - [NUBPL_MOUSE]	23384.4	24751.1	26872.1	17097	22560.8	15194.1	20789.7	24049.8	22859.8	47405.6	29718.9	23785.9	27064.4	0.437601	0.085038	0.61809
Q9CX30	Protein YIF1B OS=Mus musculus GN=Yif1b PE=2 SV=2 - [YIF1B_MOUSE]	39807.5	19040.1	37155.3	35187.3	22733.8	21420	28758.2	65580.5	67900.2	43828.4	69880.1	75873.5	3008.3	0.898287	0.085038	0.7689
Q9CXE7	Transmembrane emp24 domain-containing protein 5 OS=Mus musculus GN=Tmed5 PE=2 SV=1 - [TMED5_MOUSE]	405842	708936	396680	265469	258401	298473	257377	529679	496801	608255	778489	512890	364850	0.567294	0.085038	0.646681
Q9WTQ8	Mitochondrial import inner membrane translocase subunit Tim23 OS=Mus musculus GN=Timm23 PE=2 SV=1 - [TIM23_MOUSE]	9348.36	55118.7	65245.7	4861.12	6205.03	22143.8	1505.54	63422.6	57989.9	65359.2	90193.9	51809.9	11138.6	1.2701	0.085038	0.694751
Q9Z2X2	26S proteasome non-ATPase regulatory subunit 10 OS=Mus musculus GN=Psmd10 PE=1 SV=3 - [PSD10_MOUSE]	198136	282273	190950	230385	275028	306313	329692	285696	332450	396784	218146	421928	397170	0.401344	0.085038	0.683781
Q6PEB6	MOB-like protein phocein OS=Mus musculus GN=Mob4 PE=1 SV=1 - [PHOCN_MOUSE]	65376.6	241470	226468	217512	299104	183933	347964	77208.8	93070	181667	169488	197261	36339.1	-0.844588	0.0850095	-0.700963
Q9CR00	26S proteasome non-ATPase regulatory subunit 9 OS=Mus musculus GN=Psmd9 PE=1 SV=1 - [PSMD9_MOUSE]	119575	148687	111819	98347.4	128780	170024	141732	90124.6	83968.4	104605	77353.7	116598	137030	-0.369564	0.0829635	-0.691276
Q9WVD4	H(+)/Cl(-) exchange transporter 5 OS=Mus musculus GN=Clcn5 PE=2 SV=1 - [CLCN5_MOUSE]	19259.2	17519.5	17460	17478.2	18368.5	14952.1	13477.9	26110.2	26998.3	35640.5	18632.3	34404.3	14527.1	0.621752	0.082946	0.959721
P59016	Vacuolar protein sorting-associated protein 33B OS=Mus musculus GN=Vps33b PE=1 SV=1 - [VP33B_MOUSE]	61565.8	63643.5	65215.5	65815.3	81917.6	54613	62293	52210.3	59512.4	45960.4	44987.6	71509.7	42282.2	-0.301641	0.082623	-0.68822
Q64704	Syntaxin-3 OS=Mus musculus GN=Stx3 PE=2 SV=1 - [STX3_MOUSE]	50307.4	62465.9	52539.1	40921	39517.1	32003.4	47775.6	45989.3	33959	26138.1	42638.1	34540.5	24425.1	-0.425963	0.082623	-0.695654
Q8BKS9	Pumilio domain-containing protein KIAA0020 OS=Mus musculus GN=Kiaa0020 PE=1 SV=2 - [K0020_MOUSE]	50775	71244.9	50260.5	43433	37788.6	51664.5	41594	69492.6	61575.7	62859.7	64943.5	46726	65035.5	0.318444	0.082623	0.708092
Q9JHS3	Ragulator complex protein LAMTOR2 OS=Mus musculus GN=Lamtor2 PE=1 SV=1 - [LTOR2_MOUSE]	1.14318e+06	2.15116e+06	2.01185e+06	2.43344e+06	2.74906e+06	2.08663e+06	2.87324e+06	1.3317e+06	1.67543e+06	1.63748e+06	1.57087e+06	1.91062e+06	1.74354e+06	-0.424011	0.082623	-0.795011
Q5U5M8	Biogenesis of lysosome-related organelles complex 1 subunit 3 OS=Mus musculus GN=Bloc1s3 PE=1 SV=1 - [BL1S3_MOUSE]	9683.96	21704.6	17621.4	26934.7	8532.63	20014	17071.8	11319.5	10919.3	8180.85	13457.9	6588.97	14138.6	-0.689597	0.0826043	-0.757569
Q64523	Histone H2A type 2-C OS=Mus musculus GN=Hist2h2ac PE=1 SV=3 - [H2A2C_MOUSE]	862132	608761	495086	115907	485905	161549	191618	3.50905e+06	2.17666e+06	2.6593e+06	729653	455676	967285	2.06794	0.0824439	0.974487
O35972	39S ribosomal protein L23, mitochondrial OS=Mus musculus GN=Mrpl23 PE=2 SV=1 - [RM23_MOUSE]	71376.1	86407.1	62327.2	83612.3	123836	84515.1	77302.9	118312	84235.5	165822	83051.2	148855	109700	0.490975	0.082086	0.700411
Q8BK72	28S ribosomal protein S27, mitochondrial OS=Mus musculus GN=Mrps27 PE=2 SV=2 - [RT27_MOUSE]	168590	307245	227517	253441	233789	244492	269228	231221	277772	313804	297883	308561	331831	0.269665	0.0819764	0.699487
Q9CQ65	S-methyl-5'-thioadenosine phosphorylase OS=Mus musculus GN=Mtap PE=2 SV=1 - [MTAP_MOUSE]	714508	709485	758499	692923	761338	810868	815843	668244	802022	691349	642241	619535	656820	-0.144976	0.0819352	-0.690179
Q8C159	Tetratricopeptide repeat protein 22 OS=Mus musculus GN=Ttc22 PE=2 SV=1 - [TTC22_MOUSE]	975026	1.30184e+06	1.41715e+06	1.02308e+06	1.40783e+06	1.09483e+06	1.55429e+06	2.20262e+06	1.82508e+06	2.80381e+06	847861	1.75466e+06	1.6507e+06	0.559651	0.0811166	0.745659
Q99MB1	Toll-like receptor 3 OS=Mus musculus GN=Tlr3 PE=1 SV=2 - [TLR3_MOUSE]	15701.9	36317.3	17816.6	24026.7	29590	10650.9	14166.3	12891.3	13751.4	13823.9	11706.6	10599.5	10712.7	-0.790302	0.0811166	-0.90656
Q571I9	Aldehyde dehydrogenase family 16 member A1 OS=Mus musculus GN=Aldh16a1 PE=2 SV=2 - [A16A1_MOUSE]	496184	415381	416662	522206	435904	498867	531218	476441	459074	341654	427255	386625	328325	-0.232602	0.0809342	-0.69171
[truncated: 1,893 more rows]
