# Supplementary material for: Comparative transcriptomic and proteomic signature of lung alveolar macrophages reveals the integrin CD11b as a regulatory hub during pneumococcal pneumonia infection
Source: Front Immunol. 2023 Sep 18;14:1227191. doi: 10.3389/fimmu.2023.1227191 (PMC10544576; doi:10.3389/fimmu.2023.1227191)
Supplement: Supplementary Table 2 — Upregulated pathways on the proteomic level analyzed by GSEA. Related to Figure 1F . [file Table_2.xlsx]

## Sheet: Blatt 1 - Table_S2
NAME	SIZE	ES	NES	NOM p-val	FDR q-val	RANK AT MAX	LEADING EDGE
REGULATION OF ACTIN FILAMENT LENGTH%GOBP%GO:0030832	68	-0.5394035	-2.2634027	<0.001	0.005380799	926	tags=57%, list=26%, signal=76%
REGULATION OF ACTIN POLYMERIZATION OR DEPOLYMERIZATION%GOBP%GO:0008064	68	-0.5394035	-2.2485476	<0.001	0.0032324526	926	tags=57%, list=26%, signal=76%
ERBB1 DOWNSTREAM SIGNALING%PATHWAY INTERACTION DATABASE NCI-NATURE CURATED DATA%ERBB1 DOWNSTREAM SIGNALING	48	-0.57282	-2.212433	<0.001	0.003945055	1218	tags=71%, list=34%, signal=106%
HYDROLASE ACTIVITY, HYDROLYZING O-GLYCOSYL COMPOUNDS%GOMF%GO:0004553	30	-0.6358018	-2.2065527	<0.001	0.0029587909	356	tags=50%, list=10%, signal=55%
PID_ERBB1_DOWNSTREAM_PATHWAY%MSIGDB_C2%PID_ERBB1_DOWNSTREAM_PATHWAY	48	-0.57281995	-2.202258	<0.001	0.002806294	1218	tags=71%, list=34%, signal=106%
REGULATION OF ACTIN FILAMENT POLYMERIZATION%GOBP%GO:0030833	62	-0.54020536	-2.1662347	<0.001	0.0051963395	926	tags=58%, list=26%, signal=77%
GDP BINDING%GOMF%GO:0019003	42	-0.5626885	-2.1138504	<0.001	0.012585747	1132	tags=57%, list=31%, signal=82%
EXTRA-NUCLEAR ESTROGEN SIGNALING%REACTOME DATABASE ID RELEASE 72%9009391	17	-0.7134345	-2.107918	<0.001	0.0123486	813	tags=65%, list=23%, signal=83%
LAMELLIPODIUM%GOCC%GO:0030027	57	-0.52617955	-2.1078632	<0.001	0.010976533	893	tags=56%, list=25%, signal=73%
RECYCLING PATHWAY OF L1%REACTOME%R-HSA-437239.1	20	-0.6708942	-2.091099	<0.001	0.012991586	844	tags=80%, list=23%, signal=104%
REGULATION OF PROTEIN POLYMERIZATION%GOBP%GO:0032271	83	-0.48191023	-2.0889757	<0.001	0.012198769	1101	tags=58%, list=31%, signal=81%
SIG_INSULIN_RECEPTOR_PATHWAY_IN_CARDIAC_MYOCYTES%MSIGDB_C2%SIG_INSULIN_RECEPTOR_PATHWAY_IN_CARDIAC_MYOCYTES	24	-0.63800865	-2.0875988	<0.001	0.011450257	898	tags=71%, list=25%, signal=94%
NEURONAL SYSTEM%REACTOME DATABASE ID RELEASE 72%112316	50	-0.53463745	-2.0870733	<0.001	0.010651591	937	tags=54%, list=26%, signal=72%
SITE OF POLARIZED GROWTH%GOCC%GO:0030427	55	-0.51917326	-2.075859	<0.001	0.01119861	951	tags=47%, list=26%, signal=63%
RAB GEFS EXCHANGE GTP FOR GDP ON RABS%REACTOME%R-HSA-8876198.3	39	-0.5624046	-2.069641	<0.001	0.01132172	689	tags=44%, list=19%, signal=53%
LYSOSOME%GOCC%GO:0005764	184	-0.41371387	-2.0595698	<0.001	0.011884107	475	tags=34%, list=13%, signal=37%
TRANSMISSION ACROSS CHEMICAL SYNAPSES%REACTOME DATABASE ID RELEASE 72%112315	41	-0.53871167	-2.0483012	<0.001	0.013269912	553	tags=44%, list=15%, signal=51%
AP-TYPE MEMBRANE COAT ADAPTOR COMPLEX%GOCC%GO:0030119	26	-0.6091322	-2.0413232	<0.001	0.013428201	728	tags=62%, list=20%, signal=77%
ENDOSOMAL TRANSPORT%GOBP%GO:0016197	90	-0.46867242	-2.040651	<0.001	0.01283347	1136	tags=57%, list=31%, signal=81%
LYTIC VACUOLE%GOCC%GO:0000323	184	-0.41371387	-2.0334182	<0.001	0.0139086945	475	tags=34%, list=13%, signal=37%
ACTIN FILAMENT ORGANIZATION%GOBP%GO:0007015	87	-0.46337992	-2.0201187	<0.001	0.015136738	779	tags=48%, list=22%, signal=60%
HYDROLASE ACTIVITY, ACTING ON GLYCOSYL BONDS%GOMF%GO:0016798	35	-0.5618447	-2.0119295	<0.001	0.016309917	356	tags=46%, list=10%, signal=50%
CLATHRIN COAT%GOCC%GO:0030118	24	-0.60241824	-2.0062213	<0.001	0.016858058	728	tags=63%, list=20%, signal=78%
REGULATION OF CELLULAR COMPONENT SIZE%GOBP%GO:0032535	110	-0.44551316	-2.0040622	<0.001	0.016606139	896	tags=46%, list=25%, signal=60%
RHO GTPASES ACTIVATE WASPS AND WAVES%REACTOME DATABASE ID RELEASE 72%5663213	22	-0.62373984	-2.0022697	<0.001	0.016417481	873	tags=68%, list=24%, signal=89%
POSITIVE REGULATION OF ACTIN FILAMENT POLYMERIZATION%GOBP%GO:0030838	33	-0.5622168	-2.0003579	<0.001	0.016034238	775	tags=58%, list=21%, signal=73%
GROWTH CONE%GOCC%GO:0030426	50	-0.50052077	-1.9809184	<0.001	0.01914431	951	tags=46%, list=26%, signal=62%
BETA-CATENIN INDEPENDENT WNT SIGNALING%REACTOME%R-HSA-3858494.3	61	-0.48237082	-1.9759438	<0.001	0.01938164	1081	tags=51%, list=30%, signal=71%
PLASMA MEMBRANE ESTROGEN RECEPTOR SIGNALING%PATHWAY INTERACTION DATABASE NCI-NATURE CURATED DATA%PLASMA MEMBRANE ESTROGEN RECEPTOR SIGNALING	16	-0.6670311	-1.9633707	0.0019569471	0.022351673	1096	tags=81%, list=30%, signal=116%
CXCR4-MEDIATED SIGNALING EVENTS%PATHWAY INTERACTION DATABASE NCI-NATURE CURATED DATA%CXCR4-MEDIATED SIGNALING EVENTS	41	-0.53683	-1.9606544	<0.001	0.022541177	694	tags=44%, list=19%, signal=54%
POSITIVE REGULATION OF CATION TRANSMEMBRANE TRANSPORT%GOBP%GO:1904064	25	-0.5823167	-1.9589262	<0.001	0.022507392	1166	tags=60%, list=32%, signal=88%
PID_ER_NONGENOMIC_PATHWAY%MSIGDB_C2%PID_ER_NONGENOMIC_PATHWAY	16	-0.6670311	-1.9547673	<0.001	0.023183603	1096	tags=81%, list=30%, signal=116%
CYTOSKELETAL PROTEIN BINDING%GOMF%GO:0008092	260	-0.38131854	-1.9537166	<0.001	0.02264306	1176	tags=52%, list=33%, signal=72%
NEGATIVE REGULATION OF TRANSPORTER ACTIVITY%GOBP%GO:0032410	16	-0.6669776	-1.9525732	<0.001	0.022293784	591	tags=69%, list=16%, signal=82%
PAUSING AND RECOVERY OF HIV ELONGATION%REACTOME DATABASE ID RELEASE 72%167290	16	-0.6604239	-1.9483258	0.0019646366	0.022765307	889	tags=63%, list=25%, signal=83%
CLATHRIN-MEDIATED ENDOCYTOSIS%REACTOME DATABASE ID RELEASE 72%8856828	66	-0.46929067	-1.9441893	<0.001	0.023112206	873	tags=45%, list=24%, signal=59%
CDC42 SIGNALING EVENTS%PATHWAY INTERACTION DATABASE NCI-NATURE CURATED DATA%CDC42 SIGNALING EVENTS	27	-0.58088374	-1.9434371	0.0021505377	0.022689216	873	tags=52%, list=24%, signal=68%
OXIDOREDUCTASE ACTIVITY, ACTING ON THE CH-OH GROUP OF DONORS, NAD OR NADP AS ACCEPTOR%GOMF%GO:0016616	58	-0.4863628	-1.9431653	<0.001	0.022205925	621	tags=41%, list=17%, signal=49%
POSITIVE REGULATION OF PROTEIN POLYMERIZATION%GOBP%GO:0032273	46	-0.5032927	-1.9355526	<0.001	0.02389728	775	tags=50%, list=21%, signal=63%
CLATHRIN-COATED PIT%GOCC%GO:0005905	27	-0.57872593	-1.9333112	0.0021645022	0.024019126	836	tags=67%, list=23%, signal=86%
EPH-EPHRIN SIGNALING%REACTOME%R-HSA-2682334.1	34	-0.5330503	-1.9277151	<0.001	0.02482374	775	tags=53%, list=21%, signal=67%
OXIDOREDUCTASE ACTIVITY, ACTING ON CH-OH GROUP OF DONORS%GOMF%GO:0016614	61	-0.47263786	-1.9268929	<0.001	0.02438602	621	tags=39%, list=17%, signal=47%
PID_CDC42_PATHWAY%MSIGDB_C2%PID_CDC42_PATHWAY	27	-0.58088374	-1.9250565	<0.001	0.024167567	873	tags=52%, list=24%, signal=68%
REGULATION OF ACTIN FILAMENT ORGANIZATION%GOBP%GO:0110053	90	-0.43504074	-1.9239166	<0.001	0.024080928	1118	tags=57%, list=31%, signal=80%
FORMATION OF HIV-1 ELONGATION COMPLEX CONTAINING HIV-1 TAT%REACTOME%R-HSA-167200.3	17	-0.64101845	-1.9213306	<0.001	0.02416814	889	tags=59%, list=25%, signal=78%
CHEMOKINE SIGNALING PATHWAY%WIKIPATHWAYS_20200310%WP2292%MUS MUSCULUS	53	-0.4942195	-1.9196937	<0.001	0.024277972	792	tags=47%, list=22%, signal=60%
TP53 REGULATES TRANSCRIPTION OF DNA REPAIR GENES%REACTOME DATABASE ID RELEASE 72%6796648	16	-0.6604239	-1.9192733	<0.001	0.02387583	889	tags=63%, list=25%, signal=83%
TAT-MEDIATED ELONGATION OF THE HIV-1 TRANSCRIPT%REACTOME DATABASE ID RELEASE 72%167246	17	-0.64101845	-1.9154414	<0.001	0.024833063	889	tags=59%, list=25%, signal=78%
ST_PHOSPHOINOSITIDE_3_KINASE_PATHWAY%MSIGDB_C2%ST_PHOSPHOINOSITIDE_3_KINASE_PATHWAY	18	-0.63309747	-1.9146594	<0.001	0.024566764	769	tags=67%, list=21%, signal=84%
PAUSING AND RECOVERY OF TAT-MEDIATED HIV ELONGATION%REACTOME DATABASE ID RELEASE 72%167238	16	-0.6604239	-1.9131681	0.002079002	0.024505699	889	tags=63%, list=25%, signal=83%
VACUOLE%GOCC%GO:0005773	213	-0.3866479	-1.9054927	<0.001	0.026443196	457	tags=31%, list=13%, signal=33%
TAT-MEDIATED HIV ELONGATION ARREST AND RECOVERY%REACTOME%R-HSA-167243.3	16	-0.6604239	-1.9054358	<0.001	0.02599761	889	tags=63%, list=25%, signal=83%
REGULATION OF ACTIN DYNAMICS FOR PHAGOCYTIC CUP FORMATION%REACTOME%R-HSA-2029482.2	36	-0.5373701	-1.90543	<0.001	0.02552751	873	tags=58%, list=24%, signal=76%
NEUROTRANSMITTER RECEPTORS AND POSTSYNAPTIC SIGNAL TRANSMISSION%REACTOME%R-HSA-112314.7	30	-0.5548298	-1.9041903	<0.001	0.025292372	937	tags=63%, list=26%, signal=85%
PAR1-MEDIATED THROMBIN SIGNALING EVENTS%PATHWAY INTERACTION DATABASE NCI-NATURE CURATED DATA%PAR1-MEDIATED THROMBIN SIGNALING EVENTS	20	-0.602234	-1.898623	<0.001	0.026467888	1084	tags=80%, list=30%, signal=114%
REGULATION OF NEUROLOGICAL SYSTEM PROCESS%GOBP%GO:0031644	19	-0.62438196	-1.8952662	<0.001	0.027070038	486	tags=42%, list=13%, signal=48%
FORMATION OF RNA POL II ELONGATION COMPLEX%REACTOME DATABASE ID RELEASE 72%112382	21	-0.59607977	-1.892797	0.004192872	0.027577382	991	tags=62%, list=27%, signal=85%
HIV ELONGATION ARREST AND RECOVERY%REACTOME%R-HSA-167287.3	16	-0.6604239	-1.8912759	<0.001	0.02767723	889	tags=63%, list=25%, signal=83%
OXIDOREDUCTASE ACTIVITY, ACTING ON A SULFUR GROUP OF DONORS%GOMF%GO:0016667	33	-0.5295039	-1.8897543	<0.001	0.027701762	320	tags=24%, list=9%, signal=26%
G ALPHA (Q) SIGNALLING EVENTS%REACTOME DATABASE ID RELEASE 72%416476	26	-0.5644219	-1.8864049	<0.001	0.028276894	919	tags=62%, list=25%, signal=82%
ACTIN BINDING%GOMF%GO:0003779	127	-0.40555486	-1.8863624	<0.001	0.02781334	897	tags=46%, list=25%, signal=60%
NEGATIVE REGULATION OF CYTOSKELETON ORGANIZATION%GOBP%GO:0051494	49	-0.4871905	-1.8863122	0.0021141649	0.027364736	1190	tags=61%, list=33%, signal=90%
FORMATION OF HIV ELONGATION COMPLEX IN THE ABSENCE OF HIV TAT%REACTOME DATABASE ID RELEASE 72%167152	17	-0.64101845	-1.8828508	0.004115226	0.028038008	889	tags=59%, list=25%, signal=78%
G13 SIGNALING PATHWAY%WIKIPATHWAYS_20200310%WP298%MUS MUSCULUS	17	-0.63833076	-1.8807265	0.0020449897	0.028171094	1188	tags=82%, list=33%, signal=122%
MHC CLASS II ANTIGEN PRESENTATION%REACTOME%R-HSA-2132295.3	49	-0.49164715	-1.8806285	<0.001	0.02775408	1180	tags=65%, list=33%, signal=96%
RNA POLYMERASE II TRANSCRIPTION ELONGATION%REACTOME%R-HSA-75955.2	21	-0.59607977	-1.8806005	<0.001	0.027333563	991	tags=62%, list=27%, signal=85%
CARBOHYDRATE DERIVATIVE CATABOLIC PROCESS%GOBP%GO:1901136	43	-0.51347345	-1.8781366	<0.001	0.027504431	833	tags=58%, list=23%, signal=75%
HIV TRANSCRIPTION ELONGATION%REACTOME%R-HSA-167169.2	17	-0.64101845	-1.8778354	0.002096436	0.027178137	889	tags=59%, list=25%, signal=78%
G ALPHA (12 13) SIGNALLING EVENTS%REACTOME DATABASE ID RELEASE 72%416482	18	-0.6325283	-1.8761438	<0.001	0.02739149	660	tags=56%, list=18%, signal=68%
SIGNALING BY NTRK1 (TRKA)%REACTOME DATABASE ID RELEASE 72%187037	35	-0.5254238	-1.8723513	0.0020120724	0.028165206	824	tags=51%, list=23%, signal=66%
AXON%GOCC%GO:0030424	143	-0.39458436	-1.8689383	<0.001	0.02890414	920	tags=43%, list=26%, signal=55%
PID_ECADHERIN_STABILIZATION_PATHWAY%MSIGDB_C2%PID_ECADHERIN_STABILIZATION_PATHWAY	20	-0.61196226	-1.85796	<0.001	0.03197781	806	tags=65%, list=22%, signal=83%
STABILIZATION AND EXPANSION OF THE E-CADHERIN ADHERENS JUNCTION%PATHWAY INTERACTION DATABASE NCI-NATURE CURATED DATA%STABILIZATION AND EXPANSION OF THE E-CADHERIN ADHERENS JUNCTION	20	-0.61196226	-1.8563759	<0.001	0.03196642	806	tags=65%, list=22%, signal=83%
NEGATIVE REGULATION OF SUPRAMOLECULAR FIBER ORGANIZATION%GOBP%GO:1902904	46	-0.4874356	-1.8437723	<0.001	0.03621387	1190	tags=61%, list=33%, signal=90%
PID_PI3KCI_AKT_PATHWAY%MSIGDB_C2%PID_PI3KCI_AKT_PATHWAY	15	-0.6402515	-1.843269	0.001980198	0.035931427	689	tags=53%, list=19%, signal=66%
RAC GTPASE BINDING%GOMF%GO:0048365	26	-0.55272895	-1.8429842	0.002096436	0.03561352	655	tags=42%, list=18%, signal=51%
RHO GTPASE BINDING%GOMF%GO:0017048	41	-0.49936655	-1.8425732	<0.001	0.035289563	1077	tags=51%, list=30%, signal=72%
PID_LKB1_PATHWAY%MSIGDB_C2%PID_LKB1_PATHWAY	19	-0.599186	-1.8421246	0.004166667	0.034961656	961	tags=63%, list=27%, signal=86%
PID_ENDOTHELIN_PATHWAY%MSIGDB_C2%PID_ENDOTHELIN_PATHWAY	20	-0.5845236	-1.8394512	<0.001	0.035389494	866	tags=60%, list=24%, signal=79%
TETHERING COMPLEX%GOCC%GO:0099023	34	-0.5107597	-1.8380439	0.0021097045	0.035565924	878	tags=47%, list=24%, signal=62%
REGULATION OF SUPRAMOLECULAR FIBER ORGANIZATION%GOBP%GO:1902903	115	-0.40438744	-1.8355819	<0.001	0.03606983	1118	tags=51%, list=31%, signal=72%
PID_THROMBIN_PAR1_PATHWAY%MSIGDB_C2%PID_THROMBIN_PAR1_PATHWAY	20	-0.602234	-1.8330836	0.0021097045	0.036427867	1084	tags=80%, list=30%, signal=114%
PDGFR-BETA SIGNALING PATHWAY%PATHWAY INTERACTION DATABASE NCI-NATURE CURATED DATA%PDGFR-BETA SIGNALING PATHWAY	66	-0.43835393	-1.8329573	<0.001	0.03605363	1269	tags=68%, list=35%, signal=103%
PCP CE PATHWAY%REACTOME DATABASE ID RELEASE 72%4086400	50	-0.46293113	-1.8303664	0.002173913	0.03672413	1137	tags=52%, list=32%, signal=75%
ACTIN FILAMENT BINDING%GOMF%GO:0051015	76	-0.43343458	-1.8282266	0.002352941	0.037064664	775	tags=45%, list=21%, signal=56%
ACTIN FILAMENT%GOCC%GO:0005884	51	-0.46495137	-1.8267243	<0.001	0.037271015	775	tags=55%, list=21%, signal=69%
PID_PDGFRB_PATHWAY%MSIGDB_C2%PID_PDGFRB_PATHWAY	66	-0.43835396	-1.8228179	<0.001	0.038434595	1269	tags=68%, list=35%, signal=103%
TRANSCRIPTION OF THE HIV GENOME%REACTOME%R-HSA-167172.2	20	-0.58938724	-1.8214058	0.004210526	0.038464375	889	tags=55%, list=25%, signal=73%
G PROTEIN SIGNALING PATHWAYS%WIKIPATHWAYS_20200310%WP232%MUS MUSCULUS	26	-0.5351257	-1.8179164	0.0020283975	0.039554752	1123	tags=77%, list=31%, signal=111%
LKB1 SIGNALING EVENTS%PATHWAY INTERACTION DATABASE NCI-NATURE CURATED DATA%LKB1 SIGNALING EVENTS	16	-0.62672895	-1.8166662	0.006147541	0.039545763	710	tags=56%, list=20%, signal=70%
TCR SIGNALING%REACTOME DATABASE ID RELEASE 72%202403	61	-0.45120597	-1.8132263	<0.001	0.040310565	1114	tags=52%, list=31%, signal=75%
PID_LYSOPHOSPHOLIPID_PATHWAY%MSIGDB_C2%PID_LYSOPHOSPHOLIPID_PATHWAY	24	-0.55093116	-1.8132235	0.002079002	0.039872408	1188	tags=67%, list=33%, signal=99%
FATTY ACID BETA-OXIDATION%GOBP%GO:0006635	30	-0.5345234	-1.8124833	0.004415011	0.039837074	1094	tags=70%, list=30%, signal=100%
AXON PART%GOCC%GO:0033267	91	-0.4138153	-1.8092221	<0.001	0.04060474	951	tags=42%, list=26%, signal=55%
SIGNALING BY NTRKS%REACTOME DATABASE ID RELEASE 72%166520	39	-0.49490562	-1.8023835	0.0021413276	0.043431994	1226	tags=62%, list=34%, signal=92%
CLATHRIN VESICLE COAT%GOCC%GO:0030125	16	-0.6192723	-1.8017952	0.0019011407	0.04319155	679	tags=63%, list=19%, signal=77%
ADHERENS JUNCTION ORGANIZATION%GOBP%GO:0034332	19	-0.5930336	-1.8001765	0.003984064	0.043523964	734	tags=47%, list=20%, signal=59%
PID_BCR_5PATHWAY%MSIGDB_C2%PID_BCR_5PATHWAY	27	-0.5320854	-1.799382	<0.001	0.04355164	1065	tags=63%, list=30%, signal=89%
LPA RECEPTOR MEDIATED EVENTS%PATHWAY INTERACTION DATABASE NCI-NATURE CURATED DATA%LPA RECEPTOR MEDIATED EVENTS	24	-0.55093116	-1.7973444	0.00625	0.043959953	1188	tags=67%, list=33%, signal=99%
REGULATION OF TRANSMEMBRANE TRANSPORTER ACTIVITY%GOBP%GO:0022898	46	-0.4692411	-1.7968178	0.0020618557	0.04380007	620	tags=41%, list=17%, signal=49%
REGULATION OF TRANSPORTER ACTIVITY%GOBP%GO:0032409	48	-0.46666804	-1.7951977	0.0021413276	0.043995466	620	tags=42%, list=17%, signal=50%
XENOBIOTIC METABOLIC PROCESS%GOBP%GO:0006805	18	-0.6038652	-1.7949345	0.0040983604	0.04370144	630	tags=61%, list=17%, signal=74%
REGULATION OF ANATOMICAL STRUCTURE SIZE%GOBP%GO:0090066	137	-0.3808268	-1.7938863	<0.001	0.043831784	775	tags=39%, list=21%, signal=47%
EXTRINSIC COMPONENT OF CYTOPLASMIC SIDE OF PLASMA MEMBRANE%GOCC%GO:0031234	29	-0.52231807	-1.7904772	0.006085193	0.045096893	534	tags=48%, list=15%, signal=56%
ACTIN POLYMERIZATION OR DEPOLYMERIZATION%GOBP%GO:0008154	24	-0.5470935	-1.7896334	0.0041753654	0.045097824	1068	tags=71%, list=30%, signal=100%
ENDOTHELINS%PATHWAY INTERACTION DATABASE NCI-NATURE CURATED DATA%ENDOTHELINS	20	-0.58452356	-1.7886965	0.010204081	0.045054886	866	tags=60%, list=24%, signal=79%
REGULATION OF DENDRITE DEVELOPMENT%GOBP%GO:0050773	44	-0.46833998	-1.7825907	0.0022421526	0.047523715	1501	tags=77%, list=42%, signal=131%
BIOCARTA_RHO_PATHWAY%MSIGDB_C2%BIOCARTA_RHO_PATHWAY	17	-0.5983781	-1.7821106	0.002057613	0.047341313	1068	tags=76%, list=30%, signal=108%
CLASS I PI3K SIGNALING EVENTS MEDIATED BY AKT%PATHWAY INTERACTION DATABASE NCI-NATURE CURATED DATA%CLASS I PI3K SIGNALING EVENTS MEDIATED BY AKT	15	-0.6402515	-1.7817078	0.004056795	0.04707468	689	tags=53%, list=19%, signal=66%
CYTOSOLIC TRANSPORT%GOBP%GO:0016482	54	-0.45075563	-1.7809227	<0.001	0.046949428	656	tags=41%, list=18%, signal=49%
CHANNEL REGULATOR ACTIVITY%GOMF%GO:0016247	17	-0.58902603	-1.7801131	0.005976096	0.047012225	784	tags=59%, list=22%, signal=75%
MITOTIC CYTOKINESIS%GOBP%GO:0000281	23	-0.5475304	-1.7767829	0.0062111802	0.0480969	1194	tags=52%, list=33%, signal=77%
PID_ECADHERIN_NASCENT_AJ_PATHWAY%MSIGDB_C2%PID_ECADHERIN_NASCENT_AJ_PATHWAY	23	-0.5402727	-1.7759438	<0.001	0.048157316	1262	tags=65%, list=35%, signal=100%
RNA POLYMERASE II PRE-TRANSCRIPTION EVENTS%REACTOME%R-HSA-674695.3	23	-0.54372865	-1.7690384	0.004210526	0.051397666	991	tags=57%, list=27%, signal=77%
MICROTUBULE ASSOCIATED COMPLEX%GOCC%GO:0005875	32	-0.49962214	-1.7623821	0.0022123894	0.05458221	1180	tags=72%, list=33%, signal=106%
5HT1 TYPE RECEPTOR MEDIATED SIGNALING PATHWAY%PANTHER PATHWAY%P04373	16	-0.6068173	-1.7594678	0.008639309	0.05573526	465	tags=56%, list=13%, signal=64%
E-CADHERIN SIGNALING IN THE NASCENT ADHERENS JUNCTION%PATHWAY INTERACTION DATABASE NCI-NATURE CURATED DATA%E-CADHERIN SIGNALING IN THE NASCENT ADHERENS JUNCTION	21	-0.55985016	-1.7567693	0.007952286	0.056828428	1262	tags=67%, list=35%, signal=102%
MEMBRANE COAT%GOCC%GO:0030117	52	-0.44031584	-1.7559359	<0.001	0.056766286	728	tags=40%, list=20%, signal=50%
CXCR4%IOB%CXCR4	38	-0.4739104	-1.7552054	0.0039525693	0.05665141	792	tags=42%, list=22%, signal=53%
DISTAL AXON%GOCC%GO:0150034	79	-0.41660467	-1.7539935	0.0023041475	0.056860056	951	tags=42%, list=26%, signal=55%
EXOPEPTIDASE ACTIVITY%GOMF%GO:0008238	35	-0.48649803	-1.7514205	0.0021231424	0.057836987	442	tags=40%, list=12%, signal=45%
REGULATION OF POSTSYNAPTIC MEMBRANE NEUROTRANSMITTER RECEPTOR LEVELS%GOBP%GO:0099072	16	-0.61003715	-1.7464169	0.006024096	0.060305145	679	tags=56%, list=19%, signal=69%
REGULATION OF ION TRANSMEMBRANE TRANSPORTER ACTIVITY%GOBP%GO:0032412	44	-0.4582957	-1.7463626	0.0021645022	0.05984973	620	tags=41%, list=17%, signal=49%
FCGR3A-MEDIATED PHAGOCYTOSIS%REACTOME%R-HSA-9664422.1	35	-0.48141897	-1.7459841	<0.001	0.05962572	873	tags=57%, list=24%, signal=75%
THREONINE-TYPE PEPTIDASE ACTIVITY%GOMF%GO:0070003	15	-0.60999835	-1.7455834	0.011173184	0.059312046	1081	tags=87%, list=30%, signal=123%
CYTOPLASMIC REGION%GOCC%GO:0099568	134	-0.3741323	-1.7430762	0.002375297	0.060453255	1171	tags=52%, list=32%, signal=74%
ORGANIC SUBSTANCE CATABOLIC PROCESS%GOBP%GO:1901575	448	-0.32151088	-1.7395213	<0.001	0.0620469	1130	tags=43%, list=31%, signal=55%
SMALL MOLECULE CATABOLIC PROCESS%GOBP%GO:0044282	108	-0.38408738	-1.7386235	<0.001	0.062056996	933	tags=46%, list=26%, signal=61%
ENDOSOMAL PART%GOCC%GO:0044440	106	-0.38485953	-1.738126	<0.001	0.06184069	828	tags=41%, list=23%, signal=51%
RAB PROTEIN SIGNAL TRANSDUCTION%GOBP%GO:0032482	26	-0.50942457	-1.7353698	0.004484305	0.063123204	1058	tags=50%, list=29%, signal=70%
COOPERATION OF PDCL (PHLP1) AND TRIC CCT IN G-PROTEIN BETA FOLDING%REACTOME DATABASE ID RELEASE 72%6814122	17	-0.581137	-1.7340349	0.010615711	0.063475855	465	tags=35%, list=13%, signal=40%
PROTEASOME CORE COMPLEX%GOCC%GO:0005839	15	-0.60999835	-1.7316009	0.014056225	0.06446093	1081	tags=87%, list=30%, signal=123%
REGULATION OF ACTIN FILAMENT-BASED PROCESS%GOBP%GO:0032970	117	-0.37849635	-1.7301651	0.004842615	0.06484195	1118	tags=54%, list=31%, signal=76%
REGULATION OF ACTIN CYTOSKELETON ORGANIZATION%GOBP%GO:0032956	108	-0.38486263	-1.7279547	<0.001	0.06563337	1118	tags=56%, list=31%, signal=78%
LEISHMANIA PHAGOCYTOSIS%REACTOME DATABASE ID RELEASE 72%9664417	35	-0.48141897	-1.7275519	0.0043956046	0.06535473	873	tags=57%, list=24%, signal=75%
FCGAMMA RECEPTOR (FCGR) DEPENDENT PHAGOCYTOSIS%REACTOME%R-HSA-2029480.1	47	-0.45426258	-1.7268922	0.002375297	0.06533288	792	tags=47%, list=22%, signal=59%
LIPID CATABOLIC PROCESS%GOBP%GO:0016042	94	-0.3880831	-1.7266314	<0.001	0.06501298	1097	tags=52%, list=30%, signal=73%
NEDDYLATION%REACTOME DATABASE ID RELEASE 72%8951664	74	-0.40283963	-1.7262126	0.002375297	0.06482111	1129	tags=49%, list=31%, signal=69%
SECONDARY METABOLIC PROCESS%GOBP%GO:0019748	17	-0.57473713	-1.7232107	0.012244898	0.066242725	250	tags=35%, list=7%, signal=38%
PLASMA MEMBRANE BOUNDED CELL PROJECTION ORGANIZATION%GOBP%GO:0120036	152	-0.3639096	-1.7219522	<0.001	0.06666759	1190	tags=51%, list=33%, signal=72%
PARASITE INFECTION%REACTOME%R-HSA-9664407.1	35	-0.48141897	-1.7211132	0.004716981	0.06675203	873	tags=57%, list=24%, signal=75%
PROTEASOMAL UBIQUITIN-INDEPENDENT PROTEIN CATABOLIC PROCESS%GOBP%GO:0010499	16	-0.585199	-1.7202282	0.0076923077	0.06673014	1081	tags=81%, list=30%, signal=116%
CELL CORTEX PART%GOCC%GO:0044448	76	-0.40789694	-1.7177095	<0.001	0.067772694	1245	tags=61%, list=35%, signal=90%
PID_CXCR4_PATHWAY%MSIGDB_C2%PID_CXCR4_PATHWAY	46	-0.4529263	-1.7168754	0.004608295	0.06781387	694	tags=41%, list=19%, signal=50%
TRANSLOCATION OF SLC2A4 (GLUT4) TO THE PLASMA MEMBRANE%REACTOME%R-HSA-1445148.2	30	-0.49343005	-1.715786	0.006818182	0.06798539	878	tags=57%, list=24%, signal=74%
REGULATION OF ACTIN CYTOSKELETON%WIKIPATHWAYS_20200310%WP523%MUS MUSCULUS	52	-0.43704644	-1.7152132	0.004210526	0.06797538	1188	tags=58%, list=33%, signal=85%
CLATHRIN ADAPTOR COMPLEX%GOCC%GO:0030131	16	-0.58123	-1.7122501	0.015414258	0.06931728	728	tags=56%, list=20%, signal=70%
UBIQUITIN PROTEASOME PATHWAY%PANTHER PATHWAY%P00060	20	-0.54882026	-1.7114729	0.012295082	0.06935073	1113	tags=55%, list=31%, signal=79%
POSITIVE REGULATION OF ION TRANSMEMBRANE TRANSPORT%GOBP%GO:0034767	30	-0.50071377	-1.7105927	0.010224949	0.06937597	1166	tags=53%, list=32%, signal=78%
CARBOHYDRATE METABOLIC PROCESS%GOBP%GO:0005975	126	-0.3724989	-1.7067225	<0.001	0.071398966	622	tags=33%, list=17%, signal=38%
COATED MEMBRANE%GOCC%GO:0048475	52	-0.44031584	-1.7065148	0.0063157897	0.071117744	728	tags=40%, list=20%, signal=50%
THREONINE-TYPE ENDOPEPTIDASE ACTIVITY%GOMF%GO:0004298	15	-0.60999835	-1.7055831	0.006423983	0.071230166	1081	tags=87%, list=30%, signal=123%
PLASMA LIPOPROTEIN CLEARANCE%REACTOME DATABASE ID RELEASE 72%8964043	15	-0.5860092	-1.705502	0.01369863	0.07081355	724	tags=60%, list=20%, signal=75%
BIOCARTA_MPR_PATHWAY%MSIGDB_C2%BIOCARTA_MPR_PATHWAY	18	-0.55094624	-1.7054619	0.004056795	0.0703677	932	tags=83%, list=26%, signal=112%
CALCIUM-DEPENDENT PHOSPHOLIPID BINDING%GOMF%GO:0005544	15	-0.59254414	-1.7033374	0.021526419	0.07120928	973	tags=53%, list=27%, signal=73%
T CELL ACTIVATION%PANTHER PATHWAY%P00053	21	-0.53682756	-1.7025948	0.01875	0.07124171	1301	tags=71%, list=36%, signal=111%
OPIOID SIGNALLING%REACTOME DATABASE ID RELEASE 72%111885	28	-0.49263677	-1.7004695	0.004454343	0.07201434	1343	tags=79%, list=37%, signal=124%
CELLULAR KETONE METABOLIC PROCESS%GOBP%GO:0042180	23	-0.5276908	-1.7004309	0.012711864	0.07159224	453	tags=35%, list=13%, signal=40%
BIOCARTA_INTEGRIN_PATHWAY%MSIGDB_C2%BIOCARTA_INTEGRIN_PATHWAY	19	-0.5608698	-1.6986767	0.011976048	0.07233882	792	tags=53%, list=22%, signal=67%
PHOSPHOLIPID BINDING%GOMF%GO:0005543	112	-0.37098533	-1.6970425	<0.001	0.07294636	856	tags=39%, list=24%, signal=50%
CARBOHYDRATE CATABOLIC PROCESS%GOBP%GO:0016052	41	-0.45450157	-1.6956471	0.0021097045	0.07339517	275	tags=27%, list=8%, signal=29%
PHASE II - CONJUGATION OF COMPOUNDS%REACTOME%R-HSA-156580.2	26	-0.51641536	-1.693032	0.013333334	0.07475359	250	tags=31%, list=7%, signal=33%
ACTIVATION OF GTPASE ACTIVITY%GOBP%GO:0090630	18	-0.55786014	-1.6928648	0.0062761507	0.074399546	540	tags=44%, list=15%, signal=52%
GLYCOSYL COMPOUND METABOLIC PROCESS%GOBP%GO:1901657	53	-0.4321545	-1.6925149	0.004796163	0.07421435	441	tags=32%, list=12%, signal=36%
ENDOCYTIC RECYCLING%GOBP%GO:0032456	23	-0.52144766	-1.6904889	0.015936255	0.07497459	825	tags=52%, list=23%, signal=67%
CALCIUM REGULATION IN THE CARDIAC CELL%WIKIPATHWAYS_20200310%WP553%MUS MUSCULUS	38	-0.46601444	-1.6903853	0.0065075923	0.07456791	1123	tags=66%, list=31%, signal=95%
NEGATIVE REGULATION OF DEPHOSPHORYLATION%GOBP%GO:0035305	18	-0.5601903	-1.6891356	0.0065502184	0.074887894	1025	tags=56%, list=28%, signal=77%
EPIDERMAL CELL DIFFERENTIATION%GOBP%GO:0009913	24	-0.5189199	-1.6882778	0.0021141649	0.07499291	596	tags=33%, list=17%, signal=40%
LIPID OXIDATION%GOBP%GO:0034440	40	-0.4549649	-1.6880178	0.013544018	0.074797414	1094	tags=63%, list=30%, signal=89%
POSITIVE REGULATION OF ION TRANSMEMBRANE TRANSPORTER ACTIVITY%GOBP%GO:0032414	15	-0.58621925	-1.6867918	0.018255578	0.075179204	1124	tags=60%, list=31%, signal=87%
PID_EPO_PATHWAY%MSIGDB_C2%PID_EPO_PATHWAY	16	-0.5653973	-1.6845788	0.013671875	0.076228596	1226	tags=56%, list=34%, signal=85%
PRIMARY ALCOHOL METABOLIC PROCESS%GOBP%GO:0034308	19	-0.54277885	-1.6811271	0.010822511	0.07798674	864	tags=63%, list=24%, signal=83%
CLATHRIN-COATED VESICLE MEMBRANE%GOCC%GO:0030665	17	-0.564554	-1.6803558	0.018907564	0.07809501	679	tags=59%, list=19%, signal=72%
RAB REGULATION OF TRAFFICKING%REACTOME%R-HSA-9007101.3	52	-0.43021515	-1.6802521	0.0042462847	0.077702105	689	tags=37%, list=19%, signal=45%
POSITIVE REGULATION OF SUBSTRATE ADHESION-DEPENDENT CELL SPREADING%GOBP%GO:1900026	16	-0.56710356	-1.6775414	0.021231422	0.078972615	775	tags=50%, list=21%, signal=63%
SIGNALING BY WNT%REACTOME%R-HSA-195721.5	96	-0.37757137	-1.676034	0.002352941	0.079590924	1137	tags=47%, list=32%, signal=67%
SIG_PIP3_SIGNALING_IN_CARDIAC_MYOCTES%MSIGDB_C2%SIG_PIP3_SIGNALING_IN_CARDIAC_MYOCTES	21	-0.5339031	-1.6756374	0.021413276	0.07932944	769	tags=57%, list=21%, signal=72%
PDGF SIGNALING PATHWAY%PANTHER PATHWAY%P00047	34	-0.46969986	-1.6737052	0.006437768	0.08024938	1424	tags=68%, list=39%, signal=111%
PROTEASOME COMPLEX%GOCC%GO:0000502	50	-0.42782983	-1.6733546	<0.001	0.08005276	1081	tags=40%, list=30%, signal=56%
CELLULAR RESPONSE TO TUMOR NECROSIS FACTOR%GOBP%GO:0071356	26	-0.5067849	-1.6713005	0.004219409	0.081193715	792	tags=50%, list=22%, signal=64%
REGULATION OF CYTOPLASMIC TRANSPORT%GOBP%GO:1903649	15	-0.57903975	-1.6710776	0.010373444	0.08091688	1204	tags=73%, list=33%, signal=110%
REGULATION OF CATION TRANSMEMBRANE TRANSPORT%GOBP%GO:1904062	61	-0.41395545	-1.6707733	0.0022522523	0.08065471	655	tags=41%, list=18%, signal=49%
POSITIVE REGULATION OF SUPRAMOLECULAR FIBER ORGANIZATION%GOBP%GO:1902905	61	-0.4055252	-1.6691395	0.0024213076	0.08145748	775	tags=43%, list=21%, signal=53%
CELL DIVISION SITE PART%GOCC%GO:0032155	15	-0.5985494	-1.6675223	0.014227643	0.08220751	632	tags=47%, list=18%, signal=56%
PRESYNAPTIC MEMBRANE%GOCC%GO:0042734	23	-0.5219431	-1.6673322	0.019736841	0.08191513	977	tags=61%, list=27%, signal=83%
INFLAMMATION MEDIATED BY CHEMOKINE AND CYTOKINE SIGNALING PATHWAY%PANTHER PATHWAY%P00031	57	-0.41805717	-1.6661018	0.0041841003	0.082296155	1096	tags=53%, list=30%, signal=74%
MYOSIN BINDING%GOMF%GO:0017022	18	-0.55300903	-1.6660243	0.01863354	0.08187318	1058	tags=56%, list=29%, signal=78%
REGULATION OF CATION CHANNEL ACTIVITY%GOBP%GO:2001257	20	-0.5344105	-1.6639111	0.010683761	0.08303808	620	tags=50%, list=17%, signal=60%
VESICLE-MEDIATED TRANSPORT TO THE PLASMA MEMBRANE%GOBP%GO:0098876	36	-0.46052414	-1.6622392	0.004140787	0.08380511	937	tags=53%, list=26%, signal=71%
HETEROTRIMERIC G-PROTEIN SIGNALING PATHWAY-GI ALPHA AND GS ALPHA MEDIATED PATHWAY%PANTHER PATHWAY%P00026	26	-0.49247566	-1.6606013	0.008163265	0.08440304	1383	tags=73%, list=38%, signal=118%
PEROXISOMAL MATRIX%GOCC%GO:0005782	16	-0.56693697	-1.659934	0.016563147	0.08445223	584	tags=44%, list=16%, signal=52%
REGULATION OF CYTOSKELETON ORGANIZATION%GOBP%GO:0051493	167	-0.34238988	-1.6580949	<0.001	0.085265964	1132	tags=49%, list=31%, signal=68%
NADP METABOLIC PROCESS%GOBP%GO:0006739	22	-0.52811754	-1.6580745	0.008316008	0.084846325	839	tags=50%, list=23%, signal=65%
ENDOPEPTIDASE COMPLEX%GOCC%GO:1905369	51	-0.42114627	-1.656669	0.0066225166	0.085482866	1081	tags=39%, list=30%, signal=55%
NEGATIVE REGULATION OF ACTIN FILAMENT POLYMERIZATION%GOBP%GO:0030837	22	-0.51858425	-1.655028	0.0056710774	0.08618546	1101	tags=64%, list=31%, signal=91%
NEURON PROJECTION DEVELOPMENT%GOBP%GO:0031175	109	-0.36712828	-1.6549705	<0.001	0.08578903	1068	tags=46%, list=30%, signal=63%
REGULATION OF DNA-TEMPLATED TRANSCRIPTION, ELONGATION%GOBP%GO:0032784	18	-0.5534494	-1.6544385	0.033898305	0.085784495	991	tags=61%, list=27%, signal=84%
PRESYNAPSE%GOCC%GO:0098793	132	-0.3529572	-1.6535096	0.0022727272	0.085939035	1073	tags=45%, list=30%, signal=62%
CARBOXYLIC ACID CATABOLIC PROCESS%GOBP%GO:0046395	75	-0.3902454	-1.6501766	0.0072639226	0.08803397	933	tags=47%, list=26%, signal=62%
SIGNALING BY EGFR%REACTOME DATABASE ID RELEASE 72%177929	18	-0.54399866	-1.6496688	0.019723866	0.088061616	705	tags=39%, list=20%, signal=48%
CELL LEADING EDGE%GOCC%GO:0031252	115	-0.3592769	-1.6493278	0.002352941	0.087827	1134	tags=50%, list=31%, signal=71%
ENERGY RESERVE METABOLIC PROCESS%GOBP%GO:0006112	17	-0.54601556	-1.6488264	0.01724138	0.08769063	1383	tags=76%, list=38%, signal=123%
ORGANIC ACID CATABOLIC PROCESS%GOBP%GO:0016054	75	-0.3902454	-1.6468762	0.0048076925	0.0886653	933	tags=47%, list=26%, signal=62%
REGULATION OF SUBSTRATE ADHESION-DEPENDENT CELL SPREADING%GOBP%GO:1900024	19	-0.53426516	-1.6456926	0.015086207	0.08906686	775	tags=47%, list=21%, signal=60%
GLUCAN METABOLIC PROCESS%GOBP%GO:0044042	15	-0.57489204	-1.6449075	0.022403259	0.08919249	958	tags=60%, list=27%, signal=81%
PROTEIN DEPHOSPHORYLATION%GOBP%GO:0006470	42	-0.43844116	-1.6438576	0.011185682	0.08954133	1277	tags=60%, list=35%, signal=91%
CROSS-PRESENTATION OF SOLUBLE EXOGENOUS ANTIGENS (ENDOSOMES)%REACTOME DATABASE ID RELEASE 72%1236978	40	-0.44184202	-1.6419216	0.0023419203	0.09055067	1081	tags=45%, list=30%, signal=64%
FATTY ACID OXIDATION%GOBP%GO:0019395	39	-0.44570875	-1.6406522	0.008368201	0.09096414	1094	tags=62%, list=30%, signal=87%
B CELL ACTIVATION%REACTOME%R-HSA-983705.1	62	-0.39801636	-1.639494	0.0068965517	0.09139383	1114	tags=45%, list=31%, signal=64%
SH3 DOMAIN BINDING%GOMF%GO:0017124	45	-0.43414572	-1.6371565	0.0066815144	0.09279923	804	tags=49%, list=22%, signal=62%
CELLULAR RESPONSE TO CALCIUM ION%GOBP%GO:0071277	15	-0.56867355	-1.6359704	0.015936255	0.093308605	619	tags=47%, list=17%, signal=56%
BCR SIGNALING PATHWAY%PATHWAY INTERACTION DATABASE NCI-NATURE CURATED DATA%BCR SIGNALING PATHWAY	25	-0.49468946	-1.6359396	0.010183299	0.09288356	1065	tags=60%, list=30%, signal=85%
REGULATION OF SODIUM ION TRANSMEMBRANE TRANSPORT%GOBP%GO:1902305	15	-0.5832289	-1.6358846	0.020408163	0.09250329	1199	tags=73%, list=33%, signal=109%
EGFR1%IOB%EGFR1	183	-0.33305794	-1.6342221	<0.001	0.09339398	826	tags=35%, list=23%, signal=43%
CELL PROJECTION ORGANIZATION%GOBP%GO:0030030	164	-0.33777773	-1.6341459	<0.001	93	1190	tags=49%, list=33%, signal=69%
LYSOSOME VESICLE BIOGENESIS%REACTOME DATABASE ID RELEASE 72%432720	21	-0.51985264	-1.6326045	0.02826087	0.093806125	728	tags=48%, list=20%, signal=59%
ACTIN FILAMENT-BASED PROCESS%GOBP%GO:0030029	162	-0.34000003	-1.6316692	<0.001	0.094105884	779	tags=36%, list=22%, signal=44%
CYTOPLASMIC SIDE OF PLASMA MEMBRANE%GOCC%GO:0009898	50	-0.41660514	-1.6302879	0.004347826	0.09478348	1100	tags=52%, list=30%, signal=74%
MICROBODY LUMEN%GOCC%GO:0031907	16	-0.56693697	-1.6275231	0.024742268	0.09644116	584	tags=44%, list=16%, signal=52%
MYOMETRIAL RELAXATION AND CONTRACTION PATHWAYS%WIKIPATHWAYS_20200310%WP385%MUS MUSCULUS	36	-0.44771367	-1.6263987	0.017660044	0.09710683	1123	tags=64%, list=31%, signal=92%
REGULATION OF ACTIN FILAMENT DEPOLYMERIZATION%GOBP%GO:0030834	22	-0.50387335	-1.6229421	0.028282829	0.099338874	926	tags=55%, list=26%, signal=73%
GLYCOGEN METABOLIC PROCESS%GOBP%GO:0005977	15	-0.57489204	-1.621995	0.018518519	0.09974793	958	tags=60%, list=27%, signal=81%
PID_ERBB2_ERBB3_PATHWAY%MSIGDB_C2%PID_ERBB2_ERBB3_PATHWAY	17	-0.54359335	-1.6203213	0.021868788	0.100644134	1296	tags=65%, list=36%, signal=101%
CELL JUNCTION%GOCC%GO:0030054	238	-0.31942496	-1.6201268	<0.001	0.100329004	867	tags=37%, list=24%, signal=45%
COGNITION%GOBP%GO:0050890	43	-0.43009943	-1.6196625	0.008888889	0.10029854	301	tags=28%, list=8%, signal=30%
CELL CORTEX%GOCC%GO:0005938	109	-0.3604756	-1.6186829	0.0022883294	0.10068276	1190	tags=53%, list=33%, signal=77%
FC EPSILON RECEPTOR (FCERI) SIGNALING%REACTOME%R-HSA-2454202.1	69	-0.3869183	-1.618172	0.0068965517	0.10067435	1114	tags=46%, list=31%, signal=66%
CELLULAR GLUCAN METABOLIC PROCESS%GOBP%GO:0006073	15	-0.57489204	-1.6167151	0.016494846	0.10147028	958	tags=60%, list=27%, signal=81%
MONOCARBOXYLIC ACID BINDING%GOMF%GO:0033293	28	-0.47415835	-1.6164356	0.008528785	0.101224594	579	tags=43%, list=16%, signal=51%
G PROTEIN-COUPLED RECEPTOR SIGNALING PATHWAY%GOBP%GO:0007186	62	-0.39433596	-1.6163672	0.013667426	0.10084512	596	tags=37%, list=17%, signal=44%
RESPONSE TO MECHANICAL STIMULUS%GOBP%GO:0009612	21	-0.5058122	-1.615733	0.02183406	0.100917876	1226	tags=48%, list=34%, signal=72%
REGULATION OF LAMELLIPODIUM ORGANIZATION%GOBP%GO:1902743	18	-0.53877103	-1.614917	0.018656716	0.10103923	873	tags=56%, list=24%, signal=73%
HETEROTRIMERIC G-PROTEIN SIGNALING PATHWAY-GQ ALPHA AND GO ALPHA MEDIATED PATHWAY%PANTHER PATHWAY%P00027	22	-0.51140535	-1.6147069	0.018404908	0.100757614	1343	tags=73%, list=37%, signal=115%
SCAFFOLD PROTEIN BINDING%GOMF%GO:0097110	19	-0.5299907	-1.6125704	0.028629856	0.10215301	1319	tags=63%, list=37%, signal=99%
RNA POLYMERASE II, HOLOENZYME%GOCC%GO:0016591	16	-0.5617496	-1.6112953	0.028571429	0.10269334	1264	tags=63%, list=35%, signal=96%
L1CAM INTERACTIONS%REACTOME DATABASE ID RELEASE 72%373760	36	-0.44484356	-1.6111282	0.012295082	0.1023588	844	tags=53%, list=23%, signal=68%
HORMONE METABOLIC PROCESS%GOBP%GO:0042445	30	-0.4712771	-1.6073002	0.017977528	0.105026245	319	tags=40%, list=9%, signal=44%
CELL DIVISION SITE%GOCC%GO:0032153	18	-0.52929544	-1.605287	0.01705757	0.1063053	1158	tags=61%, list=32%, signal=90%
SIGNAL TRANSDUCTION BY PROTEIN PHOSPHORYLATION%GOBP%GO:0023014	39	-0.43295395	-1.6047888	0.0154185025	0.10625192	792	tags=46%, list=22%, signal=58%
NEGATIVE REGULATION OF TRANSMEMBRANE TRANSPORT%GOBP%GO:0034763	33	-0.45709276	-1.6037242	0.0155902	0.10668541	689	tags=52%, list=19%, signal=63%
VESICLE-MEDIATED TRANSPORT IN SYNAPSE%GOBP%GO:0099003	43	-0.42081028	-1.6010967	0.013544018	0.1084615	951	tags=44%, list=26%, signal=59%
NEUROMUSCULAR PROCESS CONTROLLING BALANCE%GOBP%GO:0050885	15	-0.56056327	-1.6005278	0.027777778	0.10845793	316	tags=33%, list=9%, signal=36%
EXTRINSIC COMPONENT OF PLASMA MEMBRANE%GOCC%GO:0019897	49	-0.4062928	-1.5997527	0.008988764	0.10868535	616	tags=41%, list=17%, signal=49%
MEMBRANE TRAFFICKING%REACTOME DATABASE ID RELEASE 72%199991	267	-0.31193545	-1.5982971	<0.001	0.10947802	1191	tags=43%, list=33%, signal=60%
NEURON PROJECTION%GOCC%GO:0043005	306	-0.30602193	-1.5977167	<0.001	0.10951739	920	tags=35%, list=26%, signal=43%
POLYSACCHARIDE METABOLIC PROCESS%GOBP%GO:0005976	18	-0.53886	-1.5974468	0.025263159	0.10929972	958	tags=56%, list=27%, signal=75%
NADP BINDING%GOMF%GO:0050661	22	-0.49717492	-1.5961001	0.025586354	0.11000035	853	tags=50%, list=24%, signal=65%
RAB GERANYLGERANYLATION%REACTOME%R-HSA-8873719.2	27	-0.4680612	-1.5958092	0.015384615	0.109807484	1058	tags=44%, list=29%, signal=62%
CYTOKINESIS%GOBP%GO:0000910	37	-0.4440424	-1.5955861	0.014989293	0.109531194	1194	tags=57%, list=33%, signal=84%
SIG_BCR_SIGNALING_PATHWAY%MSIGDB_C2%SIG_BCR_SIGNALING_PATHWAY	19	-0.5174675	-1.5944159	0.032193158	0.11008166	1065	tags=63%, list=30%, signal=89%
SIG_CHEMOTAXIS%MSIGDB_C2%SIG_CHEMOTAXIS	15	-0.55803365	-1.5932652	0.033797216	0.11064311	1314	tags=80%, list=36%, signal=125%
ERBB2 ERBB3 SIGNALING EVENTS%PATHWAY INTERACTION DATABASE NCI-NATURE CURATED DATA%ERBB2 ERBB3 SIGNALING EVENTS	17	-0.54359335	-1.5909823	0.023605151	0.11217298	1296	tags=65%, list=36%, signal=101%
REGULATION OF STRIATED MUSCLE CELL APOPTOTIC PROCESS%GOBP%GO:0010662	15	-0.5630878	-1.5886899	0.04048583	0.11369495	457	tags=33%, list=13%, signal=38%
RETROGRADE TRANSPORT, ENDOSOME TO GOLGI%GOBP%GO:0042147	34	-0.44541544	-1.5877739	0.012847966	0.114122055	656	tags=41%, list=18%, signal=50%
RNA 3'-END PROCESSING%GOBP%GO:0031123	37	-0.4355072	-1.5867937	0.011013215	0.114476345	1463	tags=54%, list=41%, signal=90%
MITOCHONDRIAL FATTY ACID BETA-OXIDATION%REACTOME DATABASE ID RELEASE 72%77289	24	-0.48972642	-1.5829873	0.023809524	0.117431775	1094	tags=63%, list=30%, signal=89%
PLATELET ACTIVATION%GOBP%GO:0030168	17	-0.5329316	-1.5818002	0.030927835	0.118149966	1188	tags=71%, list=33%, signal=105%
LIPID BINDING%GOMF%GO:0008289	180	-0.32627544	-1.5812596	<0.001	0.118230596	836	tags=39%, list=23%, signal=48%
PROTEIN LOCALIZATION TO VACUOLE%GOBP%GO:0072665	20	-0.50724185	-1.5787199	0.027027028	0.12013339	1591	tags=75%, list=44%, signal=133%
ACTIVATION OF NMDA RECEPTORS AND POSTSYNAPTIC EVENTS%REACTOME DATABASE ID RELEASE 72%442755	18	-0.5233382	-1.577541	0.034412954	0.12082437	932	tags=61%, list=26%, signal=82%
BIOCARTA_PROTEASOME_PATHWAY%MSIGDB_C2%BIOCARTA_PROTEASOME_PATHWAY	25	-0.48529935	-1.5760678	0.017316017	0.12176638	1081	tags=60%, list=30%, signal=85%
SYNAPTIC VESICLE MEMBRANE%GOCC%GO:0030672	28	-0.46526206	-1.5737315	0.020661157	0.12351946	1056	tags=54%, list=29%, signal=75%
EPO SIGNALING PATHWAY%PATHWAY INTERACTION DATABASE NCI-NATURE CURATED DATA%EPO SIGNALING PATHWAY	15	-0.55816686	-1.5711381	0.02952756	0.12550983	1226	tags=53%, list=34%, signal=80%
PEROXISOMAL PROTEIN IMPORT%REACTOME%R-HSA-9033241.3	26	-0.47764748	-1.5711101	0.021505376	0.12505859	1109	tags=65%, list=31%, signal=94%
NEGATIVE REGULATION OF NOTCH4 SIGNALING%REACTOME DATABASE ID RELEASE 72%9604323	41	-0.42653716	-1.5706657	0.02396514	0.1250289	1114	tags=46%, list=31%, signal=66%
ACTIN FILAMENT BUNDLE ORGANIZATION%GOBP%GO:0061572	25	-0.48846516	-1.5706143	0.022633744	0.124611564	663	tags=44%, list=18%, signal=54%
POST NMDA RECEPTOR ACTIVATION EVENTS%REACTOME%R-HSA-438064.3	17	-0.5390962	-1.5681183	0.026476579	0.12650047	932	tags=65%, list=26%, signal=87%
EXOCYTIC VESICLE MEMBRANE%GOCC%GO:0099501	28	-0.46526206	-1.5680703	0.014583333	0.12605244	1056	tags=54%, list=29%, signal=75%
REGULATION OF PROTEIN DEPOLYMERIZATION%GOBP%GO:1901879	27	-0.45941287	-1.5660862	0.028915662	0.127436	1124	tags=56%, list=31%, signal=80%
PID_GMCSF_PATHWAY%MSIGDB_C2%PID_GMCSF_PATHWAY	18	-0.5286773	-1.5660415	0.029880479	0.12699182	1296	tags=67%, list=36%, signal=104%
ADAPTIVE IMMUNE SYSTEM%REACTOME DATABASE ID RELEASE 72%1280218	208	-0.31585422	-1.5655465	<0.001	0.12696332	1137	tags=48%, list=32%, signal=65%
INTERNALIZATION OF ERBB1%PATHWAY INTERACTION DATABASE NCI-NATURE CURATED DATA%INTERNALIZATION OF ERBB1	16	-0.53475404	-1.5651035	0.02534113	0.12685037	1188	tags=50%, list=33%, signal=74%
VACUOLAR TRANSPORT%GOBP%GO:0007034	56	-0.3911067	-1.5641617	0.006637168	0.12721483	870	tags=38%, list=24%, signal=49%
EPO%IOB%EPO	26	-0.4674214	-1.5639755	0.025531914	0.12697731	1226	tags=54%, list=34%, signal=81%
RAS PROTEIN SIGNAL TRANSDUCTION%GOBP%GO:0007265	67	-0.37297294	-1.5636781	0.004385965	0.12678106	1096	tags=49%, list=30%, signal=69%
OXYGEN-DEPENDENT PROLINE HYDROXYLATION OF HYPOXIA-INDUCIBLE FACTOR ALPHA%REACTOME%R-HSA-1234176.2	40	-0.422465	-1.5627325	0.017897092	0.12726693	1081	tags=45%, list=30%, signal=64%
HALLMARK_FATTY_ACID_METABOLISM%MSIGDB_C2%HALLMARK_FATTY_ACID_METABOLISM	97	-0.35131592	-1.5622638	0.0022988506	0.12722997	881	tags=38%, list=24%, signal=49%
ESTABLISHMENT OF SYNAPTIC VESICLE LOCALIZATION%GOBP%GO:0097480	26	-0.4659069	-1.5603795	0.030634573	0.12857944	1419	tags=65%, list=39%, signal=107%
PID_ERBB1_INTERNALIZATION_PATHWAY%MSIGDB_C2%PID_ERBB1_INTERNALIZATION_PATHWAY	16	-0.534754	-1.5602958	0.034979425	0.12818803	1188	tags=50%, list=33%, signal=74%
REGULATION OF CALCIUM ION TRANSMEMBRANE TRANSPORT%GOBP%GO:1903169	30	-0.46006572	-1.5601144	0.027310925	0.12790626	620	tags=47%, list=17%, signal=56%
GLYCOSPHINGOLIPID METABOLISM%REACTOME%R-HSA-1660662.5	21	-0.49939144	-1.5591558	0.034136545	0.12827644	316	tags=29%, list=9%, signal=31%
PID_MTOR_4PATHWAY%MSIGDB_C2%PID_MTOR_4PATHWAY	29	-0.45521456	-1.5589653	0.030612245	0.12799712	792	tags=45%, list=22%, signal=57%
MUSCARINIC ACETYLCHOLINE RECEPTOR 2 AND 4 SIGNALING PATHWAY%PANTHER PATHWAY%P00043	15	-0.56226325	-1.5588828	0.029045643	0.12762487	465	tags=53%, list=13%, signal=61%
CHOLESTEROL HOMEOSTASIS%GOBP%GO:0042632	24	-0.470801	-1.557571	0.04496788	0.12829453	720	tags=42%, list=20%, signal=52%
SIGNALING BY NUCLEAR RECEPTORS%REACTOME%R-HSA-9006931.5	65	-0.381025	-1.5568033	0.017897092	0.12854367	1246	tags=49%, list=35%, signal=74%
CELLULAR POLYSACCHARIDE METABOLIC PROCESS%GOBP%GO:0044264	16	-0.526455	-1.5567298	0.03887689	0.12814303	958	tags=56%, list=27%, signal=76%
LEISHMANIA INFECTION%REACTOME%R-HSA-9658195.1	68	-0.37258458	-1.5567081	0.008528785	0.12771893	794	tags=47%, list=22%, signal=59%
SYNAPTIC VESICLE LOCALIZATION%GOBP%GO:0097479	26	-0.4659069	-1.5555563	0.0373444	0.12831846	1419	tags=65%, list=39%, signal=107%
MTOR SIGNALLING%REACTOME%R-HSA-165159.5	19	-0.5101928	-1.554973	0.027253669	0.1284787	914	tags=58%, list=25%, signal=77%
POSITIVE REGULATION OF TRANSPORTER ACTIVITY%GOBP%GO:0032411	18	-0.5258722	-1.554343	0.033755273	0.12860356	1124	tags=56%, list=31%, signal=80%
ESTABLISHMENT OF PROTEIN LOCALIZATION TO VACUOLE%GOBP%GO:0072666	16	-0.5268792	-1.5537169	0.03696498	0.12874027	1591	tags=81%, list=44%, signal=145%
ENDOSOME TO LYSOSOME TRANSPORT%GOBP%GO:0008333	25	-0.47156662	-1.5536262	0.027777778	0.12838405	784	tags=48%, list=22%, signal=61%
CELLULAR RESPONSE TO HYPOXIA%REACTOME DATABASE ID RELEASE 72%1234174	40	-0.422465	-1.5529023	0.0065934067	0.12860565	1081	tags=45%, list=30%, signal=64%
MONOSACCHARIDE METABOLIC PROCESS%GOBP%GO:0005996	63	-0.38155413	-1.552212	0.015837105	0.12882732	700	tags=37%, list=19%, signal=45%
SYNAPSE PART%GOCC%GO:0044456	255	-0.30499434	-1.5521053	<0.001	0.12848203	1060	tags=40%, list=29%, signal=53%
LYSOSOME LOCALIZATION%GOBP%GO:0032418	18	-0.5152232	-1.552087	0.035416666	0.12806983	1167	tags=72%, list=32%, signal=106%
PNAT%PANTHER PATHWAY%P05912	18	-0.5158558	-1.5516194	0.050980393	0.12804446	932	tags=61%, list=26%, signal=82%
SYNAPTIC VESICLE TRANSPORT%GOBP%GO:0048489	26	-0.4659069	-1.5502677	0.018058691	0.12877625	1419	tags=65%, list=39%, signal=107%
PID_CXCR3_PATHWAY%MSIGDB_C2%PID_CXCR3_PATHWAY	19	-0.5123179	-1.550226	0.037037037	0.128403	1188	tags=58%, list=33%, signal=86%
ANGIOTENSIN_II-STIMULATED_SIGNALING_THROUGH_G_PROTEINS_AND_BETA-ARRESTIN%PANTHER PATHWAY%P05911	15	-0.53798	-1.5495251	0.039915968	0.12863483	1343	tags=80%, list=37%, signal=127%
EPHB FORWARD SIGNALING%PATHWAY INTERACTION DATABASE NCI-NATURE CURATED DATA%EPHB FORWARD SIGNALING	15	-0.5475272	-1.548932	0.030991735	0.12871505	1266	tags=60%, list=35%, signal=92%
REGULATION OF SYNAPSE STRUCTURE OR ACTIVITY%GOBP%GO:0050803	48	-0.4039385	-1.548843	0.016018307	0.12836379	1120	tags=46%, list=31%, signal=66%
ION CHANNEL COMPLEX%GOCC%GO:0034702	16	-0.5326635	-1.5484251	0.029535865	0.12830901	957	tags=63%, list=27%, signal=85%
CELLULAR LIPID CATABOLIC PROCESS%GOBP%GO:0044242	72	-0.3650553	-1.5476803	0.0022779044	0.12859057	933	tags=44%, list=26%, signal=59%
PROTEIN SERINE/THREONINE PHOSPHATASE ACTIVITY%GOMF%GO:0004722	19	-0.49935797	-1.5466481	0.03285421	0.12912299	1236	tags=68%, list=34%, signal=104%
HEART CONTRACTION%GOBP%GO:0060047	17	-0.536277	-1.5462935	0.025210084	0.12900315	1102	tags=59%, list=31%, signal=84%
REGULATION OF PROTEIN COMPLEX ASSEMBLY%GOBP%GO:0043254	147	-0.3252735	-1.5451932	0.0049875313	0.12959121	896	tags=36%, list=25%, signal=46%
DISULFIDE OXIDOREDUCTASE ACTIVITY%GOMF%GO:0015036	24	-0.47477826	-1.5451502	0.020366598	0.12919503	320	tags=21%, list=9%, signal=23%
NEGATIVE REGULATION OF PROTEIN DEPOLYMERIZATION%GOBP%GO:1901880	19	-0.50437146	-1.5443679	0.03655914	0.12958716	926	tags=53%, list=26%, signal=70%
PID_EPHB_FWD_PATHWAY%MSIGDB_C2%PID_EPHB_FWD_PATHWAY	15	-0.5475272	-1.5435716	0.03318584	0.12984514	1266	tags=60%, list=35%, signal=92%
PID_VEGFR1_2_PATHWAY%MSIGDB_C2%PID_VEGFR1_2_PATHWAY	36	-0.42506462	-1.5423211	0.017429193	0.13071407	1100	tags=47%, list=30%, signal=67%
SIGNALING BY RECEPTOR TYROSINE KINASES%REACTOME DATABASE ID RELEASE 72%9006934	139	-0.32323048	-1.5419134	0.0025510204	0.130689	1301	tags=48%, list=36%, signal=72%
POSITIVE REGULATION OF TOR SIGNALING%GOBP%GO:0032008	15	-0.52317816	-1.5397485	0.040983606	0.13236143	1076	tags=47%, list=30%, signal=66%
NEGATIVE REGULATION OF ACTIN FILAMENT DEPOLYMERIZATION%GOBP%GO:0030835	16	-0.52995217	-1.5394083	0.03968254	0.13224372	1092	tags=63%, list=30%, signal=89%
POSITIVE REGULATION OF CELLULAR PROTEIN CATABOLIC PROCESS%GOBP%GO:1903364	43	-0.41387165	-1.5390049	0.018367346	0.13214491	720	tags=40%, list=20%, signal=49%
GMCSF-MEDIATED SIGNALING EVENTS%PATHWAY INTERACTION DATABASE NCI-NATURE CURATED DATA%GMCSF-MEDIATED SIGNALING EVENTS	17	-0.52073425	-1.5381919	0.042105265	0.13255428	1296	tags=65%, list=36%, signal=101%
SUPRAMOLECULAR FIBER ORGANIZATION%GOBP%GO:0097435	137	-0.3275963	-1.5379549	0.004901961	0.13237306	1235	tags=52%, list=34%, signal=76%
POSITIVE REGULATION OF CYTOSKELETON ORGANIZATION%GOBP%GO:0051495	66	-0.37181923	-1.5351126	0.007025761	0.13480303	775	tags=41%, list=21%, signal=51%
SYNAPTIC VESICLE%GOCC%GO:0008021	70	-0.36380076	-1.5343918	0.013761468	0.13505767	1001	tags=41%, list=28%, signal=56%
METAPATHWAY BIOTRANSFORMATION%WIKIPATHWAYS_20200310%WP1251%MUS MUSCULUS	30	-0.44033808	-1.5335747	0.030107526	0.13546751	515	tags=37%, list=14%, signal=42%
PLASMA MEMBRANE BOUNDED CELL PROJECTION%GOCC%GO:0120025	445	-0.28541335	-1.5312091	<0.001	0.13710287	897	tags=34%, list=25%, signal=39%
VESICLE ORGANIZATION%GOBP%GO:0016050	82	-0.35687873	-1.530696	0.0088495575	0.13719127	887	tags=38%, list=25%, signal=49%
CXCR3-MEDIATED SIGNALING EVENTS%PATHWAY INTERACTION DATABASE NCI-NATURE CURATED DATA%CXCR3-MEDIATED SIGNALING EVENTS	18	-0.51368654	-1.5288513	0.04040404	0.13859142	1188	tags=61%, list=33%, signal=91%
EXOCYTIC VESICLE%GOCC%GO:0070382	71	-0.36436814	-1.5283552	0.011160715	0.13869102	1058	tags=44%, list=29%, signal=61%
HEART PROCESS%GOBP%GO:0003015	20	-0.49114746	-1.527747	0.027196653	0.1388594	1102	tags=60%, list=31%, signal=86%
NEGATIVE REGULATION OF PROTEIN POLYMERIZATION%GOBP%GO:0032272	29	-0.4404482	-1.5267519	0.037815128	0.13934833	1190	tags=59%, list=33%, signal=87%
VIF-MEDIATED DEGRADATION OF APOBEC3G%REACTOME%R-HSA-180585.1	39	-0.41268378	-1.525832	0.019607844	0.13987646	1081	tags=44%, list=30%, signal=62%
ACTIN FILAMENT BUNDLE ASSEMBLY%GOBP%GO:0051017	24	-0.4703597	-1.52572	0.02366864	0.13954185	663	tags=42%, list=18%, signal=51%
PLASMA MEMBRANE BOUNDED CELL PROJECTION CYTOPLASM%GOCC%GO:0032838	28	-0.44195417	-1.5253665	0.028888889	0.13946272	1164	tags=54%, list=32%, signal=78%
CARGO RECOGNITION FOR CLATHRIN-MEDIATED ENDOCYTOSIS%REACTOME%R-HSA-8856825.2	42	-0.40515816	-1.5241305	0.015695067	0.14025909	705	tags=36%, list=20%, signal=44%
CORTICAL ACTIN CYTOSKELETON%GOCC%GO:0030864	35	-0.42116815	-1.5239167	0.032608695	0.14010565	742	tags=46%, list=21%, signal=57%
RESPONSE TO CALCIUM ION%GOBP%GO:0051592	34	-0.43018273	-1.5236509	0.024640657	0.13992009	1124	tags=50%, list=31%, signal=72%
TOLL LIKE RECEPTOR 5 (TLR5) CASCADE%REACTOME%R-HSA-168176.1	27	-0.44700247	-1.5230253	0.030241935	0.14019622	1016	tags=52%, list=28%, signal=72%
PHOSPHOPROTEIN PHOSPHATASE ACTIVITY%GOMF%GO:0004721	43	-0.39757192	-1.5223945	0.018828452	0.14040233	1277	tags=56%, list=35%, signal=85%
CORTICAL CYTOSKELETON%GOCC%GO:0030863	46	-0.39993256	-1.5223157	0.01793722	0.14007618	770	tags=43%, list=21%, signal=55%
TOLL LIKE RECEPTOR 10 (TLR10) CASCADE%REACTOME%R-HSA-168142.1	27	-0.44700247	-1.521672	0.028455285	0.1403754	1016	tags=52%, list=28%, signal=72%
ACTIN CYTOSKELETON ORGANIZATION%GOBP%GO:0030036	152	-0.32491612	-1.5208555	0.0025316456	0.14073423	779	tags=36%, list=22%, signal=43%
REGULATION OF GTPASE ACTIVITY%GOBP%GO:0043087	68	-0.35930184	-1.516303	0.013043478	0.14492655	573	tags=29%, list=16%, signal=34%
MAP KINASE ACTIVATION%REACTOME DATABASE ID RELEASE 72%450294	23	-0.46684694	-1.5161278	0.039915968	0.14466125	1114	tags=57%, list=31%, signal=81%
CYTOSKELETON-DEPENDENT CYTOKINESIS%GOBP%GO:0061640	34	-0.43479094	-1.5160762	0.028888889	0.14428636	1194	tags=56%, list=33%, signal=83%
SIGNALING EVENTS MEDIATED BY HEPATOCYTE GROWTH FACTOR RECEPTOR (C-MET)%PATHWAY INTERACTION DATABASE NCI-NATURE CURATED DATA%SIGNALING EVENTS MEDIATED BY HEPATOCYTE GROWTH FACTOR RECEPTOR (C-MET)	35	-0.4260894	-1.5154762	0.04464286	0.14448673	792	tags=34%, list=22%, signal=44%
FATTY ACID METABOLIC PROCESS%GOBP%GO:0006631	117	-0.32770157	-1.5151603	0.009456265	0.14436576	823	tags=37%, list=23%, signal=46%
OXIDOREDUCTASE ACTIVITY, ACTING ON THE ALDEHYDE OR OXO GROUP OF DONORS%GOMF%GO:0016903	26	-0.45309183	-1.5148553	0.05263158	0.14421421	1246	tags=58%, list=35%, signal=88%
DEGRADATION OF GLI1 BY THE PROTEASOME%REACTOME%R-HSA-5610780.1	43	-0.40002528	-1.5145253	0.015452539	0.14410987	1114	tags=44%, list=31%, signal=63%
CELL MORPHOGENESIS%GOBP%GO:0000902	106	-0.3330781	-1.5144795	0.002386635	0.14374189	770	tags=36%, list=21%, signal=44%
SYNTHESIS OF SUBSTRATES IN N-GLYCAN BIOSYTHESIS%REACTOME DATABASE ID RELEASE 72%446219	22	-0.46884596	-1.5139742	0.045643155	0.14383963	1279	tags=68%, list=35%, signal=105%
MAPK CASCADE%GOBP%GO:0000165	30	-0.44729692	-1.5135489	0.033126295	0.14383103	657	tags=40%, list=18%, signal=49%
MYD88 CASCADE INITIATED ON PLASMA MEMBRANE%REACTOME DATABASE ID RELEASE 72%975871	27	-0.44700247	-1.5133173	0.025052192	0.14360976	1016	tags=52%, list=28%, signal=72%
NEGATIVE REGULATION OF THE PI3K AKT NETWORK%REACTOME DATABASE ID RELEASE 72%199418	21	-0.48274016	-1.5118405	0.027542373	0.14459863	1226	tags=62%, list=34%, signal=93%
TCA CYCLE%WIKIPATHWAYS_20200310%WP434%MUS MUSCULUS	24	-0.46214667	-1.5115181	0.042510122	0.1444831	1632	tags=79%, list=45%, signal=144%
MICROVILLUS%GOCC%GO:0005902	26	-0.45004773	-1.511075	0.034412954	0.14444171	657	tags=46%, list=18%, signal=56%
INTERLEUKIN-17 SIGNALING%REACTOME DATABASE ID RELEASE 72%448424	23	-0.46684694	-1.5104327	0.04489796	0.14473104	1114	tags=57%, list=31%, signal=81%
LYSOSOMAL TRANSPORT%GOBP%GO:0007041	43	-0.39910263	-1.5103991	0.041002277	0.14434837	784	tags=37%, list=22%, signal=47%
REGULATION OF SYNAPSE ORGANIZATION%GOBP%GO:0050807	47	-0.39421508	-1.5102721	0.023655914	0.14404388	1120	tags=45%, list=31%, signal=64%
CELLULAR RESPONSE TO XENOBIOTIC STIMULUS%GOBP%GO:0071466	25	-0.4531041	-1.5094745	0.030434782	0.1444393	187	tags=32%, list=5%, signal=34%
PI5P, PP2A AND IER3 REGULATE PI3K AKT SIGNALING%REACTOME%R-HSA-6811558.2	21	-0.48274016	-1.5056839	0.030864198	0.14794403	1226	tags=62%, list=34%, signal=93%
NEGATIVE REGULATION OF CATION TRANSMEMBRANE TRANSPORT%GOBP%GO:1904063	18	-0.4998242	-1.5049374	0.048879836	0.1482768	591	tags=56%, list=16%, signal=66%
SIGNALING BY GPCR%REACTOME%R-HSA-372790.4	82	-0.35177702	-1.5044522	0.011135858	0.14834148	1043	tags=51%, list=29%, signal=70%
PI3K AKT SIGNALING%REACTOME%R-HSA-1257604.8	84	-0.3492327	-1.50407	0.011185682	0.14832409	1081	tags=42%, list=30%, signal=58%
MONOCARBOXYLIC ACID CATABOLIC PROCESS%GOBP%GO:0072329	44	-0.40072727	-1.5040454	0.02283105	0.14794482	1094	tags=57%, list=30%, signal=81%
TIGHT JUNCTION%GOCC%GO:0070160	22	-0.4728732	-1.5017403	0.048582997	0.14993922	867	tags=41%, list=24%, signal=54%
LIPOPROTEIN METABOLISM%REACTOME%R-HSA-174824.4	23	-0.46783462	-1.4997401	0.05252101	0.15161227	724	tags=43%, list=20%, signal=54%
TRICARBOXYLIC ACID CYCLE%GOBP%GO:0006099	21	-0.47801504	-1.4982277	0.035196688	0.1529072	1417	tags=67%, list=39%, signal=109%
ACTIN CYTOSKELETON%GOCC%GO:0015629	156	-0.30972737	-1.4982046	<0.001	0.1525046	1173	tags=49%, list=33%, signal=70%
RESPONSE TO EPIDERMAL GROWTH FACTOR%GOBP%GO:0070849	20	-0.47554702	-1.4974974	0.04637097	0.15285817	950	tags=50%, list=26%, signal=68%
VESICLE-MEDIATED TRANSPORT%GOBP%GO:0016192	397	-0.2781104	-1.497097	<0.001	0.1528954	836	tags=32%, list=23%, signal=38%
CYTOPLASMIC SIDE OF MEMBRANE%GOCC%GO:0098562	55	-0.3714602	-1.4965459	0.016509434	0.1530421	1100	tags=49%, list=30%, signal=70%
REGULATION OF ION TRANSMEMBRANE TRANSPORT%GOBP%GO:0034765	82	-0.34774315	-1.4964747	0.009456265	0.15269865	689	tags=37%, list=19%, signal=44%
PLASMA MEMBRANE BOUNDED CELL PROJECTION PART%GOCC%GO:0120038	288	-0.28635782	-1.4960808	<0.001	0.15264398	1215	tags=45%, list=34%, signal=63%
REGULATION OF ACTIVATED PAK-2P34 BY PROTEASOME MEDIATED DEGRADATION%REACTOME%R-HSA-211733.1	39	-0.41114047	-1.4959179	0.036876354	0.15238498	1081	tags=44%, list=30%, signal=62%
VESICLE LOCALIZATION%GOBP%GO:0051648	59	-0.36815047	-1.4955953	0.01627907	0.1523023	1474	tags=64%, list=41%, signal=107%
CELL PROJECTION%GOCC%GO:0042995	500	-0.2731288	-1.4934312	<0.001	0.15421844	897	tags=33%, list=25%, signal=38%
GLUTAMATERGIC SYNAPSE%GOCC%GO:0098978	109	-0.3272571	-1.4934037	0.0121951215	0.15382805	1073	tags=41%, list=30%, signal=57%
NERVOUS SYSTEM PROCESS%GOBP%GO:0050877	110	-0.3347258	-1.4929181	0.011961723	0.15391131	487	tags=27%, list=14%, signal=31%
FCERI MEDIATED NF-KB ACTIVATION%REACTOME DATABASE ID RELEASE 72%2871837	49	-0.38535956	-1.4928752	0.03153153	0.15354377	1114	tags=47%, list=31%, signal=67%
MTOR SIGNALING PATHWAY%PATHWAY INTERACTION DATABASE NCI-NATURE CURATED DATA%MTOR SIGNALING PATHWAY	26	-0.44913322	-1.4917887	0.06153846	0.15428022	792	tags=46%, list=22%, signal=59%
SIGNAL RELEASE%GOBP%GO:0023061	26	-0.4509182	-1.4914054	0.06187625	0.15430115	887	tags=46%, list=25%, signal=61%
ENDOCYTOSIS%GOBP%GO:0006897	150	-0.31133142	-1.4909586	0.002570694	0.15434772	836	tags=40%, list=23%, signal=50%
CELL PROJECTION PART%GOCC%GO:0044463	288	-0.28635782	-1.4907418	<0.001	0.15420157	1215	tags=45%, list=34%, signal=63%
REGULATION OF ORNITHINE DECARBOXYLASE (ODC)%REACTOME DATABASE ID RELEASE 72%350562	38	-0.40157616	-1.4905648	0.03862661	0.15400812	1081	tags=42%, list=30%, signal=59%
EPIDERMIS DEVELOPMENT%GOBP%GO:0008544	41	-0.40352708	-1.4890989	0.036324788	0.15515056	689	tags=29%, list=19%, signal=36%
ENDOSOMAL SORTING COMPLEX REQUIRED FOR TRANSPORT (ESCRT)%REACTOME%R-HSA-917729.1	15	-0.53048635	-1.4887387	0.053892214	0.15511748	1136	tags=53%, list=31%, signal=78%
PID_MET_PATHWAY%MSIGDB_C2%PID_MET_PATHWAY	36	-0.41282067	-1.4877535	0.041152265	0.15585133	1262	tags=47%, list=35%, signal=72%
AUTODEGRADATION OF CDH1 BY CDH1:APC C%REACTOME DATABASE ID RELEASE 72%174084	38	-0.40708745	-1.4867235	0.021484375	0.1566126	1081	tags=42%, list=30%, signal=59%
KERATINOCYTE DIFFERENTIATION%GOBP%GO:0030216	16	-0.5066523	-1.4865652	0.046184737	0.15636252	596	tags=31%, list=17%, signal=37%
GLYCOGEN METABOLISM%WIKIPATHWAYS_20200310%WP317%MUS MUSCULUS	15	-0.5219428	-1.4854143	0.05154639	0.15717362	1016	tags=53%, list=28%, signal=74%
MICROTUBULE-BASED MOVEMENT%GOBP%GO:0007018	57	-0.36751047	-1.4852344	0.029748283	0.15695558	1180	tags=53%, list=33%, signal=77%
REGULATION OF METAL ION TRANSPORT%GOBP%GO:0010959	75	-0.35228997	-1.4843081	0.016746411	0.15760936	1166	tags=60%, list=32%, signal=87%
BIOLOGICAL OXIDATIONS%REACTOME DATABASE ID RELEASE 72%211859	57	-0.3667349	-1.4837017	0.02660754	0.1578067	839	tags=35%, list=23%, signal=45%
GPCR DOWNSTREAM SIGNALLING%REACTOME DATABASE ID RELEASE 72%388396	80	-0.3487375	-1.4835396	0.024830699	0.15754858	1043	tags=51%, list=29%, signal=70%
RAF MAP KINASE CASCADE%REACTOME%R-HSA-5673001.8	74	-0.346524	-1.4833618	0.011600928	0.15731908	1100	tags=41%, list=30%, signal=57%
DECTIN-1 MEDIATED NONCANONICAL NF-KB SIGNALING%REACTOME DATABASE ID RELEASE 72%5607761	44	-0.38963613	-1.4829676	0.024444444	0.1573105	1114	tags=45%, list=31%, signal=65%
DENDRITE%GOCC%GO:0030425	141	-0.31398675	-1.4827957	0.007614213	0.15709871	1353	tags=49%, list=38%, signal=75%
INTRINSIC COMPONENT OF SYNAPTIC VESICLE MEMBRANE%GOCC%GO:0098563	21	-0.46830538	-1.4819189	0.05263158	0.15764402	1056	tags=52%, list=29%, signal=74%
DEGRADATION OF DVL%REACTOME%R-HSA-4641258.2	39	-0.40070575	-1.4812366	0.043841336	0.15793201	1081	tags=41%, list=30%, signal=58%
POSITIVE REGULATION OF ION TRANSPORT%GOBP%GO:0043270	56	-0.37668917	-1.4809154	0.030837005	0.1579013	1166	tags=50%, list=32%, signal=73%
INTRACELLULAR SIGNALING BY SECOND MESSENGERS%REACTOME DATABASE ID RELEASE 72%9006925	95	-0.3364598	-1.4802866	0.01173709	0.15818007	1383	tags=54%, list=38%, signal=85%
CELLULAR CATABOLIC PROCESS%GOBP%GO:0044248	483	-0.2724576	-1.4791965	<0.001	0.15902507	963	tags=35%, list=27%, signal=42%
ESR-MEDIATED SIGNALING%REACTOME DATABASE ID RELEASE 72%8939211	46	-0.3852892	-1.478602	0.036324788	0.15930031	972	tags=39%, list=27%, signal=53%
CITRATE METABOLIC PROCESS%GOBP%GO:0006101	22	-0.46520093	-1.4785348	0.051391862	0.15898816	1417	tags=64%, list=39%, signal=104%
EARLY ENDOSOME%GOCC%GO:0005769	100	-0.3323955	-1.4781921	0.008988764	0.15896648	683	tags=34%, list=19%, signal=41%
TELENCEPHALON DEVELOPMENT%GOBP%GO:0021537	35	-0.40349475	-1.4780115	0.05462185	0.15875638	534	tags=26%, list=15%, signal=30%
IL8- AND CXCR1-MEDIATED SIGNALING EVENTS%PATHWAY INTERACTION DATABASE NCI-NATURE CURATED DATA%IL8- AND CXCR1-MEDIATED SIGNALING EVENTS	17	-0.50015277	-1.4764527	0.05510204	0.1600344	689	tags=47%, list=19%, signal=58%
ANTIGEN PROCESSING: UBIQUITINATION & PROTEASOME DEGRADATION%REACTOME DATABASE ID RELEASE 72%983168	79	-0.34470436	-1.4763874	0.016509434	0.1597045	1130	tags=48%, list=31%, signal=69%
STABILIZATION OF P53%REACTOME%R-HSA-69541.5	38	-0.40157616	-1.4751798	0.03409091	0.16061772	1081	tags=42%, list=30%, signal=59%
CELL-SUBSTRATE JUNCTION%GOCC%GO:0030055	61	-0.36318082	-1.4729028	0.020594966	0.16261497	845	tags=46%, list=23%, signal=59%
MYD88-INDEPENDENT TLR4 CASCADE%REACTOME DATABASE ID RELEASE 72%166166	33	-0.41522488	-1.4726835	0.034136545	0.16246107	1235	tags=61%, list=34%, signal=91%
ESTROGEN SIGNALING%WIKIPATHWAYS_20200310%WP1244%MUS MUSCULUS	22	-0.46656194	-1.4716831	0.04897959	0.16311683	1296	tags=59%, list=36%, signal=92%
EGF RECEPTOR SIGNALING PATHWAY%PANTHER PATHWAY%P00018	35	-0.4013533	-1.4711977	0.025751073	0.16326085	1301	tags=57%, list=36%, signal=89%
PPAR SIGNALING PATHWAY%WIKIPATHWAYS_20200310%WP2316%MUS MUSCULUS	26	-0.44836098	-1.4710988	0.036585364	0.16298898	249	tags=31%, list=7%, signal=33%
CLATHRIN BINDING%GOMF%GO:0030276	15	-0.5139479	-1.4708647	0.055670105	0.16286539	817	tags=53%, list=23%, signal=69%
TRIF(TICAM1)-MEDIATED TLR4 SIGNALING%REACTOME DATABASE ID RELEASE 72%937061	33	-0.41522488	-1.4696903	0.034168564	0.16379474	1235	tags=61%, list=34%, signal=91%
UBIQUITIN MEDIATED DEGRADATION OF PHOSPHORYLATED CDC25A%REACTOME DATABASE ID RELEASE 72%69601	38	-0.40157616	-1.4687573	0.03368421	0.1644879	1081	tags=42%, list=30%, signal=59%
TOLL LIKE RECEPTOR 3 (TLR3) CASCADE%REACTOME DATABASE ID RELEASE 72%168164	33	-0.41944298	-1.4684118	0.04535637	0.16447788	1016	tags=52%, list=28%, signal=71%
PODOSOME%GOCC%GO:0002102	17	-0.5050959	-1.4674165	0.052738335	0.16517717	873	tags=59%, list=24%, signal=77%
CELL-CELL JUNCTION%GOCC%GO:0005911	92	-0.33141476	-1.4668397	0.017632242	0.16542129	887	tags=40%, list=25%, signal=52%
ENDOSOME%GOCC%GO:0005768	306	-0.28042844	-1.4665784	<0.001	0.16531615	828	tags=33%, list=23%, signal=40%
GASTRIN_CCK2R_240212%PANTHER PATHWAY%P06959	48	-0.37778306	-1.4663633	0.03164557	0.16517775	1296	tags=56%, list=36%, signal=87%
DEGRADATION OF AXIN%REACTOME%R-HSA-4641257.2	38	-0.40157616	-1.4658699	0.039215688	0.16533433	1081	tags=42%, list=30%, signal=59%
NAD BINDING%GOMF%GO:0051287	33	-0.41773987	-1.4656749	0.05506608	0.16512766	963	tags=52%, list=27%, signal=70%
PID_IL8_CXCR1_PATHWAY%MSIGDB_C2%PID_IL8_CXCR1_PATHWAY	17	-0.50015277	-1.464885	0.05421687	0.16557123	689	tags=47%, list=19%, signal=58%
ASYMMETRIC LOCALIZATION OF PCP PROTEINS%REACTOME DATABASE ID RELEASE 72%4608870	38	-0.40157616	-1.4640386	0.046025105	0.16604628	1081	tags=42%, list=30%, signal=59%
NEURON SPINE%GOCC%GO:0044309	47	-0.37517592	-1.4629982	0.029850746	0.16677988	1488	tags=64%, list=41%, signal=107%
REGULATION OF RAS BY GAPS%REACTOME%R-HSA-5658442.1	39	-0.40070575	-1.4622307	0.04595186	0.16727172	1081	tags=41%, list=30%, signal=58%
REGULATION OF RUNX2 EXPRESSION AND ACTIVITY%REACTOME DATABASE ID RELEASE 72%8939902	42	-0.38814762	-1.4611986	0.019522777	0.16802399	1114	tags=43%, list=31%, signal=61%
ANTEROGRADE AXONAL TRANSPORT%GOBP%GO:0008089	17	-0.48452142	-1.4609718	0.0746888	0.16785671	1167	tags=59%, list=32%, signal=87%
METABOLISM OF POLYAMINES%REACTOME%R-HSA-351202.3	39	-0.39018536	-1.4609052	0.04347826	0.16752665	1081	tags=41%, list=30%, signal=58%
P53-INDEPENDENT G1 S DNA DAMAGE CHECKPOINT%REACTOME%R-HSA-69613.2	38	-0.40157616	-1.4603689	0.037117902	0.16776514	1081	tags=42%, list=30%, signal=59%
APICAL JUNCTION COMPLEX%GOCC%GO:0043296	25	-0.44287136	-1.4600724	0.05532787	0.16769446	867	tags=40%, list=24%, signal=52%
CELL-SUBSTRATE ADHERENS JUNCTION%GOCC%GO:0005924	59	-0.36036155	-1.4596744	0.017897092	0.16771503	845	tags=46%, list=23%, signal=59%
P53-INDEPENDENT DNA DAMAGE RESPONSE%REACTOME%R-HSA-69610.3	38	-0.40157616	-1.459416	0.039443154	0.16761807	1081	tags=42%, list=30%, signal=59%
SIGNALING EVENTS MEDIATED BY VEGFR1 AND VEGFR2%PATHWAY INTERACTION DATABASE NCI-NATURE CURATED DATA%SIGNALING EVENTS MEDIATED BY VEGFR1 AND VEGFR2	33	-0.41514316	-1.4585941	0.045558088	0.16815153	1100	tags=45%, list=30%, signal=65%
CDT1 ASSOCIATION WITH THE CDC6:ORC:ORIGIN COMPLEX%REACTOME%R-HSA-68827.2	38	-0.40157616	-1.4580537	0.04222222	0.16833687	1081	tags=42%, list=30%, signal=59%
CELLULAR CARBOHYDRATE METABOLIC PROCESS%GOBP%GO:0044262	41	-0.3876416	-1.4573253	0.02742616	0.16875573	1074	tags=59%, list=30%, signal=82%
IL-7 SIGNALING PATHWAY%WIKIPATHWAYS_20200310%WP297%MUS MUSCULUS	21	-0.46134573	-1.4572359	0.059734512	0.16848372	792	tags=38%, list=22%, signal=49%
REGULATION OF STEROID METABOLIC PROCESS%GOBP%GO:0019218	21	-0.46778515	-1.4571329	0.049586777	0.16822566	450	tags=33%, list=12%, signal=38%
CYSTEINE-TYPE ENDOPEPTIDASE ACTIVITY%GOMF%GO:0004197	24	-0.4476066	-1.4566196	0.06276151	0.16841158	457	tags=38%, list=13%, signal=43%
PARKINSON DISEASE%PANTHER PATHWAY%P00049	41	-0.39259735	-1.4541496	0.042016808	0.1708222	1373	tags=63%, list=38%, signal=101%
AUTODEGRADATION OF THE E3 UBIQUITIN LIGASE COP1%REACTOME%R-HSA-349425.2	38	-0.40157616	-1.4532137	0.0491453	0.1714744	1081	tags=42%, list=30%, signal=59%
RESPONSE TO XENOBIOTIC STIMULUS%GOBP%GO:0009410	41	-0.3879433	-1.4507899	0.043290045	0.17394325	630	tags=34%, list=17%, signal=41%
THYROTROPIN-RELEASING HORMONE RECEPTOR SIGNALING PATHWAY%PANTHER PATHWAY%P04394	16	-0.48570392	-1.4497727	0.072463766	0.17479765	887	tags=56%, list=25%, signal=74%
DENDRITIC TREE%GOCC%GO:0097447	142	-0.30573905	-1.4483827	0.00968523	0.17600405	1092	tags=39%, list=30%, signal=53%
DRUG CATABOLIC PROCESS%GOBP%GO:0042737	31	-0.41425067	-1.4481905	0.06147541	0.17580344	359	tags=26%, list=10%, signal=28%
CLEC7A (DECTIN-1) SIGNALING%REACTOME%R-HSA-5607764.1	61	-0.35271046	-1.4480237	0.033333335	0.17556721	1114	tags=48%, list=31%, signal=68%
SCF-BETA-TRCP MEDIATED DEGRADATION OF EMI1%REACTOME%R-HSA-174113.3	40	-0.38777968	-1.4473181	0.04366812	0.17598112	1114	tags=43%, list=31%, signal=61%
REGULATION OF POSTSYNAPSE ORGANIZATION%GOBP%GO:0099175	27	-0.42929506	-1.4465163	0.04585153	0.17650865	1120	tags=48%, list=31%, signal=69%
FOCAL ADHESION%GOCC%GO:0005925	59	-0.36036155	-1.4458255	0.04121475	0.17687498	845	tags=46%, list=23%, signal=59%
TOLL LIKE RECEPTOR 9 (TLR9) CASCADE%REACTOME%R-HSA-168138.1	32	-0.40807644	-1.4451219	0.04517454	0.17726925	1016	tags=47%, list=28%, signal=65%
REGULATION OF HORMONE LEVELS%GOBP%GO:0010817	94	-0.32854116	-1.4449961	0.006849315	0.17702466	596	tags=28%, list=17%, signal=32%
APC C:CDC20 MEDIATED DEGRADATION OF SECURIN%REACTOME%R-HSA-174154.2	39	-0.39475858	-1.4446558	0.04805492	0.17700449	1081	tags=41%, list=30%, signal=58%
LYSOSOME ORGANIZATION%GOBP%GO:0007040	31	-0.41158253	-1.4440513	0.075630255	0.1772702	548	tags=35%, list=15%, signal=41%
REGULATION OF CALCIUM ION TRANSPORT%GOBP%GO:0051924	46	-0.37945244	-1.4436938	0.03982301	0.17729674	620	tags=43%, list=17%, signal=52%
CELLULAR RESPONSE TO GROWTH FACTOR STIMULUS%GOBP%GO:0071363	74	-0.33949474	-1.4399306	0.026548672	0.18133307	890	tags=41%, list=25%, signal=53%
SIGNALING EVENTS MEDIATED BY STEM CELL FACTOR RECEPTOR (C-KIT)%PATHWAY INTERACTION DATABASE NCI-NATURE CURATED DATA%SIGNALING EVENTS MEDIATED BY STEM CELL FACTOR RECEPTOR (C-KIT)	18	-0.48218223	-1.4390335	0.07539683	0.18202096	1226	tags=50%, list=34%, signal=75%
TRANS-GOLGI NETWORK VESICLE BUDDING%REACTOME DATABASE ID RELEASE 72%199992	41	-0.38474435	-1.4388784	0.02826087	0.18178663	828	tags=44%, list=23%, signal=56%
VESICLE FUSION%GOBP%GO:0006906	31	-0.41523898	-1.4387889	0.061440676	0.18150367	570	tags=35%, list=16%, signal=42%
RESPONSE TO GROWTH FACTOR%GOBP%GO:0070848	77	-0.33587122	-1.4385118	0.033783782	0.18141745	890	tags=40%, list=25%, signal=52%
DEPHOSPHORYLATION%GOBP%GO:0016311	57	-0.3643884	-1.4384357	0.023809524	0.18109162	1277	tags=56%, list=35%, signal=86%
ENDOSOME MEMBRANE%GOCC%GO:0010008	91	-0.32717153	-1.4382299	0.02895323	0.18094353	973	tags=41%, list=27%, signal=54%
HEDGEHOG 'ON' STATE%REACTOME%R-HSA-5632684.1	44	-0.3703072	-1.4381441	0.04661017	0.18064564	1081	tags=41%, list=30%, signal=58%
PID_KIT_PATHWAY%MSIGDB_C2%PID_KIT_PATHWAY	18	-0.48218223	-1.4379678	0.0745614	0.18044797	1226	tags=50%, list=34%, signal=75%
NEURON DEVELOPMENT%GOBP%GO:0048666	123	-0.31739008	-1.4374579	0.014251782	0.1806135	1068	tags=44%, list=30%, signal=60%
REGULATION OF LAMELLIPODIUM ASSEMBLY%GOBP%GO:0010591	16	-0.48274255	-1.4367276	0.07569721	0.18114302	873	tags=50%, list=24%, signal=66%
KIT RECEPTOR SIGNALING PATHWAY%WIKIPATHWAYS_20200310%WP407%MUS MUSCULUS	25	-0.44271645	-1.435918	0.075	0.1816498	792	tags=40%, list=22%, signal=51%
REGULATION OF SODIUM ION TRANSPORT%GOBP%GO:0002028	20	-0.4628753	-1.4354675	0.07966457	0.18185157	1070	tags=65%, list=30%, signal=92%
REGULATION OF TRANSMEMBRANE TRANSPORT%GOBP%GO:0034762	106	-0.3162496	-1.4352671	0.017114915	0.18168768	620	tags=34%, list=17%, signal=40%
REGULATION OF MRNA STABILITY BY PROTEINS THAT BIND AU-RICH ELEMENTS%REACTOME%R-HSA-450531.4	63	-0.35521185	-1.4350915	0.034883723	0.18149453	1249	tags=43%, list=35%, signal=64%
STEROL HOMEOSTASIS%GOBP%GO:0055092	25	-0.42952618	-1.434875	0.06382979	0.18139684	720	tags=40%, list=20%, signal=50%
HEXOSE METABOLIC PROCESS%GOBP%GO:0019318	53	-0.3648161	-1.4345165	0.04910714	0.18138507	754	tags=38%, list=21%, signal=47%
ORGANONITROGEN COMPOUND CATABOLIC PROCESS%GOBP%GO:1901565	268	-0.28076854	-1.4340117	0.0054200543	0.18158442	850	tags=31%, list=24%, signal=38%
REGULATION OF PLASMA MEMBRANE BOUNDED CELL PROJECTION ORGANIZATION%GOBP%GO:0120035	151	-0.30365035	-1.4322335	0.0047393367	0.18335298	895	tags=40%, list=25%, signal=51%
LEARNING OR MEMORY%GOBP%GO:0007611	37	-0.3917363	-1.4316263	0.048034936	0.18369938	301	tags=27%, list=8%, signal=29%
ESTABLISHMENT OF VESICLE LOCALIZATION%GOBP%GO:0051650	55	-0.3619465	-1.4311236	0.04585153	0.18391038	1202	tags=51%, list=33%, signal=75%
REGULATION OF SYNAPTIC PLASTICITY%GOBP%GO:0048167	28	-0.4197605	-1.4308358	0.075593956	0.18384872	1096	tags=54%, list=30%, signal=76%
PURINE NUCLEOSIDE METABOLIC PROCESS%GOBP%GO:0042278	31	-0.4162111	-1.4303448	0.052854124	0.18402164	641	tags=32%, list=18%, signal=39%
REGULATION OF PTEN STABILITY AND ACTIVITY%REACTOME%R-HSA-8948751.1	41	-0.38443285	-1.4294735	0.027027028	0.18461049	1081	tags=41%, list=30%, signal=59%
DOWNSTREAM TCR SIGNALING%REACTOME%R-HSA-202424.3	51	-0.36747694	-1.4293098	0.04494382	0.18443346	1114	tags=45%, list=31%, signal=64%
REGULATION OF CELLULAR COMPONENT BIOGENESIS%GOBP%GO:0044087	247	-0.27672377	-1.4288874	0.0027173914	0.18458205	873	tags=33%, list=24%, signal=41%
HIV INFECTION%REACTOME DATABASE ID RELEASE 72%162906	125	-0.30498078	-1.4283686	0.014925373	0.18479002	1278	tags=42%, list=35%, signal=63%
FBXL7 DOWN-REGULATES AURKA DURING MITOTIC ENTRY AND IN EARLY MITOSIS%REACTOME%R-HSA-8854050.2	40	-0.38777968	-1.4274839	0.052980132	0.18537319	1114	tags=43%, list=31%, signal=61%
CELL MORPHOGENESIS INVOLVED IN DIFFERENTIATION%GOBP%GO:0000904	76	-0.3347964	-1.4274807	0.025821596	0.18499005	743	tags=36%, list=21%, signal=44%
CATALYTIC STEP 2 SPLICEOSOME%GOCC%GO:0071013	47	-0.3714104	-1.4264371	0.051454138	0.18585776	1709	tags=74%, list=47%, signal=140%
NEURON PART%GOCC%GO:0097458	446	-0.26375717	-1.425486	<0.001	0.18658394	897	tags=32%, list=25%, signal=37%
BIOCARTA_CHREBP2_PATHWAY%MSIGDB_C2%BIOCARTA_CHREBP2_PATHWAY	21	-0.44832724	-1.4254375	0.06693712	0.18626253	1016	tags=57%, list=28%, signal=79%
LYTIC VACUOLE ORGANIZATION%GOBP%GO:0080171	31	-0.41158253	-1.4248224	0.07505519	0.18664014	548	tags=35%, list=15%, signal=41%
FATTY ACID BINDING%GOMF%GO:0005504	22	-0.44785556	-1.4236803	0.063025214	0.18761577	579	tags=41%, list=16%, signal=48%
NEGATIVE REGULATION OF MRNA PROCESSING%GOBP%GO:0050686	15	-0.49631032	-1.4231335	0.066945605	0.18792762	1200	tags=53%, list=33%, signal=80%
COREGULATION OF ANDROGEN RECEPTOR ACTIVITY%PATHWAY INTERACTION DATABASE NCI-NATURE CURATED DATA%COREGULATION OF ANDROGEN RECEPTOR ACTIVITY	19	-0.4629773	-1.4230763	0.075789474	0.18760203	1219	tags=63%, list=34%, signal=95%
REGULATION OF APOPTOSIS%REACTOME%R-HSA-169911.2	41	-0.3858536	-1.4217175	0.032608695	0.18886301	1081	tags=41%, list=30%, signal=59%
PID_PI3K_PLC_TRK_PATHWAY%MSIGDB_C2%PID_PI3K_PLC_TRK_PATHWAY	15	-0.50023043	-1.4210356	0.0882353	0.18925649	757	tags=47%, list=21%, signal=59%
CELLULAR AMINO ACID CATABOLIC PROCESS%GOBP%GO:0009063	24	-0.4319021	-1.4209088	0.075789474	0.18900871	461	tags=29%, list=13%, signal=33%
ADHERENS JUNCTION%GOCC%GO:0005912	86	-0.32828537	-1.4208928	0.020089285	0.18863976	867	tags=41%, list=24%, signal=52%
ACTIN-BASED CELL PROJECTION%GOCC%GO:0098858	55	-0.35936606	-1.4196911	0.05319149	0.18976997	657	tags=35%, list=18%, signal=42%
VPU MEDIATED DEGRADATION OF CD4%REACTOME%R-HSA-180534.1	39	-0.3879548	-1.4181358	0.052401748	0.19141538	1081	tags=41%, list=30%, signal=58%
PID_AR_PATHWAY%MSIGDB_C2%PID_AR_PATHWAY	19	-0.46297726	-1.4161935	0.07234043	0.19330072	1219	tags=63%, list=34%, signal=95%
FAS (CD95) SIGNALING PATHWAY%PATHWAY INTERACTION DATABASE NCI-NATURE CURATED DATA%FAS (CD95) SIGNALING PATHWAY	16	-0.48337623	-1.4144335	0.08782435	0.19501273	1389	tags=69%, list=39%, signal=111%
FATTY ACID CATABOLIC PROCESS%GOBP%GO:0009062	41	-0.38307458	-1.414305	0.05982906	0.19479579	1094	tags=56%, list=30%, signal=80%
POSITIVE REGULATION OF PROTEIN CATABOLIC PROCESS%GOBP%GO:0045732	58	-0.3533363	-1.4142864	0.040723983	0.19442843	720	tags=31%, list=20%, signal=38%
PID_FAS_PATHWAY%MSIGDB_C2%PID_FAS_PATHWAY	16	-0.4833762	-1.4136047	0.070103094	0.19484752	1389	tags=69%, list=39%, signal=111%
PID_FCER1_PATHWAY%MSIGDB_C2%PID_FCER1_PATHWAY	26	-0.4210533	-1.413542	0.05533597	0.1945306	1100	tags=46%, list=30%, signal=66%
OXYTOCIN RECEPTOR MEDIATED SIGNALING PATHWAY%PANTHER PATHWAY%P04391	16	-0.48570392	-1.4134219	0.067940556	0.19428833	887	tags=56%, list=25%, signal=74%
CYSTEINE-TYPE PEPTIDASE ACTIVITY%GOMF%GO:0008234	42	-0.3786867	-1.4133625	0.05172414	0.19398467	668	tags=31%, list=19%, signal=38%
EGFR1 SIGNALING PATHWAY%WIKIPATHWAYS_20200310%WP572%MUS MUSCULUS	74	-0.33499268	-1.4129804	0.026143791	0.19411103	1269	tags=54%, list=35%, signal=82%
TRANSMEMBRANE TRANSPORTER COMPLEX%GOCC%GO:1902495	21	-0.44998726	-1.412901	0.081932776	0.19384325	957	tags=52%, list=27%, signal=71%
TP53 REGULATES METABOLIC GENES%REACTOME%R-HSA-5628897.4	37	-0.38596377	-1.412621	0.035343036	0.19382565	697	tags=35%, list=19%, signal=43%
MUSCLE CONTRACTION%REACTOME DATABASE ID RELEASE 72%397014	33	-0.39919728	-1.4125727	0.05882353	0.19351706	1296	tags=52%, list=36%, signal=80%
SYNAPTIC MEMBRANE%GOCC%GO:0097060	55	-0.35712844	-1.4101226	0.048523206	0.1961071	895	tags=47%, list=25%, signal=62%
TRK RECEPTOR SIGNALING MEDIATED BY PI3K AND PLC-GAMMA%PATHWAY INTERACTION DATABASE NCI-NATURE CURATED DATA%TRK RECEPTOR SIGNALING MEDIATED BY PI3K AND PLC-GAMMA	15	-0.5002304	-1.4097078	0.07377049	0.19625977	757	tags=47%, list=21%, signal=59%
KITRECEPTOR%IOB%KITRECEPTOR	35	-0.39589474	-1.4086174	0.054108217	0.19721173	873	tags=43%, list=24%, signal=56%
UBIQUITIN-DEPENDENT DEGRADATION OF CYCLIN D%REACTOME DATABASE ID RELEASE 72%75815	39	-0.38736856	-1.4083358	0.051224943	0.19716801	1081	tags=41%, list=30%, signal=58%
POSITIVE REGULATION OF NEURON APOPTOTIC PROCESS%GOBP%GO:0043525	22	-0.43281156	-1.4066063	0.071428575	0.19883053	768	tags=36%, list=21%, signal=46%
TRAF6 MEDIATED INDUCTION OF NFKB AND MAP KINASES UPON TLR7 8 OR 9 ACTIVATION%REACTOME DATABASE ID RELEASE 72%975138	29	-0.40653548	-1.405977	0.077586204	0.19925767	1016	tags=48%, list=28%, signal=67%
EPITHELIUM MIGRATION%GOBP%GO:0090132	16	-0.47729325	-1.4051588	0.0877193	0.19987103	689	tags=50%, list=19%, signal=62%
DENDRITIC SPINE%GOCC%GO:0043197	46	-0.36639988	-1.40493	0.041758243	0.1997707	1488	tags=63%, list=41%, signal=106%
SELENIUM METABOLISM/SELENOPROTEINS%WIKIPATHWAYS_20200310%WP108%MUS MUSCULUS	16	-0.48930547	-1.4028163	0.10141988	0.20206323	322	tags=31%, list=9%, signal=34%
LOCOMOTORY BEHAVIOR%GOBP%GO:0007626	36	-0.39099082	-1.4021113	0.066059224	0.20259704	536	tags=33%, list=15%, signal=39%
TCR SIGNALING IN NAIVE CD4+ T CELLS%PATHWAY INTERACTION DATABASE NCI-NATURE CURATED DATA%TCR SIGNALING IN NAIVE CD4+ T CELLS	22	-0.4412925	-1.4018514	0.078475334	0.20248945	773	tags=45%, list=21%, signal=57%
LIPID MODIFICATION%GOBP%GO:0030258	62	-0.34721592	-1.4006977	0.04910714	0.20357032	1229	tags=56%, list=34%, signal=84%
MOLECULAR ADAPTOR ACTIVITY%GOMF%GO:0060090	64	-0.35066003	-1.3988367	0.040948275	0.20548443	1226	tags=53%, list=34%, signal=79%
STRESS-ACTIVATED PROTEIN KINASE SIGNALING CASCADE%GOBP%GO:0031098	28	-0.4156414	-1.398772	0.075	0.20519428	1266	tags=64%, list=35%, signal=98%
DOWNSTREAM SIGNALING EVENTS OF B CELL RECEPTOR (BCR)%REACTOME DATABASE ID RELEASE 72%1168372	49	-0.36102468	-1.398254	0.05319149	0.20542738	1114	tags=45%, list=31%, signal=64%
CYTOPLASMIC VESICLE PART%GOCC%GO:0044433	208	-0.28166026	-1.3974997	0.0025	0.20600568	887	tags=38%, list=25%, signal=47%
CELLULAR RESPONSE TO EPIDERMAL GROWTH FACTOR STIMULUS%GOBP%GO:0071364	17	-0.46715137	-1.3958912	0.09645669	0.2077655	775	tags=41%, list=21%, signal=52%
POTASSIUM ION TRANSPORT%GOBP%GO:0006813	16	-0.4785059	-1.3956922	0.08033827	0.20763567	1012	tags=50%, list=28%, signal=69%
TNFR2 NON-CANONICAL NF-KB PATHWAY%REACTOME DATABASE ID RELEASE 72%5668541	43	-0.3722794	-1.39505	0.06837607	0.208077	1114	tags=44%, list=31%, signal=63%
NIK-->NONCANONICAL NF-KB SIGNALING%REACTOME%R-HSA-5676590.1	43	-0.37227944	-1.3941804	0.05172414	0.20881902	1114	tags=44%, list=31%, signal=63%
SYNTHESIS OF PIPS AT THE PLASMA MEMBRANE%REACTOME DATABASE ID RELEASE 72%1660499	18	-0.46084931	-1.3941683	0.0945946	0.20843284	1269	tags=67%, list=35%, signal=102%
INSULIN PATHWAY%PATHWAY INTERACTION DATABASE NCI-NATURE CURATED DATA%INSULIN PATHWAY	19	-0.45326585	-1.394094	0.07515658	0.20813344	878	tags=53%, list=24%, signal=69%
NEGATIVE REGULATION OF ION TRANSMEMBRANE TRANSPORT%GOBP%GO:0034766	23	-0.43053225	-1.3931154	0.068085104	0.20893972	689	tags=48%, list=19%, signal=59%
EXTRINSIC COMPONENT OF MEMBRANE%GOCC%GO:0019898	90	-0.31971902	-1.3925663	0.0345679	0.20919713	671	tags=30%, list=19%, signal=36%
PID_IL8_CXCR2_PATHWAY%MSIGDB_C2%PID_IL8_CXCR2_PATHWAY	23	-0.43363735	-1.3919995	0.08227848	0.2095696	733	tags=43%, list=20%, signal=54%
NEGATIVE REGULATION OF CELL MOTILITY%GOBP%GO:2000146	51	-0.3520833	-1.3917807	0.050884955	0.20945667	689	tags=37%, list=19%, signal=45%
SKIN DEVELOPMENT%GOBP%GO:0043588	36	-0.38648152	-1.3909296	0.05543237	0.21018386	689	tags=28%, list=19%, signal=34%
EXOCYTOSIS%GOBP%GO:0006887	69	-0.3325477	-1.3908482	0.04585153	0.20990705	887	tags=36%, list=25%, signal=47%
RHO GTPASE CYCLE%REACTOME DATABASE ID RELEASE 72%194840	31	-0.39720544	-1.3888639	0.07261411	0.2119946	1084	tags=55%, list=30%, signal=78%
PID_TCR_PATHWAY%MSIGDB_C2%PID_TCR_PATHWAY	23	-0.4353424	-1.3887146	0.10059172	0.211753	1096	tags=57%, list=30%, signal=81%
TOLL LIKE RECEPTOR 7 8 (TLR7 8) CASCADE%REACTOME DATABASE ID RELEASE 72%168181	29	-0.40653548	-1.3881679	0.07446808	0.2120265	1016	tags=48%, list=28%, signal=67%
PHOSPHATASE ACTIVITY%GOMF%GO:0016791	72	-0.33175218	-1.3870158	0.035634745	0.21324968	1236	tags=50%, list=34%, signal=75%
G PROTEIN-COUPLED RECEPTOR SIGNALING PATHWAY, COUPLED TO CYCLIC NUCLEOTIDE SECOND MESSENGER%GOBP%GO:0007187	17	-0.461355	-1.3862891	0.08064516	0.21385673	1123	tags=71%, list=31%, signal=102%
PLASMA MEMBRANE BOUNDED CELL PROJECTION ASSEMBLY%GOBP%GO:0120031	49	-0.35624036	-1.3858672	0.06081081	0.21398003	1190	tags=53%, list=33%, signal=78%
REGULATION OF RELEASE OF SEQUESTERED CALCIUM ION INTO CYTOSOL%GOBP%GO:0051279	18	-0.46133864	-1.3850553	0.103869654	0.2146701	620	tags=56%, list=17%, signal=67%
IL8- AND CXCR2-MEDIATED SIGNALING EVENTS%PATHWAY INTERACTION DATABASE NCI-NATURE CURATED DATA%IL8- AND CXCR2-MEDIATED SIGNALING EVENTS	23	-0.43363735	-1.3845242	0.09202454	0.21495576	733	tags=43%, list=20%, signal=54%
BRAIN DEVELOPMENT%GOBP%GO:0007420	85	-0.31754375	-1.3843625	0.0430839	0.21473013	534	tags=21%, list=15%, signal=24%
INTERLEUKIN-12 SIGNALING%REACTOME DATABASE ID RELEASE 72%9020591	27	-0.40455925	-1.3842118	0.088421054	0.21447787	379	tags=26%, list=11%, signal=29%
SIGNALING PATHWAYS%REACTOME DATABASE ID RELEASE 72%162582	480	-0.25597206	-1.3837819	<0.001	0.21468584	1246	tags=45%, list=35%, signal=59%
NEGATIVE REGULATION OF PROTEIN COMPLEX ASSEMBLY%GOBP%GO:0031333	40	-0.37604454	-1.3837456	0.093333334	0.21432613	1101	tags=48%, list=31%, signal=68%
LIPID METABOLIC PROCESS%GOBP%GO:0006629	291	-0.26588067	-1.3836956	0.0085227275	0.21397956	600	tags=24%, list=17%, signal=27%
POSITIVE REGULATION OF PROTEIN COMPLEX ASSEMBLY%GOBP%GO:0031334	83	-0.32275063	-1.3830838	0.025821596	0.2143889	873	tags=35%, list=24%, signal=45%
NEUROTRANSMITTER TRANSPORT%GOBP%GO:0006836	27	-0.41582575	-1.383055	0.09375	0.21402568	887	tags=44%, list=25%, signal=58%
AMINOPEPTIDASE ACTIVITY%GOMF%GO:0004177	22	-0.42913887	-1.3826252	0.093886465	0.21419099	442	tags=36%, list=12%, signal=41%
HALLMARK_PROTEIN_SECRETION%MSIGDB_C2%HALLMARK_PROTEIN_SECRETION	62	-0.34227815	-1.3824898	0.035545025	0.21399237	828	tags=32%, list=23%, signal=41%
NCRNA 3'-END PROCESSING%GOBP%GO:0043628	17	-0.46791202	-1.3821956	0.10408163	0.21397822	1463	tags=53%, list=41%, signal=89%
MRNA PROCESSING%GOBP%GO:0006397	161	-0.28798932	-1.3817393	0.014962593	0.21418816	1466	tags=50%, list=41%, signal=80%
SIGNALING BY NOTCH4%REACTOME DATABASE ID RELEASE 72%9013694	46	-0.35807893	-1.3816843	0.06401766	0.21385589	1114	tags=41%, list=31%, signal=59%
POSITIVE REGULATION OF LAMELLIPODIUM ORGANIZATION%GOBP%GO:1902745	15	-0.47186455	-1.3814973	0.10721649	0.21373048	873	tags=47%, list=24%, signal=61%
EPITHELIAL CELL MIGRATION%GOBP%GO:0010631	16	-0.47729325	-1.380741	0.101960786	0.21429734	689	tags=50%, list=19%, signal=62%
RAC1 SIGNALING PATHWAY%PATHWAY INTERACTION DATABASE NCI-NATURE CURATED DATA%RAC1 SIGNALING PATHWAY	29	-0.3991732	-1.380511	0.06695464	0.21419235	1218	tags=62%, list=34%, signal=93%
POSITIVE REGULATION OF PROTEOLYSIS INVOLVED IN CELLULAR PROTEIN CATABOLIC PROCESS%GOBP%GO:1903052	35	-0.3827904	-1.3790898	0.07484408	0.21568425	720	tags=37%, list=20%, signal=46%
INTERCELLULAR BRIDGE%GOCC%GO:0045171	15	-0.4805072	-1.3788887	0.09393346	0.2155342	1347	tags=80%, list=37%, signal=127%
REGULATION OF CELL MORPHOGENESIS%GOBP%GO:0022604	118	-0.30107847	-1.3786551	0.027295286	0.21551237	1171	tags=48%, list=32%, signal=69%
POSITIVE REGULATION OF SYNAPTIC TRANSMISSION%GOBP%GO:0050806	23	-0.42959273	-1.377643	0.086134456	0.21638227	1073	tags=57%, list=30%, signal=80%
RECYCLING ENDOSOME%GOCC%GO:0055037	51	-0.3511448	-1.3770239	0.07272727	0.2167475	840	tags=37%, list=23%, signal=48%
REGULATION OF DENDRITIC SPINE DEVELOPMENT%GOBP%GO:0060998	25	-0.41002175	-1.3765813	0.11340206	0.21693118	1501	tags=72%, list=42%, signal=122%
CELL MORPHOGENESIS INVOLVED IN NEURON DIFFERENTIATION%GOBP%GO:0048667	55	-0.34516376	-1.3765569	0.06401766	0.21657902	743	tags=35%, list=21%, signal=43%
REGULATION OF CELL PROJECTION ORGANIZATION%GOBP%GO:0031344	153	-0.2838153	-1.3757838	0.014184397	0.21719556	895	tags=40%, list=25%, signal=51%
LIPID HOMEOSTASIS%GOBP%GO:0055088	37	-0.3699741	-1.3748175	0.067226894	0.21802972	720	tags=32%, list=20%, signal=40%
POLYMERIC CYTOSKELETAL FIBER%GOCC%GO:0099513	184	-0.28138906	-1.3743849	0.0048076925	0.21822934	1005	tags=37%, list=28%, signal=49%
VESICLE-MEDIATED TRANSPORT%REACTOME%R-HSA-5653656.2	279	-0.2657867	-1.373773	<0.001	0.21867321	951	tags=33%, list=26%, signal=42%
REGULATION OF SEQUESTERING OF CALCIUM ION%GOBP%GO:0051282	30	-0.3919017	-1.3721989	0.067226894	0.220302	657	tags=43%, list=18%, signal=53%
ANCHORING JUNCTION%GOCC%GO:0070161	88	-0.3108501	-1.3710395	0.029147983	0.22141519	867	tags=40%, list=24%, signal=51%
OXIDOREDUCTASE ACTIVITY, ACTING ON THE ALDEHYDE OR OXO GROUP OF DONORS, NAD OR NADP AS ACCEPTOR%GOMF%GO:0016620	24	-0.4197951	-1.3704631	0.07883818	0.22183423	1246	tags=54%, list=35%, signal=82%
G-PROTEIN MEDIATED EVENTS%REACTOME%R-HSA-112040.1	17	-0.451824	-1.3703251	0.12753037	0.22162314	1319	tags=76%, list=37%, signal=120%
TRANSFERASE ACTIVITY, TRANSFERRING ALKYL OR ARYL (OTHER THAN METHYL) GROUPS%GOMF%GO:0016765	20	-0.4514052	-1.3702512	0.08993576	0.22130795	396	tags=35%, list=11%, signal=39%
DISEASES OF METABOLISM%REACTOME%R-HSA-5668914.2	60	-0.34044793	-1.3698452	0.048565123	0.22142412	839	tags=37%, list=23%, signal=47%
GENERATION OF NEURONS%GOBP%GO:0048699	263	-0.26643145	-1.3695946	0.0025974025	0.22138698	1164	tags=43%, list=32%, signal=58%
CYTOSKELETON%GOCC%GO:0005856	484	-0.25009248	-1.3668994	<0.001	0.22458102	1196	tags=42%, list=33%, signal=54%
MYD88 DEPENDENT CASCADE INITIATED ON ENDOSOME%REACTOME DATABASE ID RELEASE 72%975155	29	-0.40653548	-1.3655988	0.078774616	0.22591667	1016	tags=48%, list=28%, signal=67%
PID_RAC1_PATHWAY%MSIGDB_C2%PID_RAC1_PATHWAY	29	-0.39917317	-1.365449	0.08264463	0.22572821	1218	tags=62%, list=34%, signal=93%
INTRACELLULAR SIGNAL TRANSDUCTION%GOBP%GO:0035556	282	-0.268446	-1.3649058	0.019337017	0.22606245	797	tags=31%, list=22%, signal=37%
RNA SPLICING%GOBP%GO:0008380	133	-0.29713356	-1.3648945	0.023316063	0.22568943	1711	tags=65%, list=47%, signal=120%
NERVOUS SYSTEM DEVELOPMENT%GOBP%GO:0007399	366	-0.25633854	-1.3648436	0.002762431	0.22537118	896	tags=32%, list=25%, signal=38%
REGULATION OF DENDRITE MORPHOGENESIS%GOBP%GO:0048814	26	-0.4053009	-1.363841	0.09361702	0.22634742	1501	tags=77%, list=42%, signal=131%
ION CHANNEL BINDING%GOMF%GO:0044325	34	-0.38225612	-1.3631335	0.08189655	0.2268511	679	tags=44%, list=19%, signal=54%
SIGNALING EVENTS MEDIATED BY PTP1B%PATHWAY INTERACTION DATABASE NCI-NATURE CURATED DATA%SIGNALING EVENTS MEDIATED BY PTP1B	17	-0.45819497	-1.3625703	0.10569106	0.22721805	757	tags=53%, list=21%, signal=67%
POSITIVE REGULATION OF LIPID METABOLIC PROCESS%GOBP%GO:0045834	39	-0.3730356	-1.3622345	0.08222222	0.22727704	596	tags=31%, list=17%, signal=36%
TRANSPORTER COMPLEX%GOCC%GO:1990351	26	-0.40904385	-1.3619323	0.075	0.2273274	957	tags=50%, list=27%, signal=68%
VACUOLE ORGANIZATION%GOBP%GO:0007033	59	-0.33513454	-1.361784	0.048076924	0.22711378	743	tags=41%, list=21%, signal=50%
PHOSPHATIDYLSERINE BINDING%GOMF%GO:0001786	16	-0.46299484	-1.3615139	0.10953347	0.22710225	973	tags=50%, list=27%, signal=68%
CYCLIC-NUCLEOTIDE-MEDIATED SIGNALING%GOBP%GO:0019935	15	-0.47938764	-1.3609364	0.1197479	0.22749692	1123	tags=53%, list=31%, signal=77%
INTEGRIN SIGNALLING PATHWAY%PANTHER PATHWAY%P00034	61	-0.33280575	-1.3605732	0.053097345	0.22762963	781	tags=38%, list=22%, signal=47%
CELL DEVELOPMENT%GOBP%GO:0048468	245	-0.2659115	-1.3601878	0.0027100272	0.22783066	1164	tags=44%, list=32%, signal=61%
IMPORT INTO CELL%GOBP%GO:0098657	166	-0.2813047	-1.3598427	0.027906977	0.22793402	836	tags=39%, list=23%, signal=48%
GENE AND PROTEIN EXPRESSION BY JAK-STAT SIGNALING AFTER INTERLEUKIN-12 STIMULATION%REACTOME%R-HSA-8950505.3	25	-0.41400436	-1.3596358	0.08438819	0.22782305	379	tags=28%, list=11%, signal=31%
TISSUE MIGRATION%GOBP%GO:0090130	16	-0.47729325	-1.3586811	0.112798266	0.22867836	689	tags=50%, list=19%, signal=62%
GTPASE ACTIVATOR ACTIVITY%GOMF%GO:0005096	58	-0.33913484	-1.3571053	0.0548926	0.23052236	1314	tags=45%, list=36%, signal=69%
M-CSF%IOB%M-CSF	32	-0.3852332	-1.3561338	0.08074534	0.23137249	1235	tags=56%, list=34%, signal=85%
SECRETION%GOBP%GO:0046903	124	-0.29065442	-1.3540131	0.03649635	0.23382227	670	tags=28%, list=19%, signal=33%
SMOOTH MUSCLE CONTRACTION%REACTOME%R-HSA-445355.3	15	-0.47708467	-1.3540014	0.10261569	0.23344725	1041	tags=47%, list=29%, signal=65%
FC-EPSILON RECEPTOR I SIGNALING IN MAST CELLS%PATHWAY INTERACTION DATABASE NCI-NATURE CURATED DATA%FC-EPSILON RECEPTOR I SIGNALING IN MAST CELLS	25	-0.4088699	-1.3539053	0.09766454	0.2331736	1226	tags=48%, list=34%, signal=72%
NEURON PROJECTION MORPHOGENESIS%GOBP%GO:0048812	60	-0.32879743	-1.3527042	0.04405286	0.23448989	739	tags=33%, list=20%, signal=41%
POSITIVE REGULATION OF DENDRITE DEVELOPMENT%GOBP%GO:1900006	26	-0.40424353	-1.3522301	0.10041841	0.23475473	1204	tags=54%, list=33%, signal=80%
PID_NCADHERIN_PATHWAY%MSIGDB_C2%PID_NCADHERIN_PATHWAY	16	-0.45937726	-1.3521888	0.14285715	0.23438801	1245	tags=63%, list=35%, signal=95%
ACTIVATION OF NF-KAPPAB IN B CELLS%REACTOME DATABASE ID RELEASE 72%1169091	45	-0.3538553	-1.3514338	0.0678337	0.23499933	1114	tags=44%, list=31%, signal=64%
LOCALIZATION WITHIN MEMBRANE%GOBP%GO:0051668	32	-0.38283685	-1.3510113	0.086419754	0.23520437	679	tags=34%, list=19%, signal=42%
PID_PTP1B_PATHWAY%MSIGDB_C2%PID_PTP1B_PATHWAY	17	-0.458195	-1.3509929	0.10816327	0.2348388	757	tags=53%, list=21%, signal=67%
MONOCARBOXYLIC ACID METABOLIC PROCESS%GOBP%GO:0032787	159	-0.28205818	-1.348606	0.031400967	0.23776242	864	tags=34%, list=24%, signal=43%
SMALL GTPASE MEDIATED SIGNAL TRANSDUCTION%GOBP%GO:0007264	87	-0.3091425	-1.3475727	0.050113894	0.23882808	1096	tags=44%, list=30%, signal=61%
HEDGEHOG 'OFF' STATE%REACTOME%R-HSA-5610787.1	48	-0.35165837	-1.3475399	0.088495575	0.238483	1123	tags=44%, list=31%, signal=63%
P53-DEPENDENT G1 DNA DAMAGE RESPONSE%REACTOME%R-HSA-69563.3	39	-0.35980177	-1.3473878	0.073529415	0.23831117	1081	tags=41%, list=30%, signal=58%
PTEN REGULATION%REACTOME%R-HSA-6807070.2	63	-0.32861388	-1.3431964	0.07522124	0.24376136	1081	tags=41%, list=30%, signal=58%
MRNA SPLICING%REACTOME%R-HSA-72172.3	105	-0.29438677	-1.3425822	0.031400967	0.24428992	1718	tags=64%, list=48%, signal=118%
GTPASE REGULATOR ACTIVITY%GOMF%GO:0030695	62	-0.32496503	-1.3425627	0.069767445	0.24392065	1314	tags=45%, list=36%, signal=70%
BIOCARTA_PTDINS_PATHWAY%MSIGDB_C2%BIOCARTA_PTDINS_PATHWAY	16	-0.46101224	-1.3425188	0.12601626	0.24358253	689	tags=50%, list=19%, signal=62%
MRNA 3'-END PROCESSING%GOBP%GO:0031124	18	-0.4404235	-1.3423193	0.12474849	0.24345893	1236	tags=50%, list=34%, signal=76%
REGULATION OF NUCLEAR BETA CATENIN SIGNALING AND TARGET GENE TRANSCRIPTION%PATHWAY INTERACTION DATABASE NCI-NATURE CURATED DATA%REGULATION OF NUCLEAR BETA CATENIN SIGNALING AND TARGET GENE TRANSCRIPTION	18	-0.44163284	-1.341964	0.12815127	0.24356481	595	tags=39%, list=16%, signal=46%
NEGATIVE REGULATION OF CELLULAR COMPONENT MOVEMENT%GOBP%GO:0051271	56	-0.3358301	-1.3417877	0.050884955	0.2434215	704	tags=38%, list=20%, signal=46%
PROTEASOME-MEDIATED UBIQUITIN-DEPENDENT PROTEIN CATABOLIC PROCESS%GOBP%GO:0043161	79	-0.31556025	-1.3411179	0.06666667	0.24388786	1251	tags=46%, list=35%, signal=68%
PROTEIN-CONTAINING COMPLEX LOCALIZATION%GOBP%GO:0031503	64	-0.32533807	-1.3403773	0.064989515	0.24452168	951	tags=31%, list=26%, signal=42%
ORGANELLE TRANSPORT ALONG MICROTUBULE%GOBP%GO:0072384	30	-0.38434455	-1.3383071	0.091295116	0.2471164	1167	tags=50%, list=32%, signal=73%
TOLL LIKE RECEPTOR TLR1:TLR2 CASCADE%REACTOME DATABASE ID RELEASE 72%168179	30	-0.38276383	-1.3378552	0.09534368	0.24736582	824	tags=43%, list=23%, signal=56%
U12 DEPENDENT SPLICING%REACTOME%R-HSA-72165.1	28	-0.39684683	-1.3375822	0.09513742	0.24738133	1698	tags=71%, list=47%, signal=134%
MODIFIED AMINO ACID BINDING%GOMF%GO:0072341	30	-0.38640782	-1.33758	0.07882883	0.24698538	1020	tags=47%, list=28%, signal=65%
PID_BETA_CATENIN_NUC_PATHWAY%MSIGDB_C2%PID_BETA_CATENIN_NUC_PATHWAY	18	-0.4416328	-1.3349812	0.12244898	0.25030166	595	tags=39%, list=16%, signal=46%
REGULATION OF PLASMA MEMBRANE BOUNDED CELL PROJECTION ASSEMBLY%GOBP%GO:0120032	47	-0.3482479	-1.3342793	0.08430913	0.2509356	873	tags=45%, list=24%, signal=58%
REGULATION OF ION TRANSPORT%GOBP%GO:0043269	124	-0.29122975	-1.3341844	0.036674816	0.2506832	1269	tags=53%, list=35%, signal=79%
COENZYME BINDING%GOMF%GO:0050662	113	-0.2916699	-1.3341402	0.030150754	0.25033253	461	tags=26%, list=13%, signal=29%
PID_IL2_1PATHWAY%MSIGDB_C2%PID_IL2_1PATHWAY	20	-0.42652923	-1.333786	0.11814346	0.2504787	1226	tags=55%, list=34%, signal=83%
LUNG DEVELOPMENT%GOBP%GO:0030324	31	-0.37307528	-1.3335756	0.10560345	0.2503652	1102	tags=48%, list=31%, signal=69%
NEUROGENESIS%GOBP%GO:0022008	294	-0.2571884	-1.333202	0.010152284	0.25047603	896	tags=33%, list=25%, signal=40%
REGULATION OF CELL PROJECTION ASSEMBLY%GOBP%GO:0060491	47	-0.3482479	-1.333068	0.095348835	0.25027308	873	tags=45%, list=24%, signal=58%
PLC BETA MEDIATED EVENTS%REACTOME%R-HSA-112043.1	17	-0.451824	-1.3326737	0.1411043	0.25043634	1319	tags=76%, list=37%, signal=120%
POSITIVE REGULATION OF DENDRITIC SPINE DEVELOPMENT%GOBP%GO:0060999	19	-0.44392616	-1.3318827	0.11752577	0.2512044	1120	tags=58%, list=31%, signal=84%
ESTABLISHMENT OR MAINTENANCE OF CELL POLARITY%GOBP%GO:0007163	58	-0.33332115	-1.33181	0.07692308	0.25092664	1237	tags=53%, list=34%, signal=80%
SYSTEM PROCESS%GOBP%GO:0003008	202	-0.26769987	-1.3316976	0.012919896	0.2507067	632	tags=27%, list=18%, signal=31%
N-CADHERIN SIGNALING EVENTS%PATHWAY INTERACTION DATABASE NCI-NATURE CURATED DATA%N-CADHERIN SIGNALING EVENTS	16	-0.45937723	-1.330773	0.13306452	0.25167403	1245	tags=63%, list=35%, signal=95%
PID_INSULIN_PATHWAY%MSIGDB_C2%PID_INSULIN_PATHWAY	20	-0.43093333	-1.3305616	0.1278826	0.2515753	1005	tags=55%, list=28%, signal=76%
NEURON DIFFERENTIATION%GOBP%GO:0030182	143	-0.27966228	-1.3305144	0.021634616	0.25125808	1068	tags=38%, list=30%, signal=52%
REGULATION OF NERVOUS SYSTEM DEVELOPMENT%GOBP%GO:0051960	162	-0.2767546	-1.3303356	0.028409092	0.25111708	908	tags=36%, list=25%, signal=46%
RESPONSE TO TUMOR NECROSIS FACTOR%GOBP%GO:0034612	31	-0.37832427	-1.3301138	0.0995935	0.2509989	821	tags=45%, list=23%, signal=58%
MAPK SIGNALING PATHWAY%WIKIPATHWAYS_20200310%WP493%MUS MUSCULUS	46	-0.3451951	-1.3292556	0.09576838	0.25189346	1296	tags=57%, list=36%, signal=87%
HYDROLASE ACTIVITY, ACTING ON ESTER BONDS%GOMF%GO:0016788	189	-0.26973695	-1.3287913	0.03178484	0.2521572	1070	tags=40%, list=30%, signal=53%
ERK1 ERK2 PATHWAY%REACTOME%R-HSA-5684996.4	76	-0.31026164	-1.3282497	0.076744184	0.25257215	1100	tags=39%, list=30%, signal=56%
MACROMOLECULE CATABOLIC PROCESS%GOBP%GO:0009057	251	-0.25863197	-1.3277818	0.01758794	0.25284958	1017	tags=33%, list=28%, signal=43%
PRE-MRNA SPLICING%REACTOME DATABASE ID RELEASE 72%72163	105	-0.29438677	-1.3274053	0.0591133	0.25299934	1718	tags=64%, list=48%, signal=118%
RECEPTOR-MEDIATED ENDOCYTOSIS%GOBP%GO:0006898	42	-0.35128906	-1.3269457	0.101895735	0.2532805	757	tags=48%, list=21%, signal=60%
G1 S DNA DAMAGE CHECKPOINTS%REACTOME DATABASE ID RELEASE 72%69615	39	-0.35980177	-1.3263283	0.09954751	0.25376585	1081	tags=41%, list=30%, signal=58%
FORMATION OF TC-NER PRE-INCISION COMPLEX%REACTOME DATABASE ID RELEASE 72%6781823	18	-0.44546795	-1.3253694	0.11741683	0.25480682	1547	tags=56%, list=43%, signal=97%
NEGATIVE REGULATION OF CELL PROJECTION ORGANIZATION%GOBP%GO:0031345	40	-0.35892713	-1.325075	0.10721649	0.2548397	1120	tags=58%, list=31%, signal=82%
CELLULAR COMPONENT MORPHOGENESIS%GOBP%GO:0032989	133	-0.28544244	-1.3247476	0.02910053	0.25494635	828	tags=32%, list=23%, signal=40%
PURINE RIBONUCLEOSIDE METABOLIC PROCESS%GOBP%GO:0046128	29	-0.38934648	-1.3244063	0.11618257	0.25503004	641	tags=31%, list=18%, signal=37%
P53-DEPENDENT G1 S DNA DAMAGE CHECKPOINT%REACTOME%R-HSA-69580.3	39	-0.35980177	-1.3243287	0.08539326	0.2547687	1081	tags=41%, list=30%, signal=58%
MYD88:MAL(TIRAP) CASCADE INITIATED ON PLASMA MEMBRANE%REACTOME%R-HSA-166058.3	30	-0.38276383	-1.3240501	0.12258065	0.25482556	824	tags=43%, list=23%, signal=56%
TGF_BETA_RECEPTOR%IOB%TGF_BETA_RECEPTOR	57	-0.33034673	-1.3217971	0.08352145	0.2577737	1016	tags=47%, list=28%, signal=65%
DEGRADATION OF GLI2 BY THE PROTEASOME%REACTOME DATABASE ID RELEASE 72%5610783	44	-0.34343043	-1.3211391	0.08974359	0.25829348	1114	tags=41%, list=31%, signal=58%
POSTSYNAPSE%GOCC%GO:0098794	164	-0.275165	-1.320755	0.025773196	0.2584305	887	tags=33%, list=25%, signal=42%
RESPONSE TO ORGANOPHOSPHORUS%GOBP%GO:0046683	18	-0.43375584	-1.3193192	0.1307847	0.26016936	1289	tags=56%, list=36%, signal=86%
CITRIC ACID CYCLE (TCA CYCLE)%REACTOME%R-HSA-71403.2	17	-0.44164696	-1.3175328	0.14545454	0.262524	1632	tags=76%, list=45%, signal=139%
ORGANELLE MEMBRANE FUSION%GOBP%GO:0090174	35	-0.37031895	-1.3174407	0.09892473	0.2622525	570	tags=31%, list=16%, signal=37%
REGULATION OF NEURON DIFFERENTIATION%GOBP%GO:0045664	127	-0.28633094	-1.3173851	0.041463416	0.26193753	1143	tags=46%, list=32%, signal=66%
SYNAPSE%GOCC%GO:0045202	356	-0.24981362	-1.3166814	<0.001	0.26262376	840	tags=29%, list=23%, signal=34%
CELLULAR RESPONSE TO ORGANIC CYCLIC COMPOUND%GOBP%GO:0071407	84	-0.3003786	-1.3158096	0.052511416	0.26349992	1294	tags=50%, list=36%, signal=76%
BIOCARTA_PPARA_PATHWAY%MSIGDB_C2%BIOCARTA_PPARA_PATHWAY	21	-0.4167937	-1.3153738	0.12962963	0.26373306	1028	tags=48%, list=29%, signal=66%
CHROMOSOME LOCALIZATION%GOBP%GO:0050000	16	-0.44941133	-1.3146771	0.12825651	0.26438242	947	tags=44%, list=26%, signal=59%
CYTOSKELETON ORGANIZATION%GOBP%GO:0007010	269	-0.25597972	-1.3139534	0.014577259	0.26511917	1237	tags=45%, list=34%, signal=63%
APOPTOSIS%REACTOME%R-HSA-109581.3	95	-0.2973085	-1.3130733	0.083333336	0.26601353	1092	tags=41%, list=30%, signal=57%
SENSORY PERCEPTION%GOBP%GO:0007600	55	-0.33239302	-1.3121614	0.07798165	0.26691326	546	tags=31%, list=15%, signal=36%
RIBONUCLEASE ACTIVITY%GOMF%GO:0004540	22	-0.41303074	-1.3118926	0.11934157	0.26691133	666	tags=27%, list=18%, signal=33%
C-TYPE LECTIN RECEPTORS (CLRS)%REACTOME%R-HSA-5621481.1	69	-0.3133818	-1.3112451	0.06338028	0.26748523	1114	tags=48%, list=31%, signal=68%
DEGRADATION OF BETA-CATENIN BY THE DESTRUCTION COMPLEX%REACTOME DATABASE ID RELEASE 72%195253	50	-0.33704573	-1.3094499	0.086021505	0.26975253	1114	tags=40%, list=31%, signal=57%
SECRETION BY CELL%GOBP%GO:0032940	109	-0.28815353	-1.3090168	0.04819277	0.2699867	887	tags=33%, list=25%, signal=42%
CDK-MEDIATED PHOSPHORYLATION AND REMOVAL OF CDC6%REACTOME%R-HSA-69017.2	40	-0.3537592	-1.3080965	0.110869564	0.2709241	1081	tags=40%, list=30%, signal=56%
CILIUM ORGANIZATION%GOBP%GO:0044782	22	-0.4140789	-1.307734	0.13559322	0.27101758	1190	tags=64%, list=33%, signal=94%
ESTABLISHMENT OF ORGANELLE LOCALIZATION%GOBP%GO:0051656	110	-0.28501582	-1.3073908	0.058956917	0.27116486	1202	tags=45%, list=33%, signal=65%
VESICLE TRANSPORT ALONG MICROTUBULE%GOBP%GO:0047496	18	-0.43923447	-1.306462	0.14784394	0.2721465	1167	tags=56%, list=32%, signal=82%
FLT3 SIGNALING%REACTOME%R-HSA-9607240.3	82	-0.3011523	-1.306131	0.0591133	0.27223384	1226	tags=41%, list=34%, signal=61%
ADENYLATE CYCLASE-MODULATING G PROTEIN-COUPLED RECEPTOR SIGNALING PATHWAY%GOBP%GO:0007188	16	-0.44476807	-1.305877	0.14139344	0.27223456	1123	tags=69%, list=31%, signal=99%
POSITIVE REGULATION OF NEURON DEATH%GOBP%GO:1901216	29	-0.3874281	-1.3057601	0.1030303	0.27200383	895	tags=38%, list=25%, signal=50%
PROTEIN UBIQUITINATION%REACTOME%R-HSA-8852135.2	22	-0.40609598	-1.3056127	0.13507625	0.27185154	1113	tags=59%, list=31%, signal=85%
REGULATION OF ORGANELLE ASSEMBLY%GOBP%GO:1902115	61	-0.32076433	-1.3055706	0.08986175	0.2715209	851	tags=36%, list=24%, signal=46%
RHO GTPASES ACTIVATE PKNS%REACTOME DATABASE ID RELEASE 72%5625740	24	-0.40833637	-1.3053901	0.14666666	0.27140194	595	tags=33%, list=16%, signal=40%
AMINO ACIDS REGULATE MTORC1%REACTOME DATABASE ID RELEASE 72%9639288	21	-0.42035842	-1.3048471	0.14484127	0.27176592	1201	tags=52%, list=33%, signal=78%
DEADENYLATION-DEPENDENT MRNA DECAY%REACTOME%R-HSA-429914.2	28	-0.38949946	-1.3033544	0.12723215	0.2735911	1232	tags=54%, list=34%, signal=81%
CYTOSKELETAL PART%GOCC%GO:0044430	365	-0.24596742	-1.303307	0.01724138	0.27329597	1196	tags=41%, list=33%, signal=56%
INTRINSIC PATHWAY FOR APOPTOSIS%REACTOME%R-HSA-109606.3	22	-0.4012498	-1.3029813	0.1425532	0.2733789	821	tags=50%, list=23%, signal=64%
RAS GTPASE BINDING%GOMF%GO:0017016	112	-0.29150262	-1.3028239	0.055837564	0.27322626	1077	tags=38%, list=30%, signal=53%
SCF(SKP2)-MEDIATED DEGRADATION OF P27 P21%REACTOME DATABASE ID RELEASE 72%187577	40	-0.35869846	-1.3022232	0.12184874	0.2737558	1114	tags=43%, list=31%, signal=61%
INTERLEUKIN-12 FAMILY SIGNALING%REACTOME%R-HSA-447115.5	29	-0.38510922	-1.3021479	0.124223605	0.27348915	379	tags=24%, list=11%, signal=27%
IL2-MEDIATED SIGNALING EVENTS%PATHWAY INTERACTION DATABASE NCI-NATURE CURATED DATA%IL2-MEDIATED SIGNALING EVENTS	20	-0.42652923	-1.3011963	0.13333334	0.274595	1226	tags=55%, list=34%, signal=83%
RESPIRATORY TUBE DEVELOPMENT%GOBP%GO:0030323	31	-0.37307528	-1.3011366	0.11037528	0.2742601	1102	tags=48%, list=31%, signal=69%
PROTEIN PHOSPHORYLATED AMINO ACID BINDING%GOMF%GO:0045309	24	-0.39380747	-1.300901	0.13179916	0.2742261	1226	tags=54%, list=34%, signal=82%
PI3K AKT SIGNALING IN CANCER%REACTOME%R-HSA-2219528.1	15	-0.456651	-1.300668	0.14011516	0.27418232	1226	tags=53%, list=34%, signal=80%
CYCLIN E ASSOCIATED EVENTS DURING G1 S TRANSITION%REACTOME DATABASE ID RELEASE 72%69202	42	-0.34960574	-1.3005043	0.101809956	0.2740537	1114	tags=43%, list=31%, signal=61%
NUCLEAR DNA-DIRECTED RNA POLYMERASE COMPLEX%GOCC%GO:0055029	19	-0.41575354	-1.3000494	0.13725491	0.274317	1264	tags=53%, list=35%, signal=81%
CYTOSKELETAL REGULATION BY RHO GTPASE%PANTHER PATHWAY%P00016	33	-0.3705674	-1.300035	0.103375524	0.27394935	1068	tags=52%, list=30%, signal=73%
ESTABLISHMENT OF CHROMOSOME LOCALIZATION%GOBP%GO:0051303	16	-0.44941133	-1.2999634	0.1595092	0.27367818	947	tags=44%, list=26%, signal=59%
ST_INTEGRIN_SIGNALING_PATHWAY%MSIGDB_C2%ST_INTEGRIN_SIGNALING_PATHWAY	27	-0.38624555	-1.2985353	0.11036036	0.2754929	1218	tags=59%, list=34%, signal=89%
TOLL LIKE RECEPTOR TLR6:TLR2 CASCADE%REACTOME%R-HSA-168188.1	30	-0.38276383	-1.2969917	0.124	0.2773558	824	tags=43%, list=23%, signal=56%
PLASMA MEMBRANE BOUNDED CELL PROJECTION MORPHOGENESIS%GOBP%GO:0120039	62	-0.31335008	-1.2969444	0.074418604	0.27703843	739	tags=32%, list=20%, signal=40%
REGULATION OF RUNX3 EXPRESSION AND ACTIVITY%REACTOME%R-HSA-8941858.1	39	-0.35198727	-1.2968696	0.12139918	0.2767111	1081	tags=44%, list=30%, signal=62%
GLUTATHIONE METABOLIC PROCESS%GOBP%GO:0006749	22	-0.40070674	-1.2963809	0.15106383	0.27710444	450	tags=32%, list=12%, signal=36%
REGULATION OF CELL DEVELOPMENT%GOBP%GO:0060284	187	-0.2609697	-1.295839	0.023136247	0.27748138	908	tags=34%, list=25%, signal=43%
SIGNALLING TO ERKS%REACTOME%R-HSA-187687.1	15	-0.4441178	-1.2943835	0.15286624	0.2794679	478	tags=33%, list=13%, signal=38%
MAPK FAMILY SIGNALING CASCADES%REACTOME%R-HSA-5683057.3	84	-0.29822743	-1.2941461	0.08520179	0.27941325	1100	tags=38%, list=30%, signal=54%
CYCLIN A:CDK2-ASSOCIATED EVENTS AT S PHASE ENTRY%REACTOME%R-HSA-69656.3	42	-0.34960574	-1.2931817	0.12253829	0.28049323	1114	tags=43%, list=31%, signal=61%
FILOPODIUM%GOCC%GO:0030175	28	-0.38418785	-1.2931308	0.13168724	0.28018692	1456	tags=71%, list=40%, signal=119%
PRE-MRNA BINDING%GOMF%GO:0036002	17	-0.4396322	-1.2926209	0.15863454	0.28061953	1711	tags=88%, list=47%, signal=167%
EXOCYTIC PROCESS%GOBP%GO:0140029	32	-0.37151164	-1.2921913	0.121681415	0.2809206	670	tags=34%, list=19%, signal=42%
HYDROLASE ACTIVITY, ACTING ON CARBON-NITROGEN (BUT NOT PEPTIDE) BONDS, IN LINEAR AMIDES%GOMF%GO:0016811	15	-0.44558987	-1.2921363	0.19700214	0.28059813	853	tags=40%, list=24%, signal=52%
REGULATION OF TRANS-SYNAPTIC SIGNALING%GOBP%GO:0099177	73	-0.30792028	-1.2915083	0.07603686	0.28113288	1096	tags=40%, list=30%, signal=56%
CILIARY PLASM%GOCC%GO:0097014	15	-0.44685364	-1.2909125	0.13590264	0.28166634	1158	tags=53%, list=32%, signal=78%
SUPRAMOLECULAR COMPLEX%GOCC%GO:0099080	226	-0.25261492	-1.2884624	0.0375	0.28500208	1205	tags=42%, list=33%, signal=59%
TOLL LIKE RECEPTOR 2 (TLR2) CASCADE%REACTOME%R-HSA-181438.1	30	-0.38276383	-1.2880365	0.12068965	0.28520587	824	tags=43%, list=23%, signal=56%
ANTI-INFLAMMATORY RESPONSE FAVOURING LEISHMANIA PARASITE INFECTION%REACTOME%R-HSA-9662851.1	23	-0.3952432	-1.2880087	0.1417004	0.2848525	493	tags=39%, list=14%, signal=45%
PLATELET ACTIVATION, SIGNALING AND AGGREGATION%REACTOME%R-HSA-76002.3	99	-0.2916659	-1.2871975	0.072093025	0.2856263	542	tags=27%, list=15%, signal=31%
AXONEME%GOCC%GO:0005930	15	-0.44685364	-1.2871686	0.15040651	0.28527495	1158	tags=53%, list=32%, signal=78%
RESPONSE TO PURINE-CONTAINING COMPOUND%GOBP%GO:0014074	21	-0.4050231	-1.2870072	0.14925373	0.28514418	1289	tags=57%, list=36%, signal=88%
GLI3 IS PROCESSED TO GLI3R BY THE PROTEASOME%REACTOME DATABASE ID RELEASE 72%5610785	44	-0.34343043	-1.2857494	0.109619685	0.28673542	1114	tags=41%, list=31%, signal=58%
HORMONE TRANSPORT%GOBP%GO:0009914	16	-0.4366408	-1.285556	0.13729508	0.28666535	864	tags=50%, list=24%, signal=65%
NEGATIVE REGULATION OF LOCOMOTION%GOBP%GO:0040013	56	-0.31639975	-1.2847347	0.103950106	0.28762564	689	tags=34%, list=19%, signal=41%
SUPRAMOLECULAR POLYMER%GOCC%GO:0099081	226	-0.25261492	-1.2835371	0.018421052	0.28900322	1205	tags=42%, list=33%, signal=59%
NEURON PROJECTION TERMINUS%GOCC%GO:0044306	35	-0.36353785	-1.2829936	0.13169643	0.28944898	1073	tags=46%, list=30%, signal=64%
AXON GUIDANCE%REACTOME%R-HSA-422475.6	167	-0.26987916	-1.2827344	0.052197803	0.2894307	1105	tags=38%, list=31%, signal=52%
BICELLULAR TIGHT JUNCTION%GOCC%GO:0005923	20	-0.41304657	-1.2826703	0.15448852	0.2891345	1245	tags=50%, list=35%, signal=76%
CHLORIDE TRANSMEMBRANE TRANSPORTER ACTIVITY%GOMF%GO:0015108	15	-0.4473797	-1.2819434	0.17536534	0.289882	390	tags=33%, list=11%, signal=37%
COLUMNAR/CUBOIDAL EPITHELIAL CELL DIFFERENTIATION%GOBP%GO:0002065	16	-0.4429128	-1.2810668	0.16297787	0.29096514	477	tags=31%, list=13%, signal=36%
GLYCEROLIPID CATABOLIC PROCESS%GOBP%GO:0046503	15	-0.43814567	-1.2810314	0.15587045	0.2906145	68	tags=20%, list=2%, signal=20%
DNA-DIRECTED RNA POLYMERASE COMPLEX%GOCC%GO:0000428	19	-0.41575354	-1.2807345	0.15966387	0.2906833	1264	tags=53%, list=35%, signal=81%
ADULT LOCOMOTORY BEHAVIOR%GOBP%GO:0008344	19	-0.41581327	-1.2801125	0.1513158	0.2912422	192	tags=21%, list=5%, signal=22%
MRNA METABOLIC PROCESS%GOBP%GO:0016071	195	-0.25990596	-1.2799947	0.030136986	0.29104942	1466	tags=48%, list=41%, signal=77%
RAS PATHWAY%PANTHER PATHWAY%P04393	33	-0.3627253	-1.2790455	0.13100436	0.29221827	1393	tags=61%, list=39%, signal=98%
SKELETAL MUSCLE ORGAN DEVELOPMENT%GOBP%GO:0060538	18	-0.4164176	-1.278888	0.15856236	0.29207042	1043	tags=56%, list=29%, signal=78%
REGULATION OF LIPID CATABOLIC PROCESS%GOBP%GO:0050994	15	-0.44460136	-1.2788056	0.17038539	0.2917944	689	tags=40%, list=19%, signal=49%
SM-LIKE PROTEIN FAMILY COMPLEX%GOCC%GO:0120114	41	-0.3385289	-1.2784076	0.12473118	0.2920527	1339	tags=51%, list=37%, signal=81%
AUF1 (HNRNP D0) BINDS AND DESTABILIZES MRNA%REACTOME%R-HSA-450408.3	43	-0.34404442	-1.27835	0.10643016	0.29174408	1081	tags=37%, list=30%, signal=52%
SMALL GTPASE BINDING%GOMF%GO:0031267	118	-0.27859133	-1.2782441	0.06733167	0.29150015	842	tags=31%, list=23%, signal=38%
PID_RAC1_REG_PATHWAY%MSIGDB_C2%PID_RAC1_REG_PATHWAY	15	-0.44256556	-1.2778957	0.17058824	0.2916649	733	tags=33%, list=20%, signal=42%
BETA-CATENIN BINDING%GOMF%GO:0008013	17	-0.43347633	-1.2777371	0.16849016	0.29152307	485	tags=29%, list=13%, signal=34%
SMALL NUCLEAR RIBONUCLEOPROTEIN COMPLEX%GOCC%GO:0030532	39	-0.33682558	-1.2775509	0.119469024	0.2914293	1339	tags=51%, list=37%, signal=81%
NEGATIVE REGULATION OF ERK1 AND ERK2 CASCADE%GOBP%GO:0070373	16	-0.43590418	-1.2774925	0.15432099	0.29112357	763	tags=50%, list=21%, signal=63%
REGULATION OF PROTEIN LOCALIZATION TO MEMBRANE%GOBP%GO:1905475	60	-0.31506202	-1.2772107	0.11085451	0.29118615	978	tags=47%, list=27%, signal=63%
ENZYME LINKED RECEPTOR PROTEIN SIGNALING PATHWAY%GOBP%GO:0007167	76	-0.2959202	-1.2768649	0.09090909	0.29139167	826	tags=36%, list=23%, signal=45%
NEGATIVE REGULATION OF CELL MIGRATION%GOBP%GO:0030336	47	-0.3366528	-1.2757407	0.11868132	0.29280964	689	tags=36%, list=19%, signal=44%
NEGATIVE REGULATION OF ION TRANSPORT%GOBP%GO:0043271	33	-0.35939708	-1.275592	0.12553191	0.29261586	866	tags=48%, list=24%, signal=63%
ROLE OF CALCINEURIN-DEPENDENT NFAT SIGNALING IN LYMPHOCYTES%PATHWAY INTERACTION DATABASE NCI-NATURE CURATED DATA%ROLE OF CALCINEURIN-DEPENDENT NFAT SIGNALING IN LYMPHOCYTES	22	-0.38810253	-1.2755349	0.16494845	0.29233667	1389	tags=59%, list=39%, signal=96%
REGULATION OF CARDIAC MUSCLE HYPERTROPHY%GOBP%GO:0010611	19	-0.41654608	-1.2751647	0.16176471	0.2925306	637	tags=32%, list=18%, signal=38%
CELL CHEMOTAXIS%GOBP%GO:0060326	32	-0.3603969	-1.274814	0.12527473	0.29264727	596	tags=44%, list=17%, signal=52%
ORGANIC CYCLIC COMPOUND CATABOLIC PROCESS%GOBP%GO:1901361	113	-0.28263426	-1.2745105	0.0548926	0.29274523	640	tags=26%, list=18%, signal=30%
REGULATION OF NEURON PROJECTION DEVELOPMENT%GOBP%GO:0010975	111	-0.28267157	-1.2737316	0.07323232	0.29353908	1164	tags=49%, list=32%, signal=70%
TRANSMEMBRANE RECEPTOR PROTEIN SERINE/THREONINE KINASE SIGNALING PATHWAY%GOBP%GO:0007178	23	-0.38364315	-1.2736821	0.15051547	0.29323027	826	tags=48%, list=23%, signal=62%
NF-KAPPAB BINDING%GOMF%GO:0051059	16	-0.4304122	-1.2730582	0.16949153	0.29380757	666	tags=31%, list=18%, signal=38%
LEISHMANIA PARASITE GROWTH AND SURVIVAL%REACTOME DATABASE ID RELEASE 72%9664433	23	-0.3952432	-1.2728425	0.16666667	0.29374063	493	tags=39%, list=14%, signal=45%
COPI-INDEPENDENT GOLGI-TO-ER RETROGRADE TRAFFIC%REACTOME%R-HSA-6811436.1	24	-0.38746774	-1.2724582	0.15337424	0.29393384	1191	tags=58%, list=33%, signal=87%
STRIATED MUSCLE TISSUE DEVELOPMENT%GOBP%GO:0014706	46	-0.330096	-1.2718109	0.1244898	0.29455373	620	tags=28%, list=17%, signal=34%
INOSITOL LIPID-MEDIATED SIGNALING%GOBP%GO:0048017	16	-0.4354048	-1.2715962	0.16812228	0.29448852	1301	tags=63%, list=36%, signal=97%
SUPRAMOLECULAR FIBER%GOCC%GO:0099512	226	-0.25261492	-1.2715387	0.020833334	0.29418394	1205	tags=42%, list=33%, signal=59%
REGULATION OF SYSTEM PROCESS%GOBP%GO:0044057	97	-0.28965285	-1.2700472	0.08571429	0.29616544	689	tags=28%, list=19%, signal=33%
SNARE BINDING%GOMF%GO:0000149	39	-0.34215325	-1.2696679	0.13232104	0.296376	937	tags=41%, list=26%, signal=55%
ALCOHOL METABOLIC PROCESS%GOBP%GO:0006066	84	-0.2936367	-1.2679974	0.08951407	0.29854587	600	tags=27%, list=17%, signal=32%
REGULATED EXOCYTOSIS%GOBP%GO:0045055	29	-0.36929235	-1.2678496	0.16157205	0.29839185	466	tags=31%, list=13%, signal=35%
MODULATION OF CHEMICAL SYNAPTIC TRANSMISSION%GOBP%GO:0050804	72	-0.29962373	-1.2675095	0.10368664	0.29855713	1096	tags=39%, list=30%, signal=55%
ORGANIC HYDROXY COMPOUND METABOLIC PROCESS%GOBP%GO:1901615	105	-0.28586182	-1.2662014	0.078947365	0.3002715	560	tags=26%, list=16%, signal=30%
PID_NFAT_3PATHWAY%MSIGDB_C2%PID_NFAT_3PATHWAY	25	-0.3870708	-1.2652687	0.15598291	0.30139178	1389	tags=56%, list=39%, signal=90%
PROTEIN SELF-ASSOCIATION%GOMF%GO:0043621	18	-0.42434236	-1.2630616	0.18297872	0.30456635	552	tags=39%, list=15%, signal=46%
REGULATION OF MUSCLE HYPERTROPHY%GOBP%GO:0014743	19	-0.41654608	-1.2624607	0.14107884	0.30516768	637	tags=32%, list=18%, signal=38%
FAT CELL DIFFERENTIATION%GOBP%GO:0045444	19	-0.4140541	-1.2620296	0.17213115	0.30546385	545	tags=32%, list=15%, signal=37%
INTERLEUKIN-1 SIGNALING%REACTOME DATABASE ID RELEASE 72%9020702	55	-0.3184038	-1.2613299	0.11633109	0.3062462	1114	tags=44%, list=31%, signal=62%
POSITIVE REGULATION OF INTRACELLULAR TRANSPORT%GOBP%GO:0032388	74	-0.29223025	-1.2603565	0.1040724	0.30752772	951	tags=41%, list=26%, signal=54%
LIPID TRANSPORTER ACTIVITY%GOMF%GO:0005319	30	-0.36636102	-1.2598749	0.15261044	0.30797312	332	tags=27%, list=9%, signal=29%
CELLULAR LIPID METABOLIC PROCESS%GOBP%GO:0044255	234	-0.24934049	-1.2598614	0.03380282	0.30759358	745	tags=29%, list=21%, signal=34%
REGULATION OF RAC1 ACTIVITY%PATHWAY INTERACTION DATABASE NCI-NATURE CURATED DATA%REGULATION OF RAC1 ACTIVITY	15	-0.4425656	-1.2587001	0.17910448	0.30913624	733	tags=33%, list=20%, signal=42%
FOREBRAIN DEVELOPMENT%GOBP%GO:0030900	52	-0.31723687	-1.2571545	0.14660831	0.31129557	534	tags=19%, list=15%, signal=22%
CELL PROJECTION MORPHOGENESIS%GOBP%GO:0048858	63	-0.3086479	-1.2570065	0.122969836	0.31110653	739	tags=32%, list=20%, signal=39%
HORMONE SECRETION%GOBP%GO:0046879	16	-0.4366408	-1.2566549	0.16293278	0.311297	864	tags=50%, list=24%, signal=65%
POSITIVE REGULATION OF SMALL MOLECULE METABOLIC PROCESS%GOBP%GO:0062013	39	-0.33693835	-1.2566233	0.14847161	0.3109559	689	tags=28%, list=19%, signal=34%
INNATE IMMUNE SYSTEM%REACTOME DATABASE ID RELEASE 72%168249	432	-0.22940752	-1.2563123	0.012383901	0.31106576	824	tags=31%, list=23%, signal=35%
FGF SIGNALING PATHWAY%PANTHER PATHWAY%P00021	32	-0.35750774	-1.2559788	0.15625	0.31118506	1301	tags=53%, list=36%, signal=82%
PURINE NUCLEOSIDE BISPHOSPHATE METABOLIC PROCESS%GOBP%GO:0034032	48	-0.32033837	-1.2540948	0.13215859	0.31392193	337	tags=21%, list=9%, signal=23%
POSITIVE REGULATION OF UBIQUITIN-DEPENDENT PROTEIN CATABOLIC PROCESS%GOBP%GO:2000060	32	-0.35815322	-1.2538646	0.16666667	0.31390524	720	tags=38%, list=20%, signal=46%
POLYOL BIOSYNTHETIC PROCESS%GOBP%GO:0046173	18	-0.4142342	-1.253358	0.18494624	0.31433284	117	tags=28%, list=3%, signal=29%
REGULATION OF NEUROGENESIS%GOBP%GO:0050767	154	-0.2632259	-1.2524163	0.059850372	0.31555116	908	tags=36%, list=25%, signal=46%
PROTEIN CATABOLIC PROCESS%GOBP%GO:0030163	187	-0.25227982	-1.2516702	0.062189054	0.31644714	1017	tags=34%, list=28%, signal=45%
ENDOCYTIC VESICLE%GOCC%GO:0030139	88	-0.2859267	-1.2502369	0.11435523	0.31837595	683	tags=36%, list=19%, signal=44%
PROGRAMMED CELL DEATH%REACTOME%R-HSA-5357801.2	96	-0.28271455	-1.2500887	0.08888889	0.31822363	1092	tags=41%, list=30%, signal=57%
REGULATION OF ALTERNATIVE MRNA SPLICING, VIA SPLICEOSOME%GOBP%GO:0000381	24	-0.37764546	-1.2491322	0.16313559	0.31930113	1330	tags=50%, list=37%, signal=79%
TRANSPORT ALONG MICROTUBULE%GOBP%GO:0010970	48	-0.32473922	-1.2490249	0.14519428	0.31906864	1167	tags=46%, list=32%, signal=67%
AXON TERMINUS%GOCC%GO:0043679	33	-0.35097766	-1.2487658	0.1388889	0.31910357	1073	tags=45%, list=30%, signal=64%
WNT SIGNALING PATHWAY AND PLURIPOTENCY%WIKIPATHWAYS_20200310%WP723%MUS MUSCULUS	15	-0.436911	-1.2485559	0.18181819	0.3190506	1416	tags=73%, list=39%, signal=120%
MICROTUBULE-BASED TRANSPORT%GOBP%GO:0099111	48	-0.32473922	-1.2482258	0.13747229	0.31919804	1167	tags=46%, list=32%, signal=67%
OXIDOREDUCTASE ACTIVITY, ACTING ON THE CH-CH GROUP OF DONORS%GOMF%GO:0016627	30	-0.36246622	-1.2479793	0.16556291	0.31918415	872	tags=33%, list=24%, signal=44%
BEHAVIOR%GOBP%GO:0007610	90	-0.29435343	-1.2475787	0.12	0.3195018	316	tags=20%, list=9%, signal=21%
RECEPTOR METABOLIC PROCESS%GOBP%GO:0043112	33	-0.35690168	-1.2474712	0.17084283	0.3192774	757	tags=45%, list=21%, signal=57%
RESPIRATORY SYSTEM DEVELOPMENT%GOBP%GO:0060541	32	-0.3519503	-1.2460388	0.15126051	0.32127702	792	tags=34%, list=22%, signal=44%
REGULATION OF POTASSIUM ION TRANSPORT%GOBP%GO:0043266	19	-0.40382335	-1.2456975	0.18816067	0.32141674	1166	tags=63%, list=32%, signal=93%
APICAL PART OF CELL%GOCC%GO:0045177	85	-0.2861059	-1.2455734	0.1040724	0.32120663	596	tags=29%, list=17%, signal=34%
COPII-MEDIATED VESICLE TRANSPORT%REACTOME%R-HSA-204005.4	35	-0.3430649	-1.2449362	0.14533623	0.3218534	937	tags=31%, list=26%, signal=42%
PID_ILK_PATHWAY%MSIGDB_C2%PID_ILK_PATHWAY	22	-0.38358614	-1.2439947	0.17429194	0.32304114	1099	tags=50%, list=30%, signal=71%
MEMORY%GOBP%GO:0007613	16	-0.4191332	-1.243825	0.21063395	0.32295543	238	tags=25%, list=7%, signal=27%
EPITHELIAL CELL PROLIFERATION%GOBP%GO:0050673	17	-0.42433158	-1.2433866	0.17012449	0.3232876	593	tags=35%, list=16%, signal=42%
NEUTROPHIL DEGRANULATION%REACTOME%R-HSA-6798695.2	264	-0.24255165	-1.243097	0.042105265	0.32335743	765	tags=29%, list=21%, signal=34%
FATTY ACID METABOLISM%REACTOME DATABASE ID RELEASE 72%8978868	76	-0.2951012	-1.242763	0.104166664	0.32348835	368	tags=22%, list=10%, signal=24%
NUCLEOSIDE BISPHOSPHATE METABOLIC PROCESS%GOBP%GO:0033865	48	-0.32033837	-1.2423886	0.14978904	0.32370517	337	tags=21%, list=9%, signal=23%
MEMBRANE LIPID CATABOLIC PROCESS%GOBP%GO:0046466	16	-0.42036504	-1.2422782	0.2099792	0.32347962	505	tags=38%, list=14%, signal=43%
SKELETAL MUSCLE TISSUE DEVELOPMENT%GOBP%GO:0007519	18	-0.4164176	-1.2409178	0.18290259	0.32540953	1043	tags=56%, list=29%, signal=78%
PHOSPHATASE BINDING%GOMF%GO:0019902	56	-0.3117062	-1.2400935	0.14516129	0.32640964	912	tags=34%, list=25%, signal=45%
SYNAPTIC VESICLE CYCLE%GOBP%GO:0099504	28	-0.36944622	-1.2399867	0.14767933	0.32620957	1559	tags=71%, list=43%, signal=125%
PROTEIN POLYMERIZATION%GOBP%GO:0051258	31	-0.3547432	-1.2394342	0.18647541	0.32680434	1190	tags=48%, list=33%, signal=72%
CELL PROJECTION ASSEMBLY%GOBP%GO:0030031	54	-0.31744152	-1.2385377	0.12676056	0.3279281	1190	tags=52%, list=33%, signal=76%
INTERACTION WITH HOST%GOBP%GO:0051701	25	-0.37352046	-1.2383761	0.15966387	0.3278005	694	tags=36%, list=19%, signal=44%
MUSCLE TISSUE DEVELOPMENT%GOBP%GO:0060537	48	-0.31819952	-1.2379646	0.14583333	0.32808316	620	tags=27%, list=17%, signal=32%
CILIUM ASSEMBLY%GOBP%GO:0060271	21	-0.39218426	-1.2370163	0.20491803	0.32933435	1190	tags=62%, list=33%, signal=92%
SULFUR COMPOUND METABOLIC PROCESS%GOBP%GO:0006790	102	-0.27423242	-1.2341907	0.09443099	0.3337755	752	tags=27%, list=21%, signal=34%
AMEBOIDAL-TYPE CELL MIGRATION%GOBP%GO:0001667	31	-0.35241973	-1.2338957	0.16633266	0.33384848	689	tags=42%, list=19%, signal=51%
FLAVIN ADENINE DINUCLEOTIDE BINDING%GOMF%GO:0050660	30	-0.35760117	-1.2338909	0.15198238	0.3334446	768	tags=33%, list=21%, signal=42%
NERVOUS SYSTEM DEVELOPMENT%REACTOME DATABASE ID RELEASE 72%9675108	170	-0.25467947	-1.2338736	0.06596306	0.33306527	1105	tags=38%, list=31%, signal=52%
AMMONIUM ION METABOLIC PROCESS%GOBP%GO:0097164	40	-0.32922897	-1.2337985	0.15315315	0.33277288	250	tags=25%, list=7%, signal=27%
PROTEIN DOMAIN SPECIFIC BINDING%GOMF%GO:0019904	221	-0.24673139	-1.2332996	0.0530504	0.333257	1118	tags=40%, list=31%, signal=54%
INTEGRIN-MEDIATED CELL ADHESION%WIKIPATHWAYS_20200310%WP6%MUS MUSCULUS	37	-0.3358057	-1.2331249	0.17099567	0.3331821	792	tags=38%, list=22%, signal=48%
SIGNALING BY FGFR2%REACTOME%R-HSA-5654738.2	20	-0.3892048	-1.2321179	0.19583334	0.3344878	1516	tags=60%, list=42%, signal=103%
REGULATION OF PHOSPHOLIPID METABOLIC PROCESS%GOBP%GO:1903725	21	-0.3910959	-1.2320651	0.19238476	0.3341806	457	tags=29%, list=13%, signal=33%
SPLICEOSOMAL SNRNP COMPLEX%GOCC%GO:0097525	37	-0.33944425	-1.2315798	0.1521739	0.33454505	1339	tags=51%, list=37%, signal=81%
COENZYME METABOLIC PROCESS%GOBP%GO:0006732	133	-0.26539302	-1.2306675	0.08801956	0.3357028	860	tags=34%, list=24%, signal=43%
PEROXISOMAL PART%GOCC%GO:0044439	35	-0.3414605	-1.2296025	0.17473684	0.33716866	869	tags=40%, list=24%, signal=52%
CHEMOTAXIS%GOBP%GO:0006935	60	-0.29995286	-1.2287337	0.13399504	0.3382065	739	tags=40%, list=20%, signal=49%
HALLMARK_COAGULATION%MSIGDB_C2%HALLMARK_COAGULATION	32	-0.34171304	-1.2276204	0.17510548	0.33972526	465	tags=34%, list=13%, signal=39%
ADULT BEHAVIOR%GOBP%GO:0030534	21	-0.39005706	-1.2274245	0.21902655	0.3396598	1321	tags=57%, list=37%, signal=90%
CELLULAR RESPONSE TO HYDROGEN PEROXIDE%GOBP%GO:0070301	19	-0.40271568	-1.2273008	0.21341464	0.33946246	666	tags=47%, list=18%, signal=58%
TRYPTOPHAN METABOLISM%WIKIPATHWAYS_20200310%WP79%MUS MUSCULUS	15	-0.432637	-1.2265108	0.21456693	0.3405178	1502	tags=67%, list=42%, signal=114%
INTERLEUKIN-1 FAMILY SIGNALING%REACTOME%R-HSA-446652.7	70	-0.28926408	-1.2251151	0.138322	0.34259346	1114	tags=41%, list=31%, signal=59%
MITOCHONDRIAL INTERMEMBRANE SPACE%GOCC%GO:0005758	32	-0.3477042	-1.2242208	0.16129032	0.34375685	864	tags=34%, list=24%, signal=45%
BIOCARTA_MET_PATHWAY%MSIGDB_C2%BIOCARTA_MET_PATHWAY	18	-0.40556845	-1.2225287	0.18712273	0.34635863	1269	tags=56%, list=35%, signal=85%
WNT%IOB%WNT	26	-0.36500424	-1.2219326	0.20631579	0.34702212	1416	tags=62%, list=39%, signal=101%
MITOTIC G2-G2 M PHASES%REACTOME DATABASE ID RELEASE 72%453274	77	-0.28468078	-1.2215039	0.13404255	0.34736428	1190	tags=43%, list=33%, signal=63%
PHOSPHATIDYLINOSITOL-MEDIATED SIGNALING%GOBP%GO:0048015	15	-0.42015487	-1.2178502	0.22792608	0.35350266	1301	tags=60%, list=36%, signal=93%
CELLULAR PROTEIN COMPLEX DISASSEMBLY%GOBP%GO:0043624	18	-0.41372675	-1.2172989	0.22520661	0.35406393	1061	tags=56%, list=29%, signal=78%
NEGATIVE REGULATION OF NEURON PROJECTION DEVELOPMENT%GOBP%GO:0010977	33	-0.34008503	-1.2172514	0.1625	0.35372868	1120	tags=55%, list=31%, signal=78%
GTPASE BINDING%GOMF%GO:0051020	155	-0.25637534	-1.217083	0.10268949	0.35362712	1077	tags=35%, list=30%, signal=48%
RNA SPLICING, VIA TRANSESTERIFICATION REACTIONS WITH BULGED ADENOSINE AS NUCLEOPHILE%GOBP%GO:0000377	86	-0.27682662	-1.2168832	0.12880562	0.3535699	1366	tags=47%, list=38%, signal=73%
RIBONUCLEOSIDE METABOLIC PROCESS%GOBP%GO:0009119	33	-0.34091577	-1.2157322	0.19181034	0.35524774	641	tags=27%, list=18%, signal=33%
SPHINGOLIPID CATABOLIC PROCESS%GOBP%GO:0030149	16	-0.42036504	-1.2153523	0.22154471	0.35547745	505	tags=38%, list=14%, signal=43%
PHOSPHORIC ESTER HYDROLASE ACTIVITY%GOMF%GO:0042578	95	-0.27566326	-1.2140975	0.15186916	0.35735124	1070	tags=42%, list=30%, signal=58%
IL-2 SIGNALING PATHWAY%WIKIPATHWAYS_20200310%WP450%MUS MUSCULUS	37	-0.3360588	-1.2138135	0.17660551	0.35744822	1269	tags=46%, list=35%, signal=70%
PROTEASOMAL PROTEIN CATABOLIC PROCESS%GOBP%GO:0010498	90	-0.2781861	-1.2128688	0.12984055	0.35873723	1114	tags=37%, list=31%, signal=52%
PROTEOLYSIS INVOLVED IN CELLULAR PROTEIN CATABOLIC PROCESS%GOBP%GO:0051603	163	-0.25233266	-1.2121463	0.08629441	0.35965523	1017	tags=34%, list=28%, signal=45%
ENDOTHELIUM DEVELOPMENT%GOBP%GO:0003158	21	-0.38706365	-1.2118106	0.20430107	0.35984328	1262	tags=57%, list=35%, signal=87%
MEMBRANE MICRODOMAIN%GOCC%GO:0098857	125	-0.26265344	-1.2105247	0.125	0.36189246	493	tags=23%, list=14%, signal=26%
NEGATIVE REGULATION OF NEURON DIFFERENTIATION%GOBP%GO:0045665	43	-0.31903094	-1.2104102	0.17864923	0.3616923	1120	tags=49%, list=31%, signal=70%
SIGNALING BY RHO GTPASES%REACTOME%R-HSA-194315.4	130	-0.2613633	-1.209241	0.10886076	0.36334455	1190	tags=48%, list=33%, signal=70%
ST_B_CELL_ANTIGEN_RECEPTOR%MSIGDB_C2%ST_B_CELL_ANTIGEN_RECEPTOR	16	-0.41409585	-1.2090901	0.2297593	0.36319134	1100	tags=50%, list=30%, signal=72%
RIBONUCLEOSIDE BISPHOSPHATE METABOLIC PROCESS%GOBP%GO:0033875	48	-0.32033837	-1.2084402	0.16122004	0.36396313	337	tags=21%, list=9%, signal=23%
POSITIVE REGULATION OF LIPID TRANSPORT%GOBP%GO:0032370	17	-0.41318992	-1.2083675	0.20558882	0.36366856	212	tags=18%, list=6%, signal=19%
RNA POLYMERASE II TRANSCRIBES SNRNA GENES%REACTOME%R-HSA-6807505.2	18	-0.39409322	-1.2080835	0.20518358	0.36376432	1264	tags=50%, list=35%, signal=77%
REGULATION OF CALCIUM ION-DEPENDENT EXOCYTOSIS%GOBP%GO:0017158	16	-0.4174074	-1.2072709	0.2235529	0.3648048	1530	tags=81%, list=42%, signal=140%
VESICLE COAT%GOCC%GO:0030120	34	-0.33138138	-1.207042	0.17826086	0.3647901	679	tags=29%, list=19%, signal=36%
HEDGEHOG SIGNALING EVENTS MEDIATED BY GLI PROTEINS%PATHWAY INTERACTION DATABASE NCI-NATURE CURATED DATA%HEDGEHOG SIGNALING EVENTS MEDIATED BY GLI PROTEINS	17	-0.3963676	-1.2056875	0.24159664	0.36677969	363	tags=29%, list=10%, signal=33%
MICROBODY PART%GOCC%GO:0044438	35	-0.3414605	-1.2052759	0.1942605	0.3671339	869	tags=40%, list=24%, signal=52%
LEPTIN%IOB%LEPTIN	22	-0.3760285	-1.2043507	0.19189766	0.36845383	1226	tags=41%, list=34%, signal=62%
HALLMARK_GLYCOLYSIS%MSIGDB_C2%HALLMARK_GLYCOLYSIS	76	-0.2818113	-1.2031065	0.1495327	0.3703052	512	tags=22%, list=14%, signal=26%
RNA POLYMERASE BINDING%GOMF%GO:0070063	16	-0.40954113	-1.2027382	0.20661157	0.37061295	1045	tags=56%, list=29%, signal=79%
IFN-GAMMA PATHWAY%PATHWAY INTERACTION DATABASE NCI-NATURE CURATED DATA%IFN-GAMMA PATHWAY	20	-0.3825543	-1.2023915	0.21384929	0.37082732	792	tags=30%, list=22%, signal=38%
PROTEIN KINASE A BINDING%GOMF%GO:0051018	15	-0.42257535	-1.2023625	0.20404041	0.37045586	1383	tags=73%, list=38%, signal=118%
IL-5 SIGNALING PATHWAY%WIKIPATHWAYS_20200310%WP151%MUS MUSCULUS	39	-0.32513732	-1.2016742	0.17118998	0.37133488	792	tags=36%, list=22%, signal=45%
PROTEIN-CONTAINING COMPLEX DISASSEMBLY%GOBP%GO:0032984	40	-0.32604298	-1.2013105	0.19594595	0.37159738	951	tags=40%, list=26%, signal=54%
BRANCHING MORPHOGENESIS OF AN EPITHELIAL TUBE%GOBP%GO:0048754	16	-0.41694236	-1.2005427	0.2196162	0.37262186	460	tags=38%, list=13%, signal=43%
G2 M TRANSITION%REACTOME DATABASE ID RELEASE 72%69275	77	-0.28468078	-1.200348	0.17924528	0.37257585	1190	tags=43%, list=33%, signal=63%
TRANSCRIPTION, DNA-TEMPLATED%GOBP%GO:0006351	55	-0.29488072	-1.2002513	0.14660831	0.37232935	1015	tags=44%, list=28%, signal=60%
POSTSYNAPSE ORGANIZATION%GOBP%GO:0099173	19	-0.3854704	-1.200031	0.20675105	0.37232503	734	tags=37%, list=20%, signal=46%
STEROID BINDING%GOMF%GO:0005496	20	-0.3916178	-1.1986393	0.23138833	0.3744334	189	tags=20%, list=5%, signal=21%
TAXIS%GOBP%GO:0042330	60	-0.29995286	-1.1984527	0.17510548	0.37434107	739	tags=40%, list=20%, signal=49%
MRNA SPLICING, VIA SPLICEOSOME%GOBP%GO:0000398	86	-0.27682662	-1.1978605	0.16273585	0.37503713	1366	tags=47%, list=38%, signal=73%
PID_HEDGEHOG_GLI_PATHWAY%MSIGDB_C2%PID_HEDGEHOG_GLI_PATHWAY	17	-0.39636764	-1.1975998	0.25416666	0.37512523	363	tags=29%, list=10%, signal=33%
RESPONSE TO OXIDATIVE STRESS%GOBP%GO:0006979	123	-0.25958595	-1.1970184	0.12105263	0.37572885	744	tags=31%, list=21%, signal=38%
RNA SPLICING, VIA TRANSESTERIFICATION REACTIONS%GOBP%GO:0000375	86	-0.27682662	-1.1969992	0.1459854	0.37533	1366	tags=47%, list=38%, signal=73%
COSTIMULATION BY THE CD28 FAMILY%REACTOME%R-HSA-388841.2	19	-0.38984737	-1.1967992	0.25625	0.37530175	1041	tags=42%, list=29%, signal=59%
INTEGRIN-LINKED KINASE SIGNALING%PATHWAY INTERACTION DATABASE NCI-NATURE CURATED DATA%INTEGRIN-LINKED KINASE SIGNALING	22	-0.38358614	-1.1966004	0.20168068	0.37519902	1099	tags=50%, list=30%, signal=71%
ENDONUCLEASE ACTIVITY%GOMF%GO:0004519	23	-0.37421736	-1.196391	0.22792608	0.3751521	666	tags=26%, list=18%, signal=32%
ORGANOPHOSPHATE ESTER TRANSPORT%GOBP%GO:0015748	19	-0.39248773	-1.1940546	0.24180327	0.37910566	332	tags=26%, list=9%, signal=29%
CERAMIDE SIGNALING PATHWAY%PATHWAY INTERACTION DATABASE NCI-NATURE CURATED DATA%CERAMIDE SIGNALING PATHWAY	21	-0.3801199	-1.193221	0.222	0.38024843	821	tags=43%, list=23%, signal=55%
REGULATION OF GLIOGENESIS%GOBP%GO:0014013	26	-0.3625683	-1.193014	0.23382045	0.38025525	838	tags=42%, list=23%, signal=55%
MAPK6 MAPK4 SIGNALING%REACTOME DATABASE ID RELEASE 72%5687128	47	-0.30736047	-1.1925942	0.17995444	0.3806337	1081	tags=38%, list=30%, signal=54%
RECEPTOR INTERNALIZATION%GOBP%GO:0031623	23	-0.37079972	-1.1925328	0.21384929	0.3803211	757	tags=48%, list=21%, signal=60%
POSITIVE REGULATION OF RNA SPLICING%GOBP%GO:0033120	21	-0.3786806	-1.1925111	0.19958848	0.37992373	1465	tags=52%, list=41%, signal=88%
TISSUE HOMEOSTASIS%GOBP%GO:0001894	34	-0.3375642	-1.1917994	0.2012987	0.3809035	450	tags=24%, list=12%, signal=27%
MEMBRANE REGION%GOCC%GO:0098589	130	-0.25570488	-1.1912019	0.115869015	0.38168502	493	tags=22%, list=14%, signal=25%
REGULATION OF POTASSIUM ION TRANSMEMBRANE TRANSPORT%GOBP%GO:1901379	15	-0.42113608	-1.1910391	0.24032587	0.38151997	655	tags=47%, list=18%, signal=57%
PID_TXA2PATHWAY%MSIGDB_C2%PID_TXA2PATHWAY	25	-0.36082533	-1.1907237	0.21516393	0.38171834	1319	tags=68%, list=37%, signal=106%
PID_P75_NTR_PATHWAY%MSIGDB_C2%PID_P75_NTR_PATHWAY	26	-0.3563791	-1.1902728	0.23578948	0.3821648	689	tags=31%, list=19%, signal=38%
PHOSPHOPROTEIN BINDING%GOMF%GO:0051219	37	-0.3279566	-1.190088	0.20353982	0.38207152	1149	tags=46%, list=32%, signal=67%
UCH PROTEINASES%REACTOME DATABASE ID RELEASE 72%5689603	51	-0.30052096	-1.1897762	0.19002375	0.38223562	1139	tags=43%, list=32%, signal=62%
EPITHELIAL CELL DEVELOPMENT%GOBP%GO:0002064	40	-0.31889454	-1.1891103	0.18478261	0.38305876	984	tags=43%, list=27%, signal=58%
TRANSMEMBRANE SIGNALING RECEPTOR ACTIVITY%GOMF%GO:0004888	27	-0.3549149	-1.1888043	0.23706897	0.38318956	165	tags=22%, list=5%, signal=23%
NUCLEOBASE METABOLIC PROCESS%GOBP%GO:0009112	20	-0.38143727	-1.1883935	0.2107438	0.3834853	792	tags=45%, list=22%, signal=57%
POSITIVE REGULATION OF PROTEIN MODIFICATION BY SMALL PROTEIN CONJUGATION OR REMOVAL%GOBP%GO:1903322	36	-0.32906595	-1.1882402	0.21377672	0.38336292	1218	tags=53%, list=34%, signal=79%
APC C:CDH1 MEDIATED DEGRADATION OF CDC20 AND OTHER APC C:CDH1 TARGETED PROTEINS IN LATE MITOSIS EARLY G1%REACTOME%R-HSA-174178.2	40	-0.32007065	-1.1882234	0.23255815	0.38297215	1081	tags=40%, list=30%, signal=56%
OXIDOREDUCTASE ACTIVITY%GOMF%GO:0016491	262	-0.2311522	-1.1872565	0.077562325	0.3843477	630	tags=23%, list=17%, signal=26%
PID_ERBB1_RECEPTOR_PROXIMAL_PATHWAY%MSIGDB_C2%PID_ERBB1_RECEPTOR_PROXIMAL_PATHWAY	16	-0.4085042	-1.1870195	0.26035503	0.38438517	1226	tags=56%, list=34%, signal=85%
PEPTIDASE ACTIVITY, ACTING ON L-AMINO ACID PEPTIDES%GOMF%GO:0070011	127	-0.25156683	-1.1862018	0.13846155	0.3854786	861	tags=36%, list=24%, signal=46%
P75(NTR)-MEDIATED SIGNALING%PATHWAY INTERACTION DATABASE NCI-NATURE CURATED DATA%P75(NTR)-MEDIATED SIGNALING	26	-0.3563791	-1.1859896	0.22340426	0.38544065	689	tags=31%, list=19%, signal=38%
COFACTOR METABOLIC PROCESS%GOBP%GO:0051186	195	-0.2383927	-1.1858582	0.09390863	0.3852844	621	tags=25%, list=17%, signal=28%
REGULATION OF CALCIUM ION TRANSPORT INTO CYTOSOL%GOBP%GO:0010522	22	-0.37656248	-1.1858482	0.20971303	0.38486877	620	tags=50%, list=17%, signal=60%
HALLMARK_PI3K_AKT_MTOR_SIGNALING%MSIGDB_C2%HALLMARK_PI3K_AKT_MTOR_SIGNALING	48	-0.30101535	-1.1857258	0.16744186	0.38467598	1235	tags=63%, list=34%, signal=94%
CEREBRAL CORTEX DEVELOPMENT%GOBP%GO:0021987	23	-0.36936244	-1.185153	0.21367522	0.38533935	534	tags=26%, list=15%, signal=30%
REGULATION OF NEURON APOPTOTIC PROCESS%GOBP%GO:0043523	64	-0.28741702	-1.183346	0.17570499	0.3882139	534	tags=25%, list=15%, signal=29%
TRANSCRIPTIONAL REGULATION BY RUNX3%REACTOME DATABASE ID RELEASE 72%8878159	44	-0.31133473	-1.1831294	0.21064301	0.3882074	1096	tags=41%, list=30%, signal=58%
THROMBOXANE A2 RECEPTOR SIGNALING%PATHWAY INTERACTION DATABASE NCI-NATURE CURATED DATA%THROMBOXANE A2 RECEPTOR SIGNALING	25	-0.36082527	-1.1803555	0.23651452	0.39326155	1319	tags=68%, list=37%, signal=106%
POSITIVE REGULATION OF GTPASE ACTIVITY%GOBP%GO:0043547	48	-0.30240032	-1.1795545	0.17123288	0.39439976	540	tags=23%, list=15%, signal=27%
HALLMARK_COMPLEMENT%MSIGDB_C2%HALLMARK_COMPLEMENT	66	-0.28523228	-1.1792624	0.175	0.3945246	634	tags=33%, list=18%, signal=40%
POSITIVE REGULATION OF CELLULAR COMPONENT BIOGENESIS%GOBP%GO:0044089	132	-0.2509084	-1.1788892	0.15617129	0.3947807	873	tags=33%, list=24%, signal=41%
REGULATION OF LIPID METABOLIC PROCESS%GOBP%GO:0019216	85	-0.27325213	-1.1788456	0.16173121	0.39443502	596	tags=26%, list=17%, signal=30%
MACROMOLECULE DEACYLATION%GOBP%GO:0098732	17	-0.38227323	-1.1781119	0.24439919	0.39535922	923	tags=41%, list=26%, signal=55%
ANATOMICAL STRUCTURE HOMEOSTASIS%GOBP%GO:0060249	54	-0.29784852	-1.1777433	0.19256018	0.39563644	724	tags=28%, list=20%, signal=34%
CELLULAR RESPONSE TO ENDOGENOUS STIMULUS%GOBP%GO:0071495	178	-0.24062976	-1.1776706	0.10913706	0.39535537	848	tags=31%, list=24%, signal=39%
RESPONSE TO ACID CHEMICAL%GOBP%GO:0001101	43	-0.3162921	-1.1774217	0.21266969	0.39542648	1092	tags=42%, list=30%, signal=59%
POSITIVE REGULATION OF CYTOSOLIC CALCIUM ION CONCENTRATION%GOBP%GO:0007204	35	-0.33078054	-1.1767967	0.19791667	0.39624262	675	tags=37%, list=19%, signal=45%
SIGNALING OF HEPATOCYTE GROWTH FACTOR RECEPTOR%WIKIPATHWAYS_20200310%WP193%MUS MUSCULUS	16	-0.3973536	-1.1757221	0.23076923	0.3978695	1262	tags=56%, list=35%, signal=86%
CERAMIDE METABOLIC PROCESS%GOBP%GO:0006672	24	-0.36353806	-1.1756623	0.23974082	0.3975395	316	tags=25%, list=9%, signal=27%
EGF RECEPTOR (ERBB1) SIGNALING PATHWAY%PATHWAY INTERACTION DATABASE NCI-NATURE CURATED DATA%EGF RECEPTOR (ERBB1) SIGNALING PATHWAY	16	-0.4085042	-1.1756415	0.2485323	0.39714313	1226	tags=56%, list=34%, signal=85%
MAGNESIUM ION BINDING%GOMF%GO:0000287	70	-0.28270492	-1.17537	0.16705337	0.397251	1161	tags=56%, list=32%, signal=81%
CELLULAR ALDEHYDE METABOLIC PROCESS%GOBP%GO:0006081	26	-0.35651204	-1.1753608	0.22633745	0.3968345	864	tags=46%, list=24%, signal=60%
PROTEIN TYROSINE PHOSPHATASE ACTIVITY%GOMF%GO:0004725	22	-0.37796575	-1.1752985	0.25955734	0.39652708	310	tags=23%, list=9%, signal=25%
MEMBRANE RAFT%GOCC%GO:0045121	124	-0.25569916	-1.1750945	0.165	0.3965271	493	tags=23%, list=14%, signal=25%
CARBOHYDRATE METABOLISM%REACTOME DATABASE ID RELEASE 72%71387	102	-0.26091984	-1.1741997	0.16546762	0.3978438	1032	tags=38%, list=29%, signal=52%
HEAD DEVELOPMENT%GOBP%GO:0060322	94	-0.26584408	-1.1736305	0.17621145	0.39851096	534	tags=20%, list=15%, signal=23%
PID_IFNG_PATHWAY%MSIGDB_C2%PID_IFNG_PATHWAY	20	-0.38255432	-1.1734635	0.2620545	0.39839134	792	tags=30%, list=22%, signal=38%
ARF6 TRAFFICKING EVENTS%PATHWAY INTERACTION DATABASE NCI-NATURE CURATED DATA%ARF6 TRAFFICKING EVENTS	23	-0.3687337	-1.1731342	0.25591397	0.39864242	878	tags=52%, list=24%, signal=69%
HALLMARK_APICAL_JUNCTION%MSIGDB_C2%HALLMARK_APICAL_JUNCTION	49	-0.30471995	-1.1725316	0.20971303	0.39930117	844	tags=37%, list=23%, signal=47%
PID_ARF6_TRAFFICKING_PATHWAY%MSIGDB_C2%PID_ARF6_TRAFFICKING_PATHWAY	23	-0.3687337	-1.1723082	0.23874755	0.39930433	878	tags=52%, list=24%, signal=69%
REGULATION OF TRANSPORT%GOBP%GO:0051049	446	-0.21485044	-1.1720363	0.0397351	0.39938688	706	tags=26%, list=20%, signal=29%
INTERLEUKIN SIGNALING PATHWAY%PANTHER PATHWAY%P00036	16	-0.3982137	-1.1717606	0.2658228	0.399492	1759	tags=88%, list=49%, signal=170%
NEGATIVE REGULATION OF PROTEIN COMPLEX DISASSEMBLY%GOBP%GO:0043242	21	-0.37075496	-1.1696225	0.26708075	0.4032536	926	tags=48%, list=26%, signal=64%
RESPONSE TO REACTIVE OXYGEN SPECIES%GOBP%GO:0000302	58	-0.29381353	-1.1690214	0.18978103	0.40402845	693	tags=41%, list=19%, signal=50%
THE ROLE OF GTSE1 IN G2 M PROGRESSION AFTER G2 CHECKPOINT%REACTOME%R-HSA-8852276.2	42	-0.31453338	-1.1690086	0.21940929	0.40361178	1081	tags=38%, list=30%, signal=54%
NEURON TO NEURON SYNAPSE%GOCC%GO:0098984	95	-0.26859286	-1.1684313	0.2091954	0.40428385	1092	tags=38%, list=30%, signal=53%
RENAL SYSTEM PROCESS%GOBP%GO:0003014	16	-0.39921242	-1.1671374	0.27201566	0.40635502	560	tags=50%, list=16%, signal=59%
SOMATODENDRITIC COMPARTMENT%GOCC%GO:0036477	207	-0.23205003	-1.1667607	0.112860896	0.40665647	895	tags=30%, list=25%, signal=38%
SIGNALING BY FGFR%REACTOME%R-HSA-190236.2	21	-0.3754079	-1.1667151	0.24643585	0.40631345	1516	tags=57%, list=42%, signal=98%
NUCLEIC ACID-TEMPLATED TRANSCRIPTION%GOBP%GO:0097659	55	-0.29488072	-1.1661388	0.19777778	0.40704772	1015	tags=44%, list=28%, signal=60%
REGULATION OF MRNA METABOLIC PROCESS%GOBP%GO:1903311	85	-0.26846394	-1.1647276	0.19248827	0.40937942	1089	tags=32%, list=30%, signal=44%
PROTEIN LOCALIZATION TO CELL PERIPHERY%GOBP%GO:1990778	58	-0.2885048	-1.1639766	0.20535715	0.4103982	937	tags=33%, list=26%, signal=44%
EPITHELIAL TUBE MORPHOGENESIS%GOBP%GO:0060562	41	-0.31572226	-1.1622626	0.23820755	0.41337594	615	tags=29%, list=17%, signal=35%
REGULATION OF SMALL GTPASE MEDIATED SIGNAL TRANSDUCTION%GOBP%GO:0051056	44	-0.31095585	-1.1618731	0.23943663	0.4137178	605	tags=25%, list=17%, signal=30%
AUTOPHAGY%REACTOME%R-HSA-9612973.1	54	-0.2917077	-1.1615779	0.203125	0.41386625	1373	tags=56%, list=38%, signal=88%
ORGANIC ACID BINDING%GOMF%GO:0043177	53	-0.28936106	-1.1608806	0.20319635	0.41481704	486	tags=25%, list=13%, signal=28%
TRANSCRIPTIONAL REGULATION BY RUNX2%REACTOME DATABASE ID RELEASE 72%8878166	50	-0.30278158	-1.1606915	0.2271715	0.41477984	1114	tags=44%, list=31%, signal=63%
REGULATION OF PHOSPHATASE ACTIVITY%GOBP%GO:0010921	22	-0.36851835	-1.1601552	0.25256673	0.41535306	1486	tags=59%, list=41%, signal=100%
ISOPRENOID METABOLIC PROCESS%GOBP%GO:0006720	18	-0.3863321	-1.1596287	0.25730994	0.41596112	798	tags=39%, list=22%, signal=50%
TISSUE DEVELOPMENT%GOBP%GO:0009888	235	-0.23137505	-1.1595658	0.11142062	0.41563934	657	tags=23%, list=18%, signal=27%
PROTEIN POLYUBIQUITINATION%GOBP%GO:0000209	28	-0.3449081	-1.1592388	0.22489083	0.41581172	1114	tags=46%, list=31%, signal=67%
CARBOXYLIC ACID BINDING%GOMF%GO:0031406	52	-0.2987162	-1.1588672	0.2117117	0.41610688	486	tags=25%, list=13%, signal=28%
CELLULAR MONOVALENT INORGANIC CATION HOMEOSTASIS%GOBP%GO:0030004	30	-0.34425882	-1.1585836	0.26105264	0.4163015	483	tags=30%, list=13%, signal=34%
REGULATION OF RNA SPLICING%GOBP%GO:0043484	52	-0.29707888	-1.158399	0.23408625	0.4162141	1466	tags=48%, list=41%, signal=80%
REGULATION OF SYNAPTIC VESICLE CYCLE%GOBP%GO:0098693	26	-0.34479836	-1.1579499	0.24444444	0.41667295	1694	tags=73%, list=47%, signal=137%
TCF DEPENDENT SIGNALING IN RESPONSE TO WNT%REACTOME DATABASE ID RELEASE 72%201681	66	-0.274305	-1.1574931	0.23489933	0.41714647	1081	tags=38%, list=30%, signal=53%
CELLULAR RESPONSE TO DECREASED OXYGEN LEVELS%GOBP%GO:0036294	23	-0.3547492	-1.1573961	0.24411134	0.41689122	1186	tags=52%, list=33%, signal=77%
P75 NTR RECEPTOR-MEDIATED SIGNALLING%REACTOME%R-HSA-193704.1	24	-0.35433772	-1.1570207	0.25690022	0.41720006	579	tags=29%, list=16%, signal=35%
MEMBRANE FUSION%GOBP%GO:0061025	45	-0.3011533	-1.1569909	0.2196162	0.41682965	949	tags=38%, list=26%, signal=51%
METENCEPHALON DEVELOPMENT%GOBP%GO:0022037	16	-0.3924568	-1.1564944	0.26914662	0.41742742	1444	tags=56%, list=40%, signal=93%
MUSCLE CONTRACTION%GOBP%GO:0006936	24	-0.35575685	-1.1558082	0.2656904	0.41836697	1051	tags=42%, list=29%, signal=58%
ALPHA6BETA4INTEGRIN%IOB%ALPHA6BETA4INTEGRIN	25	-0.34568477	-1.1554321	0.26506025	0.4186773	826	tags=32%, list=23%, signal=41%
CLASS I MHC MEDIATED ANTIGEN PROCESSING & PRESENTATION%REACTOME%R-HSA-983169.3	111	-0.25365695	-1.1541084	0.1767442	0.4209822	1130	tags=42%, list=31%, signal=60%
NUCLEAR MIGRATION%GOBP%GO:0007097	16	-0.40218416	-1.1538122	0.26865673	0.4211372	1151	tags=50%, list=32%, signal=73%
IMMUNE RESPONSE-REGULATING SIGNALING PATHWAY%GOBP%GO:0002764	46	-0.30233994	-1.1532704	0.23362446	0.4218033	792	tags=35%, list=22%, signal=44%
RESPONSE TO OSMOTIC STRESS%GOBP%GO:0006970	18	-0.38044447	-1.1526212	0.270428	0.42264873	898	tags=39%, list=25%, signal=52%
REGULATION OF HEART CONTRACTION%GOBP%GO:0008016	26	-0.34669805	-1.1520805	0.2410148	0.42334136	655	tags=35%, list=18%, signal=42%
B CELL ACTIVATION%PANTHER PATHWAY%P00010	22	-0.3597409	-1.1509557	0.25104603	0.42519036	1289	tags=59%, list=36%, signal=91%
CILIUM ASSEMBLY%REACTOME DATABASE ID RELEASE 72%5617833	46	-0.3056042	-1.1504261	0.22912206	0.42583978	1296	tags=48%, list=36%, signal=74%
PYRUVATE METABOLISM AND CITRIC ACID (TCA) CYCLE%REACTOME%R-HSA-71406.1	32	-0.32865646	-1.1502427	0.23890063	0.42577815	1417	tags=56%, list=39%, signal=92%
REGULATION OF INTRACELLULAR PH%GOBP%GO:0051453	23	-0.35926455	-1.1498361	0.25862068	0.42614672	483	tags=30%, list=13%, signal=35%
SECRETORY VESICLE%GOCC%GO:0099503	145	-0.24218188	-1.1488833	0.1773779	0.4275906	895	tags=37%, list=25%, signal=48%
CELLULAR MACROMOLECULE CATABOLIC PROCESS%GOBP%GO:0044265	225	-0.23140542	-1.1487747	0.12634408	0.4273505	1017	tags=32%, list=28%, signal=41%
POSITIVE REGULATION OF INTRACELLULAR PROTEIN TRANSPORT%GOBP%GO:0090316	47	-0.29549393	-1.1473517	0.23556583	0.4298177	951	tags=45%, list=26%, signal=60%
REGULATION OF PROTEIN ACETYLATION%GOBP%GO:1901983	25	-0.34747413	-1.1466548	0.2648305	0.43075493	864	tags=40%, list=24%, signal=52%
CULLIN-RING UBIQUITIN LIGASE COMPLEX%GOCC%GO:0031461	15	-0.3956662	-1.1466237	0.28183717	0.43038273	1408	tags=53%, list=39%, signal=87%
CONTRACTILE ACTIN FILAMENT BUNDLE%GOCC%GO:0097517	32	-0.3233282	-1.1458985	0.24946237	0.43138382	812	tags=34%, list=23%, signal=44%
PYRIDINE-CONTAINING COMPOUND METABOLIC PROCESS%GOBP%GO:0072524	62	-0.28848428	-1.1445807	0.23787528	0.43371	1261	tags=48%, list=35%, signal=73%
STRESS FIBER%GOCC%GO:0001725	32	-0.3233282	-1.1434608	0.24222222	0.43557906	812	tags=34%, list=23%, signal=44%
REGULATION OF PROTEIN LOCALIZATION TO PLASMA MEMBRANE%GOBP%GO:1903076	41	-0.30363888	-1.143342	0.25635594	0.43539488	978	tags=51%, list=27%, signal=69%
MOVEMENT OF CELL OR SUBCELLULAR COMPONENT%GOBP%GO:0006928	228	-0.22568575	-1.1429741	0.1484375	0.4356937	1190	tags=46%, list=33%, signal=64%
MACROAUTOPHAGY%REACTOME%R-HSA-1632852.8	49	-0.29207745	-1.1427894	0.24358974	0.43561122	1373	tags=57%, list=38%, signal=91%
STEROID METABOLIC PROCESS%GOBP%GO:0008202	54	-0.28387073	-1.1426862	0.21232876	0.4353627	282	tags=19%, list=8%, signal=20%
PHOSPHOTYROSINE RESIDUE BINDING%GOMF%GO:0001784	19	-0.3717316	-1.1419852	0.28163266	0.4363597	895	tags=37%, list=25%, signal=49%
REGULATION OF INSULIN SECRETION%REACTOME%R-HSA-422356.3	21	-0.36426654	-1.1414245	0.29540917	0.43709543	465	tags=38%, list=13%, signal=43%
PID_CERAMIDE_PATHWAY%MSIGDB_C2%PID_CERAMIDE_PATHWAY	22	-0.35977557	-1.1407684	0.27982646	0.43793938	821	tags=41%, list=23%, signal=53%
BIOSYNTHESIS OF THE N-GLYCAN PRECURSOR (DOLICHOL LIPID-LINKED OLIGOSACCHARIDE, LLO) AND TRANSFER TO A NASCENT PROTEIN%REACTOME DATABASE ID RELEASE 72%446193	26	-0.33892968	-1.1406444	0.24375	0.4377683	1279	tags=58%, list=35%, signal=89%
REGULATION OF DENDRITIC SPINE MORPHOGENESIS%GOBP%GO:0061001	16	-0.3866375	-1.1400836	0.28817204	0.43847123	1501	tags=75%, list=42%, signal=128%
AMINO SUGAR METABOLIC PROCESS%GOBP%GO:0006040	18	-0.38190612	-1.1395087	0.28629032	0.43923405	783	tags=33%, list=22%, signal=42%
MICROBODY%GOCC%GO:0042579	69	-0.2717019	-1.1394393	0.21867882	0.4389476	881	tags=38%, list=24%, signal=49%
NEGATIVE REGULATION OF NERVOUS SYSTEM DEVELOPMENT%GOBP%GO:0051961	58	-0.28346768	-1.1388924	0.22991072	0.4396269	1120	tags=47%, list=31%, signal=66%
CEREBELLUM DEVELOPMENT%GOBP%GO:0021549	16	-0.3924568	-1.1381359	0.3017621	0.44081882	1444	tags=56%, list=40%, signal=93%
CELLULAR PROTEIN CATABOLIC PROCESS%GOBP%GO:0044257	173	-0.23608755	-1.1379467	0.17705736	0.44074818	1017	tags=33%, list=28%, signal=44%
PEPTIDASE ACTIVITY%GOMF%GO:0008233	133	-0.24282238	-1.137704	0.19354838	0.44080696	864	tags=35%, list=24%, signal=45%
RNA BIOSYNTHETIC PROCESS%GOBP%GO:0032774	56	-0.28690186	-1.1361406	0.2321839	0.44358632	1015	tags=43%, list=28%, signal=59%
TRANSPORT VESICLE MEMBRANE%GOCC%GO:0030658	43	-0.29464957	-1.1360315	0.26593408	0.44335875	1056	tags=40%, list=29%, signal=55%
CELL MIGRATION%GOBP%GO:0016477	149	-0.23531781	-1.13552	0.17962466	0.44398546	739	tags=31%, list=20%, signal=37%
SIGNALING BY MODERATE KINASE ACTIVITY BRAF MUTANTS%REACTOME DATABASE ID RELEASE 72%6802946	24	-0.34439963	-1.1347747	0.27562642	0.44505784	568	tags=33%, list=16%, signal=39%
CARDIOCYTE DIFFERENTIATION%GOBP%GO:0035051	21	-0.35917827	-1.1338694	0.28656125	0.44647396	792	tags=33%, list=22%, signal=42%
GLYCOLIPID METABOLIC PROCESS%GOBP%GO:0006664	18	-0.37355345	-1.1337117	0.27171493	0.44634527	316	tags=22%, list=9%, signal=24%
PROTEIN BINDING, BRIDGING%GOMF%GO:0030674	36	-0.31235838	-1.1334006	0.2568421	0.4465476	1226	tags=53%, list=34%, signal=79%
KINASE BINDING%GOMF%GO:0019900	231	-0.22222382	-1.1314927	0.15526316	0.4499958	1025	tags=38%, list=28%, signal=49%
SIGNALING BY RAS MUTANTS%REACTOME%R-HSA-6802949.2	24	-0.34439963	-1.1308861	0.26865673	0.4507983	568	tags=33%, list=16%, signal=39%
CELLULAR RESPONSE TO ORGANONITROGEN COMPOUND%GOBP%GO:0071417	106	-0.2514443	-1.1308147	0.22673032	0.45048726	1076	tags=40%, list=30%, signal=55%
CLATHRIN-COATED VESICLE%GOCC%GO:0030136	43	-0.29540482	-1.1294756	0.2769953	0.4527394	722	tags=40%, list=20%, signal=49%
POSTSYNAPTIC DENSITY%GOCC%GO:0014069	91	-0.25643638	-1.1293253	0.20575221	0.45259863	1092	tags=37%, list=30%, signal=52%
PROTEIN DEACYLATION%GOBP%GO:0035601	17	-0.38227323	-1.1277579	0.29350105	0.45545793	923	tags=41%, list=26%, signal=55%
LATE PHASE OF HIV LIFE CYCLE%REACTOME%R-HSA-162599.2	60	-0.28123376	-1.1272775	0.26233184	0.4560429	1278	tags=42%, list=35%, signal=63%
ASYMMETRIC SYNAPSE%GOCC%GO:0032279	92	-0.25547406	-1.1270249	0.20930232	0.4561414	1092	tags=37%, list=30%, signal=52%
POSITIVE REGULATION OF ORGANELLE ASSEMBLY%GOBP%GO:1902117	22	-0.35304576	-1.1252987	0.27494907	0.45940995	1448	tags=68%, list=40%, signal=113%
RESPONSE TO INTERLEUKIN-1%GOBP%GO:0070555	16	-0.38327554	-1.1248673	0.29198474	0.45988956	596	tags=38%, list=17%, signal=45%
MULTICELLULAR ORGANISMAL HOMEOSTASIS%GOBP%GO:0048871	52	-0.28792077	-1.124214	0.26458332	0.46088085	450	tags=19%, list=12%, signal=22%
TNFALPHA%IOB%TNFALPHA	93	-0.25197408	-1.1237525	0.20454545	0.4613918	939	tags=29%, list=26%, signal=38%
UBIQUITIN LIGASE COMPLEX%GOCC%GO:0000151	34	-0.31372848	-1.1232995	0.25541127	0.46191442	1408	tags=59%, list=39%, signal=96%
CELLULAR RESPONSE TO HYPOXIA%GOBP%GO:0071456	23	-0.35474923	-1.1231393	0.2920168	0.46181712	1186	tags=52%, list=33%, signal=77%
SIGNALING DOWNSTREAM OF RAS MUTANTS%REACTOME DATABASE ID RELEASE 72%9649948	24	-0.34439963	-1.1229272	0.2805139	0.46180776	568	tags=33%, list=16%, signal=39%
RESPONSE TO INORGANIC SUBSTANCE%GOBP%GO:0010035	117	-0.24249709	-1.1228657	0.21479714	0.46148682	693	tags=32%, list=19%, signal=38%
REGULATION OF CELL MOTILITY%GOBP%GO:2000145	213	-0.22582376	-1.1227639	0.17811705	0.46123904	692	tags=29%, list=19%, signal=33%
REGULATION OF LOCOMOTION%GOBP%GO:0040012	230	-0.22498848	-1.1220306	0.17357513	0.46241742	694	tags=28%, list=19%, signal=33%
MUSCLE ORGAN DEVELOPMENT%GOBP%GO:0007517	30	-0.32549834	-1.1220077	0.2819383	0.46199945	1043	tags=37%, list=29%, signal=51%
TRANS-SYNAPTIC SIGNALING%GOBP%GO:0099537	33	-0.31800053	-1.121064	0.28318584	0.4635903	1167	tags=45%, list=32%, signal=67%
RAS GUANYL-NUCLEOTIDE EXCHANGE FACTOR ACTIVITY%GOMF%GO:0005088	21	-0.36343879	-1.1207601	0.29473683	0.46379805	980	tags=33%, list=27%, signal=46%
REGULATION OF PROTEIN BINDING%GOBP%GO:0043393	61	-0.27209386	-1.1201838	0.2446352	0.46454766	1190	tags=46%, list=33%, signal=67%
POSITIVE REGULATION OF CELL DEVELOPMENT%GOBP%GO:0010720	127	-0.24292466	-1.1199055	0.21271394	0.4646708	1149	tags=43%, list=32%, signal=61%
ALPHA-AMINO ACID CATABOLIC PROCESS%GOBP%GO:1901606	20	-0.3607032	-1.1194292	0.29025424	0.46527958	461	tags=25%, list=13%, signal=29%
CILIUM%GOCC%GO:0005929	83	-0.2583998	-1.118985	0.23702031	0.46583742	1319	tags=47%, list=37%, signal=72%
PEROXISOME%GOCC%GO:0005777	69	-0.2717019	-1.1188401	0.2529274	0.46569115	881	tags=38%, list=24%, signal=49%
REGULATION OF AXON EXTENSION%GOBP%GO:0030516	21	-0.36313742	-1.1187918	0.2832618	0.4653423	893	tags=43%, list=25%, signal=57%
OXIDOREDUCTION COENZYME METABOLIC PROCESS%GOBP%GO:0006733	63	-0.2709027	-1.1179153	0.24	0.46669298	1261	tags=46%, list=35%, signal=70%
REGULATION OF PROTEIN EXPORT FROM NUCLEUS%GOBP%GO:0046825	20	-0.36014158	-1.117666	0.28633407	0.46680263	1023	tags=50%, list=28%, signal=69%
PARADOXICAL ACTIVATION OF RAF SIGNALING BY KINASE INACTIVE BRAF%REACTOME DATABASE ID RELEASE 72%6802955	24	-0.34439963	-1.1176047	0.2896406	0.46648487	568	tags=33%, list=16%, signal=39%
PROTEIN LOCALIZATION TO PLASMA MEMBRANE%GOBP%GO:0072659	48	-0.29408804	-1.1156179	0.27505827	0.4702943	1053	tags=38%, list=29%, signal=52%
PURINE METABOLISM%WIKIPATHWAYS_20200310%WP2185%MUS MUSCULUS	54	-0.28177848	-1.1152833	0.25982532	0.4705603	794	tags=33%, list=22%, signal=42%
HALLMARK_ADIPOGENESIS%MSIGDB_C2%HALLMARK_ADIPOGENESIS	96	-0.25429016	-1.1151519	0.240991	0.47037455	869	tags=29%, list=24%, signal=37%
HIV LIFE CYCLE%REACTOME%R-HSA-162587.2	65	-0.27733204	-1.1151493	0.2562929	0.46992677	1278	tags=40%, list=35%, signal=61%
REGULATION OF MUSCLE SYSTEM PROCESS%GOBP%GO:0090257	47	-0.28882927	-1.1147225	0.27130044	0.47040108	734	tags=28%, list=20%, signal=34%
DENDRITE DEVELOPMENT%GOBP%GO:0016358	24	-0.3436757	-1.1142029	0.3138833	0.47106183	1060	tags=46%, list=29%, signal=64%
LIPOSACCHARIDE METABOLIC PROCESS%GOBP%GO:1903509	18	-0.37355345	-1.1141866	0.30522087	0.47064897	316	tags=22%, list=9%, signal=24%
GERM CELL DEVELOPMENT%GOBP%GO:0007281	24	-0.33948898	-1.1141785	0.2834008	0.4702129	1296	tags=54%, list=36%, signal=84%
CARBOXYLIC ACID METABOLIC PROCESS%GOBP%GO:0019752	279	-0.21796054	-1.1141717	0.16909622	0.46976843	798	tags=27%, list=22%, signal=31%
RESPONSE TO INTERLEUKIN-7%GOBP%GO:0098760	15	-0.38674295	-1.1126088	0.3047404	0.4727408	660	tags=27%, list=18%, signal=33%
PEPTIDASE ACTIVATOR ACTIVITY%GOMF%GO:0016504	18	-0.3798861	-1.1111323	0.29606625	0.47544694	14	tags=11%, list=0%, signal=11%
REGULATION OF MRNA SPLICING, VIA SPLICEOSOME%GOBP%GO:0048024	42	-0.29467112	-1.1098553	0.28105906	0.47775248	1465	tags=45%, list=41%, signal=75%
REGULATION OF CELLULAR PH%GOBP%GO:0030641	26	-0.32814434	-1.1090477	0.31732777	0.47913894	483	tags=31%, list=13%, signal=35%
NEGATIVE REGULATION OF PROTEIN BINDING%GOBP%GO:0032091	32	-0.31235543	-1.1086255	0.3	0.47956944	1149	tags=53%, list=32%, signal=77%
PYRIDINE NUCLEOTIDE METABOLIC PROCESS%GOBP%GO:0019362	60	-0.27433452	-1.1079769	0.2539326	0.4805322	1261	tags=47%, list=35%, signal=71%
POSITIVE REGULATION OF TRANSMEMBRANE TRANSPORT%GOBP%GO:0034764	43	-0.29389858	-1.107267	0.27817747	0.48164725	1166	tags=47%, list=32%, signal=68%
THE ROLE OF NEF IN HIV-1 REPLICATION AND DISEASE PATHOGENESIS%REACTOME%R-HSA-164952.1	17	-0.38001376	-1.1070641	0.31589958	0.48163253	1237	tags=65%, list=34%, signal=98%
CELLULAR RESPONSE TO INTERLEUKIN-7%GOBP%GO:0098761	15	-0.38674295	-1.106825	0.35365853	0.48172188	660	tags=27%, list=18%, signal=33%
ACTIVATION OF APC C AND APC C:CDC20 MEDIATED DEGRADATION OF MITOTIC PROTEINS%REACTOME DATABASE ID RELEASE 72%176814	42	-0.28808442	-1.1058267	0.28476822	0.483421	1087	tags=40%, list=30%, signal=57%
REGULATION OF EXTENT OF CELL GROWTH%GOBP%GO:0061387	22	-0.34684283	-1.1054878	0.30237582	0.48370472	893	tags=41%, list=25%, signal=54%
REGULATION OF PEPTIDYL-LYSINE ACETYLATION%GOBP%GO:2000756	22	-0.3444445	-1.1049464	0.35550934	0.48440772	864	tags=41%, list=24%, signal=53%
CELL PART MORPHOGENESIS%GOBP%GO:0032990	80	-0.25898427	-1.1048878	0.25943395	0.48409274	1383	tags=49%, list=38%, signal=77%
TUBULIN BINDING%GOMF%GO:0015631	77	-0.26063168	-1.1036189	0.2535211	0.4864017	1212	tags=51%, list=34%, signal=75%
PEPTIDASE COMPLEX%GOCC%GO:1905368	59	-0.27119887	-1.1031437	0.25747126	0.48699176	1081	tags=34%, list=30%, signal=48%
THIOESTER METABOLIC PROCESS%GOBP%GO:0035383	43	-0.28962287	-1.1024714	0.29587156	0.48799285	752	tags=30%, list=21%, signal=38%
REGULATION OF BLOOD CIRCULATION%GOBP%GO:1903522	41	-0.29661328	-1.1019489	0.32	0.4886822	689	tags=29%, list=19%, signal=36%
ENDOSOME ORGANIZATION%GOBP%GO:0007032	19	-0.35754848	-1.1016214	0.3313492	0.48892587	1107	tags=58%, list=31%, signal=83%
RUNX1 REGULATES TRANSCRIPTION OF GENES INVOLVED IN DIFFERENTIATION OF HSCS%REACTOME%R-HSA-8939236.1	46	-0.28888163	-1.1007446	0.30837005	0.4904381	1081	tags=37%, list=30%, signal=52%
HALLMARK_XENOBIOTIC_METABOLISM%MSIGDB_C2%HALLMARK_XENOBIOTIC_METABOLISM	70	-0.26420963	-1.1004364	0.28947368	0.49065703	347	tags=21%, list=10%, signal=23%
TRANSPORT VESICLE%GOCC%GO:0030133	106	-0.2448556	-1.1000745	0.26241136	0.49097943	1070	tags=37%, list=30%, signal=51%
LOCOMOTION%GOBP%GO:0040011	182	-0.22567643	-1.0999244	0.22871046	0.49083513	739	tags=30%, list=20%, signal=36%
REGULATION OF INSULIN RECEPTOR SIGNALING PATHWAY%GOBP%GO:0046626	22	-0.34121114	-1.0997496	0.31712472	0.49072203	560	tags=36%, list=16%, signal=43%
PROTEIN HOMODIMERIZATION ACTIVITY%GOMF%GO:0042803	194	-0.22661287	-1.0996871	0.22337662	0.49041116	875	tags=35%, list=24%, signal=44%
THIOLESTER HYDROLASE ACTIVITY%GOMF%GO:0016790	20	-0.34921366	-1.0996794	0.32217574	0.4899641	333	tags=30%, list=9%, signal=33%
NICOTINAMIDE NUCLEOTIDE METABOLIC PROCESS%GOBP%GO:0046496	60	-0.27433452	-1.0994607	0.2927928	0.49002483	1261	tags=47%, list=35%, signal=71%
LOCALIZATION OF CELL%GOBP%GO:0051674	156	-0.22747251	-1.0990438	0.22337662	0.49047005	739	tags=30%, list=20%, signal=36%
REGULATION OF MRNA PROCESSING%GOBP%GO:0050684	55	-0.27718133	-1.0976449	0.2769231	0.49311545	1089	tags=35%, list=30%, signal=49%
REGULATION OF CELL JUNCTION ASSEMBLY%GOBP%GO:1901888	19	-0.35753122	-1.09673	0.34004474	0.49459076	1296	tags=58%, list=36%, signal=90%
ACTIN FILAMENT BUNDLE%GOCC%GO:0032432	35	-0.30350447	-1.0967093	0.31380752	0.49417	812	tags=34%, list=23%, signal=44%
POSITIVE REGULATION OF PROTEASOMAL UBIQUITIN-DEPENDENT PROTEIN CATABOLIC PROCESS%GOBP%GO:0032436	30	-0.31773493	-1.095844	0.30044842	0.4956165	689	tags=33%, list=19%, signal=41%
REGULATION OF PROTEIN LOCALIZATION TO CELL PERIPHERY%GOBP%GO:1904375	47	-0.2862037	-1.0952501	0.27906978	0.49652293	978	tags=47%, list=27%, signal=63%
EPITHELIUM DEVELOPMENT%GOBP%GO:0060429	146	-0.234573	-1.0951068	0.26302084	0.4963741	615	tags=23%, list=17%, signal=26%
PROTEASOME DEGRADATION%WIKIPATHWAYS_20200310%WP519%MUS MUSCULUS	38	-0.3050879	-1.0948292	0.3063063	0.49649137	1081	tags=37%, list=30%, signal=52%
PID_AJDISS_2PATHWAY%MSIGDB_C2%PID_AJDISS_2PATHWAY	17	-0.36559206	-1.0947857	0.33542976	0.49611008	1604	tags=65%, list=44%, signal=116%
AXON ENSHEATHMENT%GOBP%GO:0008366	22	-0.33789808	-1.0942696	0.32969433	0.49681905	743	tags=45%, list=21%, signal=57%
ORGANELLE LOCALIZATION%GOBP%GO:0051640	158	-0.22615129	-1.0934756	0.2465374	0.4981391	1234	tags=41%, list=34%, signal=59%
AROMATIC COMPOUND CATABOLIC PROCESS%GOBP%GO:0019439	109	-0.24562477	-1.0929949	0.2705314	0.4987733	716	tags=25%, list=20%, signal=30%
ACYL-COA METABOLIC PROCESS%GOBP%GO:0006637	43	-0.28962287	-1.0920136	0.3083512	0.5004312	752	tags=30%, list=21%, signal=38%
DEVELOPMENTAL BIOLOGY%REACTOME DATABASE ID RELEASE 72%1266738	229	-0.21704943	-1.0918933	0.22885571	0.5002298	885	tags=28%, list=25%, signal=34%
APC:CDC20 MEDIATED DEGRADATION OF CELL CYCLE PROTEINS PRIOR TO SATISFATION OF THE CELL CYCLE CHECKPOINT%REACTOME DATABASE ID RELEASE 72%179419	42	-0.28808442	-1.091845	0.30733946	0.49986535	1087	tags=40%, list=30%, signal=57%
CELL MOTILITY%GOBP%GO:0048870	156	-0.22747251	-1.0917811	0.26	0.499571	739	tags=30%, list=20%, signal=36%
INTEGRATION OF ENERGY METABOLISM%REACTOME DATABASE ID RELEASE 72%163685	30	-0.31603536	-1.0913141	0.30368763	0.5001872	465	tags=30%, list=13%, signal=34%
HEART DEVELOPMENT%GOBP%GO:0007507	76	-0.26242155	-1.0908992	0.27954546	0.5006438	655	tags=28%, list=18%, signal=33%
POSTTRANSLATIONAL REGULATION OF ADHERENS JUNCTION STABILITY AND DISSASSEMBLY%PATHWAY INTERACTION DATABASE NCI-NATURE CURATED DATA%POSTTRANSLATIONAL REGULATION OF ADHERENS JUNCTION STABILITY AND DISSASSEMBLY	17	-0.36559206	-1.0900632	0.34672305	0.5020752	1604	tags=65%, list=44%, signal=116%
PALLIUM DEVELOPMENT%GOBP%GO:0021543	27	-0.32499295	-1.0894595	0.3254818	0.50297236	534	tags=22%, list=15%, signal=26%
SIGNALING BY BRAF AND RAF FUSIONS%REACTOME%R-HSA-6802952.1	33	-0.31220213	-1.0888531	0.31160897	0.5039452	568	tags=27%, list=16%, signal=32%
REGULATION OF ORGANELLE ORGANIZATION%GOBP%GO:0033043	354	-0.20721133	-1.0881811	0.22848664	0.50498277	1132	tags=39%, list=31%, signal=51%
PROTEIN KINASE BINDING%GOMF%GO:0019901	204	-0.21889845	-1.0879502	0.26558265	0.5050654	1022	tags=37%, list=28%, signal=48%
BASAL RNA POLYMERASE II TRANSCRIPTION MACHINERY BINDING%GOMF%GO:0001099	15	-0.3727164	-1.0875028	0.33887735	0.5055803	991	tags=47%, list=27%, signal=64%
CDC20:PHOSPHO-APC C MEDIATED DEGRADATION OF CYCLIN A%REACTOME%R-HSA-174184.2	42	-0.28808442	-1.0871674	0.30634573	0.5058603	1087	tags=40%, list=30%, signal=57%
RHO PROTEIN SIGNAL TRANSDUCTION%GOBP%GO:0007266	16	-0.36789477	-1.0869364	0.35053763	0.5058783	579	tags=38%, list=16%, signal=44%
AXONAL TRANSPORT%GOBP%GO:0098930	21	-0.3494369	-1.0868284	0.3249476	0.5056299	1167	tags=52%, list=32%, signal=77%
GPCR LIGAND BINDING%REACTOME DATABASE ID RELEASE 72%500792	16	-0.3696406	-1.0864195	0.3677686	0.50609523	596	tags=50%, list=17%, signal=60%
SYNAPTIC VESICLE RECYCLING%GOBP%GO:0036465	17	-0.3696621	-1.085371	0.34455445	0.507997	836	tags=41%, list=23%, signal=53%
ORGANIC ACID METABOLIC PROCESS%GOBP%GO:0006082	289	-0.2113901	-1.0850606	0.21311475	0.5081729	798	tags=27%, list=22%, signal=31%
REGULATION OF CYTOKINE SECRETION%GOBP%GO:0050707	45	-0.2857126	-1.0850383	0.334873	0.50777584	609	tags=29%, list=17%, signal=34%
REGULATION OF CELL MORPHOGENESIS INVOLVED IN DIFFERENTIATION%GOBP%GO:0010769	68	-0.26684606	-1.0848022	0.29383886	0.50785404	1501	tags=60%, list=42%, signal=101%
UBIQUITIN-DEPENDENT PROTEIN CATABOLIC PROCESS%GOBP%GO:0006511	127	-0.23262902	-1.0846316	0.26566416	0.50776374	1114	tags=37%, list=31%, signal=52%
SENSORY PERCEPTION OF PAIN%GOBP%GO:0019233	15	-0.37530372	-1.0841563	0.35654008	0.5084059	1307	tags=80%, list=36%, signal=125%
ENSHEATHMENT OF NEURONS%GOBP%GO:0007272	22	-0.33789808	-1.0839835	0.34607646	0.5083162	743	tags=45%, list=21%, signal=57%
PHOSPHATE-CONTAINING COMPOUND METABOLIC PROCESS%GOBP%GO:0006796	500	-0.1974339	-1.0835338	0.18241042	0.50890094	710	tags=23%, list=20%, signal=25%
PROTEIN SERINE/THREONINE KINASE ACTIVITY%GOMF%GO:0004674	85	-0.24962197	-1.0831721	0.29761904	0.50928396	1386	tags=58%, list=38%, signal=91%
REGULATION OF INTERFERON-GAMMA PRODUCTION%GOBP%GO:0032649	18	-0.3588909	-1.0828491	0.35222673	0.5095394	397	tags=33%, list=11%, signal=37%
SIGNALING BY VEGF%REACTOME%R-HSA-194138.2	44	-0.2803318	-1.0828087	0.3120729	0.5091782	1296	tags=48%, list=36%, signal=74%
LEARNING%GOBP%GO:0007612	22	-0.33601665	-1.0807667	0.36039603	0.5133142	301	tags=23%, list=8%, signal=25%
CYTOSKELETON-DEPENDENT INTRACELLULAR TRANSPORT%GOBP%GO:0030705	54	-0.2711074	-1.0807542	0.31416836	0.51287496	1171	tags=43%, list=32%, signal=62%
METABOLISM OF LIPIDS%REACTOME DATABASE ID RELEASE 72%556833	236	-0.21309957	-1.0802536	0.22281167	0.51356745	1230	tags=41%, list=34%, signal=58%
APC C:CDC20 MEDIATED DEGRADATION OF MITOTIC PROTEINS%REACTOME%R-HSA-176409.2	42	-0.28808442	-1.0793805	0.33817428	0.5150693	1087	tags=40%, list=30%, signal=57%
CARBOXYLIC ESTER HYDROLASE ACTIVITY%GOMF%GO:0052689	49	-0.27602163	-1.079254	0.34051725	0.5149169	388	tags=22%, list=11%, signal=25%
PLATELET HOMEOSTASIS%REACTOME%R-HSA-418346.2	20	-0.34902388	-1.0786569	0.3360996	0.5158126	1433	tags=60%, list=40%, signal=99%
CARDIAC MUSCLE CELL DIFFERENTIATION%GOBP%GO:0055007	18	-0.35481912	-1.0779513	0.35613683	0.5169241	609	tags=28%, list=17%, signal=33%
SYNTAXIN BINDING%GOMF%GO:0019905	29	-0.3149709	-1.0774828	0.3429752	0.51752347	639	tags=31%, list=18%, signal=37%
LIPOPROTEIN METABOLIC PROCESS%GOBP%GO:0042157	24	-0.33099917	-1.0771694	0.34567901	0.51774687	1042	tags=46%, list=29%, signal=64%
OXOACID METABOLIC PROCESS%GOBP%GO:0043436	285	-0.2077929	-1.075903	0.2600536	0.5202893	798	tags=26%, list=22%, signal=31%
FATTY ACID DERIVATIVE BINDING%GOMF%GO:1901567	20	-0.3477689	-1.0753857	0.34429824	0.5209421	403	tags=35%, list=11%, signal=39%
CELL-CELL COMMUNICATION%REACTOME%R-HSA-1500931.4	25	-0.32112443	-1.0753366	0.34747475	0.52059245	1245	tags=52%, list=35%, signal=79%
PHOSPHOTRANSFERASE ACTIVITY, ALCOHOL GROUP AS ACCEPTOR%GOMF%GO:0016773	132	-0.2289121	-1.0752074	0.28470588	0.5204154	710	tags=28%, list=20%, signal=34%
U4/U6 X U5 TRI-SNRNP COMPLEX%GOCC%GO:0046540	19	-0.3533876	-1.0745978	0.36308315	0.5213159	1054	tags=42%, list=29%, signal=59%
REGULATION OF CYTOSOLIC CALCIUM ION CONCENTRATION%GOBP%GO:0051480	41	-0.29261893	-1.0738664	0.31235954	0.52254456	675	tags=34%, list=19%, signal=42%
MIDBODY%GOCC%GO:0030496	49	-0.27396116	-1.0719415	0.34130436	0.5265574	1301	tags=55%, list=36%, signal=85%
MITOCHONDRIAL LC-FATTY ACID BETA-OXIDATION%WIKIPATHWAYS_20200310%WP401%MUS MUSCULUS	15	-0.37699267	-1.0713941	0.37204725	0.52738434	1094	tags=67%, list=30%, signal=95%
BASAL TRANSCRIPTION MACHINERY BINDING%GOMF%GO:0001098	15	-0.3727164	-1.0710487	0.39278132	0.52772444	991	tags=47%, list=27%, signal=64%
INTEGRINS IN ANGIOGENESIS%PATHWAY INTERACTION DATABASE NCI-NATURE CURATED DATA%INTEGRINS IN ANGIOGENESIS	19	-0.34922042	-1.0707788	0.3449024	0.5278584	1226	tags=53%, list=34%, signal=79%
RESPONSE TO METAL ION%GOBP%GO:0010038	75	-0.24995904	-1.0679061	0.29245284	0.5339843	1124	tags=47%, list=31%, signal=66%
SENSORY PERCEPTION OF MECHANICAL STIMULUS%GOBP%GO:0050954	25	-0.32372147	-1.067758	0.34105262	0.5338533	546	tags=32%, list=15%, signal=37%
IL-6 SIGNALING PATHWAY%WIKIPATHWAYS_20200310%WP387%MUS MUSCULUS	41	-0.28614283	-1.0677022	0.34763947	0.5335033	1759	tags=66%, list=49%, signal=127%
DEVELOPMENTAL MATURATION%GOBP%GO:0021700	35	-0.29904354	-1.0668454	0.3385214	0.5349845	884	tags=40%, list=25%, signal=52%
ANTIGEN PROCESSING-CROSS PRESENTATION%REACTOME%R-HSA-1236975.1	63	-0.26219946	-1.0667887	0.3483871	0.53463835	1081	tags=41%, list=30%, signal=58%
SPLICEOSOMAL COMPLEX ASSEMBLY%GOBP%GO:0000245	18	-0.35726324	-1.0657597	0.37763712	0.5365273	1272	tags=56%, list=35%, signal=85%
POSITIVE REGULATION OF CELL MORPHOGENESIS INVOLVED IN DIFFERENTIATION%GOBP%GO:0010770	52	-0.27118704	-1.0657514	0.34854773	0.53606164	893	tags=37%, list=25%, signal=48%
REGULATION OF NEURON DEATH%GOBP%GO:1901214	87	-0.24714425	-1.0655055	0.321513	0.53620267	534	tags=22%, list=15%, signal=25%
PERINUCLEAR REGION OF CYTOPLASM%GOCC%GO:0048471	224	-0.21126051	-1.0653256	0.2841823	0.53616023	1002	tags=38%, list=28%, signal=49%
RESPONSE TO AMMONIUM ION%GOBP%GO:0060359	22	-0.34061742	-1.0642234	0.37704918	0.53817743	1460	tags=68%, list=40%, signal=114%
DISEASE%REACTOME DATABASE ID RELEASE 72%1643685	446	-0.19657268	-1.0631564	0.25465837	0.5401107	839	tags=26%, list=23%, signal=30%
PROTEIN DIMERIZATION ACTIVITY%GOMF%GO:0046983	245	-0.20991391	-1.0628765	0.30812326	0.5402615	950	tags=36%, list=26%, signal=45%
POSITIVE REGULATION OF TRANSCRIPTION BY RNA POLYMERASE II%GOBP%GO:0045944	160	-0.2195988	-1.0623975	0.28947368	0.5409176	1165	tags=40%, list=32%, signal=56%
HH MUTANTS THAT DON'T UNDERGO AUTOCATALYTIC PROCESSING ARE DEGRADED BY ERAD%REACTOME%R-HSA-5362768.1	42	-0.2804784	-1.0621732	0.35531914	0.540996	1081	tags=38%, list=30%, signal=54%
SUPERPATHWAY OF INOSITOL PHOSPHATE COMPOUNDS%HUMANCYC%PWY-6371	20	-0.34822145	-1.0619342	0.37242797	0.5410649	1301	tags=50%, list=36%, signal=78%
FIBRILLAR CENTER%GOCC%GO:0001650	39	-0.28586292	-1.0618949	0.33119658	0.54069537	993	tags=36%, list=28%, signal=49%
REGULATION OF DEVELOPMENTAL GROWTH%GOBP%GO:0048638	68	-0.25541544	-1.0618863	0.35827664	0.54023963	1235	tags=46%, list=34%, signal=68%
NUCLEOTIDE-BINDING DOMAIN, LEUCINE RICH REPEAT CONTAINING RECEPTOR (NLR) SIGNALING PATHWAYS%REACTOME DATABASE ID RELEASE 72%168643	17	-0.36474887	-1.0618806	0.3692946	0.5397827	930	tags=41%, list=26%, signal=55%
CARBOHYDRATE DERIVATIVE METABOLIC PROCESS%GOBP%GO:1901135	303	-0.20510018	-1.0604233	0.27071825	0.5427133	456	tags=17%, list=13%, signal=17%
VESICLE DOCKING%GOBP%GO:0048278	29	-0.30820507	-1.0602475	0.35117772	0.54268235	1540	tags=62%, list=43%, signal=107%
HALLMARK_ANDROGEN_RESPONSE%MSIGDB_C2%HALLMARK_ANDROGEN_RESPONSE	28	-0.31107324	-1.0577376	0.37093276	0.5480887	1252	tags=61%, list=35%, signal=92%
REGULATION OF MUSCLE CONTRACTION%GOBP%GO:0006937	25	-0.31881428	-1.0571158	0.35365853	0.5490936	977	tags=36%, list=27%, signal=49%
ACTOMYOSIN%GOCC%GO:0042641	37	-0.2847724	-1.0569965	0.34753364	0.548865	812	tags=32%, list=23%, signal=41%
REGULATION OF VESICLE-MEDIATED TRANSPORT%GOBP%GO:0060627	185	-0.2153445	-1.0569859	0.31675392	0.5484097	706	tags=29%, list=20%, signal=34%
MODIFICATION-DEPENDENT MACROMOLECULE CATABOLIC PROCESS%GOBP%GO:0043632	140	-0.22297443	-1.0564756	0.315	0.54907787	1114	tags=36%, list=31%, signal=51%
NEGATIVE REGULATION OF CANONICAL WNT SIGNALING PATHWAY%GOBP%GO:0090090	17	-0.36231747	-1.0562359	0.36895162	0.54914767	890	tags=41%, list=25%, signal=54%
SPLICEOSOMAL COMPLEX%GOCC%GO:0005681	90	-0.23842376	-1.0560081	0.33179724	0.54920805	1711	tags=62%, list=47%, signal=115%
HH MUTANTS ABROGATE LIGAND SECRETION%REACTOME DATABASE ID RELEASE 72%5387390	42	-0.2804784	-1.0559492	0.35117772	0.5488849	1081	tags=38%, list=30%, signal=54%
IFN-ALPHA%IOB%IFN-ALPHA	17	-0.3575235	-1.0558456	0.36673775	0.54862446	788	tags=29%, list=22%, signal=37%
REGULATION OF I-KAPPAB KINASE/NF-KAPPAB SIGNALING%GOBP%GO:0043122	51	-0.26636988	-1.0556332	0.34598213	0.5486193	731	tags=37%, list=20%, signal=46%
PATTERN RECOGNITION RECEPTOR SIGNALING PATHWAY%GOBP%GO:0002221	23	-0.3299638	-1.0556157	0.37815127	0.54817915	769	tags=39%, list=21%, signal=49%
ORGANOPHOSPHATE CATABOLIC PROCESS%GOBP%GO:0046434	58	-0.26301092	-1.0549663	0.35357916	0.54927075	608	tags=26%, list=17%, signal=31%
ANDROGENRECEPTOR%IOB%ANDROGENRECEPTOR	44	-0.2797181	-1.0546993	0.38268793	0.54942167	940	tags=27%, list=26%, signal=36%
PID_AVB3_INTEGRIN_PATHWAY%MSIGDB_C2%PID_AVB3_INTEGRIN_PATHWAY	19	-0.34922048	-1.0543133	0.39832285	0.54983985	1226	tags=53%, list=34%, signal=79%
SKIN EPIDERMIS DEVELOPMENT%GOBP%GO:0098773	15	-0.3593728	-1.053611	0.38477367	0.55096495	322	tags=20%, list=9%, signal=22%
AXO-DENDRITIC TRANSPORT%GOBP%GO:0008088	30	-0.30199006	-1.0533426	0.38947368	0.5511391	470	tags=23%, list=13%, signal=27%
REGULATION OF RHO PROTEIN SIGNAL TRANSDUCTION%GOBP%GO:0035023	16	-0.37322563	-1.0526601	0.36853004	0.5522692	1118	tags=50%, list=31%, signal=72%
MYELINATION%GOBP%GO:0042552	22	-0.33789808	-1.0518403	0.39430895	0.5536365	743	tags=45%, list=21%, signal=57%
CARBOHYDRATE BIOSYNTHETIC PROCESS%GOBP%GO:0016051	28	-0.30721962	-1.0517124	0.36971048	0.5534602	272	tags=21%, list=8%, signal=23%
VEGFA-VEGFR2 PATHWAY%REACTOME DATABASE ID RELEASE 72%4420097	44	-0.28033182	-1.0510905	0.3769063	0.5544676	1296	tags=48%, list=36%, signal=74%
PROTEIN SERINE/THREONINE PHOSPHATASE COMPLEX%GOCC%GO:0008287	17	-0.35550892	-1.05105	0.40040243	0.55409014	1215	tags=47%, list=34%, signal=71%
PROTEIN MODIFICATION BY SMALL PROTEIN CONJUGATION OR REMOVAL%GOBP%GO:0070647	103	-0.23651503	-1.0509721	0.3534884	0.55380076	1129	tags=38%, list=31%, signal=54%
MYELOID LEUKOCYTE MEDIATED IMMUNITY%GOBP%GO:0002444	15	-0.36386457	-1.0504739	0.4138614	0.5545433	660	tags=53%, list=18%, signal=65%
REGULATION OF ANATOMICAL STRUCTURE MORPHOGENESIS%GOBP%GO:0022603	205	-0.21113335	-1.0503172	0.29715762	0.554467	903	tags=31%, list=25%, signal=39%
ISOMERASE ACTIVITY%GOMF%GO:0016853	68	-0.25156438	-1.0502771	0.34598213	0.55408067	1149	tags=44%, list=32%, signal=64%
PROTEIN MODIFICATION BY SMALL PROTEIN CONJUGATION%GOBP%GO:0032446	76	-0.2508689	-1.0494614	0.3646789	0.55561817	1114	tags=42%, list=31%, signal=60%
CELL BODY%GOCC%GO:0044297	179	-0.21582198	-1.0493957	0.3206522	0.55529064	895	tags=31%, list=25%, signal=39%
INNATE IMMUNE RESPONSE-ACTIVATING SIGNAL TRANSDUCTION%GOBP%GO:0002758	23	-0.3299638	-1.0491724	0.39957717	0.5553373	769	tags=39%, list=21%, signal=49%
OXIDATION-REDUCTION PROCESS%GOBP%GO:0055114	298	-0.20257135	-1.0491474	0.2837838	0.5549367	630	tags=21%, list=17%, signal=24%
RAB GTPASE BINDING%GOMF%GO:0017137	43	-0.27801684	-1.0482975	0.39130434	0.556451	842	tags=35%, list=23%, signal=45%
REGULATION OF HISTONE ACETYLATION%GOBP%GO:0035065	19	-0.33626246	-1.0474459	0.38155136	0.55790794	864	tags=42%, list=24%, signal=55%
PID_CD8_TCR_PATHWAY%MSIGDB_C2%PID_CD8_TCR_PATHWAY	18	-0.34979254	-1.0471677	0.392	0.55810326	930	tags=39%, list=26%, signal=52%
MUSCLE STRUCTURE DEVELOPMENT%GOBP%GO:0061061	78	-0.24225515	-1.0470014	0.33786848	0.558039	1043	tags=37%, list=29%, signal=51%
MODIFICATION-DEPENDENT PROTEIN CATABOLIC PROCESS%GOBP%GO:0019941	133	-0.22455332	-1.0463457	0.3617571	0.55919325	1114	tags=37%, list=31%, signal=51%
ANCHORING OF THE BASAL BODY TO THE PLASMA MEMBRANE%REACTOME DATABASE ID RELEASE 72%5620912	26	-0.31726292	-1.0447615	0.3987854	0.5624194	1296	tags=58%, list=36%, signal=89%
PHOSPHATIDYLINOSITOL BINDING%GOMF%GO:0035091	73	-0.24681722	-1.0444598	0.3824885	0.56268936	856	tags=34%, list=24%, signal=44%
SYNAPSE ORGANIZATION%GOBP%GO:0050808	43	-0.27749678	-1.044015	0.36923078	0.56329745	734	tags=30%, list=20%, signal=38%
VESICLE DOCKING INVOLVED IN EXOCYTOSIS%GOBP%GO:0006904	22	-0.325424	-1.0427912	0.38115633	0.5657118	1202	tags=45%, list=33%, signal=68%
TCR SIGNALING IN NAIVE CD8+ T CELLS%PATHWAY INTERACTION DATABASE NCI-NATURE CURATED DATA%TCR SIGNALING IN NAIVE CD8+ T CELLS	18	-0.3497925	-1.0418288	0.41127348	0.5675456	930	tags=39%, list=26%, signal=52%
RNA POLYMERASE II TRANSCRIPTION TERMINATION%REACTOME%R-HSA-73856.4	31	-0.2967806	-1.0402548	0.37280703	0.5707526	1465	tags=48%, list=41%, signal=81%
POSITIVE REGULATION OF DENDRITE MORPHOGENESIS%GOBP%GO:0050775	17	-0.35063195	-1.0398536	0.4105263	0.5711964	1501	tags=71%, list=42%, signal=120%
PHOSPHATASE COMPLEX%GOCC%GO:1903293	17	-0.35550892	-1.0398157	0.39442232	0.57079506	1215	tags=47%, list=34%, signal=71%
PROTEIN PHOSPHATASE BINDING%GOMF%GO:0019903	46	-0.26684913	-1.0388393	0.3870246	0.57268894	1245	tags=41%, list=35%, signal=62%
IFN-GAMMA%IOB%IFN-GAMMA	20	-0.33386004	-1.0385323	0.37924153	0.57293296	1424	tags=55%, list=39%, signal=90%
BIOCARTA_NFAT_PATHWAY%MSIGDB_C2%BIOCARTA_NFAT_PATHWAY	16	-0.37090343	-1.0373077	0.4305835	0.5753575	1043	tags=50%, list=29%, signal=70%
U2-TYPE PRECATALYTIC SPLICEOSOME%GOCC%GO:0071005	29	-0.30767772	-1.0364838	0.39285713	0.57687837	1272	tags=48%, list=35%, signal=74%
NUCLEUS LOCALIZATION%GOBP%GO:0051647	18	-0.3462427	-1.036199	0.40936863	0.5771192	1151	tags=44%, list=32%, signal=65%
SPLICEOSOMAL TRI-SNRNP COMPLEX%GOCC%GO:0097526	20	-0.33613333	-1.0360256	0.4016563	0.5770415	1054	tags=40%, list=29%, signal=56%
ANTEROGRADE TRANS-SYNAPTIC SIGNALING%GOBP%GO:0098916	31	-0.293013	-1.0358803	0.4070248	0.5768765	1167	tags=45%, list=32%, signal=66%
G ALPHA (I) SIGNALLING EVENTS%REACTOME DATABASE ID RELEASE 72%418594	52	-0.2615613	-1.0349065	0.3968958	0.5787276	1043	tags=48%, list=29%, signal=67%
CELLULAR RESPONSE TO REACTIVE OXYGEN SPECIES%GOBP%GO:0034614	40	-0.2768486	-1.0346223	0.40182647	0.5788886	689	tags=38%, list=19%, signal=46%
UNTITLED%PANTHER PATHWAY%P00019	20	-0.33509812	-1.0327929	0.40631163	0.5828362	1296	tags=60%, list=36%, signal=93%
NUCLEASE ACTIVITY%GOMF%GO:0004518	38	-0.27814195	-1.0326526	0.4	0.58268243	524	tags=18%, list=15%, signal=21%
NUCLEOSIDE METABOLIC PROCESS%GOBP%GO:0009116	42	-0.27231738	-1.0319508	0.40511727	0.58392704	678	tags=29%, list=19%, signal=35%
REGULATION OF CELL-MATRIX ADHESION%GOBP%GO:0001952	23	-0.3191279	-1.0318328	0.40461215	0.5837222	471	tags=22%, list=13%, signal=25%
ESTABLISHMENT OF CELL POLARITY%GOBP%GO:0030010	32	-0.29657996	-1.0315957	0.3938053	0.58381474	1237	tags=53%, list=34%, signal=80%
POSITIVE REGULATION OF PROTEASOMAL PROTEIN CATABOLIC PROCESS%GOBP%GO:1901800	32	-0.29628727	-1.0309516	0.41201717	0.5849436	689	tags=31%, list=19%, signal=38%
PROTEIN FOLDING%REACTOME%R-HSA-391251.1	41	-0.27989742	-1.0302743	0.397463	0.58604544	976	tags=34%, list=27%, signal=46%
CELLULAR RESPONSE TO OXIDATIVE STRESS%GOBP%GO:0034599	74	-0.24588065	-1.0301627	0.40979955	0.5858318	729	tags=32%, list=20%, signal=40%
VIRAL LIFE CYCLE%GOBP%GO:0019058	40	-0.2824186	-1.0300096	0.39784947	0.5857304	697	tags=33%, list=19%, signal=40%
HUNTINGTON DISEASE%PANTHER PATHWAY%P00029	47	-0.26735532	-1.0293909	0.40134528	0.5867751	1219	tags=53%, list=34%, signal=79%
OXIDOREDUCTASE ACTIVITY, ACTING ON NAD(P)H, QUINONE OR SIMILAR COMPOUND AS ACCEPTOR%GOMF%GO:0016655	25	-0.31184596	-1.029282	0.42917547	0.58653665	185	tags=16%, list=5%, signal=17%
ENDOTHELIAL CELL DEVELOPMENT%GOBP%GO:0001885	17	-0.34026572	-1.0292335	0.42669585	0.58615476	1118	tags=47%, list=31%, signal=68%
EXOSOME (RNASE COMPLEX)%GOCC%GO:0000178	15	-0.3574344	-1.0290964	0.39139786	0.5859997	1437	tags=53%, list=40%, signal=88%
WNT SIGNALING PATHWAY NETPATH%WIKIPATHWAYS_20200310%WP539%MUS MUSCULUS	27	-0.30959046	-1.0284463	0.3935484	0.5871004	1416	tags=67%, list=39%, signal=109%
REGULATION OF CELL SIZE%GOBP%GO:0008361	46	-0.27327734	-1.0268649	0.4295302	0.59039557	1166	tags=41%, list=32%, signal=60%
HETEROCYCLE CATABOLIC PROCESS%GOBP%GO:0046700	104	-0.2285987	-1.0266402	0.4125874	0.5904148	716	tags=25%, list=20%, signal=30%
PROTEIN KINASE ACTIVITY%GOMF%GO:0004672	106	-0.22749622	-1.0261092	0.3927711	0.5912119	838	tags=32%, list=23%, signal=41%
REGULATION OF LIPID TRANSPORT%GOBP%GO:0032368	27	-0.30697262	-1.0241693	0.41701245	0.59538543	1226	tags=44%, list=34%, signal=67%
CHEMICAL SYNAPTIC TRANSMISSION%GOBP%GO:0007268	31	-0.293013	-1.0241401	0.41794312	0.5949626	1167	tags=45%, list=32%, signal=66%
LOSS OF NLP FROM MITOTIC CENTROSOMES%REACTOME%R-HSA-380259.1	24	-0.31283152	-1.02394	0.43506494	0.59497154	1296	tags=58%, list=36%, signal=90%
BIOCARTA_FCER1_PATHWAY%MSIGDB_C2%BIOCARTA_FCER1_PATHWAY	16	-0.35509062	-1.0233446	0.42829075	0.59592927	1043	tags=44%, list=29%, signal=61%
ANGIOGENESIS%PANTHER PATHWAY%P00005	36	-0.28137615	-1.0233129	0.4085779	0.595501	1314	tags=50%, list=36%, signal=78%
DISEASES OF SIGNAL TRANSDUCTION BY GROWTH FACTOR RECEPTORS AND SECOND MESSENGERS%REACTOME DATABASE ID RELEASE 72%5663202	135	-0.21832529	-1.0232213	0.37931034	0.59520984	1262	tags=38%, list=35%, signal=56%
GPVI-MEDIATED ACTIVATION CASCADE%REACTOME%R-HSA-114604.5	19	-0.3343886	-1.022957	0.4121339	0.5953581	1269	tags=47%, list=35%, signal=73%
EXORIBONUCLEASE COMPLEX%GOCC%GO:1905354	15	-0.3574344	-1.0222403	0.40567952	0.5966375	1437	tags=53%, list=40%, signal=88%
REGULATION OF ORGAN GROWTH%GOBP%GO:0046620	22	-0.3303379	-1.0222242	0.42276424	0.5961879	792	tags=32%, list=22%, signal=41%
REGULATION OF PROTEIN LOCALIZATION%GOBP%GO:0032880	281	-0.19721787	-1.0218107	0.35400516	0.5966488	895	tags=30%, list=25%, signal=37%
KINASE ACTIVITY%GOMF%GO:0016301	152	-0.21380886	-1.0203216	0.4178744	0.59974897	710	tags=28%, list=20%, signal=33%
CENTRAL NERVOUS SYSTEM DEVELOPMENT%GOBP%GO:0007417	122	-0.22377437	-1.0198967	0.40807176	0.6003281	572	tags=19%, list=16%, signal=22%
POSITIVE REGULATION OF CALCIUM ION TRANSPORT%GOBP%GO:0051928	20	-0.32191506	-1.0191606	0.44331983	0.60167414	1124	tags=50%, list=31%, signal=72%
STRIATED MUSCLE CELL DIFFERENTIATION%GOBP%GO:0051146	44	-0.2692463	-1.0188881	0.43655914	0.6018497	770	tags=30%, list=21%, signal=37%
POSTSYNAPTIC SPECIALIZATION%GOCC%GO:0099572	95	-0.23074028	-1.0185508	0.41418764	0.6021879	1092	tags=37%, list=30%, signal=51%
NEGATIVE REGULATION OF MRNA METABOLIC PROCESS%GOBP%GO:1903312	31	-0.28841856	-1.0181159	0.42274678	0.6027676	1766	tags=74%, list=49%, signal=144%
MYELIN SHEATH%GOCC%GO:0043209	123	-0.21687452	-1.017352	0.40048543	0.60407263	656	tags=21%, list=18%, signal=25%
SARCOLEMMA%GOCC%GO:0042383	39	-0.27628672	-1.0172718	0.41327623	0.60378534	732	tags=36%, list=20%, signal=45%
SIGNALING BY HIGH-KINASE ACTIVITY BRAF MUTANTS%REACTOME%R-HSA-6802948.1	20	-0.3271007	-1.0172096	0.44842106	0.6034474	568	tags=30%, list=16%, signal=35%
TISSUE MORPHOGENESIS%GOBP%GO:0048729	81	-0.23437959	-1.0171949	0.4259681	0.60298836	655	tags=26%, list=18%, signal=31%
REGULATION OF SMALL MOLECULE METABOLIC PROCESS%GOBP%GO:0062012	94	-0.23357585	-1.0167143	0.42630386	0.6036781	864	tags=31%, list=24%, signal=40%
POSITIVE REGULATION OF NEURON DIFFERENTIATION%GOBP%GO:0045666	83	-0.23728426	-1.0166197	0.43317974	0.60341585	1143	tags=43%, list=32%, signal=62%
AURKA ACTIVATION BY TPX2%REACTOME DATABASE ID RELEASE 72%8854518	24	-0.31283152	-1.0161359	0.43927124	0.60413903	1296	tags=58%, list=36%, signal=90%
PID_FOXO_PATHWAY%MSIGDB_C2%PID_FOXO_PATHWAY	18	-0.3358592	-1.0158134	0.43866944	0.60446936	853	tags=44%, list=24%, signal=58%
IMMUNOLOGICAL SYNAPSE%GOCC%GO:0001772	15	-0.3560327	-1.0156189	0.42994243	0.60443586	591	tags=40%, list=16%, signal=48%
LOSS OF PROTEINS REQUIRED FOR INTERPHASE MICROTUBULE ORGANIZATION FROM THE CENTROSOME%REACTOME%R-HSA-380284.1	24	-0.31283152	-1.0151227	0.43237704	0.6051761	1296	tags=58%, list=36%, signal=90%
CALCIUM ION TRANSPORT%GOBP%GO:0006816	37	-0.27798104	-1.0140266	0.42951542	0.6073837	1166	tags=49%, list=32%, signal=71%
SIGNALING BY INTERLEUKINS%REACTOME%R-HSA-449147.11	156	-0.2122605	-1.0134951	0.41457286	0.6082567	1081	tags=39%, list=30%, signal=53%
CELLULAR RESPONSE TO ABIOTIC STIMULUS%GOBP%GO:0071214	52	-0.25942156	-1.0124595	0.4376417	0.6102448	757	tags=33%, list=21%, signal=41%
FOXO FAMILY SIGNALING%PATHWAY INTERACTION DATABASE NCI-NATURE CURATED DATA%FOXO FAMILY SIGNALING	18	-0.3358592	-1.0120894	0.44313726	0.61065596	853	tags=44%, list=24%, signal=58%
REGULATION OF MRNA STABILITY%GOBP%GO:0043488	29	-0.29777563	-1.0120369	0.410148	0.6102927	904	tags=31%, list=25%, signal=41%
ORGANELLE FUSION%GOBP%GO:0048284	43	-0.26836213	-1.0118492	0.4159664	0.6102361	444	tags=23%, list=12%, signal=26%
POSTSYNAPTIC MEMBRANE%GOCC%GO:0045211	32	-0.28819576	-1.0110761	0.42231947	0.6116086	492	tags=28%, list=14%, signal=32%
HALLMARK_BILE_ACID_METABOLISM%MSIGDB_C2%HALLMARK_BILE_ACID_METABOLISM	37	-0.27312785	-1.0106931	0.4319149	0.61208683	853	tags=35%, list=24%, signal=46%
CELLULAR RESPONSE TO ENVIRONMENTAL STIMULUS%GOBP%GO:0104004	52	-0.25942156	-1.0099976	0.4291939	0.6131865	757	tags=33%, list=21%, signal=41%
CELL MATURATION%GOBP%GO:0048469	15	-0.35506433	-1.0098017	0.44246033	0.6131685	1039	tags=53%, list=29%, signal=75%
MICROTUBULE%GOCC%GO:0005874	106	-0.22129646	-1.009338	0.43230402	0.6138587	1190	tags=42%, list=33%, signal=60%
REGULATION OF DEPHOSPHORYLATION%GOBP%GO:0035303	38	-0.26925206	-1.0076047	0.45238096	0.6174472	1025	tags=37%, list=28%, signal=51%
POSITIVE REGULATION OF NERVOUS SYSTEM DEVELOPMENT%GOBP%GO:0051962	105	-0.223447	-1.0068145	0.4203233	0.6188765	895	tags=33%, list=25%, signal=43%
REGULATION OF LIPID KINASE ACTIVITY%GOBP%GO:0043550	16	-0.34407276	-1.0058452	0.4371134	0.62075263	376	tags=25%, list=10%, signal=28%
MICROTUBULE CYTOSKELETON%GOCC%GO:0015630	251	-0.19664763	-1.0057452	0.49456522	0.62047607	1190	tags=39%, list=33%, signal=54%
FAS%IOB%FAS	54	-0.2503926	-1.0055532	0.43356642	0.6204581	1235	tags=43%, list=34%, signal=64%
NEGATIVE REGULATION OF NEUROGENESIS%GOBP%GO:0050768	54	-0.24942362	-1.0054679	0.47126436	0.6201794	1120	tags=44%, list=31%, signal=63%
INTERLEUKIN-3, INTERLEUKIN-5 AND GM-CSF SIGNALING%REACTOME%R-HSA-512988.5	17	-0.33955464	-1.005383	0.44444445	0.6198974	1296	tags=53%, list=36%, signal=82%
NEURON MIGRATION%GOBP%GO:0001764	16	-0.34883797	-1.0048418	0.45398772	0.6207813	463	tags=25%, list=13%, signal=29%
MICRORNAS IN CARDIOMYOCYTE HYPERTROPHY%WIKIPATHWAYS_20200310%WP1560%MUS MUSCULUS	24	-0.30584028	-1.0047685	0.44444445	0.6204633	1269	tags=46%, list=35%, signal=70%
ICOSANOID METABOLIC PROCESS%GOBP%GO:0006690	29	-0.29492474	-1.0041188	0.4606987	0.62156135	630	tags=24%, list=17%, signal=29%
CHAPERONIN-MEDIATED PROTEIN FOLDING%REACTOME%R-HSA-390466.3	38	-0.27206588	-1.0030003	0.44855967	0.6237633	976	tags=34%, list=27%, signal=46%
WHOLE MEMBRANE%GOCC%GO:0098805	416	-0.1879695	-1.0025352	0.44805196	0.62442654	890	tags=30%, list=25%, signal=35%
STEROL TRANSPORT%GOBP%GO:0015918	17	-0.33505684	-1.0006522	0.44040403	0.62862587	947	tags=47%, list=26%, signal=64%
RECRUITMENT OF MITOTIC CENTROSOME PROTEINS AND COMPLEXES%REACTOME%R-HSA-380270.2	26	-0.2940053	-1.0003649	0.46724892	0.6288214	1296	tags=54%, list=36%, signal=83%
RUFFLE%GOCC%GO:0001726	54	-0.25747877	-1.0002605	0.44827586	0.6285927	815	tags=37%, list=23%, signal=47%
RECRUITMENT OF NUMA TO MITOTIC CENTROSOMES%REACTOME%R-HSA-380320.2	25	-0.30797708	-0.9996561	0.45360824	0.62960863	1296	tags=56%, list=36%, signal=87%
POSITIVE REGULATION OF LIPID BIOSYNTHETIC PROCESS%GOBP%GO:0046889	23	-0.314089	-0.9995585	0.45454547	0.6293552	689	tags=30%, list=19%, signal=37%
REGULATION OF CELLULAR LOCALIZATION%GOBP%GO:0060341	262	-0.19476727	-0.99953955	0.45652175	0.628906	697	tags=25%, list=19%, signal=29%
MOTILE CILIUM%GOCC%GO:0031514	29	-0.2933387	-0.998923	0.4620253	0.62997735	1296	tags=48%, list=36%, signal=75%
MOLTING CYCLE%GOBP%GO:0042303	16	-0.34303626	-0.99880946	0.4477612	0.6297774	322	tags=19%, list=9%, signal=20%
ACTIN FILAMENT-BASED MOVEMENT%GOBP%GO:0030048	20	-0.3157888	-0.99862206	0.4524313	0.62976927	654	tags=30%, list=18%, signal=36%
ORGANELLE LOCALIZATION BY MEMBRANE TETHERING%GOBP%GO:0140056	32	-0.28313303	-0.99600875	0.45934066	0.63579106	1550	tags=59%, list=43%, signal=103%
PROTEIN PHOSPHORYLATION%GOBP%GO:0006468	140	-0.21088913	-0.9946046	0.43855423	0.6387382	710	tags=26%, list=20%, signal=32%
REGULATION OF CELL SHAPE%GOBP%GO:0008360	48	-0.2608008	-0.9937674	0.4640523	0.6403019	654	tags=33%, list=18%, signal=40%
ALCOHOL BINDING%GOMF%GO:0043178	18	-0.3351283	-0.9937534	0.44957983	0.6398248	189	tags=17%, list=5%, signal=18%
ONCOGENIC MAPK SIGNALING%REACTOME%R-HSA-6802957.4	35	-0.27888277	-0.99208486	0.46693388	0.64342755	568	tags=26%, list=16%, signal=30%
NUCLEOBASE-CONTAINING COMPOUND CATABOLIC PROCESS%GOBP%GO:0034655	93	-0.22424361	-0.99200815	0.46728972	0.64311886	1126	tags=34%, list=31%, signal=49%
NEUROTROPHIC FACTOR-MEDIATED TRK RECEPTOR SIGNALING%PATHWAY INTERACTION DATABASE NCI-NATURE CURATED DATA%NEUROTROPHIC FACTOR-MEDIATED TRK RECEPTOR SIGNALING	23	-0.3065592	-0.9919312	0.44758064	0.6428034	1262	tags=57%, list=35%, signal=86%
MONOSACCHARIDE BINDING%GOMF%GO:0048029	36	-0.27278343	-0.99125993	0.48076922	0.64393324	344	tags=22%, list=10%, signal=24%
PID_TRKR_PATHWAY%MSIGDB_C2%PID_TRKR_PATHWAY	23	-0.3065592	-0.9908944	0.46745563	0.64432955	1262	tags=57%, list=35%, signal=86%
HAIR CYCLE%GOBP%GO:0042633	16	-0.34303626	-0.98975146	0.48033127	0.64662933	322	tags=19%, list=9%, signal=20%
CARGO TRAFFICKING TO THE PERICILIARY MEMBRANE%REACTOME%R-HSA-5620920.2	18	-0.33778864	-0.98872715	0.5010309	0.64862114	878	tags=28%, list=24%, signal=37%
REGULATION OF INTRACELLULAR TRANSPORT%GOBP%GO:0032386	136	-0.21128653	-0.9882495	0.49282297	0.6492625	1055	tags=38%, list=29%, signal=51%
NUCLEOSIDE PHOSPHATE CATABOLIC PROCESS%GOBP%GO:1901292	39	-0.26798537	-0.9879381	0.475162	0.64953625	854	tags=33%, list=24%, signal=43%
DEFECTIVE CFTR CAUSES CYSTIC FIBROSIS%REACTOME DATABASE ID RELEASE 72%5678895	44	-0.26124623	-0.9873846	0.49763033	0.6504178	1081	tags=36%, list=30%, signal=51%
HEMOSTASIS%REACTOME%R-HSA-109582.2	167	-0.20417707	-0.9868903	0.4552058	0.6510839	542	tags=22%, list=15%, signal=24%
RHO GTPASE EFFECTORS%REACTOME%R-HSA-195258.3	107	-0.21641706	-0.9854128	0.46860987	0.6543385	873	tags=34%, list=24%, signal=43%
IMMUNE RESPONSE-ACTIVATING SIGNAL TRANSDUCTION%GOBP%GO:0002757	45	-0.25856563	-0.98436403	0.47639486	0.6564557	792	tags=33%, list=22%, signal=42%
SPHINGOLIPID METABOLISM%REACTOME%R-HSA-428157.4	33	-0.2787544	-0.98330265	0.4581498	0.65851676	411	tags=21%, list=11%, signal=24%
STEROL BINDING%GOMF%GO:0032934	15	-0.34750873	-0.98321176	0.4789916	0.6582231	189	tags=20%, list=5%, signal=21%
AXON DEVELOPMENT%GOBP%GO:0061564	47	-0.25304016	-0.9828663	0.4989775	0.6586026	739	tags=26%, list=20%, signal=32%
CATALYTIC ACTIVITY, ACTING ON A PROTEIN%GOMF%GO:0140096	413	-0.1844541	-0.9826692	0.5272206	0.65863806	864	tags=28%, list=24%, signal=33%
TRICARBOXYLIC ACID METABOLIC PROCESS%GOBP%GO:0072350	25	-0.2934161	-0.9825658	0.46666667	0.6583728	1417	tags=64%, list=39%, signal=105%
CELLULAR RESPONSE TO NITROGEN COMPOUND%GOBP%GO:1901699	124	-0.21289548	-0.98213357	0.50359714	0.6589253	826	tags=30%, list=23%, signal=37%
ENDOTHELIAL CELL DIFFERENTIATION%GOBP%GO:0045446	18	-0.32348466	-0.9815207	0.48373982	0.6599093	1118	tags=44%, list=31%, signal=64%
MAP2K AND MAPK ACTIVATION%REACTOME%R-HSA-5674135.2	21	-0.30792764	-0.981463	0.4632653	0.6595364	914	tags=38%, list=25%, signal=51%
POST-GOLGI VESICLE-MEDIATED TRANSPORT%GOBP%GO:0006892	37	-0.27146095	-0.98103523	0.4967742	0.6600732	937	tags=32%, list=26%, signal=43%
TOLL RECEPTOR SIGNALING PATHWAY%PANTHER PATHWAY%P00054	16	-0.3322847	-0.98073864	0.47789472	0.66031015	718	tags=44%, list=20%, signal=54%
CENTROSOME MATURATION%REACTOME DATABASE ID RELEASE 72%380287	26	-0.2940053	-0.98034555	0.47142857	0.6608434	1296	tags=54%, list=36%, signal=83%
POSITIVE REGULATION OF NEURON PROJECTION DEVELOPMENT%GOBP%GO:0010976	74	-0.23111546	-0.97997046	0.4906542	0.6612194	1143	tags=45%, list=32%, signal=64%
MULTI-MULTICELLULAR ORGANISM PROCESS%GOBP%GO:0044706	31	-0.27547553	-0.979346	0.4838013	0.66224426	138	tags=16%, list=4%, signal=17%
CELL DEATH SIGNALLING VIA NRAGE, NRIF AND NADE%REACTOME DATABASE ID RELEASE 72%204998	16	-0.34245312	-0.97899526	0.486	0.6626072	482	tags=25%, list=13%, signal=29%
CHOLESTEROL TRANSPORT%GOBP%GO:0030301	17	-0.33505684	-0.9787975	0.47991544	0.66259044	947	tags=47%, list=26%, signal=64%
CORTICAL CYTOSKELETON ORGANIZATION%GOBP%GO:0030865	21	-0.30933	-0.97874093	0.49478078	0.66222143	1194	tags=52%, list=33%, signal=78%
NUCLEOBASE-CONTAINING SMALL MOLECULE METABOLIC PROCESS%GOBP%GO:0055086	250	-0.19222566	-0.9786809	0.538874	0.66186404	621	tags=20%, list=17%, signal=22%
NEGATIVE REGULATION OF RNA SPLICING%GOBP%GO:0033119	15	-0.34185317	-0.97830045	0.49247313	0.6623223	1200	tags=47%, list=33%, signal=70%
CELLULAR NITROGEN COMPOUND CATABOLIC PROCESS%GOBP%GO:0044270	102	-0.22222586	-0.97763246	0.5024155	0.6634293	716	tags=25%, list=20%, signal=30%
REGULATION OF INTRACELLULAR PROTEIN TRANSPORT%GOBP%GO:0033157	79	-0.22908728	-0.9773292	0.47477064	0.6636459	1031	tags=41%, list=29%, signal=55%
NUCLEOBASE-CONTAINING SMALL MOLECULE BIOSYNTHETIC PROCESS%GOBP%GO:0034404	51	-0.24999616	-0.97688806	0.4861111	0.66421807	700	tags=25%, list=19%, signal=31%
NEGATIVE REGULATION OF CELL DEVELOPMENT%GOBP%GO:0010721	60	-0.24209955	-0.976505	0.5078652	0.66465455	1120	tags=42%, list=31%, signal=59%
MORPHOGENESIS OF AN EPITHELIUM%GOBP%GO:0002009	69	-0.23261064	-0.97591895	0.50329673	0.66554487	655	tags=26%, list=18%, signal=31%
PID_CASPASE_PATHWAY%MSIGDB_C2%PID_CASPASE_PATHWAY	22	-0.29738554	-0.9758581	0.48373982	0.66519296	1067	tags=36%, list=30%, signal=51%
EPITHELIAL CELL DIFFERENTIATION%GOBP%GO:0030855	74	-0.23371843	-0.97537583	0.5142232	0.6658538	596	tags=23%, list=17%, signal=27%
POSITIVE REGULATION OF TRANSPORT%GOBP%GO:0051050	268	-0.19032635	-0.97434	0.52926207	0.6679818	705	tags=24%, list=20%, signal=28%
REGULATION OF TOR SIGNALING%GOBP%GO:0032006	26	-0.29327294	-0.9742733	0.49364406	0.66763306	914	tags=38%, list=25%, signal=51%
TOLL LIKE RECEPTOR 4 (TLR4) CASCADE%REACTOME DATABASE ID RELEASE 72%166016	42	-0.25893515	-0.97414833	0.5090498	0.667428	1235	tags=57%, list=34%, signal=86%
ER TO GOLGI ANTEROGRADE TRANSPORT%REACTOME DATABASE ID RELEASE 72%199977	73	-0.22938696	-0.974068	0.5148064	0.667119	1202	tags=33%, list=33%, signal=48%
SMALL MOLECULE BIOSYNTHETIC PROCESS%GOBP%GO:0044283	167	-0.20225476	-0.9733569	0.52910054	0.6683125	541	tags=20%, list=15%, signal=23%
NEGATIVE REGULATION OF CELLULAR COMPONENT ORGANIZATION%GOBP%GO:0051129	184	-0.19774869	-0.97127825	0.53257793	0.6729676	1131	tags=40%, list=31%, signal=55%
HOST INTERACTIONS OF HIV FACTORS%REACTOME%R-HSA-162909.1	91	-0.22186938	-0.969697	0.5011765	0.6763812	1081	tags=31%, list=30%, signal=43%
REGULATION OF APC C ACTIVATORS BETWEEN G1 S AND EARLY ANAPHASE%REACTOME%R-HSA-176408.3	45	-0.25350767	-0.9665509	0.50329673	0.68370134	1114	tags=40%, list=31%, signal=57%
SYNAPTIC SIGNALING%GOBP%GO:0099536	38	-0.26869446	-0.96631634	0.52348995	0.6837897	1167	tags=45%, list=32%, signal=65%
BIOCARTA_MAPK_PATHWAY%MSIGDB_C2%BIOCARTA_MAPK_PATHWAY	25	-0.29610434	-0.9661513	0.5234216	0.6836926	1235	tags=52%, list=34%, signal=79%
POSITIVE REGULATION OF PEPTIDYL-SERINE PHOSPHORYLATION%GOBP%GO:0033138	21	-0.31356424	-0.9652391	0.5072464	0.6854834	693	tags=38%, list=19%, signal=47%
REGULATION OF CENTROSOME CYCLE%GOBP%GO:0046605	15	-0.33016202	-0.9638283	0.51717174	0.6884981	1278	tags=47%, list=35%, signal=72%
DEUBIQUITINATION%REACTOME%R-HSA-5688426.3	92	-0.22038846	-0.9636062	0.5523114	0.68850744	1081	tags=36%, list=30%, signal=50%
HALLMARK_CHOLESTEROL_HOMEOSTASIS%MSIGDB_C2%HALLMARK_CHOLESTEROL_HOMEOSTASIS	29	-0.27890727	-0.96276844	0.5042017	0.6901407	527	tags=31%, list=15%, signal=36%
REGULATION OF JNK CASCADE%GOBP%GO:0046328	27	-0.28162998	-0.9615069	0.5211864	0.69282657	707	tags=33%, list=20%, signal=41%
DNA-BINDING TRANSCRIPTION REPRESSOR ACTIVITY, RNA POLYMERASE II-SPECIFIC%GOMF%GO:0001227	18	-0.31661427	-0.9604559	0.50403225	0.69491535	857	tags=39%, list=24%, signal=51%
REGULATION OF AMINE TRANSPORT%GOBP%GO:0051952	15	-0.32985404	-0.9581137	0.50873786	0.7001504	1319	tags=47%, list=37%, signal=73%
REGULATION OF LYMPHOCYTE MIGRATION%GOBP%GO:2000401	18	-0.32244712	-0.95771176	0.53418803	0.70060545	844	tags=44%, list=23%, signal=58%
GLUCOSE METABOLIC PROCESS%GOBP%GO:0006006	35	-0.2675375	-0.9571789	0.51746726	0.7014046	854	tags=34%, list=24%, signal=44%
POSITIVE REGULATION OF NEUROGENESIS%GOBP%GO:0050769	102	-0.21525976	-0.9566721	0.5224586	0.70211995	895	tags=33%, list=25%, signal=43%
POSITIVE REGULATION OF PROTEIN TRANSPORT%GOBP%GO:0051222	124	-0.20801874	-0.95665395	0.5609756	0.70163685	972	tags=33%, list=27%, signal=44%
REGULATION OF ACTOMYOSIN STRUCTURE ORGANIZATION%GOBP%GO:0110020	27	-0.28190175	-0.9562472	0.51082253	0.70211446	1176	tags=52%, list=33%, signal=76%
REGULATION OF MICROTUBULE POLYMERIZATION%GOBP%GO:0031113	19	-0.30661178	-0.9557645	0.5	0.7028317	1190	tags=47%, list=33%, signal=70%
TRANSMEMBRANE RECEPTOR PROTEIN TYROSINE KINASE SIGNALING PATHWAY%GOBP%GO:0007169	56	-0.23961878	-0.95507735	0.5548246	0.70402557	875	tags=32%, list=24%, signal=42%
PRECATALYTIC SPLICEOSOME%GOCC%GO:0071011	31	-0.26987332	-0.95408815	0.5112613	0.70590687	1272	tags=45%, list=35%, signal=69%
REGULATION OF MRNA CATABOLIC PROCESS%GOBP%GO:0061013	36	-0.26265252	-0.95382047	0.5207878	0.7060619	904	tags=25%, list=25%, signal=33%
MONOVALENT INORGANIC CATION HOMEOSTASIS%GOBP%GO:0055067	34	-0.27106577	-0.95329076	0.5090498	0.7068851	483	tags=26%, list=13%, signal=30%
POSITIVE REGULATION OF PLASMA MEMBRANE BOUNDED CELL PROJECTION ASSEMBLY%GOBP%GO:0120034	26	-0.28776532	-0.9532854	0.54956895	0.7063664	873	tags=38%, list=24%, signal=50%
VESICLE MEMBRANE%GOCC%GO:0012506	120	-0.20810257	-0.95322275	0.55741626	0.7059874	887	tags=34%, list=25%, signal=44%
STRESS-ACTIVATED MAPK CASCADE%GOBP%GO:0051403	15	-0.33884564	-0.9531776	0.5387841	0.7055721	1266	tags=53%, list=35%, signal=82%
PI METABOLISM%REACTOME%R-HSA-1483255.5	32	-0.27014118	-0.9531568	0.5337423	0.7050989	1525	tags=59%, list=42%, signal=102%
SENSORY PERCEPTION OF SOUND%GOBP%GO:0007605	24	-0.29055795	-0.95229214	0.5191147	0.70667773	546	tags=29%, list=15%, signal=34%
ALPHA6-BETA4 INTEGRIN SIGNALING PATHWAY%WIKIPATHWAYS_20200310%WP488%MUS MUSCULUS	25	-0.2940443	-0.9519946	0.52916664	0.7069031	826	tags=32%, list=23%, signal=41%
ANIMAL ORGAN MORPHOGENESIS%GOBP%GO:0009887	100	-0.21464898	-0.9510242	0.60240966	0.70883846	657	tags=25%, list=18%, signal=30%
NUCLEAR MATRIX%GOCC%GO:0016363	36	-0.26141605	-0.9508301	0.5278351	0.70879877	379	tags=17%, list=11%, signal=18%
ORGANELLE ENVELOPE LUMEN%GOCC%GO:0031970	39	-0.25994357	-0.94931346	0.5513627	0.7120697	864	tags=31%, list=24%, signal=40%
DEVELOPMENTAL CELL GROWTH%GOBP%GO:0048588	19	-0.31197205	-0.94923383	0.53488374	0.7117308	619	tags=32%, list=17%, signal=38%
POSITIVE REGULATION OF I-KAPPAB KINASE/NF-KAPPAB SIGNALING%GOBP%GO:0043123	36	-0.25756404	-0.9490604	0.55368423	0.7116443	731	tags=39%, list=20%, signal=48%
PROCESSING OF CAPPED INTRON-CONTAINING PRE-MRNA%REACTOME DATABASE ID RELEASE 72%72203	135	-0.20439738	-0.94875354	0.56585366	0.71188086	1466	tags=43%, list=41%, signal=70%
PROCESS UTILIZING AUTOPHAGIC MECHANISM%GOBP%GO:0061919	78	-0.22049965	-0.9477805	0.57505774	0.713775	694	tags=32%, list=19%, signal=39%
REGULATION OF NUCLEOCYTOPLASMIC TRANSPORT%GOBP%GO:0046822	52	-0.23715286	-0.947307	0.56235826	0.71445763	1031	tags=37%, list=29%, signal=50%
REGULATION OF CELLULAR PROTEIN LOCALIZATION%GOBP%GO:1903827	172	-0.19723646	-0.9470225	0.59452736	0.71465594	1031	tags=35%, list=29%, signal=47%
SIGNALING BY HEDGEHOG%REACTOME DATABASE ID RELEASE 72%5358351	58	-0.23512147	-0.9465926	0.56732893	0.7152446	1123	tags=38%, list=31%, signal=54%
CELLULAR RESPONSE TO PEPTIDE%GOBP%GO:1901653	60	-0.2323517	-0.9446636	0.56060606	0.7193978	826	tags=32%, list=23%, signal=40%
REGULATION OF PTEN GENE TRANSCRIPTION%REACTOME DATABASE ID RELEASE 72%8943724	20	-0.3039355	-0.944581	0.5386179	0.7190795	1080	tags=45%, list=30%, signal=64%
REGULATION OF KINASE ACTIVITY%GOBP%GO:0043549	156	-0.19938768	-0.94419205	0.60583943	0.7194898	560	tags=22%, list=16%, signal=25%
CASPASE CASCADE IN APOPTOSIS%PATHWAY INTERACTION DATABASE NCI-NATURE CURATED DATA%CASPASE CASCADE IN APOPTOSIS	21	-0.2984142	-0.94327193	0.5429769	0.7212567	826	tags=29%, list=23%, signal=37%
CELLULAR RESPONSE TO ANTIBIOTIC%GOBP%GO:0071236	28	-0.2804882	-0.9426656	0.5430862	0.7221839	864	tags=39%, list=24%, signal=51%
OXIDOREDUCTASE ACTIVITY, ACTING ON NAD(P)H%GOMF%GO:0016651	48	-0.24081032	-0.94243586	0.5653105	0.7222103	428	tags=19%, list=12%, signal=21%
REGULATION OF STRIATED MUSCLE CELL DIFFERENTIATION%GOBP%GO:0051153	22	-0.2968061	-0.9423526	0.53896105	0.72189	525	tags=27%, list=15%, signal=32%
MEMBRANE DOCKING%GOBP%GO:0022406	35	-0.2635928	-0.9413238	0.5609756	0.7239471	1591	tags=60%, list=44%, signal=106%
REGULATION OF FATTY ACID METABOLIC PROCESS%GOBP%GO:0019217	27	-0.28028697	-0.9411772	0.5746888	0.7237445	689	tags=33%, list=19%, signal=41%
POLYOL METABOLIC PROCESS%GOBP%GO:0019751	29	-0.2764191	-0.94081885	0.5344828	0.7241375	117	tags=17%, list=3%, signal=18%
AUTOPHAGY%GOBP%GO:0006914	78	-0.22049965	-0.9405419	0.57342654	0.7242872	694	tags=32%, list=19%, signal=39%
LYTIC VACUOLE MEMBRANE%GOCC%GO:0098852	53	-0.23879792	-0.9401879	0.5416667	0.7246312	433	tags=19%, list=12%, signal=21%
CILIARY PART%GOCC%GO:0044441	57	-0.23550184	-0.9399062	0.57274824	0.7247505	1298	tags=49%, list=36%, signal=76%
REGULATION OF CANONICAL WNT SIGNALING PATHWAY%GOBP%GO:0060828	39	-0.25553054	-0.9396984	0.57109004	0.72472584	890	tags=33%, list=25%, signal=44%
FOCAL ADHESION%WIKIPATHWAYS_20200310%WP85%MUS MUSCULUS	52	-0.2383068	-0.9394177	0.5393519	0.724865	792	tags=33%, list=22%, signal=41%
SENSORY ORGAN MORPHOGENESIS%GOBP%GO:0090596	22	-0.28577715	-0.9382148	0.5379464	0.7273123	478	tags=27%, list=13%, signal=31%
SPERM FLAGELLUM%GOCC%GO:0036126	23	-0.29161075	-0.93789566	0.5403226	0.72757155	99	tags=9%, list=3%, signal=9%
GUANYL-NUCLEOTIDE EXCHANGE FACTOR ACTIVITY%GOMF%GO:0005085	44	-0.24996118	-0.937693	0.5681342	0.72758865	1135	tags=32%, list=31%, signal=46%
LATE ENDOSOME%GOCC%GO:0005770	89	-0.21196079	-0.9376273	0.5924276	0.7272282	1229	tags=46%, list=34%, signal=68%
POSITIVE REGULATION OF EXTRINSIC APOPTOTIC SIGNALING PATHWAY%GOBP%GO:2001238	17	-0.31752378	-0.9359849	0.5653061	0.7307807	1235	tags=47%, list=34%, signal=71%
PROTEIN TYROSINE KINASE BINDING%GOMF%GO:1990782	28	-0.27671677	-0.93541044	0.5532359	0.73166376	773	tags=32%, list=21%, signal=41%
MRNA 3'-END PROCESSING%REACTOME DATABASE ID RELEASE 72%72187	29	-0.27231038	-0.93477595	0.5735608	0.7326363	1465	tags=45%, list=41%, signal=75%
LYSOSOMAL MEMBRANE%GOCC%GO:0005765	53	-0.23879792	-0.9347389	0.58189654	0.7321992	433	tags=19%, list=12%, signal=21%
RNA POLYMERASE COMPLEX%GOCC%GO:0030880	20	-0.29926386	-0.9339428	0.53815264	0.73360217	1264	tags=50%, list=35%, signal=77%
RESPONSE TO DECREASED OXYGEN LEVELS%GOBP%GO:0036293	44	-0.24420272	-0.93387616	0.59388644	0.7332119	689	tags=32%, list=19%, signal=39%
REGULATION OF PROTEIN TRANSPORT%GOBP%GO:0051223	189	-0.19357046	-0.93343914	0.6466165	0.73369676	1055	tags=35%, list=29%, signal=47%
CYTOKINE-MEDIATED SIGNALING PATHWAY%GOBP%GO:0019221	43	-0.25115937	-0.9325803	0.58426964	0.73521274	689	tags=33%, list=19%, signal=40%
CELLULAR RESPONSE TO PEPTIDE HORMONE STIMULUS%GOBP%GO:0071375	47	-0.24524833	-0.9325345	0.5689655	0.73480386	815	tags=32%, list=23%, signal=41%
REGULATION OF G PROTEIN-COUPLED RECEPTOR SIGNALING PATHWAY%GOBP%GO:0008277	24	-0.29121685	-0.93097466	0.5762376	0.73811585	605	tags=33%, list=17%, signal=40%
AMINO ACID METABOLISM%WIKIPATHWAYS_20200310%WP662%MUS MUSCULUS	51	-0.23638421	-0.930839	0.6021739	0.73790294	752	tags=24%, list=21%, signal=29%
REGULATION OF PROTEIN KINASE ACTIVITY%GOBP%GO:0045859	136	-0.19964506	-0.93062377	0.62729657	0.73788446	588	tags=24%, list=16%, signal=28%
NEUROMUSCULAR PROCESS%GOBP%GO:0050905	25	-0.283111	-0.92964023	0.56550217	0.73975116	316	tags=20%, list=9%, signal=22%
POSITIVE REGULATION OF ACTIN FILAMENT BUNDLE ASSEMBLY%GOBP%GO:0032233	17	-0.3115568	-0.92949283	0.5644172	0.73958695	655	tags=35%, list=18%, signal=43%
INFECTIOUS DISEASE%REACTOME%R-HSA-5663205.10	282	-0.17984696	-0.92862153	0.7082153	0.74117815	1144	tags=36%, list=32%, signal=48%
RESPONSE TO KETONE%GOBP%GO:1901654	26	-0.2789415	-0.9285751	0.5548246	0.7407488	1165	tags=54%, list=32%, signal=79%
RNA POLYMERASE II TRANSCRIPTION%REACTOME DATABASE ID RELEASE 72%73857	247	-0.18176347	-0.92793983	0.6929348	0.7417475	1096	tags=32%, list=30%, signal=43%
MORPHOGENESIS OF A BRANCHING EPITHELIUM%GOBP%GO:0061138	19	-0.30575714	-0.9277861	0.595092	0.7415886	460	tags=32%, list=13%, signal=36%
POSITIVE REGULATION OF GLIOGENESIS%GOBP%GO:0014015	19	-0.2955593	-0.9270212	0.5614754	0.7429042	838	tags=37%, list=23%, signal=48%
REGULATION OF CELLULAR KETONE METABOLIC PROCESS%GOBP%GO:0010565	32	-0.2628477	-0.92686546	0.59447986	0.74274856	689	tags=31%, list=19%, signal=38%
CYTOPLASMIC VESICLE MEMBRANE%GOCC%GO:0030659	111	-0.20625333	-0.9267332	0.6066351	0.7425261	887	tags=33%, list=25%, signal=43%
MORPHOGENESIS OF A BRANCHING STRUCTURE%GOBP%GO:0001763	19	-0.30575714	-0.92645866	0.55093557	0.74265844	460	tags=32%, list=13%, signal=36%
HSP90 CHAPERONE CYCLE FOR SHRS%REACTOME%R-HSA-3371497.2	24	-0.2865463	-0.9259478	0.5752809	0.7433558	1180	tags=42%, list=33%, signal=62%
NEGATIVE REGULATION OF ORGANELLE ORGANIZATION%GOBP%GO:0010639	111	-0.20237593	-0.92580044	0.6412037	0.74318236	1131	tags=39%, list=31%, signal=55%
REGULATION OF ACTIN FILAMENT BUNDLE ASSEMBLY%GOBP%GO:0032231	30	-0.26725987	-0.9254253	0.5506329	0.7435716	1176	tags=50%, list=33%, signal=74%
CELLULAR RESPONSE TO EXTERNAL STIMULUS%GOBP%GO:0071496	56	-0.23150125	-0.9251144	0.6191489	0.74378014	822	tags=32%, list=23%, signal=41%
ACETYL-COA METABOLIC PROCESS%GOBP%GO:0006084	18	-0.30471286	-0.9251017	0.585567	0.74327785	1246	tags=44%, list=35%, signal=68%
TRANSCRIPTION COACTIVATOR ACTIVITY%GOMF%GO:0003713	50	-0.23604096	-0.9245034	0.57615894	0.74414635	1171	tags=44%, list=32%, signal=64%
MRNA 3'-UTR BINDING%GOMF%GO:0003730	32	-0.26570874	-0.9240499	0.575	0.7446818	1365	tags=50%, list=38%, signal=80%
UNSATURATED FATTY ACID METABOLIC PROCESS%GOBP%GO:0033559	24	-0.27837443	-0.9239653	0.5639913	0.7443506	630	tags=25%, list=17%, signal=30%
LAMELLIPODIUM ORGANIZATION%GOBP%GO:0097581	18	-0.3078073	-0.9237072	0.577551	0.7444231	828	tags=33%, list=23%, signal=43%
POSITIVE REGULATION OF CELL PROJECTION ORGANIZATION%GOBP%GO:0031346	98	-0.20984636	-0.92194945	0.6259169	0.7481276	895	tags=35%, list=25%, signal=45%
MICROTUBULE-BASED PROCESS%GOBP%GO:0007017	137	-0.19791651	-0.92188376	0.66906476	0.74772197	1190	tags=40%, list=33%, signal=58%
HALLMARK_IL2_STAT5_SIGNALING%MSIGDB_C2%HALLMARK_IL2_STAT5_SIGNALING	41	-0.24690329	-0.9210433	0.60820043	0.7491899	290	tags=17%, list=8%, signal=18%
REGULATION OF GLUCOSE METABOLIC PROCESS%GOBP%GO:0010906	24	-0.27521178	-0.92079073	0.57024795	0.74929804	1215	tags=46%, list=34%, signal=69%
RESPONSE TO HYPOXIA%GOBP%GO:0001666	44	-0.24420272	-0.9204436	0.59375	0.7495772	689	tags=32%, list=19%, signal=39%
GOLGI-TO-ER RETROGRADE TRANSPORT%REACTOME DATABASE ID RELEASE 72%8856688	56	-0.23192132	-0.91997856	0.6013514	0.7501626	1191	tags=43%, list=33%, signal=63%
PROTEIN AUTOPHOSPHORYLATION%GOBP%GO:0046777	46	-0.24357596	-0.9197553	0.5788235	0.75020325	553	tags=26%, list=15%, signal=30%
INTRACELLULAR TRANSPORT%GOBP%GO:0046907	483	-0.16892976	-0.9196701	0.7945619	0.74986297	887	tags=25%, list=25%, signal=29%
NEGATIVE REGULATION OF RESPONSE TO WOUNDING%GOBP%GO:1903035	16	-0.31460944	-0.91856855	0.5748032	0.7519549	527	tags=31%, list=15%, signal=36%
NUCLEOTIDE CATABOLIC PROCESS%GOBP%GO:0009166	36	-0.25646186	-0.9183667	0.5974843	0.7519207	700	tags=28%, list=19%, signal=34%
REGULATION OF PROTEIN AUTOPHOSPHORYLATION%GOBP%GO:0031952	15	-0.31699854	-0.9183126	0.562249	0.7515274	1102	tags=53%, list=31%, signal=76%
REGULATION OF RNA STABILITY%GOBP%GO:0043487	32	-0.2587809	-0.917986	0.5910064	0.7517712	904	tags=28%, list=25%, signal=37%
ATPASE BINDING%GOMF%GO:0051117	39	-0.24825546	-0.91756755	0.61440676	0.752246	1140	tags=33%, list=32%, signal=48%
DEATH RECEPTOR SIGNALLING%REACTOME%R-HSA-73887.4	32	-0.26591676	-0.9174509	0.6030369	0.75199807	980	tags=34%, list=27%, signal=47%
PLASMA MEMBRANE ORGANIZATION%GOBP%GO:0007009	23	-0.28194752	-0.91708255	0.58093125	0.75235295	689	tags=35%, list=19%, signal=43%
RECEPTOR LIGAND ACTIVITY%GOMF%GO:0048018	22	-0.29536447	-0.9162935	0.57236844	0.7537041	301	tags=23%, list=8%, signal=25%
HEDGEHOG LIGAND BIOGENESIS%REACTOME DATABASE ID RELEASE 72%5358346	44	-0.24215856	-0.9158608	0.59447986	0.7541663	1081	tags=36%, list=30%, signal=51%
EMBRYONIC ORGAN MORPHOGENESIS%GOBP%GO:0048562	20	-0.2965563	-0.91552705	0.5744235	0.75441384	478	tags=25%, list=13%, signal=29%
CIS-TRANS ISOMERASE ACTIVITY%GOMF%GO:0016859	17	-0.30612645	-0.91552687	0.56458336	0.7538825	1243	tags=47%, list=34%, signal=71%
POSITIVE REGULATION OF TRANSCRIPTION, DNA-TEMPLATED%GOBP%GO:0045893	224	-0.17992252	-0.9152807	0.7340425	0.75395995	1149	tags=36%, list=32%, signal=50%
PHASE I - FUNCTIONALIZATION OF COMPOUNDS%REACTOME DATABASE ID RELEASE 72%211945	30	-0.26254427	-0.9140046	0.6080508	0.7564308	839	tags=30%, list=23%, signal=39%
SPERMATOGENESIS%GOBP%GO:0007283	54	-0.2294137	-0.9137025	0.58985204	0.7566394	1296	tags=52%, list=36%, signal=80%
POSITIVE REGULATION OF ESTABLISHMENT OF PROTEIN LOCALIZATION%GOBP%GO:1904951	134	-0.19455846	-0.9134123	0.68101263	0.75680774	972	tags=31%, list=27%, signal=40%
REGULATION OF ESTABLISHMENT OF PROTEIN LOCALIZATION%GOBP%GO:0070201	202	-0.18553963	-0.9123651	0.74210525	0.7587206	895	tags=28%, list=25%, signal=35%
PID_TGFBR_PATHWAY%MSIGDB_C2%PID_TGFBR_PATHWAY	18	-0.29661083	-0.91220725	0.5676768	0.7585546	1215	tags=56%, list=34%, signal=83%
FATTY ACID BETA OXIDATION%WIKIPATHWAYS_20200310%WP1269%MUS MUSCULUS	25	-0.27309895	-0.9121092	0.6099585	0.7582485	907	tags=44%, list=25%, signal=58%
EXTRINSIC COMPONENT OF ORGANELLE MEMBRANE%GOCC%GO:0031312	21	-0.29020914	-0.9116219	0.58943087	0.7589002	1413	tags=62%, list=39%, signal=101%
LIGASE ACTIVITY, FORMING CARBON-SULFUR BONDS%GOMF%GO:0016877	18	-0.30802146	-0.91086125	0.56916994	0.76013935	1047	tags=50%, list=29%, signal=70%
POSITIVE REGULATION OF NUCLEOCYTOPLASMIC TRANSPORT%GOBP%GO:0046824	34	-0.25550994	-0.9106762	0.595186	0.7600296	950	tags=35%, list=26%, signal=47%
RECEPTOR TYROSINE KINASE BINDING%GOMF%GO:0030971	22	-0.2868082	-0.91041195	0.59196615	0.76010126	773	tags=32%, list=21%, signal=40%
TRANSCRIPTIONAL REGULATION BY TP53%REACTOME DATABASE ID RELEASE 72%3700989	96	-0.20482007	-0.90971553	0.6744186	0.76119816	914	tags=29%, list=25%, signal=38%
POSITIVE REGULATION OF INSULIN SECRETION%GOBP%GO:0032024	17	-0.30095938	-0.90955377	0.60210526	0.7610576	951	tags=35%, list=26%, signal=48%
CELL-CELL CONTACT ZONE%GOCC%GO:0044291	27	-0.26682946	-0.9093699	0.59958506	0.76092535	865	tags=37%, list=24%, signal=48%
9+2 MOTILE CILIUM%GOCC%GO:0097729	24	-0.2834221	-0.90876573	0.59791666	0.76181763	99	tags=8%, list=3%, signal=9%
REGULATION OF CELL-SUBSTRATE ADHESION%GOBP%GO:0010810	49	-0.23587885	-0.9081837	0.6369863	0.7626608	655	tags=27%, list=18%, signal=32%
CELLULAR RESPONSE TO ACID CHEMICAL%GOBP%GO:0071229	34	-0.25742936	-0.9079371	0.61777776	0.7626959	1092	tags=41%, list=30%, signal=58%
LYASE ACTIVITY%GOMF%GO:0016829	54	-0.2260321	-0.907615	0.62913907	0.7629311	1126	tags=41%, list=31%, signal=58%
AMINOGLYCAN METABOLIC PROCESS%GOBP%GO:0006022	15	-0.32607156	-0.90734214	0.607362	0.76299405	126	tags=20%, list=3%, signal=21%
INSULIN SIGNALING%WIKIPATHWAYS_20200310%WP65%MUS MUSCULUS	51	-0.23401392	-0.906147	0.63752663	0.7653243	1301	tags=47%, list=36%, signal=73%
GTPASE ACTIVITY%GOMF%GO:0003924	116	-0.1973381	-0.9054814	0.7107232	0.7663581	1096	tags=37%, list=30%, signal=52%
CARDIAC CHAMBER DEVELOPMENT%GOBP%GO:0003205	21	-0.28255618	-0.9030931	0.5929752	0.7713087	620	tags=33%, list=17%, signal=40%
CHLORIDE TRANSPORT%GOBP%GO:0006821	15	-0.3197027	-0.9021379	0.5831622	0.7729699	390	tags=27%, list=11%, signal=30%
PID_FAK_PATHWAY%MSIGDB_C2%PID_FAK_PATHWAY	27	-0.26640955	-0.8993188	0.61503416	0.77886444	920	tags=37%, list=26%, signal=49%
ER-PHAGOSOME PATHWAY%REACTOME DATABASE ID RELEASE 72%1236974	52	-0.23209222	-0.89928424	0.6627907	0.7783983	1081	tags=38%, list=30%, signal=54%
NUCLEOSIDE PHOSPHATE METABOLIC PROCESS%GOBP%GO:0006753	224	-0.17800787	-0.89922786	0.7672634	0.77799666	621	tags=19%, list=17%, signal=21%
FEMALE PREGNANCY%GOBP%GO:0007565	27	-0.2707766	-0.8990018	0.61894274	0.7779851	940	tags=37%, list=26%, signal=50%
HALLMARK_MYOGENESIS%MSIGDB_C2%HALLMARK_MYOGENESIS	30	-0.25849766	-0.89891124	0.63179076	0.777637	645	tags=27%, list=18%, signal=32%
ORGANIC HYDROXY COMPOUND TRANSPORT%GOBP%GO:0015850	25	-0.27357298	-0.89876944	0.5944206	0.77744013	947	tags=40%, list=26%, signal=54%
PROTEASOME REGULATORY PARTICLE%GOCC%GO:0005838	20	-0.28976813	-0.89875335	0.593361	0.7769427	1877	tags=65%, list=52%, signal=135%
NEURONAL CELL BODY%GOCC%GO:0043025	149	-0.18724124	-0.8981218	0.7346939	0.77780294	813	tags=26%, list=23%, signal=32%
REGULATION OF OXIDATIVE STRESS-INDUCED CELL DEATH%GOBP%GO:1903201	25	-0.26686138	-0.8980708	0.6101695	0.777377	984	tags=36%, list=27%, signal=49%
MUSCLE SYSTEM PROCESS%GOBP%GO:0003012	33	-0.25215483	-0.89753777	0.6283186	0.77803224	1051	tags=39%, list=29%, signal=55%
POSITIVE REGULATION OF RNA METABOLIC PROCESS%GOBP%GO:0051254	257	-0.17813183	-0.8959545	0.8215223	0.7810118	1149	tags=35%, list=32%, signal=47%
MALE GAMETE GENERATION%GOBP%GO:0048232	54	-0.2294137	-0.89587814	0.6414687	0.7806245	1296	tags=52%, list=36%, signal=80%
CHOLESTEROL METABOLIC PROCESS%GOBP%GO:0008203	34	-0.24567991	-0.8954432	0.6481481	0.78105545	541	tags=21%, list=15%, signal=24%
POSITIVE REGULATION OF CELL-SUBSTRATE ADHESION%GOBP%GO:0010811	33	-0.25336057	-0.8945434	0.6375	0.782623	655	tags=30%, list=18%, signal=37%
SIGNALING EVENTS MEDIATED BY FOCAL ADHESION KINASE%PATHWAY INTERACTION DATABASE NCI-NATURE CURATED DATA%SIGNALING EVENTS MEDIATED BY FOCAL ADHESION KINASE	27	-0.26640955	-0.89204735	0.6163265	0.78762895	920	tags=37%, list=26%, signal=49%
GUANOSINE-CONTAINING COMPOUND METABOLIC PROCESS%GOBP%GO:1901068	19	-0.29744467	-0.89170694	0.61041665	0.7878241	534	tags=26%, list=15%, signal=31%
TRANSCRIPTION BY RNA POLYMERASE II%GOBP%GO:0006366	36	-0.24587125	-0.8912099	0.6629712	0.78839034	991	tags=42%, list=27%, signal=57%
POSITIVE REGULATION OF NUCLEIC ACID-TEMPLATED TRANSCRIPTION%GOBP%GO:1903508	226	-0.17707573	-0.8910179	0.7777778	0.78826714	1149	tags=36%, list=32%, signal=49%
NEGATIVE REGULATION OF CELL DIFFERENTIATION%GOBP%GO:0045596	107	-0.19662802	-0.8909292	0.6958637	0.7879342	1043	tags=37%, list=29%, signal=51%
PEPTIDYL-PROLYL CIS-TRANS ISOMERASE ACTIVITY%GOMF%GO:0003755	17	-0.30612645	-0.8907015	0.614	0.7879177	1243	tags=47%, list=34%, signal=71%
ABC TRANSPORTER DISORDERS%REACTOME DATABASE ID RELEASE 72%5619084	48	-0.22809485	-0.89030826	0.6565875	0.7882779	1081	tags=35%, list=30%, signal=50%
REGULATION OF ADHERENS JUNCTION ORGANIZATION%GOBP%GO:1903391	16	-0.30481932	-0.8898309	0.6320939	0.78879726	573	tags=31%, list=16%, signal=37%
SECONDARY ACTIVE TRANSMEMBRANE TRANSPORTER ACTIVITY%GOMF%GO:0015291	24	-0.2715964	-0.88921505	0.6197479	0.789677	284	tags=17%, list=8%, signal=18%
POSITIVE REGULATION OF RNA BIOSYNTHETIC PROCESS%GOBP%GO:1902680	227	-0.17642304	-0.88832235	0.82633054	0.79113054	1149	tags=36%, list=32%, signal=49%
DOUBLE-STRAND BREAK REPAIR VIA HOMOLOGOUS RECOMBINATION%GOBP%GO:0000724	16	-0.30200028	-0.88829577	0.59782606	0.790656	265	tags=25%, list=7%, signal=27%
NEGATIVE REGULATION OF DEVELOPMENTAL PROCESS%GOBP%GO:0051093	149	-0.18806227	-0.8876104	0.7708831	0.7916652	1096	tags=38%, list=30%, signal=52%
PHOSPHATIDYLINOSITOL PHOSPHATE BINDING%GOMF%GO:1901981	44	-0.23489147	-0.8856309	0.67014617	0.79547757	974	tags=39%, list=27%, signal=52%
CELLULAR RESPONSE TO METAL ION%GOBP%GO:0071248	37	-0.24541146	-0.8839768	0.65173113	0.7985715	689	tags=30%, list=19%, signal=36%
FOXO-MEDIATED TRANSCRIPTION%REACTOME%R-HSA-9614085.2	15	-0.3072073	-0.8835151	0.6384778	0.79903007	853	tags=47%, list=24%, signal=61%
SUBSTRATE-SPECIFIC CHANNEL ACTIVITY%GOMF%GO:0022838	35	-0.24178804	-0.88250256	0.6392694	0.80078477	487	tags=23%, list=14%, signal=26%
CARBON-OXYGEN LYASE ACTIVITY%GOMF%GO:0016835	24	-0.27208063	-0.88212675	0.6379648	0.8010347	1094	tags=50%, list=30%, signal=71%
PID_ANGIOPOIETIN_RECEPTOR_PATHWAY%MSIGDB_C2%PID_ANGIOPOIETIN_RECEPTOR_PATHWAY	21	-0.2778542	-0.8803012	0.6618557	0.8044208	792	tags=38%, list=22%, signal=49%
SECONDARY ALCOHOL METABOLIC PROCESS%GOBP%GO:1902652	34	-0.24567991	-0.87992936	0.6531049	0.8046984	541	tags=21%, list=15%, signal=24%
TOLL-LIKE RECEPTOR SIGNALING PATHWAY%GOBP%GO:0002224	18	-0.28976664	-0.8784265	0.6149312	0.80744886	769	tags=33%, list=21%, signal=42%
CELLULAR RESPONSE TO HORMONE STIMULUS%GOBP%GO:0032870	86	-0.20456706	-0.8781111	0.71032745	0.8075351	618	tags=24%, list=17%, signal=29%
ARACHIDONIC ACID METABOLISM%REACTOME DATABASE ID RELEASE 72%2142753	21	-0.27678213	-0.8763139	0.65416664	0.81080437	331	tags=19%, list=9%, signal=21%
REGULATION OF PEPTIDYL-SERINE PHOSPHORYLATION%GOBP%GO:0033135	32	-0.2512899	-0.8760595	0.6511628	0.81079626	864	tags=38%, list=24%, signal=49%
CELL-CELL SIGNALING BY WNT%GOBP%GO:0198738	32	-0.24978518	-0.87589705	0.6453745	0.8106044	1499	tags=56%, list=42%, signal=95%
WNT SIGNALING PATHWAY%GOBP%GO:0016055	32	-0.24978518	-0.87499535	0.6603774	0.81203264	1499	tags=56%, list=42%, signal=95%
NADH METABOLIC PROCESS%GOBP%GO:0006734	17	-0.29973474	-0.87426186	0.62689805	0.8129818	1459	tags=71%, list=40%, signal=118%
NUCLEOTIDE METABOLIC PROCESS%GOBP%GO:0009117	222	-0.17537153	-0.8740957	0.8328612	0.81281424	621	tags=18%, list=17%, signal=21%
SPERMATID DIFFERENTIATION%GOBP%GO:0048515	15	-0.29764253	-0.87294966	0.6257796	0.8147481	1296	tags=53%, list=36%, signal=83%
INTRACELLULAR RECEPTOR SIGNALING PATHWAY%GOBP%GO:0030522	22	-0.26990718	-0.87290657	0.6713147	0.8142962	534	tags=27%, list=15%, signal=32%
RECOMBINATIONAL REPAIR%GOBP%GO:0000725	16	-0.30200028	-0.87286603	0.65450644	0.81384254	265	tags=25%, list=7%, signal=27%
VESICLE CYTOSKELETAL TRAFFICKING%GOBP%GO:0099518	23	-0.26421177	-0.8721709	0.670282	0.81483597	1171	tags=48%, list=32%, signal=70%
REGULATION OF RESPONSE TO DRUG%GOBP%GO:2001023	22	-0.27372137	-0.8704704	0.63404256	0.8178785	1250	tags=45%, list=35%, signal=69%
ACTIVATION OF INNATE IMMUNE RESPONSE%GOBP%GO:0002218	37	-0.23794506	-0.869845	0.68201756	0.81869996	769	tags=32%, list=21%, signal=41%
POSITIVE REGULATION OF ORGANELLE ORGANIZATION%GOBP%GO:0010638	176	-0.18095063	-0.8693484	0.8181818	0.819183	991	tags=34%, list=27%, signal=44%
NEGATIVE REGULATION OF KINASE ACTIVITY%GOBP%GO:0033673	53	-0.22043866	-0.8687494	0.7084233	0.8199041	895	tags=32%, list=25%, signal=42%
POSITIVE REGULATION OF CELL CYCLE%GOBP%GO:0045787	78	-0.20133574	-0.86843395	0.6875	0.82002836	704	tags=26%, list=20%, signal=31%
CENTRAL NERVOUS SYSTEM NEURON DIFFERENTIATION%GOBP%GO:0021953	23	-0.26822236	-0.86818993	0.6423983	0.82000345	463	tags=17%, list=13%, signal=20%
IL-3 SIGNALING PATHWAY%WIKIPATHWAYS_20200310%WP373%MUS MUSCULUS	44	-0.22985642	-0.8674657	0.6861827	0.820979	1226	tags=39%, list=34%, signal=58%
PROTEASOME ACCESSORY COMPLEX%GOCC%GO:0022624	22	-0.2728471	-0.8664203	0.65909094	0.8225739	1877	tags=59%, list=52%, signal=122%
GOLGI ASSOCIATED VESICLE BIOGENESIS%REACTOME DATABASE ID RELEASE 72%432722	30	-0.24970047	-0.8654358	0.6744681	0.82412034	828	tags=33%, list=23%, signal=43%
HALLMARK_REACTIVE_OXIGEN_SPECIES_PATHWAY%MSIGDB_C2%HALLMARK_REACTIVE_OXIGEN_SPECIES_PATHWAY	32	-0.24625008	-0.8653913	0.66464645	0.82366174	744	tags=34%, list=21%, signal=43%
GLIAL CELL DIFFERENTIATION%GOBP%GO:0010001	33	-0.24213259	-0.86518383	0.6875	0.8235546	826	tags=36%, list=23%, signal=47%
NEGATIVE REGULATION OF PROTEIN LOCALIZATION TO MEMBRANE%GOBP%GO:1905476	15	-0.30382904	-0.8629281	0.6310273	0.8276481	679	tags=47%, list=19%, signal=57%
ASSEMBLY OF THE PRE-REPLICATIVE COMPLEX%REACTOME DATABASE ID RELEASE 72%68867	43	-0.22649886	-0.86177033	0.6877729	0.82952833	1081	tags=37%, list=30%, signal=52%
REGULATION OF STRESS FIBER ASSEMBLY%GOBP%GO:0051492	26	-0.26085806	-0.8616042	0.68058455	0.8293213	1176	tags=50%, list=33%, signal=74%
POLY-PURINE TRACT BINDING%GOMF%GO:0070717	15	-0.30065012	-0.86072266	0.65488565	0.8306172	1802	tags=67%, list=50%, signal=133%
CELLULAR RESPONSE TO STARVATION%GOBP%GO:0009267	32	-0.24330276	-0.85997504	0.7057613	0.8316565	822	tags=38%, list=23%, signal=48%
REGULATION OF RECEPTOR-MEDIATED ENDOCYTOSIS%GOBP%GO:0048259	42	-0.23305	-0.85892576	0.69527894	0.8332248	679	tags=29%, list=19%, signal=35%
THIOL-DEPENDENT UBIQUITIN-SPECIFIC PROTEASE ACTIVITY%GOMF%GO:0004843	20	-0.27585223	-0.8577265	0.67617106	0.8351325	1000	tags=30%, list=28%, signal=41%
REGULATION OF MUSCLE ADAPTATION%GOBP%GO:0043502	23	-0.2646172	-0.8567101	0.6591928	0.83661246	637	tags=26%, list=18%, signal=31%
GLYCOSAMINOGLYCAN METABOLISM%REACTOME%R-HSA-1630316.2	16	-0.29587415	-0.8564427	0.6713147	0.8365634	167	tags=19%, list=5%, signal=20%
INORGANIC ANION TRANSMEMBRANE TRANSPORTER ACTIVITY%GOMF%GO:0015103	22	-0.2705811	-0.85590756	0.68	0.8370486	390	tags=23%, list=11%, signal=25%
GLYOXYLATE METABOLISM AND GLYCINE DEGRADATION%REACTOME DATABASE ID RELEASE 72%389661	15	-0.30017707	-0.85555565	0.6618557	0.83718	1716	tags=73%, list=48%, signal=139%
U2-TYPE SPLICEOSOMAL COMPLEX%GOCC%GO:0005684	50	-0.21977478	-0.8555087	0.73843056	0.8367076	1709	tags=64%, list=47%, signal=120%
REGULATION OF CELLULAR RESPONSE TO INSULIN STIMULUS%GOBP%GO:1900076	28	-0.25265017	-0.8547143	0.7154471	0.8378255	560	tags=29%, list=16%, signal=34%
METAL ION TRANSPORT%GOBP%GO:0030001	79	-0.20093562	-0.85454494	0.76346606	0.8375894	1065	tags=39%, list=30%, signal=54%
NEGATIVE REGULATION OF PROTEIN KINASE ACTIVITY%GOBP%GO:0006469	48	-0.2185949	-0.8529175	0.7098214	0.8402495	895	tags=33%, list=25%, signal=44%
REGULATION OF PROTEIN DEPHOSPHORYLATION%GOBP%GO:0035304	27	-0.25600383	-0.8520741	0.7048832	0.84132874	1016	tags=33%, list=28%, signal=46%
REGULATION OF NEUROTRANSMITTER TRANSPORT%GOBP%GO:0051588	23	-0.26322174	-0.8496701	0.6563877	0.84552115	1530	tags=61%, list=42%, signal=105%
MICROTUBULE BINDING%GOMF%GO:0008017	49	-0.21766774	-0.84959567	0.7494737	0.84510505	1212	tags=49%, list=34%, signal=73%
MOLECULAR FUNCTION REGULATOR%GOMF%GO:0098772	305	-0.16404316	-0.84948707	0.9119171	0.8447675	920	tags=27%, list=26%, signal=33%
STRIATED MUSCLE CELL DEVELOPMENT%GOBP%GO:0055002	27	-0.24996981	-0.8489292	0.68244576	0.8452513	1141	tags=41%, list=32%, signal=59%
RESPONSE TO STARVATION%GOBP%GO:0042594	38	-0.23255032	-0.84833205	0.6981132	0.845848	822	tags=37%, list=23%, signal=47%
VACUOLAR MEMBRANE%GOCC%GO:0005774	78	-0.198906	-0.8473928	0.7868132	0.84716034	433	tags=18%, list=12%, signal=20%
AXONOGENESIS%GOBP%GO:0007409	42	-0.22395618	-0.8471551	0.73558646	0.84703785	739	tags=26%, list=20%, signal=33%
INTRAMOLECULAR OXIDOREDUCTASE ACTIVITY%GOMF%GO:0016860	25	-0.2584137	-0.84699386	0.6835165	0.8467875	1143	tags=44%, list=32%, signal=64%
FOCAL ADHESION-PI3K-AKT-MTOR-SIGNALING PATHWAY%WIKIPATHWAYS_20200310%WP2841%MUS MUSCULUS	52	-0.21452424	-0.8468178	0.7527115	0.84658194	1100	tags=38%, list=30%, signal=55%
CELLULAR RESPONSE TO INORGANIC SUBSTANCE%GOBP%GO:0071241	42	-0.22639091	-0.84646153	0.70752686	0.8467132	689	tags=29%, list=19%, signal=35%
VACUOLAR PART%GOCC%GO:0044437	79	-0.19761784	-0.84628314	0.80865604	0.8465155	433	tags=18%, list=12%, signal=20%
EARLY ENDOSOME MEMBRANE%GOCC%GO:0031901	18	-0.27427563	-0.8456227	0.69375	0.8472397	671	tags=28%, list=19%, signal=34%
REGULATION OF B CELL ACTIVATION%GOBP%GO:0050864	23	-0.2621378	-0.8441789	0.69590646	0.84945136	438	tags=22%, list=12%, signal=25%
SIGNALING BY MET%REACTOME DATABASE ID RELEASE 72%6806834	21	-0.27088505	-0.84392446	0.6960168	0.8493554	840	tags=29%, list=23%, signal=37%
PROTEIN MODIFICATION PROCESS%GOBP%GO:0036211	463	-0.15495808	-0.84350216	0.9726444	0.8496176	1269	tags=39%, list=35%, signal=53%
STRUCTURAL CONSTITUENT OF CYTOSKELETON%GOMF%GO:0005200	30	-0.24251136	-0.84332365	0.69162995	0.849398	873	tags=33%, list=24%, signal=44%
MULTICELLULAR ORGANISMAL REPRODUCTIVE PROCESS%GOBP%GO:0048609	95	-0.19021341	-0.84258175	0.8078818	0.8502691	1296	tags=48%, list=36%, signal=74%
CELLULAR PROTEIN MODIFICATION PROCESS%GOBP%GO:0006464	463	-0.15495808	-0.841957	0.95987654	0.850917	1269	tags=39%, list=35%, signal=53%
GENERIC TRANSCRIPTION PATHWAY%REACTOME DATABASE ID RELEASE 72%212436	203	-0.16855739	-0.8411638	0.91780823	0.85186887	1096	tags=32%, list=30%, signal=43%
REGULATION OF GROWTH%GOBP%GO:0040008	137	-0.1794326	-0.84109664	0.8337662	0.85144114	561	tags=19%, list=16%, signal=22%
HINDBRAIN DEVELOPMENT%GOBP%GO:0030902	21	-0.26937458	-0.84033793	0.6757322	0.852355	655	tags=24%, list=18%, signal=29%
TRANSCRIPTION FACTOR COMPLEX%GOCC%GO:0005667	41	-0.2238943	-0.8401789	0.73125	0.85208994	668	tags=24%, list=19%, signal=30%
PROTEIN UBIQUITINATION%GOBP%GO:0016567	58	-0.2116652	-0.8401482	0.7357631	0.8515965	1114	tags=40%, list=31%, signal=56%
CELLULAR PIGMENTATION%GOBP%GO:0033059	16	-0.28711712	-0.8395894	0.68162394	0.8520463	1107	tags=50%, list=31%, signal=72%
REGULATION OF PROTEASOMAL UBIQUITIN-DEPENDENT PROTEIN CATABOLIC PROCESS%GOBP%GO:0032434	50	-0.21654086	-0.8394451	0.7612613	0.85176766	689	tags=24%, list=19%, signal=29%
POSITIVE REGULATION OF CELL GROWTH%GOBP%GO:0030307	56	-0.20929596	-0.83878416	0.77411765	0.85250485	561	tags=21%, list=16%, signal=25%
REGULATION OF MICROTUBULE CYTOSKELETON ORGANIZATION%GOBP%GO:0070507	57	-0.21091308	-0.83779716	0.78571427	0.8538122	1278	tags=40%, list=35%, signal=62%
MOTOR ACTIVITY%GOMF%GO:0003774	26	-0.25037205	-0.83743846	0.71398306	0.85394275	1180	tags=50%, list=33%, signal=74%
CARDIAC MUSCLE TISSUE DEVELOPMENT%GOBP%GO:0048738	29	-0.24664915	-0.83567697	0.7167756	0.8566283	620	tags=24%, list=17%, signal=29%
RECYCLING ENDOSOME MEMBRANE%GOCC%GO:0055038	19	-0.27257565	-0.83556443	0.7117647	0.8562711	825	tags=32%, list=23%, signal=41%
REGULATION OF PROTEIN TYROSINE KINASE ACTIVITY%GOBP%GO:0061097	19	-0.27225447	-0.8352986	0.6991342	0.85621834	810	tags=37%, list=22%, signal=47%
UB-SPECIFIC PROCESSING PROTEASES%REACTOME DATABASE ID RELEASE 72%5689880	68	-0.20025419	-0.83246684	0.7732697	0.8608616	1081	tags=34%, list=30%, signal=47%
SEMAPHORIN INTERACTIONS%REACTOME DATABASE ID RELEASE 72%373755	23	-0.25292328	-0.8297689	0.73218143	0.865218	534	tags=22%, list=15%, signal=25%
NEGATIVE REGULATION OF CYSTEINE-TYPE ENDOPEPTIDASE ACTIVITY INVOLVED IN APOPTOTIC PROCESS%GOBP%GO:0043154	25	-0.25416785	-0.82939327	0.738758	0.8653239	1041	tags=44%, list=29%, signal=61%
REGULATION OF RAS PROTEIN SIGNAL TRANSDUCTION%GOBP%GO:0046578	41	-0.22168441	-0.82713574	0.7405765	0.8689335	605	tags=20%, list=17%, signal=23%
NEGATIVE REGULATION OF CELLULAR RESPONSE TO INSULIN STIMULUS%GOBP%GO:1900077	15	-0.29633877	-0.82665604	0.7240664	0.8692104	773	tags=40%, list=21%, signal=51%
REGULATION OF PROTEIN CATABOLIC PROCESS%GOBP%GO:0042176	122	-0.17777123	-0.8256457	0.8470874	0.87050176	720	tags=21%, list=20%, signal=26%
NUCLEOSIDE-TRIPHOSPHATASE REGULATOR ACTIVITY%GOMF%GO:0060589	78	-0.1931426	-0.8246509	0.8259861	0.8717353	1237	tags=36%, list=34%, signal=53%
RESPONSE TO INSULIN%GOBP%GO:0032868	43	-0.2192886	-0.82417744	0.7873832	0.8720288	940	tags=33%, list=26%, signal=44%
PLACENTA DEVELOPMENT%GOBP%GO:0001890	30	-0.24306482	-0.8231937	0.75384617	0.8731776	792	tags=27%, list=22%, signal=34%
BETA-TUBULIN BINDING%GOMF%GO:0048487	16	-0.29532018	-0.82220703	0.7352941	0.87436146	1072	tags=50%, list=30%, signal=71%
ANATOMICAL STRUCTURE MATURATION%GOBP%GO:0071695	20	-0.26433623	-0.8214339	0.6989899	0.8751548	136	tags=15%, list=4%, signal=16%
REGULATION OF PLK1 ACTIVITY AT G2 M TRANSITION%REACTOME DATABASE ID RELEASE 72%2565942	29	-0.24475193	-0.82107556	0.7303371	0.8752412	1296	tags=55%, list=36%, signal=85%
WNT SIGNALING PATHWAY%PANTHER PATHWAY%P00057	37	-0.22790462	-0.81983167	0.76086956	0.8768663	1433	tags=51%, list=40%, signal=84%
AUTOPHAGOSOME ASSEMBLY%GOBP%GO:0000045	23	-0.2565471	-0.8197726	0.7393075	0.8763898	631	tags=35%, list=17%, signal=42%
CONTRACTILE FIBER%GOCC%GO:0043292	58	-0.20271347	-0.81794804	0.7878104	0.8790583	1252	tags=43%, list=35%, signal=65%
REGULATION OF CELL GROWTH%GOBP%GO:0001558	91	-0.18419087	-0.8170357	0.8613139	0.88009375	692	tags=23%, list=19%, signal=28%
THIOL-DEPENDENT UBIQUITINYL HYDROLASE ACTIVITY%GOMF%GO:0036459	21	-0.2601295	-0.81683344	0.7316017	0.8798745	1000	tags=29%, list=28%, signal=39%
RNA CATABOLIC PROCESS%GOBP%GO:0006401	47	-0.21386033	-0.81565773	0.8194444	0.8813729	1232	tags=32%, list=34%, signal=48%
CELLULAR RESPONSE TO KETONE%GOBP%GO:1901655	20	-0.25864372	-0.81519735	0.72783506	0.88163155	1116	tags=50%, list=31%, signal=72%
SPLICEOSOMAL SNRNP ASSEMBLY%GOBP%GO:0000387	15	-0.28667226	-0.81513995	0.74081635	0.88118166	1233	tags=40%, list=34%, signal=61%
POSITIVE REGULATION OF NUCLEOBASE-CONTAINING COMPOUND METABOLIC PROCESS%GOBP%GO:0045935	310	-0.1546433	-0.81478524	0.9747191	0.8811786	1149	tags=33%, list=32%, signal=44%
REGULATION OF RECEPTOR INTERNALIZATION%GOBP%GO:0002090	23	-0.25033534	-0.81418425	0.72727275	0.8816464	1065	tags=48%, list=30%, signal=67%
NEGATIVE REGULATION OF BINDING%GOBP%GO:0051100	44	-0.21548669	-0.8138472	0.7893617	0.88167727	1149	tags=45%, list=32%, signal=66%
ACROSOMAL VESICLE%GOCC%GO:0001669	22	-0.25396487	-0.8121496	0.7269076	0.8839626	770	tags=23%, list=21%, signal=29%
CARBOHYDRATE HOMEOSTASIS%GOBP%GO:0033500	43	-0.21665864	-0.8117629	0.80600464	0.88406867	560	tags=23%, list=16%, signal=27%
HOMOTYPIC CELL-CELL ADHESION%GOBP%GO:0034109	15	-0.2779419	-0.81028223	0.71040726	0.8859524	517	tags=20%, list=14%, signal=23%
PYRUVATE METABOLISM%REACTOME%R-HSA-70268.6	16	-0.28093478	-0.8098503	0.7298387	0.88611627	1246	tags=50%, list=35%, signal=76%
CELL-MATRIX ADHESION%GOBP%GO:0007160	22	-0.25515586	-0.80961615	0.7702703	0.88592523	734	tags=27%, list=20%, signal=34%
GLUCOSE HOMEOSTASIS%GOBP%GO:0042593	43	-0.21665864	-0.80880404	0.8095238	0.88673455	560	tags=23%, list=16%, signal=27%
UBIQUITINYL HYDROLASE ACTIVITY%GOMF%GO:0101005	21	-0.2601295	-0.8086788	0.76059324	0.8863765	1000	tags=29%, list=28%, signal=39%
SPINDLE%GOCC%GO:0005819	72	-0.19211683	-0.80810934	0.88222224	0.8867731	1278	tags=46%, list=35%, signal=70%
REGULATION OF CELLULAR PROTEIN CATABOLIC PROCESS%GOBP%GO:1903362	89	-0.18457341	-0.8073829	0.8865741	0.8873299	720	tags=21%, list=20%, signal=26%
HALLMARK_SPERMATOGENESIS%MSIGDB_C2%HALLMARK_SPERMATOGENESIS	15	-0.28270262	-0.8072031	0.7457983	0.88708264	568	tags=27%, list=16%, signal=32%
POSITIVE REGULATION OF PROTEIN UBIQUITINATION%GOBP%GO:0031398	28	-0.23758188	-0.80661434	0.775	0.88746864	1218	tags=46%, list=34%, signal=70%
REGULATION OF UBIQUITIN-DEPENDENT PROTEIN CATABOLIC PROCESS%GOBP%GO:2000058	60	-0.19748935	-0.80640787	0.82460135	0.8872605	720	tags=23%, list=20%, signal=29%
NUCLEIC ACID PHOSPHODIESTER BOND HYDROLYSIS%GOBP%GO:0090305	29	-0.23301205	-0.8059165	0.74509805	0.887474	1214	tags=41%, list=34%, signal=62%
VIRAL PROCESS%GOBP%GO:0016032	67	-0.19352259	-0.8051952	0.8429561	0.8880613	697	tags=24%, list=19%, signal=29%
HEART MORPHOGENESIS%GOBP%GO:0003007	24	-0.2464609	-0.8041113	0.78177965	0.88926566	655	tags=25%, list=18%, signal=30%
POSITIVE REGULATION OF CHROMATIN ORGANIZATION%GOBP%GO:1905269	29	-0.23234545	-0.8034129	0.7780127	0.88981146	1040	tags=45%, list=29%, signal=62%
REGULATION OF SMOOTH MUSCLE CELL MIGRATION%GOBP%GO:0014910	19	-0.26233745	-0.8029102	0.757085	0.89008474	775	tags=42%, list=21%, signal=53%
CENTROSOME%GOCC%GO:0005813	115	-0.1756896	-0.8024292	0.90092164	0.8902853	1408	tags=49%, list=39%, signal=77%
AMIDE TRANSPORT%GOBP%GO:0042886	477	-0.14674158	-0.79951435	0.98753893	0.8942842	887	tags=24%, list=25%, signal=28%
POSITIVE REGULATION OF DNA BIOSYNTHETIC PROCESS%GOBP%GO:2000573	28	-0.23762155	-0.799386	0.779661	0.8939285	478	tags=21%, list=13%, signal=25%
REGULATION OF HORMONE SECRETION%GOBP%GO:0046883	42	-0.21077538	-0.798974	0.8090129	0.8940121	1070	tags=31%, list=30%, signal=43%
DIVALENT INORGANIC CATION TRANSPORT%GOBP%GO:0072511	42	-0.21489467	-0.7988353	0.82289416	0.8936744	1166	tags=43%, list=32%, signal=63%
MYELOID CELL DEVELOPMENT%GOBP%GO:0061515	16	-0.27443537	-0.7987363	0.74593496	0.89326894	1226	tags=44%, list=34%, signal=66%
TRANS-GOLGI NETWORK TRANSPORT VESICLE%GOCC%GO:0030140	19	-0.26466155	-0.7975623	0.7519685	0.89459735	722	tags=32%, list=20%, signal=39%
REGULATION OF MICROTUBULE-BASED PROCESS%GOBP%GO:0032886	62	-0.19746697	-0.79753745	0.85714287	0.8940746	1278	tags=39%, list=35%, signal=59%
TNF-ALPHA NF-KB SIGNALING PATHWAY%WIKIPATHWAYS_20200310%WP246%MUS MUSCULUS	86	-0.18542084	-0.7966616	0.8773585	0.89491665	731	tags=21%, list=20%, signal=26%
MULTICELLULAR ORGANISM REPRODUCTION%GOBP%GO:0032504	96	-0.17985526	-0.7965773	0.90804595	0.8944786	1296	tags=48%, list=36%, signal=73%
VESICLE BUDDING FROM MEMBRANE%GOBP%GO:0006900	25	-0.24247527	-0.7958942	0.8134831	0.89498323	1187	tags=32%, list=33%, signal=47%
TGF-BETA RECEPTOR SIGNALING%PATHWAY INTERACTION DATABASE NCI-NATURE CURATED DATA%TGF-BETA RECEPTOR SIGNALING	17	-0.2679138	-0.7941993	0.7435388	0.89698744	1215	tags=53%, list=34%, signal=79%
PROTEIN DEUBIQUITINATION%GOBP%GO:0016579	22	-0.25241113	-0.79409236	0.7597536	0.8965905	1000	tags=27%, list=28%, signal=38%
REGULATION OF PROTEIN LOCALIZATION TO CELL SURFACE%GOBP%GO:2000008	17	-0.26808494	-0.7939086	0.75	0.89629906	1496	tags=65%, list=41%, signal=110%
ACTIN CYTOSKELETON REORGANIZATION%GOBP%GO:0031532	18	-0.266108	-0.79245913	0.7574468	0.89794856	734	tags=39%, list=20%, signal=49%
RESPONSE TO GLUCOSE%GOBP%GO:0009749	22	-0.24320827	-0.79237777	0.790224	0.89751935	286	tags=14%, list=8%, signal=15%
DIVALENT METAL ION TRANSPORT%GOBP%GO:0070838	42	-0.21489467	-0.7888644	0.8108108	0.90218025	1166	tags=43%, list=32%, signal=63%
RESPONSE TO CARBOHYDRATE%GOBP%GO:0009743	23	-0.24218638	-0.787439	0.78105265	0.90375024	286	tags=13%, list=8%, signal=14%
EMBRYONIC ORGAN DEVELOPMENT%GOBP%GO:0048568	40	-0.21079837	-0.78235304	0.813449	0.91070986	792	tags=30%, list=22%, signal=38%
NAD METABOLIC PROCESS%GOBP%GO:0019674	20	-0.24697472	-0.7823032	0.75714284	0.9102159	1459	tags=65%, list=40%, signal=109%
KERATINIZATION%REACTOME%R-HSA-6805567.2	16	-0.2687274	-0.7817603	0.782	0.9104552	2643	tags=100%, list=73%, signal=373%
CARBON-CARBON LYASE ACTIVITY%GOMF%GO:0016830	19	-0.2522236	-0.7811061	0.7723577	0.9108192	753	tags=32%, list=21%, signal=40%
PROTEIN TRANSPORT%GOBP%GO:0015031	471	-0.14293644	-0.78104115	0.99696046	0.9103461	887	tags=24%, list=25%, signal=28%
COATED VESICLE MEMBRANE%GOCC%GO:0030662	41	-0.21204737	-0.7802421	0.8366446	0.91095746	679	tags=24%, list=19%, signal=30%
NEGATIVE REGULATION OF MYELOID CELL DIFFERENTIATION%GOBP%GO:0045638	22	-0.24444206	-0.77901244	0.7761807	0.9121772	1005	tags=36%, list=28%, signal=50%
AEROBIC RESPIRATION%GOBP%GO:0009060	35	-0.21699268	-0.7766375	0.8162393	0.91500866	1211	tags=37%, list=34%, signal=55%
GENE EXPRESSION (TRANSCRIPTION)%REACTOME DATABASE ID RELEASE 72%74160	285	-0.14938043	-0.7752103	0.9759358	0.91646135	1096	tags=31%, list=30%, signal=40%
PEPTIDE TRANSPORT%GOBP%GO:0015833	474	-0.1428941	-0.7739743	0.99390244	0.9175902	887	tags=24%, list=25%, signal=28%
SULFUR COMPOUND BIOSYNTHETIC PROCESS%GOBP%GO:0044272	29	-0.2299471	-0.77316386	0.8545455	0.91815513	611	tags=21%, list=17%, signal=25%
HYDRO-LYASE ACTIVITY%GOMF%GO:0016836	21	-0.24251525	-0.772851	0.7811159	0.9180413	1094	tags=48%, list=30%, signal=68%
REGULATION OF HISTONE MODIFICATION%GOBP%GO:0031056	37	-0.21202798	-0.7721565	0.8450704	0.9184536	1040	tags=41%, list=29%, signal=56%
COPI-MEDIATED ANTEROGRADE TRANSPORT%REACTOME%R-HSA-6807878.1	47	-0.20518382	-0.7712376	0.8596112	0.91911376	1574	tags=55%, list=44%, signal=97%
MYOFIBRIL%GOCC%GO:0030016	52	-0.19914429	-0.7692673	0.87219733	0.9211517	770	tags=27%, list=21%, signal=34%
MRNA CATABOLIC PROCESS%GOBP%GO:0006402	40	-0.20709231	-0.7687299	0.8513514	0.92127633	944	tags=25%, list=26%, signal=33%
MUSCLE CELL DIFFERENTIATION%GOBP%GO:0042692	51	-0.19511132	-0.76802456	0.88008565	0.92161113	770	tags=27%, list=21%, signal=34%
REGULATION OF PROTEIN COMPLEX DISASSEMBLY%GOBP%GO:0043244	38	-0.20665869	-0.76654387	0.8545082	0.9230492	926	tags=34%, list=26%, signal=46%
PHOSPHATIDYLINOSITOL-4,5-BISPHOSPHATE BINDING%GOMF%GO:0005546	19	-0.24750681	-0.76612085	0.80284554	0.9230387	913	tags=37%, list=25%, signal=49%
G-CSF%IOB%G-CSF	20	-0.24762712	-0.76449263	0.80241936	0.9246247	792	tags=35%, list=22%, signal=45%
EXERCISE-INDUCED CIRCADIAN REGULATION%WIKIPATHWAYS_20200310%WP544%MUS MUSCULUS	15	-0.26957035	-0.7634188	0.80040324	0.92546123	958	tags=33%, list=27%, signal=45%
REGULATION OF COENZYME METABOLIC PROCESS%GOBP%GO:0051196	18	-0.24813369	-0.76304615	0.7742616	0.9253303	541	tags=22%, list=15%, signal=26%
RESPONSE TO HEXOSE%GOBP%GO:0009746	22	-0.24320827	-0.7624653	0.80784315	0.9255446	286	tags=14%, list=8%, signal=15%
POSITIVE REGULATION OF DEVELOPMENTAL GROWTH%GOBP%GO:0048639	43	-0.20315368	-0.7609451	0.8691983	0.92688555	1229	tags=47%, list=34%, signal=70%
ENERGY DERIVATION BY OXIDATION OF ORGANIC COMPOUNDS%GOBP%GO:0015980	89	-0.1719304	-0.75961334	0.9482353	0.92802554	858	tags=24%, list=24%, signal=30%
TRANSPORT TO THE GOLGI AND SUBSEQUENT MODIFICATION%REACTOME DATABASE ID RELEASE 72%948021	78	-0.17879725	-0.75950307	0.908867	0.9275948	1202	tags=32%, list=33%, signal=47%
CHROMATIN DNA BINDING%GOMF%GO:0031490	22	-0.23804255	-0.75937915	0.82330096	0.92715955	1171	tags=41%, list=32%, signal=60%
RESPONSE TO MONOSACCHARIDE%GOBP%GO:0034284	22	-0.24320827	-0.75928605	0.8043478	0.9266999	286	tags=14%, list=8%, signal=15%
PEPTIDYL-LYSINE MODIFICATION%GOBP%GO:0018205	49	-0.195194	-0.7577804	0.87552744	0.92797416	1208	tags=37%, list=33%, signal=54%
LATE ENDOSOME MEMBRANE%GOCC%GO:0031902	28	-0.22111861	-0.7577788	0.84599155	0.9274075	1076	tags=39%, list=30%, signal=56%
MICROTUBULE ORGANIZING CENTER%GOCC%GO:0005815	128	-0.16254063	-0.7559865	0.93734336	0.92898256	1304	tags=44%, list=36%, signal=66%
CATION CHANNEL ACTIVITY%GOMF%GO:0005261	23	-0.23413709	-0.7559794	0.8106996	0.92842513	973	tags=35%, list=27%, signal=47%
CELL RECOGNITION%GOBP%GO:0008037	26	-0.22421788	-0.7559398	0.8441815	0.92791754	844	tags=23%, list=23%, signal=30%
UBIQUITIN-LIKE PROTEIN-SPECIFIC PROTEASE ACTIVITY%GOMF%GO:0019783	23	-0.23296714	-0.75541925	0.83801293	0.92798483	1000	tags=26%, list=28%, signal=36%
NUCLEOLAR PART%GOCC%GO:0044452	56	-0.18892235	-0.7553422	0.8948546	0.9275192	993	tags=30%, list=28%, signal=41%
REGULATION OF CELLULAR CARBOHYDRATE METABOLIC PROCESS%GOBP%GO:0010675	31	-0.215745	-0.75528175	0.8515284	0.92702836	847	tags=29%, list=23%, signal=38%
MITOTIC SPINDLE ORGANIZATION%GOBP%GO:0007052	21	-0.233275	-0.75337577	0.8110883	0.9287816	1105	tags=52%, list=31%, signal=75%
PERIKARYON%GOCC%GO:0043204	34	-0.21143842	-0.7533299	0.8531187	0.92827433	895	tags=29%, list=25%, signal=39%
NOTCH%IOB%NOTCH	24	-0.23087972	-0.7527328	0.8130435	0.9284004	478	tags=17%, list=13%, signal=19%
CALCIUM-DEPENDENT PROTEIN BINDING%GOMF%GO:0048306	21	-0.24669641	-0.7526733	0.82365143	0.92790043	1025	tags=48%, list=28%, signal=66%
CELLULAR RESPONSE TO INSULIN STIMULUS%GOBP%GO:0032869	31	-0.2170515	-0.75252265	0.8417431	0.927514	815	tags=29%, list=23%, signal=37%
POSITIVE REGULATION OF HISTONE MODIFICATION%GOBP%GO:0031058	26	-0.22725199	-0.7521256	0.82327586	0.9274496	1040	tags=46%, list=29%, signal=64%
ESTABLISHMENT OF PROTEIN LOCALIZATION TO PLASMA MEMBRANE%GOBP%GO:0061951	15	-0.25942904	-0.75081426	0.81041664	0.9284904	591	tags=27%, list=16%, signal=32%
POSITIVE REGULATION OF MRNA METABOLIC PROCESS%GOBP%GO:1903313	30	-0.22040026	-0.7484019	0.8568421	0.9307738	1089	tags=27%, list=30%, signal=38%
SPERM PART%GOCC%GO:0097223	46	-0.19470064	-0.74830264	0.8755556	0.93032604	864	tags=24%, list=24%, signal=31%
CATALYTIC COMPLEX%GOCC%GO:1902494	418	-0.1388167	-0.74828535	0.996875	0.9297839	1343	tags=39%, list=37%, signal=54%
CELL SURFACE RECEPTOR SIGNALING PATHWAY INVOLVED IN CELL-CELL SIGNALING%GOBP%GO:1905114	38	-0.20535834	-0.74765015	0.88535035	0.9299518	1499	tags=58%, list=42%, signal=98%
REGULATION OF STRIATED MUSCLE TISSUE DEVELOPMENT%GOBP%GO:0016202	26	-0.22071645	-0.7470917	0.85214007	0.93006074	799	tags=31%, list=22%, signal=39%
NEGATIVE REGULATION OF ENDOCYTOSIS%GOBP%GO:0045806	21	-0.23230745	-0.746279	0.8639847	0.9304815	609	tags=29%, list=17%, signal=34%
INORGANIC ANION TRANSPORT%GOBP%GO:0015698	19	-0.24329932	-0.7425102	0.8506224	0.93425125	390	tags=21%, list=11%, signal=23%
ALZHEIMERS DISEASE%WIKIPATHWAYS_20200310%WP2075%MUS MUSCULUS	26	-0.22049588	-0.7424785	0.84646463	0.9337278	1389	tags=58%, list=39%, signal=93%
REGULATION OF MUSCLE TISSUE DEVELOPMENT%GOBP%GO:1901861	26	-0.22071645	-0.741278	0.84875846	0.9345292	799	tags=31%, list=22%, signal=39%
FAS PATHWAY AND STRESS INDUCTION OF HSP REGULATION%WIKIPATHWAYS_20200310%WP571%MUS MUSCULUS	17	-0.24578384	-0.73560846	0.8453815	0.9402462	17	tags=6%, list=0%, signal=6%
SITE OF DNA DAMAGE%GOCC%GO:0090734	20	-0.23908475	-0.7354424	0.84468085	0.93987495	64	tags=10%, list=2%, signal=10%
PHOSPHATASE REGULATOR ACTIVITY%GOMF%GO:0019208	18	-0.2413604	-0.73525697	0.84313726	0.9395017	1486	tags=50%, list=41%, signal=85%
REGULATION OF MUSCLE ORGAN DEVELOPMENT%GOBP%GO:0048634	26	-0.22071645	-0.7337743	0.8672199	0.94047403	799	tags=31%, list=22%, signal=39%
REGULATION OF INSULIN SECRETION%GOBP%GO:0050796	28	-0.21625778	-0.7327475	0.86334056	0.9410392	484	tags=18%, list=13%, signal=20%
REGULATION OF MAP KINASE ACTIVITY%GOBP%GO:0043405	60	-0.18246062	-0.7323385	0.9258427	0.9409112	588	tags=22%, list=16%, signal=25%
CATALYTIC ACTIVITY, ACTING ON RNA%GOMF%GO:0140098	93	-0.16474445	-0.73120403	0.9735577	0.94152963	1013	tags=25%, list=28%, signal=34%
PROTEIN MODIFICATION BY SMALL PROTEIN REMOVAL%GOBP%GO:0070646	27	-0.21355195	-0.7280916	0.8707071	0.94415027	1547	tags=44%, list=43%, signal=77%
CONTRACTILE FIBER PART%GOCC%GO:0044449	51	-0.1889542	-0.72756034	0.9121622	0.94409865	770	tags=25%, list=21%, signal=32%
ORGANELLE BIOGENESIS AND MAINTENANCE%REACTOME%R-HSA-1852241.5	74	-0.17313588	-0.7259663	0.960373	0.94514763	1296	tags=41%, list=36%, signal=62%
POSITIVE REGULATION OF JNK CASCADE%GOBP%GO:0046330	20	-0.22953983	-0.72184676	0.85862786	0.94868267	425	tags=20%, list=12%, signal=23%
TBC RABGAPS%REACTOME%R-HSA-8854214.1	22	-0.22567075	-0.7181411	0.8577236	0.9516931	1058	tags=36%, list=29%, signal=51%
GATED CHANNEL ACTIVITY%GOMF%GO:0022836	25	-0.21954511	-0.7178091	0.85350317	0.95146817	487	tags=24%, list=14%, signal=28%
DICARBOXYLIC ACID METABOLIC PROCESS%GOBP%GO:0043648	40	-0.1914388	-0.7174386	0.9411765	0.9512705	1417	tags=50%, list=39%, signal=81%
NEGATIVE REGULATION OF HEMOPOIESIS%GOBP%GO:1903707	28	-0.21373479	-0.7174074	0.8784067	0.9507403	1005	tags=36%, list=28%, signal=49%
SPINDLE ORGANIZATION%GOBP%GO:0007051	36	-0.19619831	-0.71338576	0.8983402	0.9539739	1105	tags=39%, list=31%, signal=56%
BIOCARTA_HIVNEF_PATHWAY%MSIGDB_C2%BIOCARTA_HIVNEF_PATHWAY	22	-0.22352868	-0.7109563	0.8637317	0.95558095	1067	tags=32%, list=30%, signal=45%
POSITIVE REGULATION OF MRNA PROCESSING%GOBP%GO:0050685	16	-0.24364173	-0.71028936	0.8473581	0.9556538	1733	tags=63%, list=48%, signal=120%
ION GATED CHANNEL ACTIVITY%GOMF%GO:0022839	25	-0.21954511	-0.7072181	0.8913044	0.9578339	487	tags=24%, list=14%, signal=28%
REGULATION OF VASOCONSTRICTION%GOBP%GO:0019229	16	-0.2423464	-0.70686257	0.85010266	0.95758295	689	tags=25%, list=19%, signal=31%
PID_PI3KCI_PATHWAY%MSIGDB_C2%PID_PI3KCI_PATHWAY	22	-0.21680939	-0.7038824	0.90143734	0.95958775	1269	tags=45%, list=35%, signal=70%
ACTOMYOSIN STRUCTURE ORGANIZATION%GOBP%GO:0031032	24	-0.21766701	-0.70255625	0.90204084	0.9601771	832	tags=25%, list=23%, signal=32%
REGULATION OF SPINDLE ORGANIZATION%GOBP%GO:0090224	17	-0.2353123	-0.70119315	0.8663883	0.96081114	1572	tags=53%, list=44%, signal=93%
HISTONE METHYLATION%GOBP%GO:0016571	15	-0.23813702	-0.70025	0.86595744	0.9610232	1082	tags=27%, list=30%, signal=38%
REGULATION OF CARBOHYDRATE METABOLIC PROCESS%GOBP%GO:0006109	43	-0.18847656	-0.69892174	0.9297872	0.96156937	847	tags=28%, list=23%, signal=36%
REGULATION OF PEPTIDE HORMONE SECRETION%GOBP%GO:0090276	36	-0.19677205	-0.6949721	0.93886465	0.9643444	527	tags=17%, list=15%, signal=19%
NEGATIVE REGULATION OF WNT SIGNALING PATHWAY%GOBP%GO:0030178	18	-0.22763854	-0.69277424	0.8858921	0.96558654	690	tags=33%, list=19%, signal=41%
REGULATION OF MITOTIC SPINDLE ORGANIZATION%GOBP%GO:0060236	17	-0.23531231	-0.6888616	0.90059644	0.9680755	1572	tags=53%, list=44%, signal=93%
POSITIVE REGULATION OF MRNA CATABOLIC PROCESS%GOBP%GO:0061014	15	-0.23942094	-0.6867778	0.87656903	0.96910346	2748	tags=100%, list=76%, signal=418%
GLUCOCORTICOID RECEPTOR REGULATORY NETWORK%PATHWAY INTERACTION DATABASE NCI-NATURE CURATED DATA%GLUCOCORTICOID RECEPTOR REGULATORY NETWORK	29	-0.19822316	-0.6776109	0.92027336	0.97520924	1410	tags=45%, list=39%, signal=73%
REGULATION OF MULTICELLULAR ORGANISM GROWTH%GOBP%GO:0040014	15	-0.2341514	-0.6720349	0.911157	0.9785344	450	tags=20%, list=12%, signal=23%
PROTEIN N-TERMINUS BINDING%GOMF%GO:0047485	43	-0.17731008	-0.6716156	0.9623894	0.9782281	878	tags=26%, list=24%, signal=33%
REGULATION OF CELL CYCLE G2/M PHASE TRANSITION%GOBP%GO:1902749	25	-0.20768271	-0.67148113	0.9088983	0.9777424	1317	tags=44%, list=37%, signal=69%
CELLULAR RESPONSE TO HEAT STRESS%REACTOME%R-HSA-3371556.1	54	-0.17053217	-0.6694353	0.96069866	0.9785129	553	tags=15%, list=15%, signal=17%
PID_REG_GR_PATHWAY%MSIGDB_C2%PID_REG_GR_PATHWAY	29	-0.19822316	-0.66940427	0.9350105	0.9779567	1410	tags=45%, list=39%, signal=73%
PERK REGULATES GENE EXPRESSION%REACTOME DATABASE ID RELEASE 72%381042	15	-0.23339434	-0.6647315	0.9116466	0.98034996	1437	tags=53%, list=40%, signal=88%
POSITIVE REGULATION OF CANONICAL WNT SIGNALING PATHWAY%GOBP%GO:0090263	21	-0.20943604	-0.662948	0.9238477	0.9809082	616	tags=24%, list=17%, signal=29%
INTRA-GOLGI AND RETROGRADE GOLGI-TO-ER TRAFFIC%REACTOME DATABASE ID RELEASE 72%6811442	81	-0.15244365	-0.6604352	0.9849246	0.98189116	1202	tags=38%, list=33%, signal=56%
NUCLEOPLASM PART%GOCC%GO:0044451	232	-0.1314294	-0.66035604	0.9974227	0.9813516	1303	tags=36%, list=36%, signal=52%
NEGATIVE REGULATION OF LEUKOCYTE DIFFERENTIATION%GOBP%GO:1902106	17	-0.2187139	-0.6600093	0.892562	0.98096615	1005	tags=35%, list=28%, signal=49%
POSITIVE REGULATION OF PEPTIDE HORMONE SECRETION%GOBP%GO:0090277	23	-0.20372751	-0.65890735	0.9288889	0.9810745	951	tags=26%, list=26%, signal=35%
FACTORS INVOLVED IN MEGAKARYOCYTE DEVELOPMENT AND PLATELET PRODUCTION%REACTOME DATABASE ID RELEASE 72%983231	30	-0.18975541	-0.6551503	0.9495614	0.98274636	951	tags=33%, list=26%, signal=45%
PID_IL12_2PATHWAY%MSIGDB_C2%PID_IL12_2PATHWAY	15	-0.23081267	-0.65359193	0.91020405	0.98308384	322	tags=13%, list=9%, signal=15%
NEURON DEATH%GOBP%GO:0070997	17	-0.21778654	-0.6519809	0.9099804	0.98342144	1389	tags=47%, list=39%, signal=76%
REGULATION OF G2/M TRANSITION OF MITOTIC CELL CYCLE%GOBP%GO:0010389	20	-0.20634948	-0.65110385	0.9265873	0.9833493	1317	tags=45%, list=37%, signal=70%
CELL-CELL JUNCTION ASSEMBLY%GOBP%GO:0007043	18	-0.21590587	-0.64772487	0.9214876	0.98459375	534	tags=17%, list=15%, signal=19%
SIGNALING BY ROBO RECEPTORS%REACTOME DATABASE ID RELEASE 72%376176	90	-0.14685766	-0.64547324	0.9907834	0.98523957	1081	tags=28%, list=30%, signal=39%
GONAD DEVELOPMENT%GOBP%GO:0008406	28	-0.18800075	-0.6425829	0.92967033	0.98617953	1073	tags=36%, list=30%, signal=50%
TUBE FORMATION%GOBP%GO:0035148	24	-0.19392815	-0.64163905	0.9605263	0.98609483	615	tags=25%, list=17%, signal=30%
ASPARAGINE N-LINKED GLYCOSYLATION%REACTOME DATABASE ID RELEASE 72%446203	128	-0.1388157	-0.6399643	0.9924433	0.98638314	1279	tags=33%, list=35%, signal=49%
NUCLEAR SPECK%GOCC%GO:0016607	97	-0.14643024	-0.6393384	0.9909707	0.9861153	1339	tags=37%, list=37%, signal=57%
U2-TYPE CATALYTIC STEP 2 SPLICEOSOME%GOCC%GO:0071007	20	-0.20633909	-0.63910675	0.9435484	0.98565197	1709	tags=65%, list=47%, signal=123%
MRNA BINDING%GOMF%GO:0003729	115	-0.14151734	-0.63686883	0.99753696	0.9861537	956	tags=23%, list=27%, signal=31%
DEVELOPMENT OF PRIMARY SEXUAL CHARACTERISTICS%GOBP%GO:0045137	28	-0.18800075	-0.6314061	0.9663677	0.988256	1073	tags=36%, list=30%, signal=50%
PEPTIDYL-THREONINE PHOSPHORYLATION%GOBP%GO:0018107	22	-0.19762126	-0.6270215	0.94323146	0.9896556	1484	tags=64%, list=41%, signal=107%
FEMALE GONAD DEVELOPMENT%GOBP%GO:0008585	15	-0.21498196	-0.6225442	0.9311741	0.99105537	1319	tags=47%, list=37%, signal=73%
CLASS I PI3K SIGNALING EVENTS%PATHWAY INTERACTION DATABASE NCI-NATURE CURATED DATA%CLASS I PI3K SIGNALING EVENTS	21	-0.19545025	-0.6220001	0.96498907	0.99071115	1269	tags=43%, list=35%, signal=66%
PIGMENT BIOSYNTHETIC PROCESS%GOBP%GO:0046148	17	-0.21082576	-0.62096727	0.9259259	0.9906073	872	tags=29%, list=24%, signal=39%
MUSCLE CELL DEVELOPMENT%GOBP%GO:0055001	29	-0.1828251	-0.61933243	0.9698276	0.99070495	1141	tags=38%, list=32%, signal=55%
NUCLEAR ENVELOPE ORGANIZATION%GOBP%GO:0006998	18	-0.2060787	-0.6169984	0.9372385	0.99109197	1358	tags=39%, list=38%, signal=62%
REGULATION OF CARBOHYDRATE BIOSYNTHETIC PROCESS%GOBP%GO:0043255	24	-0.18800382	-0.6168743	0.95789474	0.99056154	847	tags=29%, list=23%, signal=38%
DEVELOPMENT OF PRIMARY FEMALE SEXUAL CHARACTERISTICS%GOBP%GO:0046545	15	-0.21498196	-0.6113673	0.9490196	0.99210685	1319	tags=47%, list=37%, signal=73%
EXONUCLEASE ACTIVITY%GOMF%GO:0004527	16	-0.21117516	-0.60662615	0.9450102	0.99331987	1013	tags=31%, list=28%, signal=43%
PPARA ACTIVATES GENE EXPRESSION%REACTOME DATABASE ID RELEASE 72%1989781	18	-0.20214038	-0.6039042	0.9458333	0.9937194	1082	tags=39%, list=30%, signal=55%
MRNA PROCESSING%WIKIPATHWAYS_20200310%WP310%MUS MUSCULUS	203	-0.12066657	-0.6028169	1.0	0.9935218	1466	tags=42%, list=41%, signal=67%
REGULATION OF LIPID METABOLISM BY PPARALPHA%REACTOME DATABASE ID RELEASE 72%400206	19	-0.19782007	-0.6011535	0.9650924	0.9935035	1082	tags=37%, list=30%, signal=52%
REGULATION OF INTRACELLULAR STEROID HORMONE RECEPTOR SIGNALING PATHWAY%GOBP%GO:0033143	24	-0.18249395	-0.598698	0.957115	0.99378854	1212	tags=42%, list=34%, signal=62%
PROTEIN PHOSPHATASE REGULATOR ACTIVITY%GOMF%GO:0019888	15	-0.20746733	-0.59512	0.969697	0.9943965	1693	tags=67%, list=47%, signal=125%
EMBRYONIC PLACENTA DEVELOPMENT%GOBP%GO:0001892	17	-0.20351858	-0.5938193	0.9533898	0.99423534	940	tags=35%, list=26%, signal=48%
REGULATION OF MICROTUBULE POLYMERIZATION OR DEPOLYMERIZATION%GOBP%GO:0031110	25	-0.17099954	-0.5758302	0.9845133	0.9987283	1190	tags=40%, list=33%, signal=59%
RNA PHOSPHODIESTER BOND HYDROLYSIS%GOBP%GO:0090501	22	-0.18238871	-0.5746749	0.9737991	0.99843305	863	tags=27%, list=24%, signal=36%
CELLULAR RESPONSE TO CARBOHYDRATE STIMULUS%GOBP%GO:0071322	15	-0.1970846	-0.5652982	0.9563492	1.0	1319	tags=53%, list=37%, signal=84%
NUCLEAR TRANSCRIPTION FACTOR COMPLEX%GOCC%GO:0044798	19	-0.18183886	-0.56291634	0.97813123	0.99995077	1634	tags=58%, list=45%, signal=105%
RETROGRADE TRANSPORT AT THE TRANS-GOLGI-NETWORK%REACTOME%R-HSA-6811440.1	18	-0.18714693	-0.56206137	0.9622642	0.99956644	1720	tags=67%, list=48%, signal=127%
SIGNALING BY NOTCH1%REACTOME DATABASE ID RELEASE 72%1980143	15	-0.19687928	-0.5620022	0.96428573	0.9990003	365	tags=13%, list=10%, signal=15%
EMBRYONIC EPITHELIAL TUBE FORMATION%GOBP%GO:0001838	21	-0.17492066	-0.5618719	0.9703872	0.9984536	932	tags=33%, list=26%, signal=45%
FEMALE SEX DIFFERENTIATION%GOBP%GO:0046660	17	-0.1892015	-0.55764294	0.9655172	0.9987529	450	tags=18%, list=12%, signal=20%
EPITHELIAL TUBE FORMATION%GOBP%GO:0072175	21	-0.1749207	-0.5562545	0.9757085	0.99845827	932	tags=33%, list=26%, signal=45%
NEURAL TUBE FORMATION%GOBP%GO:0001841	21	-0.17492066	-0.5546954	0.97593	0.9981926	932	tags=33%, list=26%, signal=45%
RNA POLYMERASE II TRANSCRIPTION FACTOR COMPLEX%GOCC%GO:0090575	19	-0.18183886	-0.5533372	0.9808917	0.9978807	1634	tags=58%, list=45%, signal=105%
HSP90 PROTEIN BINDING%GOMF%GO:0051879	15	-0.19292873	-0.5490065	0.97035575	0.99813235	2915	tags=100%, list=81%, signal=519%
ACTIVATION OF MAPK ACTIVITY%GOBP%GO:0000187	22	-0.17312045	-0.54368275	0.98101264	0.99854213	463	tags=14%, list=13%, signal=16%
REGULATION OF EMBRYONIC DEVELOPMENT%GOBP%GO:0045995	15	-0.1908786	-0.5433056	0.9829787	0.99802774	1307	tags=47%, list=36%, signal=73%
CELLULAR RESPONSE TO ALCOHOL%GOBP%GO:0097306	15	-0.19147451	-0.54231656	0.975	0.99762934	1289	tags=47%, list=36%, signal=72%
APOPTOTIC EXECUTION PHASE%REACTOME DATABASE ID RELEASE 72%75153	31	-0.15621835	-0.53543174	0.99583334	0.99813586	1131	tags=35%, list=31%, signal=51%
MRNA TRANSPORT%GOBP%GO:0051028	54	-0.13330187	-0.5338035	1.0	0.9978213	1045	tags=24%, list=29%, signal=33%
PHOSPHATIDYLINOSITOL METABOLIC PROCESS%GOBP%GO:0046488	34	-0.15088597	-0.52567834	0.9957537	0.9984224	1603	tags=53%, list=44%, signal=94%
DELTA-NOTCH SIGNALING PATHWAY%WIKIPATHWAYS_20200310%WP265%MUS MUSCULUS	24	-0.159018	-0.5114242	0.9916143	0.9995105	792	tags=21%, list=22%, signal=27%
RIBONUCLEOPROTEIN COMPLEX SUBUNIT ORGANIZATION%GOBP%GO:0071826	96	-0.114491075	-0.5046664	1.0	0.9996392	1294	tags=31%, list=36%, signal=47%
POSITIVE REGULATION OF HORMONE SECRETION%GOBP%GO:0046887	27	-0.15279679	-0.5007547	0.9978448	0.9994311	951	tags=22%, list=26%, signal=30%
MRNA-CONTAINING RIBONUCLEOPROTEIN COMPLEX EXPORT FROM NUCLEUS%GOBP%GO:0071427	26	-0.14465234	-0.48933735	0.9914347	0.9998227	3090	tags=100%, list=86%, signal=693%
TRNA METABOLIC PROCESS%GOBP%GO:0006399	49	-0.12508033	-0.48627734	0.9977221	0.99947566	1602	tags=49%, list=44%, signal=87%
NEGATIVE REGULATION OF MITOCHONDRION ORGANIZATION%GOBP%GO:0010823	21	-0.15646785	-0.48151562	0.9977728	0.9992455	985	tags=29%, list=27%, signal=39%
COPI-DEPENDENT GOLGI-TO-ER RETROGRADE TRAFFIC%REACTOME%R-HSA-6811434.1	32	-0.13637847	-0.47929132	0.9979508	0.99881077	1384	tags=41%, list=38%, signal=65%
MRNA EXPORT FROM NUCLEUS%GOBP%GO:0006406	26	-0.14465234	-0.4776258	0.9979424	0.99834013	3090	tags=100%, list=86%, signal=693%
SNRNA BINDING%GOMF%GO:0017069	19	-0.15552081	-0.4714833	0.9978903	0.9981102	964	tags=26%, list=27%, signal=36%
MULTICELLULAR ORGANISM GROWTH%GOBP%GO:0035264	15	-0.162867	-0.46688864	0.98380566	0.99781466	143	tags=7%, list=4%, signal=7%
