# Supplementary material for: Comparative transcriptomic and proteomic signature of lung alveolar macrophages reveals the integrin CD11b as a regulatory hub during pneumococcal pneumonia infection
Source: Front Immunol. 2023 Sep 18;14:1227191. doi: 10.3389/fimmu.2023.1227191 (PMC10544576; doi:10.3389/fimmu.2023.1227191)
Supplement: Supplementary Table 3 — Downregulated pathways on the proteomic level in infected versus control analyzed by GSEA. Related to Figure 1E . [file Table_3.xlsx]

## Sheet: Blatt 1 - Table_S3
NAME	SIZE	ES	NES	NOM p-val	FDR q-val	RANK AT MAX	LEADING EDGE
ENDOPLASMIC RETICULUM SUBCOMPARTMENT%GOCC%GO:0098827	189	0.5736568	2.6971517	<0.001	<0.0001	714	tags=46%, list=20%, signal=54%
ENDOPLASMIC RETICULUM MEMBRANE%GOCC%GO:0005789	183	0.57842267	2.6778274	<0.001	<0.0001	714	tags=47%, list=20%, signal=56%
INTEGRAL COMPONENT OF ENDOPLASMIC RETICULUM MEMBRANE%GOCC%GO:0030176	61	0.6833837	2.6732357	<0.001	<0.0001	677	tags=59%, list=19%, signal=71%
INTRINSIC COMPONENT OF ENDOPLASMIC RETICULUM MEMBRANE%GOCC%GO:0031227	62	0.6787594	2.6315162	<0.001	<0.0001	677	tags=58%, list=19%, signal=70%
ENDOPLASMIC RETICULUM PART%GOCC%GO:0044432	235	0.54884386	2.630439	<0.001	<0.0001	778	tags=45%, list=22%, signal=54%
NUCLEAR OUTER MEMBRANE-ENDOPLASMIC RETICULUM MEMBRANE NETWORK%GOCC%GO:0042175	198	0.5510752	2.586912	<0.001	<0.0001	714	tags=45%, list=20%, signal=53%
RIBOSOME%GOCC%GO:0005840	118	0.5779092	2.5420318	<0.001	<0.0001	1219	tags=71%, list=34%, signal=104%
DEFENSE RESPONSE TO OTHER ORGANISM%GOBP%GO:0098542	108	0.5872975	2.5408485	<0.001	<0.0001	512	tags=44%, list=14%, signal=49%
RIBOSOMAL SUBUNIT%GOCC%GO:0044391	104	0.5823823	2.4938736	<0.001	<0.0001	1219	tags=72%, list=34%, signal=106%
HALLMARK_INTERFERON_GAMMA_RESPONSE%MSIGDB_C2%HALLMARK_INTERFERON_GAMMA_RESPONSE	66	0.61906856	2.4610715	<0.001	<0.0001	466	tags=45%, list=13%, signal=51%
STRUCTURAL CONSTITUENT OF RIBOSOME%GOMF%GO:0003735	90	0.5938957	2.4489195	<0.001	<0.0001	1192	tags=72%, list=33%, signal=105%
INNATE IMMUNE RESPONSE%GOBP%GO:0045087	159	0.51577693	2.3721561	<0.001	7.830863E-5	478	tags=36%, list=13%, signal=40%
DEFENSE RESPONSE TO GRAM-POSITIVE BACTERIUM%GOBP%GO:0050830	30	0.69801974	2.3540096	<0.001	7.228489E-5	292	tags=43%, list=8%, signal=47%
ORGANELLE SUBCOMPARTMENT%GOCC%GO:0031984	304	0.47887802	2.3524039	<0.001	6.7121684E-5	714	tags=38%, list=20%, signal=44%
HUMORAL IMMUNE RESPONSE%GOBP%GO:0006959	28	0.70733595	2.3458622	<0.001	6.2646905E-5	292	tags=43%, list=8%, signal=46%
DEFENSE RESPONSE TO BACTERIUM%GOBP%GO:0042742	58	0.5997627	2.3107398	<0.001	5.873147E-5	292	tags=34%, list=8%, signal=37%
SRP-DEPENDENT COTRANSLATIONAL PROTEIN TARGETING TO MEMBRANE%REACTOME%R-HSA-1799339.2	50	0.61320364	2.2889705	<0.001	5.5276683E-5	1080	tags=70%, list=30%, signal=99%
RESPONSE TO OTHER ORGANISM%GOBP%GO:0051707	196	0.48954925	2.2815878	<0.001	5.2205756E-5	453	tags=33%, list=13%, signal=35%
RESPONSE TO EXTERNAL BIOTIC STIMULUS%GOBP%GO:0043207	196	0.48954925	2.2791758	<0.001	4.945808E-5	453	tags=33%, list=13%, signal=35%
RESPONSE TO BACTERIUM%GOBP%GO:0009617	140	0.5115114	2.2748096	<0.001	4.698518E-5	303	tags=29%, list=8%, signal=30%
LARGE RIBOSOMAL SUBUNIT%GOCC%GO:0015934	59	0.5842624	2.2648268	<0.001	9.057271E-5	1204	tags=68%, list=33%, signal=100%
RESPONSE TO BIOTIC STIMULUS%GOBP%GO:0009607	203	0.48367256	2.2522817	<0.001	8.6455766E-5	453	tags=32%, list=13%, signal=35%
CYTOSOLIC RIBOSOME%GOCC%GO:0022626	71	0.5610489	2.245571	<0.001	8.2696824E-5	1219	tags=72%, list=34%, signal=106%
DEFENSE RESPONSE%GOBP%GO:0006952	272	0.45790935	2.2366202	<0.001	1.1872819E-4	488	tags=32%, list=14%, signal=34%
INNER MITOCHONDRIAL MEMBRANE PROTEIN COMPLEX%GOCC%GO:0098800	78	0.5529605	2.2346137	<0.001	1.13979055E-4	1226	tags=77%, list=34%, signal=114%
IMMUNE RESPONSE%GOBP%GO:0006955	241	0.4610906	2.2284265	<0.001	1.812445E-4	483	tags=32%, list=13%, signal=35%
HALLMARK_E2F_TARGETS%MSIGDB_C2%HALLMARK_E2F_TARGETS	89	0.5304614	2.2272692	<0.001	1.7453173E-4	417	tags=28%, list=12%, signal=31%
MITOCHONDRIAL TRANSLATION ELONGATION%REACTOME%R-HSA-5389840.1	33	0.6488495	2.2225418	<0.001	2.0290253E-4	912	tags=64%, list=25%, signal=84%
PROTEIN LOCALIZATION TO ENDOPLASMIC RETICULUM%GOBP%GO:0070972	29	0.6734559	2.2131603	<0.001	3.2595056E-4	702	tags=62%, list=19%, signal=76%
TRANSLATION%REACTOME%R-HSA-72766.4	143	0.4866128	2.1911721	<0.001	5.02161E-4	1063	tags=54%, list=29%, signal=73%
RESPONSE TO VIRUS%GOBP%GO:0009615	57	0.5758922	2.1796503	<0.001	7.8934676E-4	475	tags=46%, list=13%, signal=52%
ENDOPLASMIC RETICULUM-GOLGI INTERMEDIATE COMPARTMENT%GOCC%GO:0005793	39	0.61467355	2.1716864	<0.001	7.646796E-4	884	tags=54%, list=25%, signal=71%
MITOCHONDRIAL RESPIRATORY CHAIN%GOCC%GO:0005746	53	0.5586451	2.171023	<0.001	7.704267E-4	1199	tags=79%, list=33%, signal=117%
MITOCHONDRIAL RIBOSOME%GOCC%GO:0005761	32	0.63680047	2.1698987	<0.001	8.0245704E-4	912	tags=63%, list=25%, signal=83%
PRERIBOSOME%GOCC%GO:0030684	29	0.6632626	2.164342	<0.001	8.057094E-4	660	tags=59%, list=18%, signal=71%
TRANSLATION%GOBP%GO:0006412	171	0.46691036	2.1607845	<0.001	8.0976926E-4	1372	tags=68%, list=38%, signal=105%
E2F TRANSCRIPTION FACTOR NETWORK%PATHWAY INTERACTION DATABASE NCI-NATURE CURATED DATA%E2F TRANSCRIPTION FACTOR NETWORK	17	0.74041	2.1555774	<0.001	8.639781E-4	337	tags=53%, list=9%, signal=58%
NEGATIVE REGULATION OF INNATE IMMUNE RESPONSE%GOBP%GO:0045824	21	0.71761173	2.1547105	<0.001	8.412418E-4	466	tags=62%, list=13%, signal=71%
RESPONSE TO INTERFERON-BETA%GOBP%GO:0035456	16	0.76194143	2.1546779	<0.001	8.196715E-4	315	tags=56%, list=9%, signal=61%
PEPTIDE BIOSYNTHETIC PROCESS%GOBP%GO:0043043	175	0.46614987	2.149516	<0.001	8.696218E-4	1256	tags=60%, list=35%, signal=88%
RESPIRATORY CHAIN%GOCC%GO:0070469	56	0.5613354	2.142422	<0.001	9.85127E-4	995	tags=68%, list=28%, signal=92%
MITOCHONDRIAL TRANSLATION INITIATION%REACTOME%R-HSA-5368286.1	31	0.62587076	2.1377647	<0.001	9.839543E-4	912	tags=65%, list=25%, signal=86%
NADH DEHYDROGENASE COMPLEX ASSEMBLY%GOBP%GO:0010257	27	0.654105	2.1292229	<0.001	0.0012450191	907	tags=70%, list=25%, signal=93%
PID_E2F_PATHWAY%MSIGDB_C2%PID_E2F_PATHWAY	17	0.74041	2.1242278	<0.001	0.0013431987	337	tags=53%, list=9%, signal=58%
EXTRACELLULAR STRUCTURE ORGANIZATION%GOBP%GO:0043062	37	0.60800457	2.124189	<0.001	0.0013133498	444	tags=46%, list=12%, signal=52%
REGULATION OF RESPONSE TO BIOTIC STIMULUS%GOBP%GO:0002831	40	0.59956264	2.123141	<0.001	0.0013455785	558	tags=48%, list=15%, signal=56%
RESPIRATORY CHAIN COMPLEX%GOCC%GO:0098803	53	0.5554901	2.1204937	<0.001	0.00141593	1199	tags=79%, list=33%, signal=117%
MITOCHONDRIAL PROTEIN COMPLEX%GOCC%GO:0098798	141	0.47135213	2.1117823	<0.001	0.0015815635	1084	tags=60%, list=30%, signal=83%
DEFENSE RESPONSE TO VIRUS%GOBP%GO:0051607	47	0.56813174	2.108431	<0.001	0.0015688036	475	tags=47%, list=13%, signal=53%
ORGANELLAR RIBOSOME%GOCC%GO:0000313	32	0.63680047	2.1078873	<0.001	0.0015746919	912	tags=63%, list=25%, signal=83%
IRON ION HOMEOSTASIS%GOBP%GO:0055072	24	0.674945	2.1038282	<0.001	0.0016549438	396	tags=42%, list=11%, signal=46%
EXTERNAL SIDE OF PLASMA MEMBRANE%GOCC%GO:0009897	57	0.5459357	2.1000955	<0.001	0.0017315911	408	tags=37%, list=11%, signal=41%
NEGATIVE REGULATION OF IMMUNE RESPONSE%GOBP%GO:0050777	37	0.60475945	2.0972135	<0.001	0.0017875845	466	tags=43%, list=13%, signal=49%
CYTOPLASMIC RIBOSOMAL PROTEINS%WIKIPATHWAYS_20200310%WP163%MUS MUSCULUS	63	0.53679174	2.090474	<0.001	0.0019456418	1219	tags=73%, list=34%, signal=108%
MITOCHONDRIAL RESPIRATORY CHAIN COMPLEX I ASSEMBLY%GOBP%GO:0032981	27	0.654105	2.0897336	<0.001	0.001961291	907	tags=70%, list=25%, signal=93%
RIBOSOMAL LARGE SUBUNIT BIOGENESIS%GOBP%GO:0042273	36	0.6101511	2.086268	<0.001	0.0020437322	852	tags=56%, list=24%, signal=72%
CYTOSOLIC LARGE RIBOSOMAL SUBUNIT%GOCC%GO:0022625	37	0.5885039	2.0823147	<0.001	0.0021551938	1189	tags=70%, list=33%, signal=104%
ANTIMICROBIAL HUMORAL RESPONSE%GOBP%GO:0019730	19	0.7018233	2.0759318	<0.001	0.002440016	628	tags=53%, list=17%, signal=63%
SMALL RIBOSOMAL SUBUNIT%GOCC%GO:0015935	46	0.5749006	2.072265	<0.001	0.0026055484	1252	tags=80%, list=35%, signal=122%
DNA REPLICATION%WIKIPATHWAYS_20200310%WP150%MUS MUSCULUS	15	0.74541867	2.0722125	<0.001	0.0025621227	549	tags=73%, list=15%, signal=86%
RIBOSOME BIOGENESIS%GOBP%GO:0042254	113	0.47093883	2.0674489	<0.001	0.0026431396	1010	tags=49%, list=28%, signal=65%
EUKARYOTIC TRANSLATION ELONGATION%REACTOME%R-HSA-156842.2	35	0.59573317	2.0669355	<0.001	0.0026005083	1219	tags=77%, list=34%, signal=115%
AMIDE BIOSYNTHETIC PROCESS%GOBP%GO:0043604	212	0.43099093	2.0595472	<0.001	0.0028578448	1068	tags=48%, list=30%, signal=64%
HALLMARK_INTERFERON_ALPHA_RESPONSE%MSIGDB_C2%HALLMARK_INTERFERON_ALPHA_RESPONSE	36	0.5854847	2.0515482	<0.001	0.0029602058	704	tags=58%, list=20%, signal=72%
NONSENSE MEDIATED DECAY (NMD) INDEPENDENT OF THE EXON JUNCTION COMPLEX (EJC)%REACTOME DATABASE ID RELEASE 72%975956	38	0.5755491	2.049752	<0.001	0.0029732932	1264	tags=76%, list=35%, signal=116%
GOLGI STACK%GOCC%GO:0005795	28	0.6211115	2.0492113	<0.001	0.0029563885	230	tags=36%, list=6%, signal=38%
MITOCHONDRIAL MEMBRANE PART%GOCC%GO:0044455	113	0.473798	2.03923	<0.001	0.0034861143	1016	tags=59%, list=28%, signal=80%
HEPARIN BINDING%GOMF%GO:0008201	18	0.6854276	2.0316942	<0.001	0.003985831	203	tags=39%, list=6%, signal=41%
MITOCHONDRIAL LARGE RIBOSOMAL SUBUNIT%GOCC%GO:0005762	20	0.6608108	2.0314283	<0.001	0.003941492	700	tags=50%, list=19%, signal=62%
GOLGI CISTERNA%GOCC%GO:0031985	19	0.67461336	2.0301297	<0.001	0.0039783665	467	tags=47%, list=13%, signal=54%
EXTRACELLULAR MATRIX ORGANIZATION%GOBP%GO:0030198	29	0.61611265	2.0295775	<0.001	0.003935131	419	tags=48%, list=12%, signal=54%
TRANSITION METAL ION HOMEOSTASIS%GOBP%GO:0055076	34	0.59386706	2.0243433	<0.001	0.0041402704	595	tags=41%, list=16%, signal=49%
GLYCOPROTEIN BIOSYNTHETIC PROCESS%GOBP%GO:0009101	48	0.5452447	2.0209136	<0.001	0.004173607	775	tags=50%, list=21%, signal=63%
VIRAL MRNA TRANSLATION%REACTOME%R-HSA-192823.3	34	0.5968146	2.020376	<0.001	0.004142535	1219	tags=76%, list=34%, signal=114%
MITOCHONDRIAL TRANSLATION%REACTOME%R-HSA-5368287.1	35	0.5754368	2.014825	<0.001	0.004486638	912	tags=60%, list=25%, signal=80%
HALLMARK_INFLAMMATORY_RESPONSE%MSIGDB_C2%HALLMARK_INFLAMMATORY_RESPONSE	39	0.57600564	2.0146105	<0.001	0.0044523627	336	tags=38%, list=9%, signal=42%
CONDENSED CHROMOSOME%GOCC%GO:0000793	33	0.5869207	2.0088527	<0.001	0.004884406	592	tags=36%, list=16%, signal=43%
INTERLEUKIN-4 AND INTERLEUKIN-13 SIGNALING%REACTOME DATABASE ID RELEASE 72%6785807	23	0.64222693	2.0026748	<0.001	0.005266407	510	tags=39%, list=14%, signal=45%
CELLULAR IRON ION HOMEOSTASIS%GOBP%GO:0006879	19	0.67491984	2.0023258	<0.001	0.005223522	595	tags=53%, list=16%, signal=63%
MAJOR PATHWAY OF RRNA PROCESSING IN THE NUCLEOLUS AND CYTOSOL%REACTOME%R-HSA-6791226.3	73	0.490656	1.9941952	<0.001	0.005872143	1048	tags=56%, list=29%, signal=78%
ORGANIC ACID TRANSMEMBRANE TRANSPORT%GOBP%GO:1903825	23	0.62648606	1.9927204	0.0018832391	0.0058921995	730	tags=61%, list=20%, signal=76%
IMMUNE EFFECTOR PROCESS%GOBP%GO:0002252	122	0.44899383	1.9924701	<0.001	0.005854553	475	tags=31%, list=13%, signal=35%
MITOCHONDRIAL TRANSLATION TERMINATION%REACTOME%R-HSA-5419276.1	31	0.6035208	1.9858811	<0.001	0.0063931462	912	tags=65%, list=25%, signal=86%
DEFENSE RESPONSE TO GRAM-NEGATIVE BACTERIUM%GOBP%GO:0050829	15	0.71827036	1.979064	<0.001	0.0068429187	230	tags=40%, list=6%, signal=43%
ORGANELLAR LARGE RIBOSOMAL SUBUNIT%GOCC%GO:0000315	20	0.6608108	1.9770379	0.0019193857	0.0069382205	700	tags=50%, list=19%, signal=62%
RRNA PROCESSING IN THE NUCLEUS AND CYTOSOL%REACTOME DATABASE ID RELEASE 72%8868773	78	0.4765371	1.9698137	<0.001	0.0074775848	1048	tags=54%, list=29%, signal=74%
ANION TRANSMEMBRANE TRANSPORT%GOBP%GO:0098656	32	0.57326037	1.9676241	<0.001	0.007618219	793	tags=59%, list=22%, signal=75%
RESPONSE OF EIF2AK4 (GCN2) TO AMINO ACID DEFICIENCY%REACTOME%R-HSA-9633012.2	37	0.57404953	1.9648404	<0.001	0.0077778962	1219	tags=73%, list=34%, signal=109%
PROTEIN GLYCOSYLATION%GOBP%GO:0006486	43	0.5364549	1.9625735	<0.001	0.008037634	840	tags=51%, list=23%, signal=66%
PEPTIDE CHAIN ELONGATION%REACTOME%R-HSA-156902.2	33	0.5858107	1.9625702	<0.001	0.007948328	1219	tags=76%, list=34%, signal=113%
CARBOXYLIC ACID TRANSMEMBRANE TRANSPORT%GOBP%GO:1905039	23	0.62648606	1.9601815	<0.001	0.008181914	730	tags=61%, list=20%, signal=76%
NEGATIVE REGULATION OF CYTOKINE PRODUCTION%GOBP%GO:0001818	59	0.5050944	1.9595072	<0.001	0.008193895	574	tags=39%, list=16%, signal=46%
RESPONSE TO LIPOPOLYSACCHARIDE%GOBP%GO:0032496	67	0.48918408	1.9522262	<0.001	0.009055251	303	tags=25%, list=8%, signal=27%
IMMUNE SYSTEM PROCESS%GOBP%GO:0002376	444	0.3813903	1.9403341	<0.001	0.010439055	492	tags=25%, list=14%, signal=25%
NEGATIVE REGULATION OF VIRAL GENOME REPLICATION%GOBP%GO:0045071	18	0.6591124	1.9390761	<0.001	0.010427669	220	tags=44%, list=6%, signal=47%
AMINO ACID TRANSMEMBRANE TRANSPORT%GOBP%GO:0003333	15	0.6884094	1.9375633	<0.001	0.010486187	730	tags=67%, list=20%, signal=83%
REGULATION OF VIRAL GENOME REPLICATION%GOBP%GO:0045069	35	0.560124	1.9348893	<0.001	0.0108027635	220	tags=29%, list=6%, signal=30%
MACROMOLECULE GLYCOSYLATION%GOBP%GO:0043413	43	0.5364549	1.9340239	<0.001	0.010807212	840	tags=51%, list=23%, signal=66%
NONSENSE MEDIATED DECAY (NMD) ENHANCED BY THE EXON JUNCTION COMPLEX (EJC)%REACTOME%R-HSA-975957.1	44	0.5290425	1.9333254	<0.001	0.010801123	1219	tags=66%, list=34%, signal=98%
MITOCHONDRIAL RESPIRATORY CHAIN COMPLEX ASSEMBLY%GOBP%GO:0033108	34	0.5563021	1.932518	<0.001	0.010749117	978	tags=68%, list=27%, signal=92%
RRNA MODIFICATION IN THE NUCLEUS AND CYTOSOL%REACTOME DATABASE ID RELEASE 72%6790901	24	0.60687464	1.9290941	<0.001	0.0111910505	653	tags=50%, list=18%, signal=61%
EUKARYOTIC TRANSLATION TERMINATION%REACTOME%R-HSA-72764.4	36	0.5502624	1.9286311	<0.001	0.011127441	1219	tags=75%, list=34%, signal=112%
FORMATION OF A POOL OF FREE 40S SUBUNITS%REACTOME DATABASE ID RELEASE 72%72689	44	0.53499216	1.9192963	0.0036832413	0.012305301	1254	tags=64%, list=35%, signal=96%
RRNA PROCESSING%REACTOME%R-HSA-72312.3	80	0.47019348	1.909406	<0.001	0.013758743	1048	tags=52%, list=29%, signal=72%
DNA REPLICATION%GOBP%GO:0006260	36	0.5539678	1.9089031	<0.001	0.013735005	1104	tags=72%, list=31%, signal=103%
NONSENSE-MEDIATED DECAY (NMD)%REACTOME DATABASE ID RELEASE 72%927802	44	0.5290425	1.9081738	<0.001	0.013765793	1219	tags=66%, list=34%, signal=98%
COMPLEX I BIOGENESIS%REACTOME DATABASE ID RELEASE 72%6799198	37	0.5498948	1.906507	<0.001	0.013988349	924	tags=65%, list=26%, signal=86%
NEGATIVE REGULATION OF IMMUNE EFFECTOR PROCESS%GOBP%GO:0002698	29	0.5717579	1.905099	0.0037383179	0.014119821	292	tags=31%, list=8%, signal=33%
RRNA PROCESSING%GOBP%GO:0006364	78	0.4671475	1.9044396	0.0018552876	0.01414522	896	tags=49%, list=25%, signal=63%
ORGANIC ANION TRANSMEMBRANE TRANSPORTER ACTIVITY%GOMF%GO:0008514	37	0.5533165	1.9037029	<0.001	0.014136371	505	tags=41%, list=14%, signal=47%
SELENOAMINO ACID METABOLISM%REACTOME DATABASE ID RELEASE 72%2408522	46	0.51330507	1.902235	0.0017730496	0.01437222	1256	tags=67%, list=35%, signal=102%
ORGANELLE INNER MEMBRANE%GOCC%GO:0019866	217	0.40170726	1.9000665	<0.001	0.014528352	1094	tags=55%, list=30%, signal=74%
HEME BINDING%GOMF%GO:0020037	26	0.588105	1.8995435	<0.001	0.014449585	146	tags=23%, list=4%, signal=24%
HALLMARK_TNFA_SIGNALING_VIA_NFKB%MSIGDB_C2%HALLMARK_TNFA_SIGNALING_VIA_NFKB	32	0.5692346	1.8995405	<0.001	0.014322835	515	tags=47%, list=14%, signal=54%
INFLUENZA INFECTION%REACTOME%R-HSA-168255.4	79	0.4606305	1.8988603	<0.001	0.014311931	1080	tags=48%, list=30%, signal=67%
RESPONSE TO MOLECULE OF BACTERIAL ORIGIN%GOBP%GO:0002237	74	0.47911808	1.8965364	<0.001	0.014632215	303	tags=26%, list=8%, signal=27%
RESPONSE TO FUNGUS%GOBP%GO:0009620	19	0.6465358	1.8963809	0.004	0.014515157	202	tags=42%, list=6%, signal=44%
CELLULAR TRANSITION METAL ION HOMEOSTASIS%GOBP%GO:0046916	29	0.5791932	1.8916144	<0.001	0.015195155	595	tags=41%, list=16%, signal=49%
PROTEIN TRANSMEMBRANE TRANSPORT%GOBP%GO:0071806	29	0.5633784	1.889094	0.0019305019	0.015627103	898	tags=55%, list=25%, signal=73%
TRANSITION METAL ION BINDING%GOMF%GO:0046914	170	0.40919614	1.8809763	<0.001	0.017035432	507	tags=25%, list=14%, signal=27%
L13A-MEDIATED TRANSLATIONAL SILENCING OF CERULOPLASMIN EXPRESSION%REACTOME%R-HSA-156827.3	54	0.49695855	1.8798392	<0.001	0.017096326	1372	tags=70%, list=38%, signal=112%
ACUTE INFLAMMATORY RESPONSE%GOBP%GO:0002526	19	0.6238091	1.8775227	0.0018656716	0.01750873	229	tags=42%, list=6%, signal=45%
INTEGRIN BINDING%GOMF%GO:0005178	32	0.5496779	1.8772223	<0.001	0.017442254	434	tags=38%, list=12%, signal=42%
NEGATIVE REGULATION OF VIRAL LIFE CYCLE%GOBP%GO:1903901	23	0.59571105	1.8770658	<0.001	0.01733189	339	tags=39%, list=9%, signal=43%
SELENOCYSTEINE SYNTHESIS%REACTOME%R-HSA-2408557.2	33	0.54836935	1.8725	<0.001	0.018013412	1219	tags=73%, list=34%, signal=109%
REGULATION OF IMMUNE EFFECTOR PROCESS%GOBP%GO:0002697	107	0.4368234	1.870585	<0.001	0.018235188	596	tags=34%, list=17%, signal=39%
ELECTRON TRANSPORT CHAIN%WIKIPATHWAYS_20200310%WP295%MUS MUSCULUS	65	0.47816527	1.8680494	<0.001	0.018667849	1273	tags=74%, list=35%, signal=112%
CYTOSOLIC SMALL RIBOSOMAL SUBUNIT%GOCC%GO:0022627	34	0.5420124	1.8651342	0.0019157088	0.019144759	1252	tags=76%, list=35%, signal=116%
MITOCHONDRIAL INNER MEMBRANE%GOCC%GO:0005743	203	0.39334685	1.8596058	<0.001	0.02007296	1092	tags=54%, list=30%, signal=73%
RESPONSE TO EXTERNAL STIMULUS%GOBP%GO:0009605	328	0.3715749	1.8575729	<0.001	0.020401644	490	tags=24%, list=14%, signal=26%
MULTI-ORGANISM PROCESS%GOBP%GO:0051704	380	0.36806417	1.8524743	<0.001	0.02123548	453	tags=22%, list=13%, signal=23%
CELLULAR MACROMOLECULE BIOSYNTHETIC PROCESS%GOBP%GO:0034645	337	0.373583	1.8508816	<0.001	0.021472167	1080	tags=47%, list=30%, signal=60%
MATURATION OF LSU-RRNA%GOBP%GO:0000470	17	0.6312761	1.8486054	0.001953125	0.02187457	748	tags=53%, list=21%, signal=66%
ESTABLISHMENT OF PROTEIN LOCALIZATION TO ENDOPLASMIC RETICULUM%GOBP%GO:0072599	20	0.61334354	1.8478677	0.003944773	0.021829432	702	tags=55%, list=19%, signal=68%
RESPONSE TO ANTINEOPLASTIC AGENT%GOBP%GO:0097327	20	0.6082135	1.8465828	0.001980198	0.022001324	532	tags=40%, list=15%, signal=47%
ROUGH ENDOPLASMIC RETICULUM%GOCC%GO:0005791	33	0.5407971	1.8441756	0.0018416207	0.022453697	881	tags=52%, list=24%, signal=68%
UROKINASE-TYPE PLASMINOGEN ACTIVATOR (UPA) AND UPAR-MEDIATED SIGNALING%PATHWAY INTERACTION DATABASE NCI-NATURE CURATED DATA%UROKINASE-TYPE PLASMINOGEN ACTIVATOR (UPA) AND UPAR-MEDIATED SIGNALING	17	0.63080716	1.8414881	0.0057361377	0.022905415	488	tags=47%, list=14%, signal=54%
GLYCOSAMINOGLYCAN BINDING%GOMF%GO:0005539	23	0.5869238	1.8399217	0.0018416207	0.023118934	292	tags=35%, list=8%, signal=38%
NEGATIVE REGULATION OF VIRAL PROCESS%GOBP%GO:0048525	26	0.56554365	1.8390576	0.003968254	0.02312119	339	tags=35%, list=9%, signal=38%
REGULATION OF VIRAL LIFE CYCLE%GOBP%GO:1903900	52	0.48911217	1.8363488	<0.001	0.023513095	355	tags=27%, list=10%, signal=29%
MITOCHONDRIAL MEMBRANE%GOCC%GO:0031966	261	0.3766932	1.8331075	<0.001	0.024223864	1016	tags=48%, list=28%, signal=62%
INTRINSIC APOPTOTIC SIGNALING PATHWAY IN RESPONSE TO DNA DAMAGE%GOBP%GO:0008630	15	0.6644914	1.8311307	0.004008016	0.024502216	522	tags=40%, list=14%, signal=47%
OXIDATIVE PHOSPHORYLATION%WIKIPATHWAYS_20200310%WP1248%MUS MUSCULUS	41	0.51602817	1.8273168	0.0017825312	0.025167882	1273	tags=80%, list=35%, signal=123%
REGULATION OF DEFENSE RESPONSE TO VIRUS%GOBP%GO:0050688	22	0.58041006	1.8270005	0.005628518	0.025058525	548	tags=45%, list=15%, signal=53%
PID_UPA_UPAR_PATHWAY%MSIGDB_C2%PID_UPA_UPAR_PATHWAY	17	0.63080716	1.8259422	0.0036429872	0.025189562	488	tags=47%, list=14%, signal=54%
TETRAPYRROLE BINDING%GOMF%GO:0046906	28	0.5608989	1.8235474	0.0114068445	0.025569351	146	tags=21%, list=4%, signal=22%
POSITIVE REGULATION OF IMMUNE RESPONSE%GOBP%GO:0050778	136	0.41230756	1.8233323	<0.001	0.025440296	525	tags=29%, list=15%, signal=33%
INTRACELLULAR PROTEIN TRANSMEMBRANE TRANSPORT%GOBP%GO:0065002	28	0.5668641	1.8227527	<0.001	0.025421316	898	tags=57%, list=25%, signal=75%
SIGNAL SEQUENCE BINDING%GOMF%GO:0005048	24	0.575949	1.8218981	0.0036231885	0.025464928	529	tags=38%, list=15%, signal=44%
RIBOSOMAL SMALL SUBUNIT BIOGENESIS%GOBP%GO:0042274	27	0.56334955	1.8194512	0.005882353	0.025864042	1219	tags=78%, list=34%, signal=117%
CELL SURFACE%GOCC%GO:0009986	142	0.40255484	1.8191259	<0.001	0.025792224	408	tags=25%, list=11%, signal=27%
REGULATION OF CYTOKINE PRODUCTION%GOBP%GO:0001817	169	0.39774266	1.8125315	<0.001	0.027500588	483	tags=28%, list=13%, signal=31%
POSITIVE REGULATION OF IMMUNE EFFECTOR PROCESS%GOBP%GO:0002699	68	0.45818207	1.8088766	<0.001	0.028388701	596	tags=35%, list=17%, signal=41%
EUKARYOTIC TRANSLATION INITIATION%REACTOME DATABASE ID RELEASE 72%72613	58	0.473451	1.8066646	0.0017953322	0.028831653	1372	tags=67%, list=38%, signal=107%
POLYSOMAL RIBOSOME%GOCC%GO:0042788	26	0.5612884	1.806466	0.0057361377	0.028711908	1179	tags=69%, list=33%, signal=102%
CAP-DEPENDENT TRANSLATION INITIATION%REACTOME DATABASE ID RELEASE 72%72737	58	0.473451	1.8039141	<0.001	0.029295688	1372	tags=67%, list=38%, signal=107%
LIVER DEVELOPMENT%GOBP%GO:0001889	22	0.5846167	1.8029026	0.005586592	0.029318064	548	tags=45%, list=15%, signal=53%
RRNA METABOLIC PROCESS%GOBP%GO:0016072	83	0.4415831	1.8017782	0.0017793594	0.029470744	964	tags=51%, list=27%, signal=67%
NUCLEOCYTOPLASMIC CARRIER ACTIVITY%GOMF%GO:0140142	15	0.646888	1.8017437	0.008080808	0.029297246	529	tags=40%, list=15%, signal=47%
RESPIRATORY ELECTRON TRANSPORT%REACTOME%R-HSA-611105.3	60	0.4742343	1.8011626	0.0017921147	0.029290583	1273	tags=78%, list=35%, signal=119%
POLYSOME%GOCC%GO:0005844	48	0.49022174	1.8007087	0.0018382353	0.029242901	1192	tags=67%, list=33%, signal=98%
HYDROGEN PEROXIDE METABOLIC PROCESS%GOBP%GO:0042743	16	0.64536613	1.7994292	0.003960396	0.029432109	99	tags=25%, list=3%, signal=26%
PROTEIN TARGETING TO ER%GOBP%GO:0045047	18	0.6257025	1.7965578	0.0075901328	0.030108066	702	tags=61%, list=19%, signal=76%
CELLULAR RESPONSE TO TOPOLOGICALLY INCORRECT PROTEIN%GOBP%GO:0035967	29	0.53979665	1.7957325	0.0019120459	0.030141104	1000	tags=48%, list=28%, signal=66%
MACROMOLECULE BIOSYNTHETIC PROCESS%GOBP%GO:0009059	342	0.35905075	1.7952218	<0.001	0.03012904	1080	tags=46%, list=30%, signal=59%
EXTRACELLULAR SPACE%GOCC%GO:0005615	187	0.38465875	1.7923597	<0.001	0.03080048	322	tags=23%, list=9%, signal=24%
NADH DEHYDROGENASE COMPLEX%GOCC%GO:0030964	36	0.5175362	1.7918134	0.0034482758	0.030835064	922	tags=64%, list=26%, signal=85%
DNA-DEPENDENT DNA REPLICATION%GOBP%GO:0006261	24	0.5800768	1.7914008	0.0018939395	0.030796878	584	tags=54%, list=16%, signal=64%
HEPATICOBILIARY SYSTEM DEVELOPMENT%GOBP%GO:0061008	22	0.5846167	1.7898191	0.00390625	0.031247083	548	tags=45%, list=15%, signal=53%
REGULATION OF ALPHA-BETA T CELL ACTIVATION%GOBP%GO:0046634	18	0.6137837	1.789091	0.009242144	0.031300366	421	tags=50%, list=12%, signal=56%
REGULATION OF TUMOR NECROSIS FACTOR SUPERFAMILY CYTOKINE PRODUCTION%GOBP%GO:1903555	50	0.48426887	1.787018	0.003773585	0.031709626	444	tags=30%, list=12%, signal=34%
IRON ION BINDING%GOMF%GO:0005506	28	0.5519879	1.7769616	0.0038986355	0.034911152	296	tags=29%, list=8%, signal=31%
ORGANONITROGEN COMPOUND BIOSYNTHETIC PROCESS%GOBP%GO:1901566	401	0.34884903	1.7733059	<0.001	0.03590357	1068	tags=44%, list=30%, signal=55%
RESPIRATORY CHAIN COMPLEX I%GOCC%GO:0045271	36	0.5175362	1.7725949	0.0038095238	0.035966206	922	tags=64%, list=26%, signal=85%
POSITIVE REGULATION OF ADAPTIVE IMMUNE RESPONSE BASED ON SOMATIC RECOMBINATION OF IMMUNE RECEPTORS BUILT FROM IMMUNOGLOBULIN SUPERFAMILY DOMAINS%GOBP%GO:0002824	27	0.5448512	1.7725271	0.0018867925	0.035792697	408	tags=44%, list=11%, signal=50%
TRANSMEMBRANE TRANSPORT%GOBP%GO:0055085	161	0.38987297	1.7679255	<0.001	0.037314203	898	tags=42%, list=25%, signal=54%
REGULATION OF MULTI-ORGANISM PROCESS%GOBP%GO:0043900	111	0.4141947	1.7675571	<0.001	0.037215162	707	tags=35%, list=20%, signal=42%
REGULATION OF INNATE IMMUNE RESPONSE%GOBP%GO:0045088	95	0.41571027	1.7655807	<0.001	0.037765536	488	tags=28%, list=14%, signal=32%
COPII-COATED ER TO GOLGI TRANSPORT VESICLE%GOCC%GO:0030134	26	0.5550261	1.7645812	<0.001	0.037915844	1135	tags=65%, list=31%, signal=95%
POSITIVE REGULATION OF CYTOKINE PRODUCTION%GOBP%GO:0001819	107	0.41250893	1.7636547	<0.001	0.03801311	483	tags=29%, list=13%, signal=32%
NEGATIVE REGULATION OF DEFENSE RESPONSE%GOBP%GO:0031348	51	0.46910197	1.762833	0.0018761726	0.03814595	488	tags=39%, list=14%, signal=45%
ENDOPLASMIC RETICULUM LUMEN%GOCC%GO:0005788	28	0.5400632	1.7602855	0.00390625	0.038889267	943	tags=43%, list=26%, signal=58%
NEGATIVE REGULATION OF MITOTIC CELL CYCLE%GOBP%GO:0045930	35	0.50480676	1.7515434	0.0053956835	0.04191964	339	tags=26%, list=9%, signal=28%
EXTRACELLULAR REGION PART%GOCC%GO:0044421	236	0.36347216	1.7513466	<0.001	0.041757673	243	tags=19%, list=7%, signal=20%
PROTEIN IMPORT%GOBP%GO:0017038	70	0.43741035	1.7503028	<0.001	0.041976012	942	tags=40%, list=26%, signal=53%
NEGATIVE REGULATION OF MONONUCLEAR CELL PROLIFERATION%GOBP%GO:0032945	18	0.5894614	1.7496581	0.013035382	0.041977674	390	tags=44%, list=11%, signal=50%
GTP HYDROLYSIS AND JOINING OF THE 60S RIBOSOMAL SUBUNIT%REACTOME DATABASE ID RELEASE 72%72706	55	0.47262967	1.7490466	0.0017825312	0.041978497	1254	tags=60%, list=35%, signal=91%
RESPONSE TO TOPOLOGICALLY INCORRECT PROTEIN%GOBP%GO:0035966	38	0.4921577	1.7483757	0.0036231885	0.042058486	923	tags=39%, list=26%, signal=52%
DNA CONFORMATION CHANGE%GOBP%GO:0071103	57	0.45151383	1.7473937	0.001814882	0.042198	949	tags=49%, list=26%, signal=66%
REGULATION OF TUMOR NECROSIS FACTOR PRODUCTION%GOBP%GO:0032680	49	0.47573367	1.7464788	0.001776199	0.042301062	444	tags=29%, list=12%, signal=32%
PROTEIN-DNA COMPLEX ASSEMBLY%GOBP%GO:0065004	35	0.5081441	1.7442583	0.0036231885	0.04295933	938	tags=54%, list=26%, signal=73%
CYTOPLASMIC TRANSLATION%GOBP%GO:0002181	46	0.4718651	1.7440985	0.013182675	0.042799298	1231	tags=65%, list=34%, signal=98%
ZINC ION BINDING%GOMF%GO:0008270	103	0.41517597	1.7428377	<0.001	0.04312846	507	tags=26%, list=14%, signal=30%
GLYCOPROTEIN METABOLIC PROCESS%GOBP%GO:0009100	59	0.4479256	1.7408396	<0.001	0.043732934	840	tags=46%, list=23%, signal=59%
MITOCHONDRIAL RESPIRATORY CHAIN COMPLEX I%GOCC%GO:0005747	36	0.5175362	1.7408298	0.009398496	0.04350866	922	tags=64%, list=26%, signal=85%
OXIDATIVE PHOSPHORYLATION%GOBP%GO:0006119	46	0.47115886	1.738754	0.0017636684	0.04418758	1226	tags=70%, list=34%, signal=104%
REGULATION OF VIRAL PROCESS%GOBP%GO:0050792	63	0.44676885	1.737848	0.0017985612	0.044352777	359	tags=24%, list=10%, signal=26%
POSITIVE REGULATION OF RESPONSE TO BIOTIC STIMULUS%GOBP%GO:0002833	15	0.62225276	1.737843	0.0057142857	0.044128772	558	tags=53%, list=15%, signal=63%
ATPASE ACTIVITY, COUPLED%GOMF%GO:0042623	76	0.43227708	1.7377367	0.0017361111	0.043944817	681	tags=33%, list=19%, signal=40%
RESPIRATORY ELECTRON TRANSPORT, ATP SYNTHESIS BY CHEMIOSMOTIC COUPLING, AND HEAT PRODUCTION BY UNCOUPLING PROTEINS.%REACTOME DATABASE ID RELEASE 72%163200	68	0.4349209	1.7339363	<0.001	0.0452766	1199	tags=71%, list=33%, signal=104%
NADH DEHYDROGENASE (QUINONE) ACTIVITY%GOMF%GO:0050136	18	0.5912318	1.733482	0.003875969	0.045158766	1263	tags=83%, list=35%, signal=128%
NEGATIVE REGULATION OF CELL PROLIFERATION%GOBP%GO:0008285	96	0.4086996	1.7326933	0.0016722408	0.04525128	390	tags=27%, list=11%, signal=30%
TRANSFERASE ACTIVITY, TRANSFERRING GLYCOSYL GROUPS%GOMF%GO:0016757	50	0.46449557	1.7305115	0.0055350554	0.045962453	798	tags=42%, list=22%, signal=53%
NEGATIVE REGULATION OF LYMPHOCYTE PROLIFERATION%GOBP%GO:0050672	18	0.5894614	1.7300582	0.009596929	0.04593023	390	tags=44%, list=11%, signal=50%
REPLICATION FORK%GOCC%GO:0005657	24	0.54147285	1.7294852	0.014981274	0.04596304	949	tags=63%, list=26%, signal=84%
REGENERATION%GOBP%GO:0031099	15	0.62348986	1.7286024	0.0124223605	0.046063334	248	tags=33%, list=7%, signal=36%
REGULATION OF PRODUCTION OF MOLECULAR MEDIATOR OF IMMUNE RESPONSE%GOBP%GO:0002700	40	0.49033484	1.725664	0.0053956835	0.047085743	411	tags=33%, list=11%, signal=36%
HALLMARK_G2M_CHECKPOINT%MSIGDB_C2%HALLMARK_G2M_CHECKPOINT	68	0.43186322	1.7251949	0.0053475937	0.04703922	371	tags=24%, list=10%, signal=26%
MITOCHONDRIAL OUTER MEMBRANE%GOCC%GO:0005741	68	0.4331203	1.7251909	0.0017857143	0.04681415	917	tags=49%, list=25%, signal=64%
PROTEIN N-LINKED GLYCOSYLATION%GOBP%GO:0006487	21	0.58040047	1.7249291	0.009416196	0.046720624	840	tags=62%, list=23%, signal=80%
DNA PACKAGING%GOBP%GO:0006323	43	0.47977558	1.7239177	0.0038314175	0.04691222	938	tags=49%, list=26%, signal=65%
REGULATION OF BLOOD PRESSURE%GOBP%GO:0008217	37	0.49534094	1.7237338	0.0038095238	0.04677083	135	tags=19%, list=4%, signal=19%
GLYCOSYLATION%GOBP%GO:0070085	48	0.46853068	1.7205824	0.0070921984	0.04788082	775	tags=46%, list=21%, signal=58%
CELLULAR RESPONSE TO UNFOLDED PROTEIN%GOBP%GO:0034620	20	0.578059	1.7191584	0.00984252	0.04831429	1000	tags=60%, list=28%, signal=83%
IRON UPTAKE AND TRANSPORT%REACTOME%R-HSA-917937.3	26	0.5366151	1.7128226	0.0019762847	0.050876185	296	tags=23%, list=8%, signal=25%
INFLUENZA VIRAL RNA TRANSCRIPTION AND REPLICATION%REACTOME DATABASE ID RELEASE 72%168273	64	0.43905267	1.7109954	<0.001	0.051496375	1238	tags=56%, list=34%, signal=84%
REGULATION OF CYTOKINE PRODUCTION INVOLVED IN IMMUNE RESPONSE%GOBP%GO:0002718	28	0.5098036	1.7101867	0.01119403	0.051674604	411	tags=32%, list=11%, signal=36%
EXTRACELLULAR ORGANELLE%GOCC%GO:0043230	37	0.49099588	1.7096363	0.008976661	0.05166084	522	tags=35%, list=14%, signal=41%
ENVELOPE%GOCC%GO:0031975	431	0.3354908	1.7082798	<0.001	0.052049465	933	tags=38%, list=26%, signal=45%
NCRNA PROCESSING%GOBP%GO:0034470	102	0.40428254	1.7076031	<0.001	0.052081037	1004	tags=46%, list=28%, signal=62%
NADH DEHYDROGENASE (UBIQUINONE) ACTIVITY%GOMF%GO:0008137	18	0.5912318	1.7061247	0.013207547	0.05253033	1263	tags=83%, list=35%, signal=128%
REACTIVE OXYGEN SPECIES METABOLIC PROCESS%GOBP%GO:0072593	30	0.5219856	1.7031686	0.010869565	0.053930987	99	tags=17%, list=3%, signal=17%
INFLAMMATORY RESPONSE%GOBP%GO:0006954	108	0.39339793	1.7015711	0.0051369863	0.05444237	335	tags=24%, list=9%, signal=26%
REGULATION OF IMMUNE RESPONSE%GOBP%GO:0050776	193	0.36664948	1.7014828	<0.001	0.054257724	525	tags=27%, list=15%, signal=30%
PRODUCTION OF MOLECULAR MEDIATOR OF IMMUNE RESPONSE%GOBP%GO:0002440	15	0.6014475	1.6996965	0.007827789	0.05487052	315	tags=40%, list=9%, signal=44%
ORGANELLE ENVELOPE%GOCC%GO:0031967	431	0.3354908	1.6950345	<0.001	0.056664824	933	tags=38%, list=26%, signal=45%
CHROMOSOME MAINTENANCE%REACTOME%R-HSA-73886.2	23	0.5444623	1.6948395	0.0041067763	0.056506008	889	tags=57%, list=25%, signal=75%
POSITIVE REGULATION OF ADAPTIVE IMMUNE RESPONSE%GOBP%GO:0002821	30	0.51116043	1.6938623	0.0037243948	0.056764774	408	tags=40%, list=11%, signal=45%
GLAND DEVELOPMENT%GOBP%GO:0048732	56	0.44189334	1.6925597	0.0053859963	0.05724179	359	tags=25%, list=10%, signal=27%
ESTABLISHMENT OF PROTEIN LOCALIZATION TO ORGANELLE%GOBP%GO:0072594	129	0.38254172	1.6905634	<0.001	0.057995163	942	tags=40%, list=26%, signal=52%
REGULATION OF IMMUNE SYSTEM PROCESS%GOBP%GO:0002682	310	0.34108207	1.689634	<0.001	0.058232058	525	tags=25%, list=15%, signal=27%
ROS AND RNS PRODUCTION IN PHAGOCYTES%REACTOME%R-HSA-1222556.9	19	0.5658278	1.687804	0.019762846	0.0588569	657	tags=32%, list=18%, signal=38%
RIBOSOMAL LARGE SUBUNIT ASSEMBLY%GOBP%GO:0000027	15	0.6039901	1.687422	0.011363637	0.058820844	1068	tags=67%, list=30%, signal=94%
RESPONSE TO UNFOLDED PROTEIN%GOBP%GO:0006986	29	0.5153421	1.6860797	0.012987013	0.059170544	1000	tags=48%, list=28%, signal=66%
AMIDE TRANSMEMBRANE TRANSPORTER ACTIVITY%GOMF%GO:0042887	15	0.6120847	1.6834308	0.0019646366	0.060241073	318	tags=53%, list=9%, signal=58%
RHO GTPASES ACTIVATE NADPH OXIDASES%REACTOME DATABASE ID RELEASE 72%5668599	16	0.5916899	1.6789628	0.011741683	0.06242338	657	tags=44%, list=18%, signal=53%
NABA_MATRISOME%MSIGDB_C2%NABA_MATRISOME	69	0.4226233	1.6776067	<0.001	0.06282599	231	tags=26%, list=6%, signal=27%
REGULATION OF PLASMA LIPOPROTEIN PARTICLE LEVELS%GOBP%GO:0097006	15	0.5999372	1.6763351	0.01532567	0.06320498	444	tags=33%, list=12%, signal=38%
RESPIRATORY ELECTRON TRANSPORT CHAIN%GOBP%GO:0022904	46	0.4492206	1.671824	0.007142857	0.06537668	995	tags=59%, list=28%, signal=80%
ELECTRON TRANSPORT CHAIN%GOBP%GO:0022900	48	0.4516481	1.6712863	<0.001	0.06538174	995	tags=58%, list=28%, signal=79%
CELLULAR RESPONSE TO UV%GOBP%GO:0034644	19	0.5537536	1.6681526	0.015122874	0.0668469	315	tags=26%, list=9%, signal=29%
CIS-GOLGI NETWORK%GOCC%GO:0005801	18	0.5707566	1.6658849	0.018796992	0.067798756	1057	tags=67%, list=29%, signal=94%
HALLMARK_MYC_TARGETS_V2%MSIGDB_C2%HALLMARK_MYC_TARGETS_V2	28	0.5168156	1.6651037	0.0039138943	0.06790229	446	tags=36%, list=12%, signal=40%
POSITIVE REGULATION OF IMMUNE SYSTEM PROCESS%GOBP%GO:0002684	207	0.3529282	1.6644509	<0.001	0.06802734	525	tags=26%, list=15%, signal=28%
NEGATIVE REGULATION OF LEUKOCYTE PROLIFERATION%GOBP%GO:0070664	19	0.5535512	1.6619953	0.018	0.06937266	390	tags=42%, list=11%, signal=47%
AMYLOID FIBER FORMATION%REACTOME DATABASE ID RELEASE 72%977225	19	0.557338	1.6609933	0.0062370063	0.06972004	959	tags=53%, list=27%, signal=71%
FORMATION OF THE TERNARY COMPLEX, AND SUBSEQUENTLY, THE 43S COMPLEX%REACTOME DATABASE ID RELEASE 72%72695	31	0.49582914	1.6599915	0.012987013	0.070038274	1372	tags=68%, list=38%, signal=108%
CARBOXYLIC ACID TRANSMEMBRANE TRANSPORTER ACTIVITY%GOMF%GO:0046943	24	0.52033937	1.6593446	0.011741683	0.07018225	505	tags=42%, list=14%, signal=48%
EXTRACELLULAR MATRIX ORGANIZATION%REACTOME%R-HSA-1474244.2	41	0.4602806	1.6586581	0.005628518	0.070319146	202	tags=22%, list=6%, signal=23%
REGULATION OF DEFENSE RESPONSE%GOBP%GO:0031347	167	0.36301732	1.6569412	0.0016806723	0.07108879	488	tags=28%, list=14%, signal=30%
RESPONSE TO UV%GOBP%GO:0009411	32	0.48950112	1.6526865	0.007434944	0.07338029	339	tags=28%, list=9%, signal=31%
PROTEASE BINDING%GOMF%GO:0002020	49	0.45328772	1.651302	0.008818342	0.07391008	415	tags=24%, list=12%, signal=27%
ASPARTATE FAMILY AMINO ACID METABOLIC PROCESS%GOBP%GO:0009066	17	0.5609741	1.6508471	0.024	0.073862515	187	tags=18%, list=5%, signal=19%
REGULATION OF ADAPTIVE IMMUNE RESPONSE BASED ON SOMATIC RECOMBINATION OF IMMUNE RECEPTORS BUILT FROM IMMUNOGLOBULIN SUPERFAMILY DOMAINS%GOBP%GO:0002822	36	0.47886547	1.6505818	0.0074766357	0.07371599	408	tags=36%, list=11%, signal=40%
REGULATION OF LYMPHOCYTE MEDIATED IMMUNITY%GOBP%GO:0002706	40	0.46033528	1.6495588	0.004	0.07415579	294	tags=30%, list=8%, signal=32%
ATP SYNTHESIS COUPLED ELECTRON TRANSPORT%GOBP%GO:0042773	35	0.48233068	1.6479199	0.009380863	0.075040616	1199	tags=71%, list=33%, signal=106%
MITOTIC CELL CYCLE CHECKPOINT%GOBP%GO:0007093	26	0.5092919	1.6477462	0.013282732	0.07485415	339	tags=27%, list=9%, signal=30%
PLURINETWORK%WIKIPATHWAYS_20200310%WP1763%MUS MUSCULUS	70	0.41104484	1.6440063	0.0017271157	0.076981254	483	tags=27%, list=13%, signal=31%
POSITIVE REGULATION OF MACROAUTOPHAGY%GOBP%GO:0016239	26	0.51314604	1.6437098	0.013645224	0.07688777	708	tags=42%, list=20%, signal=52%
DNA PACKAGING COMPLEX%GOCC%GO:0044815	20	0.55144984	1.6435754	0.012219959	0.07666088	938	tags=60%, list=26%, signal=81%
MITOCHONDRIAL ENVELOPE%GOCC%GO:0005740	280	0.33385167	1.6405777	<0.001	0.07815597	1016	tags=45%, list=28%, signal=58%
MITOCHONDRIAL ATP SYNTHESIS COUPLED ELECTRON TRANSPORT%GOBP%GO:0042775	32	0.48953244	1.63898	0.017045455	0.07897813	1109	tags=69%, list=31%, signal=98%
SUMOYLATION OF DNA REPLICATION PROTEINS%REACTOME DATABASE ID RELEASE 72%4615885	27	0.50497985	1.6357266	0.018691588	0.08070317	949	tags=41%, list=26%, signal=55%
PID_CMYB_PATHWAY%MSIGDB_C2%PID_CMYB_PATHWAY	24	0.5120342	1.6343538	0.026717557	0.08128532	23	tags=13%, list=1%, signal=12%
PROTEIN TARGETING TO MEMBRANE%GOBP%GO:0006612	27	0.504791	1.6334317	0.01369863	0.08162163	1006	tags=52%, list=28%, signal=71%
REGULATION OF SYSTEMIC ARTERIAL BLOOD PRESSURE%GOBP%GO:0003073	15	0.5781425	1.6322418	0.025242718	0.08214866	99	tags=27%, list=3%, signal=27%
PEPTIDE BINDING%GOMF%GO:0042277	90	0.39921644	1.629913	0.0052539404	0.08337322	355	tags=20%, list=10%, signal=22%
DNA METABOLIC PROCESS%GOBP%GO:0006259	139	0.3659987	1.6298269	<0.001	0.083138846	709	tags=30%, list=20%, signal=36%
PROTEIN O-LINKED GLYCOSYLATION%GOBP%GO:0006493	15	0.59320915	1.6285634	0.036821704	0.083780564	711	tags=40%, list=20%, signal=50%
MEIOTIC CELL CYCLE%GOBP%GO:0051321	32	0.4786879	1.6278872	0.012658228	0.08394004	1034	tags=50%, list=29%, signal=69%
PID_MYC_ACTIV_PATHWAY%MSIGDB_C2%PID_MYC_ACTIV_PATHWAY	31	0.49167672	1.6272397	0.011560693	0.08403828	581	tags=29%, list=16%, signal=34%
INTEGRAL COMPONENT OF ORGANELLE MEMBRANE%GOCC%GO:0031301	64	0.4159613	1.6271331	0.007142857	0.083805256	885	tags=48%, list=25%, signal=63%
NABA_MATRISOME_ASSOCIATED%MSIGDB_C2%NABA_MATRISOME_ASSOCIATED	59	0.41464004	1.6264243	0.0034542314	0.08399418	231	tags=27%, list=6%, signal=29%
ATPASE ACTIVITY%GOMF%GO:0016887	114	0.37695387	1.6236173	<0.001	0.085682034	681	tags=29%, list=19%, signal=35%
POSITIVE REGULATION OF LEUKOCYTE MEDIATED IMMUNITY%GOBP%GO:0002705	42	0.45079824	1.6221491	0.022968197	0.08640984	411	tags=31%, list=11%, signal=35%
ORGANIC ACID TRANSMEMBRANE TRANSPORTER ACTIVITY%GOMF%GO:0005342	24	0.52033937	1.6217085	0.030592734	0.08637981	505	tags=42%, list=14%, signal=48%
MITOCHONDRIAL PART%GOCC%GO:0044429	356	0.3215318	1.6200571	<0.001	0.087183625	1016	tags=44%, list=28%, signal=55%
TRANSLATION INITIATION FACTOR BINDING%GOMF%GO:0031369	19	0.5402589	1.6196381	0.01968504	0.08717717	981	tags=53%, list=27%, signal=72%
VALIDATED TARGETS OF C-MYC TRANSCRIPTIONAL ACTIVATION%PATHWAY INTERACTION DATABASE NCI-NATURE CURATED DATA%VALIDATED TARGETS OF C-MYC TRANSCRIPTIONAL ACTIVATION	30	0.49319702	1.6189187	0.018518519	0.08734091	581	tags=30%, list=16%, signal=35%
TRANSLATIONAL ELONGATION%GOBP%GO:0006414	15	0.5817299	1.6180507	0.01992032	0.08764285	1369	tags=80%, list=38%, signal=128%
REGULATION OF LEUKOCYTE MEDIATED IMMUNITY%GOBP%GO:0002703	63	0.4109632	1.6173666	0.0053667263	0.08783125	294	tags=24%, list=8%, signal=25%
EXTRACELLULAR REGION%GOCC%GO:0005576	285	0.32871437	1.6172016	<0.001	0.0876258	469	tags=24%, list=13%, signal=26%
POSITIVE REGULATION OF LYMPHOCYTE MEDIATED IMMUNITY%GOBP%GO:0002708	27	0.49814427	1.6161437	0.014571949	0.0880488	294	tags=33%, list=8%, signal=36%
OXIDOREDUCTASE COMPLEX%GOCC%GO:1990204	74	0.3978408	1.6151618	0.010380623	0.088448524	928	tags=50%, list=26%, signal=66%
MITOCHONDRION ORGANIZATION%GOBP%GO:0007005	151	0.3547261	1.6146841	<0.001	0.08846963	1021	tags=45%, list=28%, signal=60%
INTRINSIC COMPONENT OF PLASMA MEMBRANE%GOCC%GO:0031226	98	0.38260233	1.6142837	0.0033613446	0.088419646	408	tags=26%, list=11%, signal=28%
LIGASE ACTIVITY, FORMING CARBON-NITROGEN BONDS%GOMF%GO:0016879	18	0.54980236	1.6113384	0.017730497	0.090323485	605	tags=33%, list=17%, signal=40%
AMINO ACID TRANSPORT%GOBP%GO:0006865	20	0.5285805	1.6108247	0.0149532715	0.09037762	730	tags=55%, list=20%, signal=69%
NEGATIVE REGULATION OF MULTI-ORGANISM PROCESS%GOBP%GO:0043901	41	0.45342585	1.6101434	0.015533981	0.09055229	751	tags=39%, list=21%, signal=49%
REGULATION OF RESPONSE TO STRESS%GOBP%GO:0080134	327	0.32274765	1.609172	<0.001	0.09093476	490	tags=22%, list=14%, signal=23%
REGULATION OF RESPONSE TO CYTOKINE STIMULUS%GOBP%GO:0060759	36	0.4640337	1.6080836	0.012987013	0.09137112	815	tags=47%, list=23%, signal=60%
ORGANELLE OUTER MEMBRANE%GOCC%GO:0031968	77	0.39168766	1.607954	0.008695652	0.091125585	917	tags=45%, list=25%, signal=60%
REGULATION OF REACTIVE OXYGEN SPECIES METABOLIC PROCESS%GOBP%GO:2000377	70	0.41055173	1.6069074	0.0071813287	0.09158183	525	tags=27%, list=15%, signal=31%
REGULATION OF SYMBIOSIS, ENCOMPASSING MUTUALISM THROUGH PARASITISM%GOBP%GO:0043903	73	0.39479315	1.6037217	0.0070546735	0.09340354	359	tags=22%, list=10%, signal=24%
STEROL BIOSYNTHETIC PROCESS%GOBP%GO:0016126	19	0.5350501	1.6032535	0.026974952	0.09350283	959	tags=58%, list=27%, signal=78%
CYTOCHROME COMPLEX%GOCC%GO:0070069	15	0.571568	1.6030334	0.023255814	0.093316734	995	tags=80%, list=28%, signal=110%
HISTONE BINDING%GOMF%GO:0042393	46	0.43140554	1.6023339	0.014362657	0.09354963	525	tags=30%, list=15%, signal=35%
PROTON-TRANSPORTING V-TYPE ATPASE COMPLEX%GOCC%GO:0033176	15	0.5786774	1.6018624	0.020992367	0.09356975	109	tags=20%, list=3%, signal=21%
ORGANIC ANION TRANSPORT%GOBP%GO:0015711	68	0.40517423	1.6002793	0.0055350554	0.094460376	505	tags=32%, list=14%, signal=37%
REGULATION OF VASCULATURE DEVELOPMENT%GOBP%GO:1901342	61	0.4165787	1.6001128	0.0056074765	0.09424266	403	tags=23%, list=11%, signal=25%
REGULATION OF GENE SILENCING%GOBP%GO:0060968	27	0.49027458	1.5994222	0.01734104	0.09443811	581	tags=33%, list=16%, signal=39%
HELICASE ACTIVITY%GOMF%GO:0004386	45	0.44641972	1.5993023	0.01183432	0.094197206	549	tags=36%, list=15%, signal=41%
SERINE-TYPE ENDOPEPTIDASE ACTIVITY%GOMF%GO:0004252	18	0.5455539	1.5974952	0.03	0.09525833	202	tags=39%, list=6%, signal=41%
NUCLEOSOME ASSEMBLY%GOBP%GO:0006334	27	0.48346862	1.5930998	0.012891345	0.0984551	1178	tags=67%, list=33%, signal=98%
GOLGI APPARATUS PART%GOCC%GO:0044431	163	0.34579322	1.5924387	<0.001	0.09860352	635	tags=25%, list=18%, signal=29%
NEGATIVE REGULATION OF LEUKOCYTE CELL-CELL ADHESION%GOBP%GO:1903038	24	0.49585727	1.5911648	0.03551402	0.09922427	390	tags=38%, list=11%, signal=42%
PROTEIN LOCALIZATION TO ORGANELLE%GOBP%GO:0033365	221	0.33466527	1.5910791	<0.001	0.098974615	942	tags=36%, list=26%, signal=46%
REGULATION OF T CELL PROLIFERATION%GOBP%GO:0042129	34	0.4560175	1.5908887	0.027290449	0.098774925	521	tags=38%, list=14%, signal=44%
REGULATION OF MAST CELL ACTIVATION%GOBP%GO:0033003	17	0.56178707	1.5898885	0.040229887	0.099272616	782	tags=59%, list=22%, signal=75%
LEUKOCYTE CELL-CELL ADHESION%GOBP%GO:0007159	16	0.55279577	1.5889567	0.02414487	0.09967664	137	tags=31%, list=4%, signal=32%
TELOMERE MAINTENANCE%REACTOME DATABASE ID RELEASE 72%157579	19	0.5419494	1.5887111	0.02734375	0.09957616	889	tags=58%, list=25%, signal=76%
GENE SILENCING%GOBP%GO:0016458	35	0.45155683	1.587821	0.022452503	0.09998685	709	tags=34%, list=20%, signal=42%
C-MYB TRANSCRIPTION FACTOR NETWORK%PATHWAY INTERACTION DATABASE NCI-NATURE CURATED DATA%C-MYB TRANSCRIPTION FACTOR NETWORK	24	0.5120342	1.5864414	0.02734375	0.100675195	23	tags=13%, list=1%, signal=12%
PROTEIN-DNA COMPLEX SUBUNIT ORGANIZATION%GOBP%GO:0071824	46	0.429505	1.584564	0.024734983	0.10168673	938	tags=46%, list=26%, signal=61%
REGULATION OF REACTIVE OXYGEN SPECIES BIOSYNTHETIC PROCESS%GOBP%GO:1903426	31	0.46997577	1.5838621	0.02631579	0.10189048	525	tags=35%, list=15%, signal=41%
HIF-1-ALPHA TRANSCRIPTION FACTOR NETWORK%PATHWAY INTERACTION DATABASE NCI-NATURE CURATED DATA%HIF-1-ALPHA TRANSCRIPTION FACTOR NETWORK	22	0.50983405	1.583712	0.045544554	0.10170189	294	tags=27%, list=8%, signal=30%
INTRINSIC COMPONENT OF MITOCHONDRIAL MEMBRANE%GOCC%GO:0098573	31	0.46726376	1.5817107	0.024118738	0.10304223	999	tags=58%, list=28%, signal=80%
ATP METABOLIC PROCESS%GOBP%GO:0046034	82	0.39068723	1.5810187	0.0035778175	0.10327617	995	tags=45%, list=28%, signal=61%
GOLGI SUBCOMPARTMENT%GOCC%GO:0098791	142	0.35078013	1.580861	0.0017301039	0.103072695	635	tags=27%, list=18%, signal=31%
ION TRANSMEMBRANE TRANSPORT%GOBP%GO:0034220	97	0.37964603	1.5807041	0.007067138	0.10287694	887	tags=41%, list=25%, signal=53%
TRANSFERASE ACTIVITY, TRANSFERRING HEXOSYL GROUPS%GOMF%GO:0016758	40	0.44243234	1.5800923	0.018726591	0.10305571	775	tags=40%, list=21%, signal=50%
REGULATION OF TOLL-LIKE RECEPTOR SIGNALING PATHWAY%GOBP%GO:0034121	21	0.52012366	1.5792545	0.023952097	0.10342035	99	tags=24%, list=3%, signal=24%
POSITIVE REGULATION OF AUTOPHAGY%GOBP%GO:0010508	38	0.44271392	1.578423	0.020637898	0.103818424	708	tags=34%, list=20%, signal=42%
REGULATION OF LEUKOCYTE DEGRANULATION%GOBP%GO:0043300	19	0.5211079	1.5771185	0.02584493	0.10455123	782	tags=47%, list=22%, signal=60%
PROTEIN LOCALIZATION TO MITOCHONDRION%GOBP%GO:0070585	44	0.43154985	1.5768316	0.008756568	0.1044172	928	tags=45%, list=26%, signal=60%
ANION TRANSMEMBRANE TRANSPORTER ACTIVITY%GOMF%GO:0008509	56	0.41552344	1.5764235	0.018348623	0.10444817	739	tags=45%, list=20%, signal=55%
OXIDATIVE STRESS%WIKIPATHWAYS_20200310%WP412%MUS MUSCULUS	16	0.5441926	1.5748596	0.046421662	0.105434604	99	tags=19%, list=3%, signal=19%
POSITIVE REGULATION OF INNATE IMMUNE RESPONSE%GOBP%GO:0045089	65	0.40717492	1.5738193	0.009242144	0.10588232	713	tags=37%, list=20%, signal=45%
REGULATION OF CHROMOSOME SEGREGATION%GOBP%GO:0051983	22	0.5058372	1.572586	0.016544119	0.10654963	165	tags=18%, list=5%, signal=19%
PID_HIF1_TFPATHWAY%MSIGDB_C2%PID_HIF1_TFPATHWAY	22	0.50983405	1.5725479	0.032136105	0.10625515	294	tags=27%, list=8%, signal=30%
NABA_ECM_AFFILIATED%MSIGDB_C2%NABA_ECM_AFFILIATED	19	0.5414416	1.5704923	0.037807185	0.10749349	231	tags=32%, list=6%, signal=34%
OUTER MEMBRANE%GOCC%GO:0019867	77	0.39168766	1.5681474	0.00528169	0.10900098	917	tags=45%, list=25%, signal=60%
REGULATION OF ADAPTIVE IMMUNE RESPONSE%GOBP%GO:0002819	41	0.44291872	1.56773	0.019379845	0.10896686	408	tags=32%, list=11%, signal=35%
INTEGRAL COMPONENT OF PLASMA MEMBRANE%GOCC%GO:0005887	91	0.37469923	1.5672107	0.008787346	0.10905938	408	tags=25%, list=11%, signal=28%
ATPASE REGULATOR ACTIVITY%GOMF%GO:0060590	16	0.5530737	1.5672021	0.030120483	0.10874233	541	tags=38%, list=15%, signal=44%
REGULATION OF SUPEROXIDE METABOLIC PROCESS%GOBP%GO:0090322	21	0.5084255	1.5655833	0.02970297	0.10966075	125	tags=24%, list=3%, signal=25%
CATALYTIC ACTIVITY, ACTING ON DNA%GOMF%GO:0140097	37	0.45154724	1.5648731	0.035580523	0.109908745	435	tags=32%, list=12%, signal=37%
POSITIVE REGULATION OF REACTIVE OXYGEN SPECIES BIOSYNTHETIC PROCESS%GOBP%GO:1903428	17	0.53758305	1.5646232	0.040935673	0.109758504	483	tags=35%, list=13%, signal=41%
ACTIVATION OF THE MRNA UPON BINDING OF THE CAP-BINDING COMPLEX AND EIFS, AND SUBSEQUENT BINDING TO 43S%REACTOME DATABASE ID RELEASE 72%72662	38	0.44259366	1.5644352	0.01509434	0.10960872	1372	tags=66%, list=38%, signal=105%
TRANSLATION INITIATION COMPLEX FORMATION%REACTOME DATABASE ID RELEASE 72%72649	38	0.44259366	1.5636352	0.014981274	0.109949864	1372	tags=66%, list=38%, signal=105%
REGULATION OF NITRIC OXIDE BIOSYNTHETIC PROCESS%GOBP%GO:0045428	20	0.514678	1.5625914	0.04511278	0.110507675	483	tags=35%, list=13%, signal=40%
NEGATIVE REGULATION OF MITOTIC CELL CYCLE PHASE TRANSITION%GOBP%GO:1901991	25	0.49487323	1.5616634	0.031598512	0.11088682	339	tags=24%, list=9%, signal=26%
MODIFICATION OF MORPHOLOGY OR PHYSIOLOGY OF OTHER ORGANISM%GOBP%GO:0035821	35	0.44830966	1.5608335	0.03663004	0.11124003	634	tags=37%, list=18%, signal=45%
POSITIVE REGULATION OF VASCULATURE DEVELOPMENT%GOBP%GO:1904018	40	0.44368377	1.5602719	0.017045455	0.111384995	403	tags=25%, list=11%, signal=28%
HALLMARK_APOPTOSIS%MSIGDB_C2%HALLMARK_APOPTOSIS	53	0.4091885	1.5562354	0.020637898	0.1145935	341	tags=26%, list=9%, signal=29%
METAL ION HOMEOSTASIS%GOBP%GO:0055065	105	0.36979324	1.5560744	0.0035211267	0.11438127	595	tags=28%, list=16%, signal=32%
SIDE OF MEMBRANE%GOCC%GO:0098552	113	0.3599722	1.5537068	0.005154639	0.116094165	429	tags=23%, list=12%, signal=25%
REGULATION OF CYTOKINE-MEDIATED SIGNALING PATHWAY%GOBP%GO:0001959	34	0.4464789	1.5536499	0.028248588	0.115828045	815	tags=44%, list=23%, signal=56%
POSITIVE REGULATION OF PHAGOCYTOSIS%GOBP%GO:0050766	24	0.4854356	1.5536085	0.042671613	0.115547314	707	tags=38%, list=20%, signal=46%
POSITIVE REGULATION OF REACTIVE OXYGEN SPECIES METABOLIC PROCESS%GOBP%GO:2000379	38	0.44075048	1.5524906	0.03076923	0.11621385	797	tags=45%, list=22%, signal=57%
EPIGENETIC REGULATION OF GENE EXPRESSION%REACTOME%R-HSA-212165.2	28	0.47720698	1.5502344	0.029045643	0.11788232	709	tags=43%, list=20%, signal=53%
MAINTENANCE OF PROTEIN LOCALIZATION IN ORGANELLE%GOBP%GO:0072595	20	0.51469636	1.54927	0.04696673	0.11836471	885	tags=55%, list=25%, signal=72%
CRISTAE FORMATION%REACTOME DATABASE ID RELEASE 72%8949613	16	0.5452209	1.5471367	0.04174573	0.119925015	1144	tags=69%, list=32%, signal=100%
ADAPTIVE IMMUNE RESPONSE%GOBP%GO:0002250	54	0.40689945	1.5466182	0.029616725	0.12002093	408	tags=31%, list=11%, signal=35%
VASCULATURE DEVELOPMENT%GOBP%GO:0001944	89	0.3721252	1.5448087	0.0067114094	0.121307895	525	tags=27%, list=15%, signal=31%
CARDIOVASCULAR SYSTEM DEVELOPMENT%GOBP%GO:0072358	91	0.37010902	1.5434121	0.006993007	0.122204006	525	tags=26%, list=15%, signal=30%
OXIDOREDUCTASE ACTIVITY, ACTING ON PAIRED DONORS, WITH INCORPORATION OR REDUCTION OF MOLECULAR OXYGEN%GOMF%GO:0016705	28	0.47893703	1.5431477	0.021818181	0.122082494	205	tags=21%, list=6%, signal=23%
MEIOTIC CELL CYCLE PROCESS%GOBP%GO:1903046	18	0.52105814	1.5424746	0.045544554	0.12240206	990	tags=50%, list=27%, signal=69%
EXTRACELLULAR EXOSOME%GOCC%GO:0070062	35	0.44399512	1.5409042	0.018867925	0.12350932	522	tags=31%, list=14%, signal=36%
POSITIVE REGULATION OF DEFENSE RESPONSE%GOBP%GO:0031349	96	0.36584216	1.5399691	0.008680556	0.12399284	488	tags=27%, list=14%, signal=30%
NEGATIVE REGULATION OF IMMUNE SYSTEM PROCESS%GOBP%GO:0002683	102	0.36290205	1.537497	0.0034904014	0.12583558	466	tags=25%, list=13%, signal=28%
REGULATION OF LEUKOCYTE MEDIATED CYTOTOXICITY%GOBP%GO:0001910	22	0.50254947	1.5361283	0.04323308	0.1267006	220	tags=32%, list=6%, signal=34%
MITOCHONDRIAL NUCLEOID%GOCC%GO:0042645	24	0.48393103	1.5354662	0.038674034	0.12694506	543	tags=38%, list=15%, signal=44%
INTERACTION WITH SYMBIONT%GOBP%GO:0051702	32	0.45080382	1.5352271	0.03125	0.12680803	634	tags=34%, list=18%, signal=41%
NEGATIVE REGULATION OF CHROMOSOME ORGANIZATION%GOBP%GO:2001251	36	0.4379613	1.5345383	0.027888447	0.12703356	526	tags=25%, list=15%, signal=29%
RMTS METHYLATE HISTONE ARGININES%REACTOME%R-HSA-3214858.2	18	0.52692693	1.5344704	0.031185031	0.12672743	468	tags=33%, list=13%, signal=38%
CELLULAR RESPONSE TO LIGHT STIMULUS%GOBP%GO:0071482	20	0.51755625	1.5342386	0.04032258	0.12658109	315	tags=25%, list=9%, signal=27%
REGULATION OF RESPONSE TO EXTERNAL STIMULUS%GOBP%GO:0032101	177	0.33174932	1.5334672	0.005119454	0.12694646	488	tags=27%, list=14%, signal=29%
ION TRANSMEMBRANE TRANSPORTER ACTIVITY%GOMF%GO:0015075	135	0.343829	1.5328548	0.0051903115	0.12713365	840	tags=36%, list=23%, signal=46%
NOTCH SIGNALING PATHWAY%GOBP%GO:0007219	18	0.5276113	1.5323681	0.03868472	0.12721632	195	tags=22%, list=5%, signal=23%
REGULATION OF MYELOID LEUKOCYTE MEDIATED IMMUNITY%GOBP%GO:0002886	27	0.47038978	1.5321783	0.040590405	0.12703991	574	tags=37%, list=16%, signal=44%
BRUSH BORDER MEMBRANE%GOCC%GO:0031526	19	0.5176487	1.5312021	0.024844721	0.12764622	220	tags=21%, list=6%, signal=22%
MEMBRANE LIPID BIOSYNTHETIC PROCESS%GOBP%GO:0046467	23	0.49424562	1.5309517	0.033519555	0.12753572	901	tags=61%, list=25%, signal=81%
INTEGRAL COMPONENT OF MITOCHONDRIAL MEMBRANE%GOCC%GO:0032592	30	0.4577291	1.5302238	0.023465704	0.12788667	999	tags=57%, list=28%, signal=78%
ACTIVATION OF CYSTEINE-TYPE ENDOPEPTIDASE ACTIVITY INVOLVED IN APOPTOTIC PROCESS%GOBP%GO:0006919	26	0.47339368	1.5300651	0.03244275	0.12767577	483	tags=31%, list=13%, signal=35%
NADH DEHYDROGENASE ACTIVITY%GOMF%GO:0003954	21	0.5095051	1.529302	0.038535647	0.12801991	1082	tags=71%, list=30%, signal=101%
EXTRACELLULAR VESICLE%GOCC%GO:1903561	35	0.44399512	1.5292294	0.030852994	0.12774761	522	tags=31%, list=14%, signal=36%
IL6-MEDIATED SIGNALING EVENTS%PATHWAY INTERACTION DATABASE NCI-NATURE CURATED DATA%IL6-MEDIATED SIGNALING EVENTS	17	0.52821183	1.5285422	0.054158606	0.1280765	579	tags=24%, list=16%, signal=28%
DRUG TRANSPORT%GOBP%GO:0015893	20	0.5030672	1.5281781	0.04733728	0.12805526	730	tags=50%, list=20%, signal=62%
CARBOXYLIC ACID TRANSPORT%GOBP%GO:0046942	46	0.40735102	1.527181	0.018450184	0.12872028	505	tags=35%, list=14%, signal=40%
PID_IL6_7_PATHWAY%MSIGDB_C2%PID_IL6_7_PATHWAY	17	0.52821183	1.5266469	0.055876687	0.12889875	579	tags=24%, list=16%, signal=28%
SECONDARY ALCOHOL BIOSYNTHETIC PROCESS%GOBP%GO:1902653	16	0.5401993	1.5255883	0.04174573	0.12958486	959	tags=63%, list=27%, signal=85%
TRANSMEMBRANE TRANSPORTER ACTIVITY%GOMF%GO:0022857	164	0.33304054	1.5240326	0.0033003301	0.13071106	840	tags=37%, list=23%, signal=46%
INTERFERON SIGNALING%REACTOME%R-HSA-913531.2	64	0.38865292	1.5237359	0.015296367	0.13060474	594	tags=30%, list=16%, signal=35%
NUCLEAR ENVELOPE%GOCC%GO:0005635	158	0.33724585	1.5232694	0.005119454	0.13069858	942	tags=35%, list=26%, signal=45%
BIOLOGICAL ADHESION%GOBP%GO:0022610	119	0.34588483	1.5220262	<0.001	0.13154286	254	tags=19%, list=7%, signal=20%
MITOCHONDRIAL MEMBRANE ORGANIZATION%GOBP%GO:0007006	48	0.41168445	1.5213953	0.020560747	0.13179964	903	tags=44%, list=25%, signal=58%
REGULATION OF CELL ACTIVATION%GOBP%GO:0050865	119	0.34612995	1.521211	0.0016528926	0.13163878	606	tags=29%, list=17%, signal=34%
RIBONUCLEOSIDE TRIPHOSPHATE METABOLIC PROCESS%GOBP%GO:0009199	98	0.36314243	1.5209823	0.0034188034	0.13151549	902	tags=40%, list=25%, signal=52%
CHROMATIN SILENCING%GOBP%GO:0006342	19	0.5097161	1.520859	0.038986355	0.13127427	1124	tags=68%, list=31%, signal=99%
POSITIVE REGULATION OF WOUND HEALING%GOBP%GO:0090303	18	0.5228852	1.5204717	0.049309663	0.13130298	479	tags=39%, list=13%, signal=45%
REGULATION OF LEUKOCYTE ACTIVATION%GOBP%GO:0002694	108	0.35296366	1.519883	0.0033557047	0.13146502	525	tags=27%, list=15%, signal=30%
NEGATIVE REGULATION OF GENE EXPRESSION, EPIGENETIC%GOBP%GO:0045814	20	0.50055754	1.5194523	0.042718448	0.13157395	1124	tags=65%, list=31%, signal=94%
POSITIVE REGULATION OF RESPONSE TO EXTERNAL STIMULUS%GOBP%GO:0032103	83	0.37564313	1.5193847	0.008865248	0.13131152	521	tags=30%, list=14%, signal=34%
PROTEIN TRANSMEMBRANE IMPORT INTO INTRACELLULAR ORGANELLE%GOBP%GO:0044743	22	0.49216884	1.517083	0.049808428	0.13314776	898	tags=50%, list=25%, signal=66%
P-P-BOND-HYDROLYSIS-DRIVEN TRANSMEMBRANE TRANSPORTER ACTIVITY%GOMF%GO:0015405	43	0.41573694	1.5151393	0.02389706	0.13464247	663	tags=30%, list=18%, signal=37%
ENDOPEPTIDASE REGULATOR ACTIVITY%GOMF%GO:0061135	35	0.4327945	1.5142857	0.035250463	0.13518706	759	tags=40%, list=21%, signal=50%
REGULATION OF CELL KILLING%GOBP%GO:0031341	28	0.45898303	1.5136456	0.034416825	0.13544792	220	tags=25%, list=6%, signal=26%
REGULATION OF IMMUNOGLOBULIN PRODUCTION%GOBP%GO:0002637	15	0.55500454	1.5134193	0.056842104	0.1353179	315	tags=40%, list=9%, signal=44%
CHOLESTEROL BIOSYNTHETIC PROCESS%GOBP%GO:0006695	16	0.5401993	1.5129936	0.05212355	0.13539214	959	tags=63%, list=27%, signal=85%
REGULATION OF LEUKOCYTE CELL-CELL ADHESION%GOBP%GO:1903037	67	0.3789439	1.512228	0.02882883	0.13584088	441	tags=28%, list=12%, signal=32%
CELL CYCLE, MITOTIC%REACTOME%R-HSA-69278.4	186	0.32294697	1.5121922	0.0050675673	0.13553567	594	tags=22%, list=16%, signal=25%
ORGANIC ACID TRANSPORT%GOBP%GO:0015849	46	0.40735102	1.5116415	0.03505535	0.13573915	505	tags=35%, list=14%, signal=40%
ANTIGEN PROCESSING AND PRESENTATION OF PEPTIDE ANTIGEN%GOBP%GO:0048002	17	0.52350676	1.5099624	0.038610037	0.13697779	157	tags=41%, list=4%, signal=43%
POSITIVE REGULATION OF CYTOKINE BIOSYNTHETIC PROCESS%GOBP%GO:0042108	20	0.5026511	1.5098828	0.051233396	0.13672273	84	tags=15%, list=2%, signal=15%
ANTIGEN PROCESSING AND PRESENTATION%GOBP%GO:0019882	33	0.44219556	1.5098644	0.042513862	0.13640685	408	tags=33%, list=11%, signal=37%
ENDOPEPTIDASE INHIBITOR ACTIVITY%GOMF%GO:0004866	30	0.4474712	1.5085773	0.046728972	0.13726006	759	tags=43%, list=21%, signal=54%
CELLULAR METAL ION HOMEOSTASIS%GOBP%GO:0006875	96	0.3599489	1.5085015	0.010204081	0.13700236	595	tags=28%, list=16%, signal=33%
REGULATION OF IGF ACTIVITY BY IGFBP%REACTOME%R-HSA-381426.2	24	0.47583973	1.5081866	0.046511628	0.13697721	232	tags=21%, list=6%, signal=22%
MACROPHAGE ACTIVATION%GOBP%GO:0042116	17	0.5070354	1.5038973	0.045544554	0.14073713	858	tags=59%, list=24%, signal=77%
TRANSLATION FACTORS%WIKIPATHWAYS_20200310%WP307%MUS MUSCULUS	35	0.4383153	1.503126	0.042435423	0.14113665	1372	tags=60%, list=38%, signal=96%
KINASE ACTIVATOR ACTIVITY%GOMF%GO:0019209	18	0.5211884	1.5023512	0.048780486	0.14164549	143	tags=22%, list=4%, signal=23%
NCRNA METABOLIC PROCESS%GOBP%GO:0034660	134	0.33477595	1.5020479	0.008460237	0.1416071	1004	tags=42%, list=28%, signal=56%
BASE EXCISION REPAIR%REACTOME%R-HSA-73884.2	15	0.5379371	1.500161	0.057377048	0.14304279	801	tags=67%, list=22%, signal=85%
NUCLEAR PORE%GOCC%GO:0005643	43	0.42112213	1.4993579	0.02952756	0.1434751	604	tags=26%, list=17%, signal=30%
COFACTOR CATABOLIC PROCESS%GOBP%GO:0051187	22	0.49469432	1.4992766	0.051233396	0.14320667	270	tags=18%, list=7%, signal=20%
NUCLEOID%GOCC%GO:0009295	24	0.48393103	1.4992509	0.034951456	0.14289029	543	tags=38%, list=15%, signal=44%
ESTABLISHMENT OF PROTEIN LOCALIZATION TO MITOCHONDRION%GOBP%GO:0072655	41	0.42603156	1.4990321	0.033203125	0.14280657	1084	tags=51%, list=30%, signal=72%
RIBOSOME ASSEMBLY%GOBP%GO:0042255	31	0.45523903	1.4976925	0.040366974	0.14375958	1301	tags=68%, list=36%, signal=105%
MODIFICATION BY HOST OF SYMBIONT MORPHOLOGY OR PHYSIOLOGY%GOBP%GO:0051851	27	0.4503503	1.4971223	0.0403071	0.14389782	634	tags=37%, list=18%, signal=45%
PURINE RIBONUCLEOSIDE TRIPHOSPHATE METABOLIC PROCESS%GOBP%GO:0009205	96	0.3588539	1.4949745	0.012173913	0.14565499	902	tags=40%, list=25%, signal=51%
HDR THROUGH HOMOLOGOUS RECOMBINATION (HRR) OR SINGLE STRAND ANNEALING (SSA)%REACTOME DATABASE ID RELEASE 72%5693567	19	0.50551003	1.4942316	0.043875687	0.14602116	801	tags=47%, list=22%, signal=61%
POSITIVE REGULATION OF CELL-CELL ADHESION%GOBP%GO:0022409	61	0.38207415	1.4940407	0.01858736	0.1458777	441	tags=28%, list=12%, signal=31%
PROTEIN LOCALIZATION TO NUCLEUS%GOBP%GO:0034504	71	0.3753827	1.4939804	0.016483517	0.14560425	942	tags=37%, list=26%, signal=49%
LEUKOCYTE MIGRATION%GOBP%GO:0050900	42	0.41496772	1.4914254	0.028846154	0.14774664	137	tags=17%, list=4%, signal=17%
PEPTIDE METABOLIC PROCESS%GOBP%GO:0006518	224	0.31637147	1.4891663	0.0015243902	0.14974028	1068	tags=44%, list=30%, signal=59%
SUMO E3 LIGASES SUMOYLATE TARGET PROTEINS%REACTOME%R-HSA-3108232.5	51	0.40332374	1.4887296	0.02559415	0.14986128	594	tags=24%, list=16%, signal=28%
POSITIVE REGULATION OF RESPONSE TO CYTOKINE STIMULUS%GOBP%GO:0060760	21	0.48166272	1.4883257	0.050290134	0.14994973	666	tags=48%, list=18%, signal=58%
B CELL MEDIATED IMMUNITY%GOBP%GO:0019724	15	0.5342349	1.486937	0.052208837	0.1510616	639	tags=47%, list=18%, signal=56%
RAN GTPASE BINDING%GOMF%GO:0008536	16	0.5347816	1.4850413	0.05009634	0.15263	1078	tags=56%, list=30%, signal=80%
STRUCTURAL MOLECULE ACTIVITY%GOMF%GO:0005198	190	0.3158266	1.4838434	0.005059022	0.15346143	1222	tags=47%, list=34%, signal=68%
PROTEIN IMPORT INTO NUCLEUS%GOBP%GO:0006606	43	0.41048646	1.4836173	0.038961038	0.15332794	599	tags=26%, list=17%, signal=30%
REGULATION OF MITOTIC CELL CYCLE PHASE TRANSITION%GOBP%GO:1901990	62	0.37969175	1.483457	0.021543985	0.15314919	339	tags=19%, list=9%, signal=21%
CELLULAR RESPONSE TO LIPOPOLYSACCHARIDE%GOBP%GO:0071222	46	0.40413606	1.483133	0.02398524	0.15318538	303	tags=22%, list=8%, signal=23%
HOMOLOGY DIRECTED REPAIR%REACTOME%R-HSA-5693538.2	19	0.50551003	1.4831194	0.05186722	0.15284625	801	tags=47%, list=22%, signal=61%
RIBONUCLEOPROTEIN COMPLEX%GOCC%GO:1990904	360	0.2954537	1.4829805	0.0015174507	0.15264378	1023	tags=37%, list=28%, signal=46%
REGULATION OF FIBROBLAST PROLIFERATION%GOBP%GO:0048145	20	0.48945242	1.4815645	0.052529182	0.15363312	639	tags=45%, list=18%, signal=54%
REGULATION OF SMOOTH MUSCLE CELL PROLIFERATION%GOBP%GO:0048660	33	0.433263	1.480492	0.059149724	0.15443422	99	tags=18%, list=3%, signal=19%
AMINO ACID TRANSMEMBRANE TRANSPORTER ACTIVITY%GOMF%GO:0015171	15	0.5312495	1.479028	0.055888224	0.15564562	730	tags=53%, list=20%, signal=67%
CHOLESTEROL METABOLISM (INCLUDES BOTH BLOCH AND KANDUTSCH-RUSSELL PATHWAYS)%WIKIPATHWAYS_20200310%WP4346%MUS MUSCULUS	20	0.4873262	1.477419	0.06883365	0.15691191	671	tags=55%, list=19%, signal=67%
POSITIVE REGULATION OF ALPHA-BETA T CELL ACTIVATION%GOBP%GO:0046635	15	0.537283	1.4774005	0.071428575	0.15658589	421	tags=40%, list=12%, signal=45%
INTRINSIC COMPONENT OF MITOCHONDRIAL INNER MEMBRANE%GOCC%GO:0031304	18	0.5021199	1.4752018	0.0625	0.15852845	983	tags=61%, list=27%, signal=84%
MOLECULAR CARRIER ACTIVITY%GOMF%GO:0140104	20	0.49500686	1.4746239	0.05046729	0.15880647	529	tags=30%, list=15%, signal=35%
PRIMARY ACTIVE TRANSMEMBRANE TRANSPORTER ACTIVITY%GOMF%GO:0015399	43	0.41573694	1.4735796	0.03327172	0.15955967	663	tags=30%, list=18%, signal=37%
ANION TRANSPORT%GOBP%GO:0006820	86	0.3519705	1.4704283	0.017452007	0.16276689	505	tags=30%, list=14%, signal=34%
POSITIVE REGULATION OF PEPTIDYL-TYROSINE PHOSPHORYLATION%GOBP%GO:0050731	36	0.42575836	1.469824	0.03564728	0.16310294	421	tags=31%, list=12%, signal=34%
MEMBRANE PROTEIN COMPLEX%GOCC%GO:0098796	354	0.29251346	1.468464	0.0015479876	0.16418312	928	tags=37%, list=26%, signal=45%
POSITIVE REGULATION OF LEUKOCYTE MIGRATION%GOBP%GO:0002687	37	0.41510862	1.4684422	0.046421662	0.16384174	192	tags=19%, list=5%, signal=20%
CELL AGING%GOBP%GO:0007569	18	0.501305	1.4683878	0.07114624	0.1635479	670	tags=44%, list=19%, signal=54%
REGULATION OF MEMBRANE PERMEABILITY%GOBP%GO:0090559	25	0.46299902	1.4680632	0.056603774	0.16351011	367	tags=20%, list=10%, signal=22%
REGULATION OF SISTER CHROMATID SEGREGATION%GOBP%GO:0033045	16	0.50776446	1.467514	0.06841046	0.16375692	165	tags=19%, list=5%, signal=20%
INTEGRAL COMPONENT OF MITOCHONDRIAL INNER MEMBRANE%GOCC%GO:0031305	18	0.5021199	1.4662255	0.08677686	0.16485062	983	tags=61%, list=27%, signal=84%
BLOOD VESSEL MORPHOGENESIS%GOBP%GO:0048514	62	0.37379476	1.4641303	0.029310346	0.16680984	498	tags=26%, list=14%, signal=29%
CELLULAR NITROGEN COMPOUND BIOSYNTHETIC PROCESS%GOBP%GO:0044271	398	0.2896249	1.4628857	<0.001	0.16784519	988	tags=37%, list=27%, signal=45%
PEPTIDASE INHIBITOR ACTIVITY%GOMF%GO:0030414	31	0.4324244	1.4624991	0.06427221	0.16790193	229	tags=23%, list=6%, signal=24%
NEGATIVE REGULATION OF CELL CYCLE PHASE TRANSITION%GOBP%GO:1901988	29	0.44356334	1.4616772	0.054307114	0.16841336	339	tags=21%, list=9%, signal=23%
REGULATION OF CHROMOSOME SEPARATION%GOBP%GO:1905818	15	0.5238464	1.4614516	0.061185468	0.16829023	165	tags=20%, list=5%, signal=21%
REPRODUCTION%REACTOME%R-HSA-1474165.3	23	0.46750945	1.4611325	0.06720977	0.16826907	468	tags=35%, list=13%, signal=40%
REGULATION OF MITOTIC SISTER CHROMATID SEGREGATION%GOBP%GO:0033047	15	0.5212601	1.4585781	0.07184466	0.17081806	165	tags=20%, list=5%, signal=21%
CHROMOSOME, CENTROMERIC REGION%GOCC%GO:0000775	57	0.3737703	1.4579275	0.028619528	0.17120782	604	tags=25%, list=17%, signal=29%
NEGATIVE REGULATION OF PROTEIN UBIQUITINATION%GOBP%GO:0031397	34	0.42211494	1.454857	0.053030305	0.17429769	731	tags=44%, list=20%, signal=55%
RESPONSE TO LIPID%GOBP%GO:0033993	126	0.33438104	1.4505166	0.020654045	0.17885444	390	tags=18%, list=11%, signal=20%
POSITIVE REGULATION OF MULTICELLULAR ORGANISMAL PROCESS%GOBP%GO:0051240	355	0.29187605	1.4503416	0.005988024	0.17866494	483	tags=19%, list=13%, signal=20%
LIPID BIOSYNTHETIC PROCESS%GOBP%GO:0008610	123	0.32658535	1.4485824	0.013445378	0.18034305	762	tags=35%, list=21%, signal=43%
CARBOHYDRATE DERIVATIVE BIOSYNTHETIC PROCESS%GOBP%GO:1901137	150	0.32376295	1.4483391	0.0031847134	0.18025757	840	tags=36%, list=23%, signal=45%
REGULATION OF T CELL ACTIVATION%GOBP%GO:0050863	66	0.36607996	1.4481826	0.02112676	0.18006799	441	tags=29%, list=12%, signal=32%
SUMOYLATION%REACTOME DATABASE ID RELEASE 72%2990846	53	0.37792128	1.4425597	0.039399624	0.18633091	594	tags=23%, list=16%, signal=27%
NS1 MEDIATED EFFECTS ON HOST PATHWAYS%REACTOME%R-HSA-168276.5	28	0.43884653	1.4418728	0.05839416	0.1867385	594	tags=25%, list=16%, signal=30%
B CELL ACTIVATION%GOBP%GO:0042113	27	0.45225316	1.4404202	0.054054055	0.18816948	869	tags=44%, list=24%, signal=58%
HALLMARK_ESTROGEN_RESPONSE_EARLY%MSIGDB_C2%HALLMARK_ESTROGEN_RESPONSE_EARLY	32	0.4316292	1.4395378	0.056074765	0.18889315	671	tags=38%, list=19%, signal=46%
BLOOD VESSEL DEVELOPMENT%GOBP%GO:0001568	86	0.3497961	1.4386353	0.023255814	0.18954141	525	tags=26%, list=15%, signal=29%
POSITIVE REGULATION OF SMOOTH MUSCLE CELL PROLIFERATION%GOBP%GO:0048661	26	0.45120493	1.4386343	0.042201836	0.18914372	99	tags=19%, list=3%, signal=20%
INNER MITOCHONDRIAL MEMBRANE ORGANIZATION%GOBP%GO:0007007	20	0.47897112	1.4381672	0.07279693	0.18933485	1173	tags=60%, list=33%, signal=88%
POSITIVE REGULATION OF ERK1 AND ERK2 CASCADE%GOBP%GO:0070374	40	0.40587664	1.4362111	0.06834532	0.19138043	707	tags=38%, list=20%, signal=46%
HALLMARK_ALLOGRAFT_REJECTION%MSIGDB_C2%HALLMARK_ALLOGRAFT_REJECTION	52	0.38376808	1.4344419	0.049001817	0.19325033	245	tags=19%, list=7%, signal=20%
ANTIOXIDANT ACTIVITY%GOMF%GO:0016209	30	0.43838173	1.4338095	0.05156538	0.19365287	113	tags=17%, list=3%, signal=17%
DNA DAMAGE TELOMERE STRESS INDUCED SENESCENCE%REACTOME%R-HSA-2559586.3	17	0.509946	1.4334102	0.06653992	0.19372894	724	tags=41%, list=20%, signal=51%
SISTER CHROMATID SEGREGATION%GOBP%GO:0000819	35	0.41509888	1.4327606	0.052336447	0.1941157	655	tags=23%, list=18%, signal=28%
NEGATIVE REGULATION OF CELL ACTIVATION%GOBP%GO:0050866	40	0.406487	1.4321502	0.05323194	0.19446018	639	tags=38%, list=18%, signal=45%
REGULATION OF DNA REPLICATION%GOBP%GO:0006275	22	0.46792653	1.4317948	0.0608365	0.19452062	626	tags=41%, list=17%, signal=49%
POSITIVE REGULATION OF LEUKOCYTE CELL-CELL ADHESION%GOBP%GO:1903039	51	0.38250726	1.431479	0.054545455	0.1945004	441	tags=29%, list=12%, signal=33%
ELECTRON TRANSFER ACTIVITY%GOMF%GO:0009055	43	0.4021796	1.431284	0.054151624	0.19436379	1031	tags=44%, list=29%, signal=61%
RIBONUCLEOPROTEIN COMPLEX BIOGENESIS%GOBP%GO:0022613	173	0.31299558	1.4309937	0.00990099	0.19431716	1010	tags=38%, list=28%, signal=50%
DNA DOUBLE-STRAND BREAK REPAIR%REACTOME%R-HSA-5693532.3	23	0.45562297	1.4308662	0.074074075	0.19410202	801	tags=43%, list=22%, signal=56%
NEGATIVE REGULATION OF T CELL ACTIVATION%GOBP%GO:0050868	21	0.47658786	1.4308536	0.06451613	0.19371916	390	tags=38%, list=11%, signal=42%
SERINE-TYPE PEPTIDASE ACTIVITY%GOMF%GO:0008236	27	0.4388656	1.4291568	0.07116105	0.19530882	202	tags=30%, list=6%, signal=31%
NEGATIVE REGULATION OF LEUKOCYTE ACTIVATION%GOBP%GO:0002695	35	0.4153324	1.4284605	0.06716418	0.19575793	465	tags=31%, list=13%, signal=36%
POSITIVE REGULATION OF MULTI-ORGANISM PROCESS%GOBP%GO:0043902	58	0.3767116	1.4283899	0.036101084	0.19542037	639	tags=29%, list=18%, signal=35%
ANCHORED COMPONENT OF MEMBRANE%GOCC%GO:0031225	23	0.4567819	1.4281185	0.055028465	0.1953636	158	tags=26%, list=4%, signal=27%
REGULATION OF INTRINSIC APOPTOTIC SIGNALING PATHWAY%GOBP%GO:2001242	62	0.36614782	1.4268122	0.03374778	0.19654667	818	tags=37%, list=23%, signal=47%
GOLGI APPARATUS%GOCC%GO:0005794	367	0.2853022	1.4263684	0.0046875	0.19670749	712	tags=26%, list=20%, signal=29%
DNA BINDING%GOMF%GO:0003677	259	0.29597086	1.4259105	0.0015673981	0.19689463	901	tags=32%, list=25%, signal=40%
POSITIVE REGULATION OF CYSTEINE-TYPE ENDOPEPTIDASE ACTIVITY INVOLVED IN APOPTOTIC PROCESS%GOBP%GO:0043280	47	0.37884954	1.425816	0.03492647	0.19661938	782	tags=36%, list=22%, signal=46%
INTERSPECIES INTERACTION BETWEEN ORGANISMS%GOBP%GO:0044419	109	0.3307227	1.4248776	0.020725388	0.19734646	359	tags=17%, list=10%, signal=18%
POSITIVE REGULATION OF PRODUCTION OF MOLECULAR MEDIATOR OF IMMUNE RESPONSE%GOBP%GO:0002702	29	0.44069073	1.4232692	0.06187625	0.19892062	411	tags=31%, list=11%, signal=35%
POSITIVE REGULATION OF EPITHELIAL CELL PROLIFERATION%GOBP%GO:0050679	28	0.4326256	1.4229344	0.071428575	0.19895463	192	tags=18%, list=5%, signal=19%
POSITIVE EPIGENETIC REGULATION OF RRNA EXPRESSION%REACTOME%R-HSA-5250913.4	23	0.4610806	1.4221869	0.08411215	0.199464	835	tags=48%, list=23%, signal=62%
NEGATIVE REGULATION OF DNA METABOLIC PROCESS%GOBP%GO:0051053	27	0.44571003	1.421266	0.08806262	0.20015998	724	tags=41%, list=20%, signal=51%
POSITIVE REGULATION OF ENDOTHELIAL CELL PROLIFERATION%GOBP%GO:0001938	17	0.48994353	1.418862	0.10133843	0.20293033	380	tags=24%, list=11%, signal=26%
RESPONSE TO LIGHT STIMULUS%GOBP%GO:0009416	46	0.3885836	1.4179811	0.051785715	0.2036287	345	tags=22%, list=10%, signal=24%
CELL CYCLE CHECKPOINT%GOBP%GO:0000075	38	0.40007985	1.4177485	0.06818182	0.20349573	339	tags=21%, list=9%, signal=23%
REGULATION OF TISSUE REMODELING%GOBP%GO:0034103	17	0.49497285	1.416808	0.07968128	0.20425946	431	tags=41%, list=12%, signal=47%
FORMATION OF TUBULIN FOLDING INTERMEDIATES BY CCT TRIC%REACTOME%R-HSA-389960.2	16	0.49080062	1.415996	0.09578544	0.20489772	1279	tags=75%, list=35%, signal=116%
IMPORT INTO NUCLEUS%GOBP%GO:0051170	46	0.3832827	1.4153354	0.053030305	0.20530246	599	tags=24%, list=17%, signal=28%
POSITIVE REGULATION OF RESPONSE TO STIMULUS%GOBP%GO:0048584	435	0.2766588	1.4150773	0.0014619883	0.20523043	533	tags=20%, list=15%, signal=21%
POSITIVE REGULATION OF MYELOID LEUKOCYTE MEDIATED IMMUNITY%GOBP%GO:0002888	19	0.47933853	1.4148041	0.07378641	0.20515858	525	tags=37%, list=15%, signal=43%
RRNA BINDING%GOMF%GO:0019843	37	0.41572294	1.4147526	0.073033705	0.20480935	1068	tags=62%, list=30%, signal=87%
REGULATION OF AUTOPHAGY OF MITOCHONDRION%GOBP%GO:1903146	15	0.5114108	1.4139835	0.0831643	0.205348	638	tags=40%, list=18%, signal=48%
HETEROCHROMATIN%GOCC%GO:0000792	24	0.45224386	1.4107918	0.07003891	0.2091394	452	tags=29%, list=13%, signal=33%
SLC TRANSPORTER DISORDERS%REACTOME%R-HSA-5619102.5	31	0.42328674	1.4105747	0.08159393	0.20897609	948	tags=42%, list=26%, signal=56%
SYMBIONT PROCESS%GOBP%GO:0044403	104	0.32940075	1.4078305	0.02169982	0.21229264	359	tags=16%, list=10%, signal=18%
RESPONSE TO WOUNDING%GOBP%GO:0009611	70	0.34969175	1.4072553	0.040350877	0.21267724	286	tags=19%, list=8%, signal=20%
CELL ADHESION MOLECULE BINDING%GOMF%GO:0050839	57	0.3691508	1.4069133	0.049822062	0.21267287	345	tags=21%, list=10%, signal=23%
TRANSLATION FACTOR ACTIVITY, RNA BINDING%GOMF%GO:0008135	47	0.38610202	1.4062343	0.054744527	0.21310042	1372	tags=57%, list=38%, signal=92%
HALLMARK_EPITHELIAL_MESENCHYMAL_TRANSITION%MSIGDB_C2%HALLMARK_EPITHELIAL_MESENCHYMAL_TRANSITION	25	0.44524825	1.4061232	0.08221798	0.21281926	345	tags=32%, list=10%, signal=35%
NEGATIVE REGULATION OF PROTEOLYSIS INVOLVED IN CELLULAR PROTEIN CATABOLIC PROCESS%GOBP%GO:1903051	32	0.40956283	1.4055648	0.0625	0.21314324	731	tags=38%, list=20%, signal=47%
CELLULAR RESPONSE TO MOLECULE OF BACTERIAL ORIGIN%GOBP%GO:0071219	48	0.3798393	1.4048451	0.056530215	0.21367119	303	tags=21%, list=8%, signal=22%
PATTERN SPECIFICATION PROCESS%GOBP%GO:0007389	16	0.49148867	1.4045135	0.10119048	0.21370324	155	tags=19%, list=4%, signal=20%
SKELETAL SYSTEM MORPHOGENESIS%GOBP%GO:0048705	18	0.480773	1.4032422	0.09541284	0.21498194	605	tags=39%, list=17%, signal=46%
CHROMOSOME ORGANIZATION%GOBP%GO:0051276	196	0.2987672	1.4031389	0.007824726	0.21471997	951	tags=34%, list=26%, signal=44%
REGULATION OF CELL CYCLE PHASE TRANSITION%GOBP%GO:1901987	68	0.3510145	1.4031273	0.03539823	0.21432039	339	tags=18%, list=9%, signal=19%
POSITIVE REGULATION OF TUMOR NECROSIS FACTOR SUPERFAMILY CYTOKINE PRODUCTION%GOBP%GO:1903557	35	0.40945792	1.4028352	0.062271062	0.21432278	444	tags=23%, list=12%, signal=26%
DRUG TRANSMEMBRANE TRANSPORTER ACTIVITY%GOMF%GO:0015238	17	0.48934582	1.4026918	0.10242086	0.21413001	730	tags=41%, list=20%, signal=51%
NEGATIVE REGULATION OF REACTIVE OXYGEN SPECIES METABOLIC PROCESS%GOBP%GO:2000378	19	0.48393685	1.4021583	0.09572301	0.21439835	482	tags=37%, list=13%, signal=42%
POSITIVE REGULATION OF LEUKOCYTE MEDIATED CYTOTOXICITY%GOBP%GO:0001912	15	0.50275725	1.4006621	0.093812376	0.21590087	157	tags=27%, list=4%, signal=28%
RIBOSOMAL SCANNING AND START CODON RECOGNITION%REACTOME DATABASE ID RELEASE 72%72702	38	0.4035052	1.3997915	0.07220217	0.21663311	1372	tags=63%, list=38%, signal=101%
LEUKOCYTE PROLIFERATION%GOBP%GO:0070661	24	0.4469521	1.3978554	0.08193669	0.21889636	579	tags=38%, list=16%, signal=44%
PLASMA MEMBRANE RAFT%GOCC%GO:0044853	36	0.39869586	1.3968755	0.060263652	0.21981902	323	tags=14%, list=9%, signal=15%
CELL ADHESION%GOBP%GO:0007155	115	0.32311285	1.3954583	0.02636204	0.22133261	254	tags=18%, list=7%, signal=19%
SPHINGOLIPID BIOSYNTHETIC PROCESS%GOBP%GO:0030148	15	0.5019378	1.3951625	0.07514451	0.22128105	901	tags=67%, list=25%, signal=88%
POSITIVE REGULATION OF INTERLEUKIN-1 BETA PRODUCTION%GOBP%GO:0032731	15	0.4994615	1.3948739	0.078431375	0.22131255	858	tags=53%, list=24%, signal=70%
REGULATION OF CHEMOKINE PRODUCTION%GOBP%GO:0032642	23	0.44372237	1.3939847	0.065789476	0.22212172	444	tags=30%, list=12%, signal=34%
CELL SURFACE INTERACTIONS AT THE VASCULAR WALL%REACTOME%R-HSA-202733.4	32	0.4128528	1.3933809	0.07735849	0.22246502	505	tags=31%, list=14%, signal=36%
NEGATIVE REGULATION OF SECRETION%GOBP%GO:0051048	48	0.38068038	1.3923562	0.053113554	0.22345763	339	tags=21%, list=9%, signal=23%
PLASMA MEMBRANE RECEPTOR COMPLEX%GOCC%GO:0098802	22	0.44263464	1.3923086	0.08938547	0.22309077	455	tags=32%, list=13%, signal=36%
MITOTIC G1 PHASE AND G1 S TRANSITION%REACTOME DATABASE ID RELEASE 72%453279	63	0.35141087	1.3921375	0.051903114	0.22290893	393	tags=19%, list=11%, signal=21%
RIBOSOME BINDING%GOMF%GO:0043022	27	0.4328152	1.3904293	0.08128545	0.22490488	1346	tags=70%, list=37%, signal=111%
AMIDE BINDING%GOMF%GO:0033218	116	0.32329282	1.3898832	0.036666665	0.22527769	355	tags=17%, list=10%, signal=19%
NUCLEOSOME%GOCC%GO:0000786	17	0.48198387	1.3891046	0.10392157	0.22602256	938	tags=59%, list=26%, signal=79%
CELL-CELL JUNCTION ORGANIZATION%GOBP%GO:0045216	26	0.43434352	1.3883644	0.073319755	0.2266219	483	tags=27%, list=13%, signal=31%
NEGATIVE REGULATION OF MULTICELLULAR ORGANISMAL PROCESS%GOBP%GO:0051241	216	0.2947582	1.38785	0.014754098	0.2268993	366	tags=16%, list=10%, signal=17%
CATION HOMEOSTASIS%GOBP%GO:0055080	126	0.3149201	1.3871804	0.039151713	0.22738813	595	tags=25%, list=16%, signal=29%
MONONUCLEAR CELL PROLIFERATION%GOBP%GO:0032943	24	0.4469521	1.3871217	0.11214953	0.2270556	579	tags=38%, list=16%, signal=44%
SERINE HYDROLASE ACTIVITY%GOMF%GO:0017171	28	0.42390534	1.3864238	0.09770115	0.22762185	202	tags=29%, list=6%, signal=30%
ATPASE ACTIVITY, COUPLED TO TRANSMEMBRANE MOVEMENT OF SUBSTANCES%GOMF%GO:0042626	41	0.3898291	1.3860266	0.05893186	0.22776034	270	tags=17%, list=7%, signal=18%
POSITIVE REGULATION OF TUMOR NECROSIS FACTOR PRODUCTION%GOBP%GO:0032760	35	0.40945792	1.3860092	0.08598131	0.22736222	444	tags=23%, list=12%, signal=26%
REGULATION OF DOUBLE-STRAND BREAK REPAIR%GOBP%GO:2000779	16	0.4839081	1.38508	0.1015625	0.22822623	685	tags=44%, list=19%, signal=54%
SMOOTH ENDOPLASMIC RETICULUM%GOCC%GO:0005790	15	0.50517523	1.384699	0.10172745	0.22837926	876	tags=53%, list=24%, signal=70%
REGULATION OF PHAGOCYTOSIS%GOBP%GO:0050764	37	0.39728317	1.3841296	0.071301244	0.22872448	218	tags=16%, list=6%, signal=17%
CHROMOSOME%GOCC%GO:0005694	243	0.288154	1.3836385	0.0128410915	0.22901995	604	tags=21%, list=17%, signal=24%
B CELL DIFFERENTIATION%GOBP%GO:0030183	19	0.45041475	1.3811846	0.09881423	0.23209	192	tags=21%, list=5%, signal=22%
CHROMATIN ASSEMBLY%GOBP%GO:0031497	33	0.40226996	1.3810167	0.06849315	0.23193774	938	tags=48%, list=26%, signal=65%
WOUND HEALING%GOBP%GO:0042060	60	0.36031765	1.380184	0.058098592	0.23266807	286	tags=20%, list=8%, signal=21%
CELLULAR AMIDE METABOLIC PROCESS%GOBP%GO:0043603	309	0.27820876	1.3786577	0.007961784	0.23439814	988	tags=38%, list=27%, signal=48%
MODIFICATION OF MORPHOLOGY OR PHYSIOLOGY OF OTHER ORGANISM INVOLVED IN SYMBIOTIC INTERACTION%GOBP%GO:0051817	30	0.4162234	1.3786194	0.075187966	0.23401964	634	tags=33%, list=18%, signal=40%
HALLMARK_ESTROGEN_RESPONSE_LATE%MSIGDB_C2%HALLMARK_ESTROGEN_RESPONSE_LATE	43	0.38000774	1.3761564	0.075367644	0.23710875	243	tags=16%, list=7%, signal=17%
ATPASE ACTIVITY, COUPLED TO MOVEMENT OF SUBSTANCES%GOMF%GO:0043492	41	0.3898291	1.3761089	0.06420233	0.23674057	270	tags=17%, list=7%, signal=18%
PROTON-TRANSPORTING TWO-SECTOR ATPASE COMPLEX%GOCC%GO:0016469	28	0.4201382	1.3750228	0.08303249	0.23788382	1156	tags=50%, list=32%, signal=73%
ENZYME INHIBITOR ACTIVITY%GOMF%GO:0004857	67	0.3520918	1.3741997	0.043875687	0.23864849	344	tags=19%, list=10%, signal=21%
INTERFERON GAMMA SIGNALING%REACTOME DATABASE ID RELEASE 72%877300	19	0.46198007	1.3735695	0.075247526	0.23912007	401	tags=37%, list=11%, signal=41%
CYTOSOLIC PART%GOCC%GO:0044445	129	0.31228805	1.3730978	0.03362832	0.2393641	1193	tags=50%, list=33%, signal=71%
PID_TCPTP_PATHWAY%MSIGDB_C2%PID_TCPTP_PATHWAY	15	0.49211308	1.3726698	0.11324376	0.23948693	401	tags=27%, list=11%, signal=30%
PID_P53_DOWNSTREAM_PATHWAY%MSIGDB_C2%PID_P53_DOWNSTREAM_PATHWAY	27	0.41692102	1.3723426	0.09227872	0.23953281	359	tags=22%, list=10%, signal=24%
RESPONSE TO OXYGEN-CONTAINING COMPOUND%GOBP%GO:1901700	293	0.27875394	1.3696283	0.0076569677	0.24315621	315	tags=14%, list=9%, signal=14%
PURINE NUCLEOSIDE TRIPHOSPHATE METABOLIC PROCESS%GOBP%GO:0009144	99	0.32734922	1.3688334	0.05650685	0.24392277	995	tags=42%, list=28%, signal=57%
NEGATIVE REGULATION OF PROTEIN MODIFICATION BY SMALL PROTEIN CONJUGATION OR REMOVAL%GOBP%GO:1903321	36	0.39415237	1.3683509	0.07608695	0.24422626	731	tags=42%, list=20%, signal=52%
PHOSPHOLIPID BIOSYNTHETIC PROCESS%GOBP%GO:0008654	48	0.36670867	1.3681662	0.08514493	0.24408905	1112	tags=52%, list=31%, signal=74%
REGULATION OF T CELL MEDIATED IMMUNITY%GOBP%GO:0002709	18	0.46392688	1.3678595	0.09550562	0.24407417	245	tags=33%, list=7%, signal=36%
NUCLEAR MEMBRANE%GOCC%GO:0031965	77	0.3404006	1.3676119	0.06428572	0.24402243	897	tags=39%, list=25%, signal=51%
CELLULAR RESPONSE TO DNA DAMAGE STIMULUS%GOBP%GO:0006974	140	0.30075392	1.3674725	0.029654035	0.2438068	549	tags=23%, list=15%, signal=26%
CHROMOSOMAL REGION%GOCC%GO:0098687	78	0.33388934	1.3673277	0.049822062	0.24355347	604	tags=23%, list=17%, signal=27%
POSITIVE REGULATION OF ANGIOGENESIS%GOBP%GO:0045766	36	0.39729217	1.3665967	0.085027725	0.24419971	403	tags=22%, list=11%, signal=25%
NUCLEAR CHROMOSOME%GOCC%GO:0000228	125	0.30809432	1.3653119	0.03508772	0.24564914	533	tags=21%, list=15%, signal=24%
ION HOMEOSTASIS%GOBP%GO:0050801	144	0.30583283	1.3651329	0.041450776	0.24542357	595	tags=24%, list=16%, signal=28%
CALCIUM-MEDIATED SIGNALING%GOBP%GO:0019722	15	0.49101204	1.3650985	0.113680154	0.24504097	548	tags=33%, list=15%, signal=39%
RESPONSE TO DRUG%GOBP%GO:0042493	156	0.29923305	1.3614821	0.030744337	0.25005314	213	tags=12%, list=6%, signal=12%
REGULATION OF DNA RECOMBINATION%GOBP%GO:0000018	20	0.4625206	1.3608544	0.10325048	0.25059944	850	tags=45%, list=24%, signal=59%
NUCLEOSIDE TRIPHOSPHATE METABOLIC PROCESS%GOBP%GO:0009141	105	0.3209196	1.358834	0.041450776	0.25317684	995	tags=42%, list=28%, signal=56%
PROTEIN-CONTAINING COMPLEX ASSEMBLY%GOBP%GO:0065003	349	0.27270278	1.3578236	0.012121212	0.25426722	990	tags=36%, list=27%, signal=44%
CARGO RECEPTOR ACTIVITY%GOMF%GO:0038024	16	0.46541664	1.357769	0.107569724	0.25390315	561	tags=38%, list=16%, signal=44%
POSITIVE REGULATION OF CELL ADHESION%GOBP%GO:0045785	106	0.3163919	1.3573208	0.04418985	0.25412437	441	tags=23%, list=12%, signal=25%
HALLMARK_HYPOXIA%MSIGDB_C2%HALLMARK_HYPOXIA	53	0.3589504	1.3567654	0.07575758	0.25457886	158	tags=15%, list=4%, signal=16%
CELL FATE COMMITMENT%GOBP%GO:0045165	21	0.44387677	1.3563768	0.09578544	0.25472614	419	tags=29%, list=12%, signal=32%
POSITIVE REGULATION OF T CELL ACTIVATION%GOBP%GO:0050870	46	0.36269152	1.3549933	0.07677902	0.2562924	441	tags=28%, list=12%, signal=32%
ATP BIOSYNTHETIC PROCESS%GOBP%GO:0006754	34	0.39932927	1.3540655	0.09589041	0.25721514	838	tags=38%, list=23%, signal=49%
HALLMARK_UV_RESPONSE_UP%MSIGDB_C2%HALLMARK_UV_RESPONSE_UP	63	0.34988075	1.3540103	0.085409254	0.2568706	579	tags=27%, list=16%, signal=32%
ION TRANSPORT%GOBP%GO:0006811	209	0.28520012	1.3525134	0.03343949	0.2587639	598	tags=24%, list=17%, signal=28%
REGULATION OF SIGNAL TRANSDUCTION BY P53 CLASS MEDIATOR%GOBP%GO:1901796	19	0.45660648	1.3521515	0.11753731	0.25886878	809	tags=47%, list=22%, signal=61%
PROTEIN TARGETING TO MITOCHONDRION%GOBP%GO:0006626	33	0.39312005	1.3513036	0.09461967	0.2597911	1084	tags=52%, list=30%, signal=73%
CHROMATIN ASSEMBLY OR DISASSEMBLY%GOBP%GO:0006333	39	0.3860723	1.351288	0.07436399	0.25937927	938	tags=44%, list=26%, signal=58%
REGULATION OF MONONUCLEAR CELL PROLIFERATION%GOBP%GO:0032944	41	0.37955126	1.3509203	0.08992806	0.25953674	707	tags=39%, list=20%, signal=48%
REGULATION OF DNA BINDING%GOBP%GO:0051101	25	0.419962	1.350695	0.11900192	0.25943393	548	tags=28%, list=15%, signal=33%
CELLULAR DETOXIFICATION%GOBP%GO:1990748	16	0.46655273	1.3494458	0.11798839	0.26097313	73	tags=19%, list=2%, signal=19%
REGULATION OF ENDOTHELIAL CELL PROLIFERATION%GOBP%GO:0001936	22	0.44192785	1.349079	0.11561866	0.2611274	380	tags=23%, list=11%, signal=25%
CHAPERONE BINDING%GOMF%GO:0051087	43	0.37193245	1.3486731	0.07061069	0.26131684	348	tags=19%, list=10%, signal=20%
REGULATION OF ANGIOGENESIS%GOBP%GO:0045765	55	0.35289767	1.3483723	0.09038462	0.2613932	403	tags=20%, list=11%, signal=22%
REGULATION OF LYMPHOCYTE PROLIFERATION%GOBP%GO:0050670	41	0.37955126	1.34757	0.08490566	0.26224285	707	tags=39%, list=20%, signal=48%
PRIMARY FOCAL SEGMENTAL GLOMERULOSCLEROSIS FSGS%WIKIPATHWAYS_20200310%WP2573%MUS MUSCULUS	21	0.4423911	1.3469537	0.13232514	0.2627266	345	tags=29%, list=10%, signal=31%
DIRECT P53 EFFECTORS%PATHWAY INTERACTION DATABASE NCI-NATURE CURATED DATA%DIRECT P53 EFFECTORS	28	0.4068209	1.3469152	0.09615385	0.26233947	359	tags=21%, list=10%, signal=24%
POSITIVE REGULATION OF CYTOKINE-MEDIATED SIGNALING PATHWAY%GOBP%GO:0001961	19	0.46222258	1.3464998	0.11196911	0.26248676	639	tags=42%, list=18%, signal=51%
CELL CYCLE%REACTOME DATABASE ID RELEASE 72%1640170	205	0.28713685	1.3463898	0.034035657	0.2622091	594	tags=20%, list=16%, signal=23%
POSITIVE REGULATION OF CELL KILLING%GOBP%GO:0031343	19	0.45732954	1.3462883	0.100603625	0.2619417	157	tags=21%, list=4%, signal=22%
NEGATIVE REGULATION OF CATABOLIC PROCESS%GOBP%GO:0009895	97	0.31947392	1.345995	0.046793763	0.26202688	614	tags=25%, list=17%, signal=29%
INORGANIC ION HOMEOSTASIS%GOBP%GO:0098771	129	0.30682585	1.3452084	0.04310345	0.26285174	595	tags=25%, list=16%, signal=29%
MITOTIC PROPHASE%REACTOME%R-HSA-68875.4	51	0.3589774	1.3451896	0.10147601	0.26244062	594	tags=25%, list=16%, signal=30%
POST-TRANSLATIONAL PROTEIN PHOSPHORYLATION%REACTOME%R-HSA-8957275.1	22	0.43977776	1.3441216	0.11614173	0.26370746	232	tags=18%, list=6%, signal=19%
CELL JUNCTION ORGANIZATION%GOBP%GO:0034330	45	0.36407983	1.3440264	0.10246679	0.26341823	483	tags=24%, list=13%, signal=28%
SULFUR COMPOUND BINDING%GOMF%GO:1901681	53	0.35373122	1.3420533	0.0882353	0.2659225	203	tags=17%, list=6%, signal=18%
UDP-GLYCOSYLTRANSFERASE ACTIVITY%GOMF%GO:0008194	24	0.42636657	1.3414997	0.1310212	0.26634863	703	tags=33%, list=19%, signal=41%
NEGATIVE REGULATION OF CELL-CELL ADHESION%GOBP%GO:0022408	39	0.37616846	1.3393354	0.092979126	0.26929384	390	tags=26%, list=11%, signal=28%
REGULATION OF CELL-CELL ADHESION%GOBP%GO:0022407	94	0.32544273	1.3392236	0.073005095	0.26905423	441	tags=23%, list=12%, signal=26%
NUCLEOSOME ORGANIZATION%GOBP%GO:0034728	37	0.38879284	1.3389266	0.11209965	0.2690881	1178	tags=57%, list=33%, signal=83%
UNFOLDED PROTEIN BINDING%GOMF%GO:0051082	51	0.35672775	1.3375372	0.094736844	0.27077085	1413	tags=57%, list=39%, signal=92%
CHROMOSOMAL PART%GOCC%GO:0044427	224	0.2826179	1.3369281	0.018461538	0.27128243	604	tags=21%, list=17%, signal=24%
RESOLUTION OF SISTER CHROMATID COHESION%REACTOME%R-HSA-2500257.1	37	0.38576013	1.3353754	0.098958336	0.27328908	592	tags=22%, list=16%, signal=26%
AGING%GOBP%GO:0007568	49	0.35833308	1.3349185	0.09107143	0.27353	670	tags=35%, list=19%, signal=42%
TRANSPORT OF SMALL MOLECULES%REACTOME%R-HSA-382551.5	186	0.2846749	1.3340548	0.025848143	0.2744368	739	tags=28%, list=20%, signal=33%
TRANSPORTER ACTIVITY%GOMF%GO:0005215	184	0.28736433	1.3337059	0.033557046	0.27456278	840	tags=35%, list=23%, signal=43%
CELL-CELL RECOGNITION%GOBP%GO:0009988	16	0.47654283	1.3336858	0.12277228	0.2741495	340	tags=19%, list=9%, signal=21%
INTRINSIC COMPONENT OF ORGANELLE MEMBRANE%GOCC%GO:0031300	76	0.3277852	1.3332719	0.06423611	0.274351	885	tags=42%, list=25%, signal=55%
SARCOPLASMIC RETICULUM%GOCC%GO:0016529	16	0.47704333	1.331168	0.1259542	0.27725288	282	tags=31%, list=8%, signal=34%
REGULATION OF EPITHELIAL CELL PROLIFERATION%GOBP%GO:0050678	47	0.3583866	1.3281444	0.09689214	0.28166863	483	tags=23%, list=13%, signal=27%
BLOOD CIRCULATION%GOBP%GO:0008015	74	0.32910624	1.3276377	0.077922076	0.28199458	137	tags=12%, list=4%, signal=12%
B-WICH COMPLEX POSITIVELY REGULATES RRNA EXPRESSION%REACTOME%R-HSA-5250924.2	16	0.4854054	1.3272468	0.13412228	0.2821408	486	tags=44%, list=13%, signal=50%
LEUKOCYTE ACTIVATION%GOBP%GO:0045321	121	0.30047885	1.3269947	0.05308219	0.28207535	937	tags=40%, list=26%, signal=52%
POSITIVE REGULATION OF LEUKOCYTE ACTIVATION%GOBP%GO:0002696	70	0.33364335	1.3264775	0.07931034	0.28252608	441	tags=23%, list=12%, signal=26%
SIGNALING RECEPTOR BINDING%GOMF%GO:0005102	278	0.2705509	1.3234553	0.024615385	0.28690457	500	tags=19%, list=14%, signal=20%
GLAND MORPHOGENESIS%GOBP%GO:0022612	16	0.4600197	1.3227482	0.11545988	0.2876335	95	tags=19%, list=3%, signal=19%
GASTRULATION%GOBP%GO:0007369	23	0.4231228	1.3223106	0.13279678	0.28789052	745	tags=35%, list=21%, signal=44%
CHROMATIN MODIFYING ENZYMES%REACTOME%R-HSA-3247509.4	48	0.3540428	1.3221729	0.07801419	0.2876648	1303	tags=60%, list=36%, signal=93%
ALPHA-BETA T CELL ACTIVATION%GOBP%GO:0046631	16	0.46427107	1.3211459	0.1434263	0.2888145	455	tags=31%, list=13%, signal=36%
SARCOPLASM%GOCC%GO:0016528	18	0.44400838	1.320654	0.14579055	0.28916878	282	tags=28%, list=8%, signal=30%
LIPID DROPLET%GOCC%GO:0005811	32	0.3875345	1.3202854	0.1278626	0.28928006	439	tags=19%, list=12%, signal=21%
NUCLEAR CHROMOSOME SEGREGATION%GOBP%GO:0098813	40	0.37336546	1.3202252	0.10831721	0.28893182	655	tags=23%, list=18%, signal=27%
NEGATIVE REGULATION OF CELL ADHESION%GOBP%GO:0007162	53	0.34701115	1.3187618	0.09760589	0.2908888	390	tags=21%, list=11%, signal=23%
POSITIVE REGULATION OF PROTEIN PHOSPHORYLATION%GOBP%GO:0001934	181	0.2858422	1.3183132	0.040453073	0.2911925	421	tags=18%, list=12%, signal=19%
CHROMATIN ORGANIZATION%REACTOME DATABASE ID RELEASE 72%4839726	48	0.3540428	1.3174438	0.08015267	0.29220492	1303	tags=60%, list=36%, signal=93%
POSITIVE REGULATION OF RESPONSE TO WOUNDING%GOBP%GO:1903036	23	0.4234123	1.3161061	0.13059701	0.29400745	479	tags=30%, list=13%, signal=35%
NEGATIVE REGULATION OF PROTEIN CATABOLIC PROCESS%GOBP%GO:0042177	48	0.35663572	1.3157436	0.10037879	0.29416147	587	tags=31%, list=16%, signal=37%
RESPONSE TO RADIATION%GOBP%GO:0009314	64	0.3362943	1.3149933	0.087523274	0.29492977	367	tags=20%, list=10%, signal=22%
REGULATION OF CELLULAR RESPONSE TO STRESS%GOBP%GO:0080135	164	0.28627074	1.3146869	0.03846154	0.29499775	815	tags=30%, list=23%, signal=37%
NEGATIVE REGULATION OF LYMPHOCYTE ACTIVATION%GOBP%GO:0051250	30	0.3836529	1.3141276	0.102564104	0.2954773	390	tags=30%, list=11%, signal=33%
NUCLEOSIDE MONOPHOSPHATE METABOLIC PROCESS%GOBP%GO:0009123	102	0.30637437	1.3127772	0.08181818	0.2972738	995	tags=41%, list=28%, signal=55%
RNA POLYMERASE I PROMOTER CLEARANCE%REACTOME DATABASE ID RELEASE 72%73854	17	0.45420253	1.3115041	0.14677104	0.2989638	951	tags=53%, list=26%, signal=72%
CHROMOSOME SEGREGATION%GOBP%GO:0007059	62	0.3345546	1.3095118	0.0952381	0.30182388	693	tags=23%, list=19%, signal=27%
INORGANIC MOLECULAR ENTITY TRANSMEMBRANE TRANSPORTER ACTIVITY%GOMF%GO:0015318	122	0.2956403	1.3073707	0.055369128	0.30503687	840	tags=36%, list=23%, signal=45%
POSITIVE REGULATION OF INTERLEUKIN-1 PRODUCTION%GOBP%GO:0032732	18	0.4455814	1.3071975	0.14229248	0.3048804	858	tags=50%, list=24%, signal=65%
PLASMA MEMBRANE INVAGINATION%GOBP%GO:0099024	17	0.4534644	1.3071533	0.15757576	0.30447635	521	tags=35%, list=14%, signal=41%
POSITIVE REGULATION OF CELL DEATH%GOBP%GO:0010942	181	0.27929625	1.3070666	0.033955857	0.3041285	390	tags=18%, list=11%, signal=19%
POSITIVE REGULATION OF PHOSPHORYLATION%GOBP%GO:0042327	197	0.27807388	1.3067753	0.042071197	0.30411255	421	tags=17%, list=12%, signal=18%
ADAPTIVE IMMUNE RESPONSE BASED ON SOMATIC RECOMBINATION OF IMMUNE RECEPTORS BUILT FROM IMMUNOGLOBULIN SUPERFAMILY DOMAINS%GOBP%GO:0002460	31	0.3935465	1.3067095	0.119521916	0.303726	408	tags=32%, list=11%, signal=36%
RESPONSE TO LEUKEMIA INHIBITORY FACTOR%GOBP%GO:1990823	32	0.38050386	1.3043209	0.12547529	0.30750635	406	tags=19%, list=11%, signal=21%
REGULATION OF AUTOPHAGY%GOBP%GO:0010506	79	0.31933373	1.3039626	0.08994709	0.30765817	708	tags=29%, list=20%, signal=35%
REGULATION OF CYTOKINE BIOSYNTHETIC PROCESS%GOBP%GO:0042035	28	0.39578846	1.3037293	0.13	0.30760783	84	tags=11%, list=2%, signal=11%
PML BODY%GOCC%GO:0016605	15	0.4613538	1.3035347	0.16205534	0.3074891	339	tags=27%, list=9%, signal=29%
RESPONSE TO CYTOKINE%GOBP%GO:0034097	200	0.27794543	1.3025434	0.03786575	0.30875814	718	tags=28%, list=20%, signal=32%
PID_SYNDECAN_2_PATHWAY%MSIGDB_C2%PID_SYNDECAN_2_PATHWAY	15	0.47610304	1.3020074	0.15714286	0.30925363	345	tags=33%, list=10%, signal=37%
STEROID HORMONE RECEPTOR BINDING%GOMF%GO:0035258	22	0.41931987	1.3019481	0.13863216	0.30890054	695	tags=36%, list=19%, signal=45%
RIBONUCLEOSIDE MONOPHOSPHATE METABOLIC PROCESS%GOBP%GO:0009161	101	0.30834663	1.3015177	0.06972789	0.3092177	995	tags=42%, list=28%, signal=56%
DNA HELICASE ACTIVITY%GOMF%GO:0003678	15	0.4779317	1.3002694	0.17475729	0.31082726	549	tags=47%, list=15%, signal=55%
ORGANELLE DISASSEMBLY%GOBP%GO:1903008	21	0.42013186	1.2998438	0.14671814	0.31112763	593	tags=33%, list=16%, signal=40%
NUCLEOSIDE-TRIPHOSPHATASE ACTIVITY%GOMF%GO:0017111	272	0.26595628	1.2993822	0.023809524	0.31139183	449	tags=17%, list=12%, signal=18%
REGULATION OF CELL ADHESION%GOBP%GO:0030155	161	0.28418705	1.2992815	0.03968254	0.31108916	450	tags=20%, list=12%, signal=22%
REGULATION OF ENDOPEPTIDASE ACTIVITY%GOBP%GO:0052548	94	0.3137669	1.2985356	0.08	0.31191632	396	tags=19%, list=11%, signal=21%
REGULATION OF ERYTHROCYTE DIFFERENTIATION%GOBP%GO:0045646	15	0.4735814	1.2978982	0.14143427	0.31255224	116	tags=13%, list=3%, signal=14%
POSITIVE REGULATION OF INTERLEUKIN-6 PRODUCTION%GOBP%GO:0032755	30	0.38558814	1.2969375	0.11786372	0.31375238	782	tags=40%, list=22%, signal=51%
PURINE NUCLEOSIDE MONOPHOSPHATE METABOLIC PROCESS%GOBP%GO:0009126	99	0.3042391	1.2964895	0.078809105	0.31405517	995	tags=41%, list=28%, signal=56%
NUCLEAR PORE COMPLEX (NPC) DISASSEMBLY%REACTOME DATABASE ID RELEASE 72%3301854	25	0.40400782	1.2957767	0.1496063	0.31480768	942	tags=36%, list=26%, signal=48%
ATP BINDING%GOMF%GO:0005524	405	0.25565255	1.2944392	0.018292682	0.31665426	605	tags=21%, list=17%, signal=22%
CELLULAR RESPONSE TO LEUKEMIA INHIBITORY FACTOR%GOBP%GO:1990830	32	0.38050386	1.2943649	0.1290944	0.31632048	406	tags=19%, list=11%, signal=21%
PROTEIN TARGETING%GOBP%GO:0006605	89	0.3130895	1.293557	0.07508533	0.3173414	1007	tags=42%, list=28%, signal=56%
ACTIVATION OF IMMUNE RESPONSE%GOBP%GO:0002253	65	0.32814127	1.2925599	0.103942655	0.31860837	522	tags=26%, list=14%, signal=30%
HSP70 PROTEIN BINDING%GOMF%GO:0030544	16	0.4622366	1.2924563	0.17159763	0.31830913	693	tags=44%, list=19%, signal=54%
NEGATIVE REGULATION OF CELL CYCLE%GOBP%GO:0045786	67	0.32795736	1.292357	0.094915256	0.3180124	339	tags=16%, list=9%, signal=18%
POSITIVE REGULATION OF CHEMOKINE PRODUCTION%GOBP%GO:0032722	20	0.4337161	1.2917272	0.15841584	0.31864235	782	tags=50%, list=22%, signal=63%
DEGRADATION OF THE EXTRACELLULAR MATRIX%REACTOME DATABASE ID RELEASE 72%1474228	17	0.44896948	1.2915227	0.14611006	0.3185303	202	tags=24%, list=6%, signal=25%
REGULATION OF MACROAUTOPHAGY%GOBP%GO:0016241	42	0.35766387	1.2911836	0.11819887	0.31865668	708	tags=29%, list=20%, signal=35%
REGULATION OF SUPEROXIDE ANION GENERATION%GOBP%GO:0032928	16	0.45337793	1.2899263	0.15429688	0.32032478	125	tags=25%, list=3%, signal=26%
MANGANESE ION BINDING%GOMF%GO:0030145	24	0.40597552	1.2889224	0.16353384	0.32166958	228	tags=17%, list=6%, signal=18%
CELLULAR RESPONSE TO BIOTIC STIMULUS%GOBP%GO:0071216	58	0.34079045	1.2886816	0.085185185	0.3216431	707	tags=31%, list=20%, signal=38%
ANTIBIOTIC CATABOLIC PROCESS%GOBP%GO:0017001	18	0.4433585	1.2886415	0.16893204	0.3212412	73	tags=11%, list=2%, signal=11%
POST-EMBRYONIC DEVELOPMENT%GOBP%GO:0009791	24	0.41460997	1.2877376	0.14145383	0.32241356	147	tags=17%, list=4%, signal=17%
RIBONUCLEOSIDE TRIPHOSPHATE BIOSYNTHETIC PROCESS%GOBP%GO:0009201	40	0.36841646	1.2876747	0.11673152	0.3220553	894	tags=38%, list=25%, signal=49%
NEGATIVE REGULATION OF PROTEASOMAL PROTEIN CATABOLIC PROCESS%GOBP%GO:1901799	24	0.40543127	1.2874327	0.15458015	0.3219942	547	tags=33%, list=15%, signal=39%
GOLGI-ASSOCIATED VESICLE%GOCC%GO:0005798	70	0.32508144	1.2873998	0.10332103	0.32157063	1054	tags=41%, list=29%, signal=57%
PURINE RIBONUCLEOSIDE MONOPHOSPHATE METABOLIC PROCESS%GOBP%GO:0009167	99	0.3042391	1.2865982	0.086267605	0.3225257	995	tags=41%, list=28%, signal=56%
REGULATION OF PEPTIDYL-TYROSINE PHOSPHORYLATION%GOBP%GO:0050730	48	0.3500349	1.2858129	0.10088496	0.3233865	421	tags=23%, list=12%, signal=26%
NEGATIVE REGULATION OF PROTEOLYSIS%GOBP%GO:0045861	80	0.31140497	1.2846678	0.09515571	0.32493106	759	tags=33%, list=21%, signal=40%
INTRINSIC APOPTOTIC SIGNALING PATHWAY%GOBP%GO:0097193	32	0.38636366	1.2841653	0.14201184	0.3253617	1021	tags=44%, list=28%, signal=60%
REGULATION OF LEUKOCYTE PROLIFERATION%GOBP%GO:0070663	43	0.36139932	1.2838117	0.120527305	0.32550114	441	tags=28%, list=12%, signal=31%
SLC-MEDIATED TRANSMEMBRANE TRANSPORT%REACTOME DATABASE ID RELEASE 72%425407	32	0.38259783	1.2824618	0.15355805	0.32743126	833	tags=44%, list=23%, signal=56%
RESPONSE TO TOXIC SUBSTANCE%GOBP%GO:0009636	86	0.31271946	1.2822734	0.0916955	0.32726717	123	tags=12%, list=3%, signal=12%
METABOLISM OF VITAMINS AND COFACTORS%REACTOME DATABASE ID RELEASE 72%196854	44	0.35165688	1.2805688	0.11439114	0.32983354	213	tags=18%, list=6%, signal=19%
POSITIVE REGULATION OF CELL ACTIVATION%GOBP%GO:0050867	75	0.31596646	1.2794046	0.104982205	0.3314301	479	tags=23%, list=13%, signal=26%
POSITIVE REGULATION OF CYSTEINE-TYPE ENDOPEPTIDASE ACTIVITY%GOBP%GO:2001056	50	0.3459409	1.279279	0.12797076	0.33119074	782	tags=34%, list=22%, signal=43%
PROTEIN KINASE REGULATOR ACTIVITY%GOMF%GO:0019887	32	0.38092262	1.2784582	0.16384181	0.33217472	323	tags=19%, list=9%, signal=20%
KINASE REGULATOR ACTIVITY%GOMF%GO:0019207	43	0.35089543	1.2775851	0.12873134	0.33328977	323	tags=16%, list=9%, signal=18%
CELLULAR RESPONSE TO TOXIC SUBSTANCE%GOBP%GO:0097237	41	0.36043662	1.2771413	0.13919415	0.33366227	73	tags=12%, list=2%, signal=12%
REGULATION OF INTERLEUKIN-6 PRODUCTION%GOBP%GO:0032675	45	0.35441402	1.2770262	0.15970962	0.33339703	713	tags=33%, list=20%, signal=41%
ADENYL NUCLEOTIDE BINDING%GOMF%GO:0030554	431	0.24941339	1.2769804	0.015151516	0.33300135	450	tags=17%, list=12%, signal=17%
REGULATION OF MITOTIC NUCLEAR DIVISION%GOBP%GO:0007088	36	0.37131536	1.2755593	0.13663366	0.33503917	165	tags=14%, list=5%, signal=14%
REGULATION OF DNA REPAIR%GOBP%GO:0006282	26	0.4013747	1.2751175	0.13988657	0.3353288	693	tags=35%, list=19%, signal=43%
MITOCHONDRIAL TRANSMEMBRANE TRANSPORT%GOBP%GO:1990542	47	0.35194412	1.2745563	0.12455516	0.33590633	985	tags=40%, list=27%, signal=55%
DNA REPAIR%GOBP%GO:0006281	91	0.30340624	1.2743133	0.09549549	0.33586454	709	tags=30%, list=20%, signal=36%
CHROMATIN ORGANIZATION%GOBP%GO:0006325	130	0.2842882	1.2738882	0.07177814	0.33610997	951	tags=35%, list=26%, signal=46%
REGULATION OF INFLAMMATORY RESPONSE%GOBP%GO:0050727	83	0.306074	1.2725646	0.0881295	0.33803937	488	tags=27%, list=14%, signal=30%
REGULATION OF ERAD PATHWAY%GOBP%GO:1904292	16	0.43446916	1.2725195	0.17082533	0.3376369	547	tags=31%, list=15%, signal=37%
POSITIVE REGULATION OF PHOSPHORUS METABOLIC PROCESS%GOBP%GO:0010562	212	0.2651127	1.2717829	0.05882353	0.3385129	717	tags=25%, list=20%, signal=30%
REGULATION OF PHOSPHORYLATION%GOBP%GO:0042325	311	0.2587702	1.2710711	0.033333335	0.3393083	384	tags=15%, list=11%, signal=16%
POSITIVE REGULATION OF CYTOKINE PRODUCTION INVOLVED IN IMMUNE RESPONSE%GOBP%GO:0002720	21	0.41070876	1.2708551	0.16390423	0.3392186	411	tags=29%, list=11%, signal=32%
MITOTIC CELL CYCLE%GOBP%GO:0000278	123	0.28737897	1.2699552	0.08306709	0.34038177	480	tags=19%, list=13%, signal=21%
CIRCULATORY SYSTEM PROCESS%GOBP%GO:0003013	76	0.3166266	1.2692857	0.10452962	0.34116322	137	tags=12%, list=4%, signal=12%
PROTON TRANSMEMBRANE TRANSPORTER ACTIVITY%GOMF%GO:0015078	40	0.3560957	1.2687119	0.13051823	0.34170455	1156	tags=52%, list=32%, signal=76%
ADENYL RIBONUCLEOTIDE BINDING%GOMF%GO:0032559	425	0.24949563	1.2685405	0.03264095	0.34148327	605	tags=21%, list=17%, signal=22%
PROTEIN-CONTAINING COMPLEX SUBUNIT ORGANIZATION%GOBP%GO:0043933	403	0.25284448	1.2683991	0.017991005	0.34124476	930	tags=31%, list=26%, signal=37%
COPI-COATED VESICLE%GOCC%GO:0030137	22	0.40342182	1.2681626	0.15613383	0.34123036	221	tags=14%, list=6%, signal=14%
REGULATION OF CYSTEINE-TYPE ENDOPEPTIDASE ACTIVITY%GOBP%GO:2000116	74	0.313827	1.2681178	0.11111111	0.34086016	367	tags=18%, list=10%, signal=19%
NEGATIVE REGULATION OF SECRETION BY CELL%GOBP%GO:1903531	40	0.3546961	1.264856	0.13652483	0.3464135	339	tags=20%, list=9%, signal=22%
PURINE RIBONUCLEOSIDE TRIPHOSPHATE BIOSYNTHETIC PROCESS%GOBP%GO:0009206	38	0.3585041	1.2635908	0.12361623	0.3482079	894	tags=37%, list=25%, signal=48%
HALLMARK_P53_PATHWAY%MSIGDB_C2%HALLMARK_P53_PATHWAY	41	0.35349837	1.2628008	0.16087751	0.34918728	189	tags=20%, list=5%, signal=20%
POSITIVE REGULATION OF INFLAMMATORY RESPONSE%GOBP%GO:0050729	35	0.36444318	1.2616698	0.15355805	0.3508322	444	tags=26%, list=12%, signal=29%
REGULATION OF HEMOPOIESIS%GOBP%GO:1903706	80	0.3067901	1.2606597	0.12920354	0.35229966	292	tags=15%, list=8%, signal=16%
RESPONSE TO INTERFERON-GAMMA%GOBP%GO:0034341	38	0.35533434	1.2597592	0.14586994	0.35347283	118	tags=16%, list=3%, signal=16%
UROGENITAL SYSTEM DEVELOPMENT%GOBP%GO:0001655	37	0.3558875	1.2573273	0.14147286	0.35756975	727	tags=38%, list=20%, signal=47%
POSITIVE REGULATION OF PHOSPHATE METABOLIC PROCESS%GOBP%GO:0045937	212	0.2651127	1.2566102	0.06521739	0.35842845	717	tags=25%, list=20%, signal=30%
REGULATION OF RESPONSE TO DNA DAMAGE STIMULUS%GOBP%GO:2001020	47	0.34379628	1.2565106	0.14398421	0.35812852	847	tags=38%, list=23%, signal=49%
NUCLEAR TRANSPORT%GOBP%GO:0051169	91	0.29972267	1.2560444	0.079566	0.3585575	608	tags=21%, list=17%, signal=24%
HISTONE DEACETYLASE COMPLEX%GOCC%GO:0000118	15	0.4459271	1.2539662	0.20081136	0.36202112	1267	tags=60%, list=35%, signal=92%
PROTEIN BINDING INVOLVED IN PROTEIN FOLDING%GOMF%GO:0044183	16	0.44579974	1.2538483	0.19729207	0.36174604	1283	tags=56%, list=36%, signal=87%
REGULATION OF G1/S TRANSITION OF MITOTIC CELL CYCLE%GOBP%GO:2000045	27	0.3911339	1.2533126	0.17453799	0.3623303	339	tags=22%, list=9%, signal=24%
CELLULAR CATION HOMEOSTASIS%GOBP%GO:0030003	116	0.28542155	1.253199	0.10221465	0.36203086	595	tags=25%, list=16%, signal=29%
NEGATIVE REGULATION OF RESPONSE TO EXTERNAL STIMULUS%GOBP%GO:0032102	60	0.32394424	1.2523339	0.13224638	0.36314368	579	tags=32%, list=16%, signal=37%
POSITIVE REGULATION OF VIRAL PROCESS%GOBP%GO:0048524	38	0.3544816	1.2515342	0.15280464	0.36413637	639	tags=26%, list=18%, signal=32%
NEGATIVE REGULATION OF CELL CYCLE PROCESS%GOBP%GO:0010948	38	0.3557031	1.2510561	0.16300367	0.3645325	154	tags=13%, list=4%, signal=14%
MODIFICATION-DEPENDENT PROTEIN BINDING%GOMF%GO:0140030	42	0.349267	1.2507421	0.15076336	0.3646251	522	tags=24%, list=14%, signal=28%
ENDOCYTIC VESICLE MEMBRANE%GOCC%GO:0030666	19	0.42284483	1.2498529	0.16858238	0.365857	318	tags=26%, list=9%, signal=29%
METALLOENDOPEPTIDASE ACTIVITY%GOMF%GO:0004222	15	0.45601255	1.2492055	0.19771864	0.36664975	1173	tags=67%, list=33%, signal=98%
NUCLEOCYTOPLASMIC TRANSPORT%GOBP%GO:0006913	91	0.29972267	1.2486262	0.11336718	0.3673469	608	tags=21%, list=17%, signal=24%
CELLULAR PROTEIN-CONTAINING COMPLEX ASSEMBLY%GOBP%GO:0034622	255	0.26007688	1.2485892	0.06269593	0.36692458	988	tags=36%, list=27%, signal=46%
POSITIVE REGULATION OF NF-KAPPAB TRANSCRIPTION FACTOR ACTIVITY%GOBP%GO:0051092	44	0.34307155	1.2484043	0.15750916	0.36677477	294	tags=18%, list=8%, signal=20%
ENDOPLASMIC RETICULUM ORGANIZATION%GOBP%GO:0007029	27	0.38832176	1.2476273	0.16370809	0.36777267	756	tags=33%, list=21%, signal=42%
REGULATION OF BLOOD VESSEL ENDOTHELIAL CELL MIGRATION%GOBP%GO:0043535	19	0.4196317	1.2474519	0.18574108	0.36761057	192	tags=16%, list=5%, signal=17%
PROTON TRANSMEMBRANE TRANSPORT%GOBP%GO:1902600	29	0.37699595	1.246145	0.15185185	0.36968112	1156	tags=55%, list=32%, signal=81%
POSITIVE REGULATION OF INTRINSIC APOPTOTIC SIGNALING PATHWAY%GOBP%GO:2001244	24	0.3983434	1.2450607	0.19814815	0.37132052	815	tags=42%, list=23%, signal=53%
MEMBRANE INVAGINATION%GOBP%GO:0010324	19	0.4055341	1.2449156	0.17898832	0.37110835	521	tags=32%, list=14%, signal=37%
REGULATION OF TYPE I INTERFERON PRODUCTION%GOBP%GO:0032479	28	0.38187945	1.2440054	0.18421052	0.3723786	860	tags=46%, list=24%, signal=60%
TRIGLYCERIDE METABOLIC PROCESS%GOBP%GO:0006641	17	0.4422274	1.2430255	0.1891892	0.37382287	444	tags=35%, list=12%, signal=40%
DRUG BINDING%GOMF%GO:0008144	462	0.24324243	1.2416055	0.033333335	0.3761901	605	tags=21%, list=17%, signal=22%
ACTIVE TRANSMEMBRANE TRANSPORTER ACTIVITY%GOMF%GO:0022804	67	0.31868267	1.2409769	0.13345195	0.37687847	838	tags=34%, list=23%, signal=44%
NABA_ECM_REGULATORS%MSIGDB_C2%NABA_ECM_REGULATORS	28	0.37391952	1.2403418	0.19188192	0.37768584	202	tags=25%, list=6%, signal=26%
REGULATION OF LYMPHOCYTE ACTIVATION%GOBP%GO:0051249	86	0.2993095	1.2389451	0.12956205	0.3800065	441	tags=23%, list=12%, signal=26%
VASCULAR PROCESS IN CIRCULATORY SYSTEM%GOBP%GO:0003018	37	0.35437176	1.2388655	0.16878402	0.37967628	220	tags=16%, list=6%, signal=17%
HISTONE DEACETYLASE BINDING%GOMF%GO:0042826	30	0.37161714	1.2387925	0.17490494	0.37932518	41	tags=10%, list=1%, signal=10%
LYMPHOCYTE PROLIFERATION%GOBP%GO:0046651	23	0.40243044	1.2385671	0.17460318	0.37926346	579	tags=35%, list=16%, signal=41%
REGULATION OF GENE EXPRESSION, EPIGENETIC%GOBP%GO:0040029	48	0.33501145	1.2375546	0.14925373	0.38070682	724	tags=31%, list=20%, signal=39%
POSITIVE REGULATION OF RESPONSE TO DNA DAMAGE STIMULUS%GOBP%GO:2001022	25	0.38772112	1.2373397	0.18982388	0.3806208	847	tags=44%, list=23%, signal=57%
GLYCOLYSIS AND GLUCONEOGENESIS%WIKIPATHWAYS_20200310%WP157%MUS MUSCULUS	28	0.37413698	1.2371404	0.17934783	0.3805221	128	tags=11%, list=4%, signal=11%
CELLULAR RESPONSE TO HEAT%GOBP%GO:0034605	18	0.42725167	1.236921	0.21442126	0.38043845	149	tags=11%, list=4%, signal=12%
POSITIVE REGULATION OF DNA METABOLIC PROCESS%GOBP%GO:0051054	69	0.30914357	1.2364048	0.15194346	0.3809392	579	tags=23%, list=16%, signal=27%
IMMUNE SYSTEM DEVELOPMENT%GOBP%GO:0002520	153	0.27084258	1.2357187	0.07952622	0.38183814	492	tags=19%, list=14%, signal=21%
PEPTIDASE REGULATOR ACTIVITY%GOMF%GO:0061134	48	0.34030843	1.2354178	0.16387337	0.38194636	312	tags=21%, list=9%, signal=23%
CYTOSOLIC SENSORS OF PATHOGEN-ASSOCIATED DNA%REACTOME%R-HSA-1834949.1	19	0.41796052	1.23513	0.21915285	0.38199303	486	tags=37%, list=13%, signal=42%
REGULATION OF RESPONSE TO ENDOPLASMIC RETICULUM STRESS%GOBP%GO:1905897	33	0.35950017	1.2346569	0.14495413	0.38245493	547	tags=24%, list=15%, signal=28%
UBIQUITIN BINDING%GOMF%GO:0043130	28	0.37264448	1.2345293	0.16955684	0.3821995	102	tags=11%, list=3%, signal=11%
LYMPHOCYTE ACTIVATION%GOBP%GO:0046649	92	0.29716155	1.2338136	0.13105924	0.3831311	579	tags=26%, list=16%, signal=30%
MITOTIC CELL CYCLE PROCESS%GOBP%GO:1903047	101	0.28835145	1.2336228	0.12068965	0.38302252	477	tags=19%, list=13%, signal=21%
REGULATION OF CELL PROLIFERATION%GOBP%GO:0042127	271	0.25308552	1.233555	0.06832298	0.3826501	674	tags=25%, list=19%, signal=28%
NUCLEAR DIVISION%GOBP%GO:0000280	44	0.33926275	1.2324831	0.16420664	0.38432413	169	tags=11%, list=5%, signal=12%
NEGATIVE REGULATION OF RESPONSE TO STIMULUS%GOBP%GO:0048585	297	0.250594	1.2319124	0.06593407	0.38495144	579	tags=21%, list=16%, signal=23%
NEGATIVE REGULATION OF CELLULAR PROTEIN CATABOLIC PROCESS%GOBP%GO:1903363	35	0.35582915	1.2317253	0.17350747	0.38481513	731	tags=34%, list=20%, signal=43%
POSITIVE REGULATION OF APOPTOTIC PROCESS%GOBP%GO:0043065	167	0.26968697	1.2316716	0.087478556	0.3844011	390	tags=17%, list=11%, signal=19%
HALLMARK_KRAS_SIGNALING_UP%MSIGDB_C2%HALLMARK_KRAS_SIGNALING_UP	27	0.37559342	1.2315302	0.17712177	0.3842054	510	tags=30%, list=14%, signal=34%
HALLMARK_MTORC1_SIGNALING%MSIGDB_C2%HALLMARK_MTORC1_SIGNALING	115	0.28560704	1.2310281	0.12692967	0.3847008	823	tags=34%, list=23%, signal=43%
REGULATION OF T CELL DIFFERENTIATION%GOBP%GO:0045580	24	0.3871227	1.2302591	0.19408503	0.38569796	245	tags=21%, list=7%, signal=22%
CIRCULATORY SYSTEM DEVELOPMENT%GOBP%GO:0072359	140	0.27675495	1.2299006	0.10666667	0.38592857	548	tags=21%, list=15%, signal=24%
NEGATIVE REGULATION OF PROTEIN METABOLIC PROCESS%GOBP%GO:0051248	261	0.25302112	1.2294111	0.05466238	0.386432	740	tags=25%, list=21%, signal=29%
POSITIVE REGULATION OF PROGRAMMED CELL DEATH%GOBP%GO:0043068	169	0.2682447	1.2276186	0.10398614	0.38952863	390	tags=17%, list=11%, signal=18%
POSITIVE REGULATION OF MAPK CASCADE%GOBP%GO:0043410	87	0.29572845	1.2272255	0.14358975	0.38981995	707	tags=29%, list=20%, signal=35%
G1 S TRANSITION%REACTOME DATABASE ID RELEASE 72%69206	59	0.32064667	1.2271515	0.14495413	0.38947734	393	tags=19%, list=11%, signal=21%
REGULATION OF NUCLEAR DIVISION%GOBP%GO:0051783	38	0.3463163	1.2268982	0.15969582	0.38950053	165	tags=13%, list=5%, signal=14%
NEGATIVE REGULATION OF DNA-BINDING TRANSCRIPTION FACTOR ACTIVITY%GOBP%GO:0043433	26	0.3804568	1.2256647	0.2	0.3914608	717	tags=35%, list=20%, signal=43%
DETOXIFICATION OF REACTIVE OXYGEN SPECIES%REACTOME%R-HSA-3299685.5	20	0.4148922	1.2255206	0.21722114	0.39124843	99	tags=15%, list=3%, signal=15%
MEIOSIS%REACTOME DATABASE ID RELEASE 72%1500620	20	0.41230255	1.225047	0.22396857	0.39168555	1074	tags=55%, list=30%, signal=78%
HYDROLASE ACTIVITY, ACTING ON ACID ANHYDRIDES, IN PHOSPHORUS-CONTAINING ANHYDRIDES%GOMF%GO:0016818	287	0.24951959	1.2230779	0.062015504	0.3952183	449	tags=16%, list=12%, signal=17%
MITOCHONDRIAL TRANSPORT%GOBP%GO:0006839	87	0.29110876	1.2230707	0.12607944	0.39472803	1007	tags=38%, list=28%, signal=51%
METABOLISM OF WATER-SOLUBLE VITAMINS AND COFACTORS%REACTOME%R-HSA-196849.1	34	0.3624206	1.2224735	0.18147448	0.39548495	317	tags=24%, list=9%, signal=26%
POSITIVE REGULATION OF ENDOPEPTIDASE ACTIVITY%GOBP%GO:0010950	57	0.32292816	1.2219025	0.16574585	0.39608946	782	tags=32%, list=22%, signal=40%
HYDROLASE ACTIVITY, ACTING ON ACID ANHYDRIDES%GOMF%GO:0016817	287	0.24951959	1.2212439	0.0806962	0.3968692	449	tags=16%, list=12%, signal=17%
RUFFLE MEMBRANE%GOCC%GO:0032587	24	0.38505673	1.2201902	0.1741683	0.3984739	479	tags=29%, list=13%, signal=33%
ER TO GOLGI VESICLE-MEDIATED TRANSPORT%GOBP%GO:0006888	59	0.31763607	1.2199248	0.17190388	0.39850157	1091	tags=41%, list=30%, signal=57%
PYROPHOSPHATASE ACTIVITY%GOMF%GO:0016462	287	0.24951959	1.219699	0.07777778	0.3984474	449	tags=16%, list=12%, signal=17%
INFECTION WITH MYCOBACTERIUM TUBERCULOSIS%REACTOME%R-HSA-9635486.2	18	0.4161835	1.2187229	0.20348836	0.39985424	202	tags=17%, list=6%, signal=18%
REGULATION OF CELL CYCLE G1/S PHASE TRANSITION%GOBP%GO:1902806	29	0.37820017	1.2187037	0.19493178	0.3993936	839	tags=38%, list=23%, signal=49%
MYELOID LEUKOCYTE DIFFERENTIATION%GOBP%GO:0002573	21	0.40427008	1.2181078	0.2310536	0.40009108	789	tags=33%, list=22%, signal=42%
NUCLEOLUS%GOCC%GO:0005730	233	0.25483894	1.2179719	0.096423015	0.39986777	745	tags=24%, list=21%, signal=28%
CELL ACTIVATION%GOBP%GO:0001775	140	0.27137378	1.2177728	0.104477614	0.39977142	579	tags=24%, list=16%, signal=27%
REGULATION OF OXIDOREDUCTASE ACTIVITY%GOBP%GO:0051341	26	0.38094717	1.2173231	0.2059925	0.40017286	143	tags=15%, list=4%, signal=16%
CELLULAR RESPONSE TO RADIATION%GOBP%GO:0071478	28	0.3738231	1.21636	0.18627451	0.40168986	548	tags=29%, list=15%, signal=33%
REGULATION OF ACUTE INFLAMMATORY RESPONSE%GOBP%GO:0002673	15	0.44418794	1.2159616	0.24435319	0.4020156	408	tags=33%, list=11%, signal=37%
NUCLEOSIDE TRIPHOSPHATE BIOSYNTHETIC PROCESS%GOBP%GO:0009142	43	0.3290619	1.2155075	0.15636364	0.4024642	894	tags=37%, list=25%, signal=49%
N-GLYCAN TRIMMING IN THE ER AND CALNEXIN CALRETICULIN CYCLE%REACTOME DATABASE ID RELEASE 72%532668	19	0.40649495	1.214212	0.21284404	0.40464535	892	tags=37%, list=25%, signal=49%
MYELOID LEUKOCYTE ACTIVATION%GOBP%GO:0002274	41	0.3438459	1.2139828	0.18653846	0.40460947	789	tags=37%, list=22%, signal=46%
POSITIVE REGULATION OF INTRACELLULAR SIGNAL TRANSDUCTION%GOBP%GO:1902533	202	0.25858963	1.2139207	0.09268293	0.40423194	713	tags=26%, list=20%, signal=30%
POSITIVE REGULATION OF MITOCHONDRION ORGANIZATION%GOBP%GO:0010822	30	0.37180153	1.2125533	0.18285714	0.40650094	818	tags=37%, list=23%, signal=47%
CYTOPLASMIC MICROTUBULE%GOCC%GO:0005881	21	0.39358783	1.2124994	0.21946564	0.4061124	804	tags=38%, list=22%, signal=49%
INTEGRIN-MEDIATED SIGNALING PATHWAY%GOBP%GO:0007229	26	0.37740687	1.2119335	0.18679245	0.4067682	479	tags=27%, list=13%, signal=31%
MYELOID LEUKOCYTE MIGRATION%GOBP%GO:0097529	18	0.41507334	1.2117037	0.22970296	0.40672523	113	tags=17%, list=3%, signal=17%
METALLOEXOPEPTIDASE ACTIVITY%GOMF%GO:0008235	16	0.42370528	1.2110761	0.196	0.4074525	69	tags=19%, list=2%, signal=19%
KINETOCHORE%GOCC%GO:0000776	41	0.3379287	1.2102405	0.20472442	0.40870216	604	tags=22%, list=17%, signal=26%
REGULATION OF INTRACELLULAR SIGNAL TRANSDUCTION%GOBP%GO:1902531	331	0.24375889	1.2099324	0.06487342	0.40887612	606	tags=20%, list=17%, signal=22%
MESENCHYMAL CELL DIFFERENTIATION%GOBP%GO:0048762	17	0.41441736	1.2096493	0.2200393	0.40893725	114	tags=18%, list=3%, signal=18%
REGULATION OF LEUKOCYTE DIFFERENTIATION%GOBP%GO:1902105	54	0.31851342	1.2091552	0.17595819	0.40949392	292	tags=17%, list=8%, signal=18%
NEGATIVE REGULATION OF INTRINSIC APOPTOTIC SIGNALING PATHWAY%GOBP%GO:2001243	36	0.34895962	1.2081981	0.20643939	0.41090053	865	tags=36%, list=24%, signal=47%
REGULATION OF CHOLESTEROL BIOSYNTHESIS BY SREBP (SREBF)%REACTOME DATABASE ID RELEASE 72%1655829	18	0.41417643	1.2081258	0.24084778	0.41055247	941	tags=44%, list=26%, signal=60%
PROCESSING OF DNA DOUBLE-STRAND BREAK ENDS%REACTOME DATABASE ID RELEASE 72%5693607	17	0.4165469	1.2080253	0.22244897	0.41024423	801	tags=41%, list=22%, signal=53%
MITOCHONDRIAL TRANSLATION%GOBP%GO:0032543	22	0.40047356	1.207551	0.20326678	0.41072428	846	tags=41%, list=23%, signal=53%
POSITIVE REGULATION OF CHEMOTAXIS%GOBP%GO:0050921	36	0.3500044	1.2072755	0.18913858	0.410762	662	tags=33%, list=18%, signal=40%
NUCLEAR ENVELOPE BREAKDOWN%REACTOME%R-HSA-2980766.2	30	0.35789227	1.205498	0.21428572	0.41389406	942	tags=33%, list=26%, signal=45%
PLASMA MEMBRANE PROTEIN COMPLEX%GOCC%GO:0098797	84	0.2907413	1.2052555	0.14620939	0.41387972	455	tags=19%, list=13%, signal=21%
REGULATION OF CELLULAR RESPONSE TO GROWTH FACTOR STIMULUS%GOBP%GO:0090287	30	0.36829287	1.2050167	0.2195122	0.41385993	870	tags=40%, list=24%, signal=52%
NEGATIVE REGULATION OF TRANSCRIPTION BY RNA POLYMERASE II%GOBP%GO:0000122	114	0.27505353	1.2042233	0.123861566	0.41493896	731	tags=24%, list=20%, signal=29%
CELLULAR ION HOMEOSTASIS%GOBP%GO:0006873	119	0.27685672	1.2030692	0.15344827	0.41684556	595	tags=24%, list=16%, signal=28%
NEGATIVE REGULATION OF CELLULAR METABOLIC PROCESS%GOBP%GO:0031324	479	0.23302777	1.2028172	0.06569343	0.41686806	731	tags=23%, list=20%, signal=25%
NEGATIVE REGULATION OF MUSCLE CELL APOPTOTIC PROCESS%GOBP%GO:0010656	18	0.41210344	1.2023885	0.22637795	0.41728842	33	tags=11%, list=1%, signal=11%
REGULATION OF PEPTIDASE ACTIVITY%GOBP%GO:0052547	110	0.27825436	1.2019851	0.15236427	0.41762644	441	tags=19%, list=12%, signal=21%
LYMPHOCYTE ACTIVATION INVOLVED IN IMMUNE RESPONSE%GOBP%GO:0002285	26	0.37344924	1.2009706	0.19958848	0.41928172	558	tags=27%, list=15%, signal=32%
MOLECULAR TRANSDUCER ACTIVITY%GOMF%GO:0060089	51	0.31787524	1.20016	0.20073664	0.4204572	540	tags=31%, list=15%, signal=36%
TRANSCRIPTION COREPRESSOR ACTIVITY%GOMF%GO:0003714	33	0.35158575	1.197404	0.20708956	0.425671	923	tags=36%, list=26%, signal=48%
NUCLEAR CHROMOSOME PART%GOCC%GO:0044454	116	0.2770933	1.1971674	0.15686275	0.42566633	951	tags=34%, list=26%, signal=44%
CAVEOLA%GOCC%GO:0005901	28	0.36722147	1.1962898	0.22075471	0.42703202	207	tags=11%, list=6%, signal=11%
NEGATIVE REGULATION OF CELLULAR PROTEIN METABOLIC PROCESS%GOBP%GO:0032269	246	0.24702789	1.1953238	0.09621451	0.428542	740	tags=25%, list=21%, signal=29%
CATION TRANSMEMBRANE TRANSPORTER ACTIVITY%GOMF%GO:0008324	94	0.288774	1.1948022	0.15957446	0.42918485	840	tags=33%, list=23%, signal=42%
MITOCHONDRIAL PROTEIN IMPORT%REACTOME DATABASE ID RELEASE 72%1268020	36	0.3484171	1.19474	0.23166023	0.42879447	1362	tags=61%, list=38%, signal=97%
REGULATION OF RESPONSE TO WOUNDING%GOBP%GO:1903034	49	0.32119066	1.1937531	0.18978103	0.43039843	483	tags=27%, list=13%, signal=30%
LYMPHOCYTE DIFFERENTIATION%GOBP%GO:0030098	49	0.3212191	1.1935991	0.19360903	0.43019983	492	tags=22%, list=14%, signal=26%
REGULATION OF MITOCHONDRIAL MEMBRANE POTENTIAL%GOBP%GO:0051881	24	0.38732842	1.1932122	0.22941177	0.43043405	455	tags=25%, list=13%, signal=28%
CELLULAR CHEMICAL HOMEOSTASIS%GOBP%GO:0055082	141	0.26680788	1.18936	0.12155592	0.43829077	595	tags=23%, list=16%, signal=26%
NEGATIVE REGULATION OF CELLULAR CATABOLIC PROCESS%GOBP%GO:0031330	86	0.28723618	1.1892989	0.17406143	0.43793124	614	tags=22%, list=17%, signal=26%
RNA POLYMERASE I TRANSCRIPTION%REACTOME DATABASE ID RELEASE 72%73864	18	0.4148012	1.1891598	0.24123712	0.43771297	951	tags=50%, list=26%, signal=68%
RESPONSE TO ALCOHOL%GOBP%GO:0097305	30	0.35565507	1.1890572	0.21280603	0.43739545	211	tags=17%, list=6%, signal=18%
PHOSPHOLIPASE ACTIVITY%GOMF%GO:0004620	24	0.37959272	1.1890303	0.20729366	0.43694896	332	tags=21%, list=9%, signal=23%
REGULATION OF LEUKOCYTE MIGRATION%GOBP%GO:0002685	53	0.30914155	1.1883518	0.18980668	0.4378849	243	tags=15%, list=7%, signal=16%
CHROMATIN%GOCC%GO:0000785	135	0.26629	1.1879355	0.14261745	0.43824318	951	tags=33%, list=26%, signal=44%
NEGATIVE REGULATION OF MACROMOLECULE METABOLIC PROCESS%GOBP%GO:0010605	489	0.22999078	1.1870142	0.06277372	0.43970832	766	tags=25%, list=21%, signal=27%
OSSIFICATION%GOBP%GO:0001503	23	0.3742626	1.1854864	0.25440314	0.4424403	624	tags=35%, list=17%, signal=42%
REGULATION OF COAGULATION%GOBP%GO:0050818	28	0.35755062	1.1854289	0.23917137	0.44204342	579	tags=29%, list=16%, signal=34%
TOXIN TRANSPORT%GOBP%GO:1901998	21	0.38932514	1.1849538	0.23773585	0.44256917	1279	tags=57%, list=35%, signal=88%
REGULATION OF PROTEIN PHOSPHORYLATION%GOBP%GO:0001932	274	0.244261	1.1843309	0.10501567	0.44334847	345	tags=14%, list=10%, signal=14%
REGULATION OF DNA METABOLIC PROCESS%GOBP%GO:0051052	109	0.272019	1.1837652	0.16524702	0.44403905	724	tags=25%, list=20%, signal=30%
REGULATION OF OSSIFICATION%GOBP%GO:0030278	25	0.37588927	1.1833434	0.24561404	0.44443956	116	tags=16%, list=3%, signal=16%
POSITIVE REGULATION OF SIGNAL TRANSDUCTION%GOBP%GO:0009967	296	0.24059747	1.1830045	0.088	0.44466498	401	tags=15%, list=11%, signal=15%
MITOTIC SISTER CHROMATID SEGREGATION%GOBP%GO:0000070	27	0.3588619	1.182295	0.21747212	0.44570136	154	tags=11%, list=4%, signal=12%
RESPONSE TO OXYGEN LEVELS%GOBP%GO:0070482	52	0.31367108	1.181782	0.2370518	0.44624117	192	tags=13%, list=5%, signal=14%
INTERMEDIATE FILAMENT%GOCC%GO:0005882	29	0.35023376	1.1796726	0.22693726	0.45026094	1325	tags=45%, list=37%, signal=70%
APOPTOSIS%WIKIPATHWAYS_20200310%WP1254%MUS MUSCULUS	24	0.36971802	1.179441	0.22053231	0.4502249	93	tags=13%, list=3%, signal=13%
DUAL INCISION IN TC-NER%REACTOME%R-HSA-6782135.1	19	0.39290288	1.1793969	0.23320158	0.44978344	549	tags=26%, list=15%, signal=31%
NUCLEAR REPLICATION FORK%GOCC%GO:0043596	16	0.40802643	1.1793003	0.22290389	0.44949076	1124	tags=63%, list=31%, signal=90%
REGULATION OF INTERLEUKIN-1 PRODUCTION%GOBP%GO:0032652	27	0.36936286	1.1771137	0.23021583	0.45377183	483	tags=33%, list=13%, signal=38%
POSITIVE REGULATION OF DEVELOPMENTAL PROCESS%GOBP%GO:0051094	264	0.243993	1.1762468	0.12779553	0.4551638	444	tags=16%, list=12%, signal=17%
CARBOXYLIC ACID BIOSYNTHETIC PROCESS%GOBP%GO:0046394	90	0.27784464	1.175853	0.18035714	0.4555551	832	tags=31%, list=23%, signal=39%
POSITIVE REGULATION OF DNA REPAIR%GOBP%GO:0045739	17	0.40042886	1.175496	0.25925925	0.4558291	693	tags=35%, list=19%, signal=43%
REGULATION OF PHOSPHORUS METABOLIC PROCESS%GOBP%GO:0051174	342	0.23539183	1.1754766	0.097709924	0.45533428	488	tags=17%, list=14%, signal=18%
REGULATION OF WOUND HEALING%GOBP%GO:0061041	40	0.32629803	1.1742008	0.21212122	0.4576768	483	tags=28%, list=13%, signal=31%
NEGATIVE REGULATION OF PROTEIN SECRETION%GOBP%GO:0050709	25	0.36429778	1.1737499	0.23929961	0.45811057	339	tags=24%, list=9%, signal=26%
GAP-FILLING DNA REPAIR SYNTHESIS AND LIGATION IN TC-NER%REACTOME%R-HSA-6782210.1	19	0.39290288	1.17076	0.25714287	0.4642071	549	tags=26%, list=15%, signal=31%
REGULATION OF ERK1 AND ERK2 CASCADE%GOBP%GO:0070372	60	0.3002793	1.1704582	0.20071685	0.46436659	192	tags=15%, list=5%, signal=16%
UBIQUITIN PROTEIN LIGASE ACTIVITY%GOMF%GO:0061630	30	0.3474215	1.1703081	0.24861878	0.46416524	652	tags=33%, list=18%, signal=40%
REGULATION OF PHOSPHATE METABOLIC PROCESS%GOBP%GO:0019220	342	0.23539183	1.169935	0.10182371	0.46447033	488	tags=17%, list=14%, signal=18%
CELLULAR MODIFIED AMINO ACID METABOLIC PROCESS%GOBP%GO:0006575	58	0.30547243	1.1682392	0.19814815	0.4677728	217	tags=14%, list=6%, signal=14%
EML4 AND NUDC IN MITOTIC SPINDLE FORMATION%REACTOME DATABASE ID RELEASE 72%9648025	34	0.34993222	1.1677185	0.2442478	0.4683967	165	tags=12%, list=5%, signal=12%
INTERMEDIATE FILAMENT CYTOSKELETON ORGANIZATION%GOBP%GO:0045104	18	0.3924129	1.1675214	0.26345083	0.46831152	991	tags=39%, list=27%, signal=53%
REGULATION OF MUSCLE CELL APOPTOTIC PROCESS%GOBP%GO:0010660	30	0.34695527	1.1674925	0.25139666	0.46785086	60	tags=10%, list=2%, signal=10%
DOUBLE-STRANDED RNA BINDING%GOMF%GO:0003725	42	0.32059148	1.1672009	0.23047619	0.46802053	860	tags=36%, list=24%, signal=46%
REGULATION OF DNA-BINDING TRANSCRIPTION FACTOR ACTIVITY%GOBP%GO:0051090	87	0.2787825	1.167183	0.17576791	0.46752167	441	tags=18%, list=12%, signal=20%
REGULATION OF NEUROTRANSMITTER LEVELS%GOBP%GO:0001505	67	0.29619372	1.1664319	0.18531469	0.46855292	345	tags=16%, list=10%, signal=18%
UBIQUITIN-LIKE PROTEIN LIGASE ACTIVITY%GOMF%GO:0061659	31	0.34694114	1.1662102	0.23144877	0.46852335	652	tags=32%, list=18%, signal=39%
ISG15 ANTIVIRAL MECHANISM%REACTOME%R-HSA-1169408.2	40	0.3313586	1.165694	0.23445825	0.4692017	594	tags=23%, list=16%, signal=27%
SYNTHESIS OF DNA%REACTOME DATABASE ID RELEASE 72%69239	56	0.3066108	1.1655198	0.23720136	0.46904275	549	tags=23%, list=15%, signal=27%
REGULATION OF ATPASE ACTIVITY%GOBP%GO:0043462	22	0.38057798	1.1652968	0.26195028	0.46903288	818	tags=32%, list=23%, signal=41%
HALLMARK_UNFOLDED_PROTEIN_RESPONSE%MSIGDB_C2%HALLMARK_UNFOLDED_PROTEIN_RESPONSE	55	0.30321887	1.1651584	0.23593466	0.46881145	820	tags=29%, list=23%, signal=37%
RIBONUCLEOSIDE MONOPHOSPHATE BIOSYNTHETIC PROCESS%GOBP%GO:0009156	52	0.3024094	1.1649399	0.23431735	0.46876696	985	tags=38%, list=27%, signal=52%
MAMMARY GLAND DEVELOPMENT%GOBP%GO:0030879	15	0.41470096	1.1643126	0.28313252	0.4696656	654	tags=40%, list=18%, signal=49%
REGULATION OF CYSTEINE-TYPE ENDOPEPTIDASE ACTIVITY INVOLVED IN APOPTOTIC PROCESS%GOBP%GO:0043281	69	0.29443207	1.1633959	0.21109124	0.47117785	483	tags=20%, list=13%, signal=23%
NUCLEOTIDYLTRANSFERASE ACTIVITY%GOMF%GO:0016779	29	0.35233563	1.1630391	0.2461832	0.47145012	168	tags=14%, list=5%, signal=14%
EXPORT OF VIRAL RIBONUCLEOPROTEINS FROM NUCLEUS%REACTOME%R-HSA-168274.3	24	0.36620554	1.1625733	0.24190477	0.4719614	942	tags=33%, list=26%, signal=45%
ORGANIC HYDROXY COMPOUND BIOSYNTHETIC PROCESS%GOBP%GO:1901617	44	0.31890538	1.1625023	0.21851853	0.47160038	671	tags=34%, list=19%, signal=41%
CELL SURFACE RECEPTOR SIGNALING PATHWAY%GOBP%GO:0007166	234	0.243514	1.1624908	0.14617941	0.47108573	547	tags=18%, list=15%, signal=20%
EMBRYO DEVELOPMENT%GOBP%GO:0009790	181	0.2511342	1.1618594	0.15235008	0.47200176	816	tags=26%, list=23%, signal=32%
BOUNDING MEMBRANE OF ORGANELLE%GOCC%GO:0098588	378	0.23041001	1.1614932	0.10839695	0.47231042	671	tags=23%, list=19%, signal=25%
TRANSITION METAL ION TRANSPORT%GOBP%GO:0000041	21	0.37880576	1.1611007	0.26436782	0.47264943	918	tags=48%, list=25%, signal=64%
STEROID BIOSYNTHETIC PROCESS%GOBP%GO:0006694	28	0.35042793	1.1608006	0.27850467	0.47280717	671	tags=39%, list=19%, signal=48%
KIDNEY DEVELOPMENT%GOBP%GO:0001822	28	0.3487061	1.1606843	0.25	0.47253898	727	tags=39%, list=20%, signal=49%
POSITIVE REGULATION OF PROTEIN MODIFICATION PROCESS%GOBP%GO:0031401	239	0.2399066	1.1606748	0.16481775	0.47203177	717	tags=24%, list=20%, signal=28%
PROTEIN-DNA COMPLEX%GOCC%GO:0032993	41	0.32671422	1.1605202	0.25788498	0.471857	951	tags=46%, list=26%, signal=62%
ORGANIC ACID BIOSYNTHETIC PROCESS%GOBP%GO:0016053	90	0.27784464	1.1604885	0.20526315	0.4713885	832	tags=31%, list=23%, signal=39%
PLASMA MEMBRANE PART%GOCC%GO:0044459	367	0.23200181	1.1602514	0.117103234	0.4713699	411	tags=15%, list=11%, signal=15%
RECEPTOR COMPLEX%GOCC%GO:0043235	42	0.32032752	1.1599542	0.22348484	0.4715071	483	tags=21%, list=13%, signal=24%
REGULATION OF HEMOSTASIS%GOBP%GO:1900046	27	0.3600345	1.158097	0.24202627	0.47518882	579	tags=30%, list=16%, signal=35%
POSITIVE REGULATION OF T CELL DIFFERENTIATION%GOBP%GO:0045582	19	0.39075163	1.1578269	0.28277153	0.47528812	245	tags=21%, list=7%, signal=22%
HEMATOPOIETIC PROGENITOR CELL DIFFERENTIATION%GOBP%GO:0002244	22	0.38175014	1.1577796	0.27394637	0.474859	95	tags=14%, list=3%, signal=14%
DNA REPLICATION%REACTOME%R-HSA-69306.4	56	0.3066108	1.1572486	0.22495607	0.47553402	549	tags=23%, list=15%, signal=27%
POSITIVE REGULATION OF DNA BINDING%GOBP%GO:0043388	17	0.40428874	1.1557423	0.275	0.47839704	493	tags=29%, list=14%, signal=34%
REGULATION OF BLOOD COAGULATION%GOBP%GO:0030193	27	0.3600345	1.1551424	0.2472119	0.4792018	579	tags=30%, list=16%, signal=35%
NEGATIVE REGULATION OF VASCULATURE DEVELOPMENT%GOBP%GO:1901343	17	0.41196942	1.1542238	0.2906504	0.48069105	339	tags=24%, list=9%, signal=26%
POSITIVE REGULATION OF SIGNALING%GOBP%GO:0023056	336	0.23044886	1.1538697	0.12928349	0.48096472	606	tags=20%, list=17%, signal=21%
REGULATION OF LYMPHOCYTE DIFFERENTIATION%GOBP%GO:0045619	29	0.35048676	1.1531309	0.27407408	0.4821782	292	tags=21%, list=8%, signal=22%
SIGNALING RECEPTOR ACTIVITY%GOMF%GO:0038023	40	0.32483786	1.1528066	0.25555557	0.48242235	713	tags=40%, list=20%, signal=49%
CHROMATIN REMODELING%GOBP%GO:0006338	31	0.34184486	1.1527117	0.24412297	0.48210707	1178	tags=52%, list=33%, signal=76%
RIBONUCLEOPROTEIN COMPLEX BINDING%GOMF%GO:0043021	74	0.2853193	1.1521968	0.21480145	0.48269498	981	tags=34%, list=27%, signal=45%
REGULATION OF TP53 ACTIVITY THROUGH PHOSPHORYLATION%REACTOME%R-HSA-6804756.1	16	0.40952158	1.152043	0.29025844	0.48250043	549	tags=31%, list=15%, signal=37%
LEUKOCYTE ACTIVATION INVOLVED IN IMMUNE RESPONSE%GOBP%GO:0002366	43	0.31616485	1.151524	0.25825244	0.48316568	465	tags=21%, list=13%, signal=24%
REGULATION OF BLOOD VESSEL SIZE%GOBP%GO:0050880	32	0.341093	1.1501783	0.26275992	0.4856967	137	tags=13%, list=4%, signal=13%
REGULATION OF BLOOD VESSEL DIAMETER%GOBP%GO:0097746	32	0.341093	1.1495743	0.25708884	0.48649314	137	tags=13%, list=4%, signal=13%
GLUTATHIONE AND ONE CARBON METABOLISM%WIKIPATHWAYS_20200310%WP730%MUS MUSCULUS	15	0.4233507	1.1491703	0.27897838	0.48688638	33	tags=13%, list=1%, signal=13%
ESTABLISHMENT OF PROTEIN LOCALIZATION TO MEMBRANE%GOBP%GO:0090150	68	0.28979275	1.148228	0.23333333	0.48849085	903	tags=35%, list=25%, signal=46%
RETROGRADE VESICLE-MEDIATED TRANSPORT, GOLGI TO ER%GOBP%GO:0006890	22	0.37142706	1.1473945	0.27131784	0.48981702	361	tags=18%, list=10%, signal=20%
INTERMEDIATE FILAMENT-BASED PROCESS%GOBP%GO:0045103	18	0.3924129	1.146374	0.29313543	0.49160272	991	tags=39%, list=27%, signal=53%
HEMOPOIESIS%GOBP%GO:0030097	134	0.25562182	1.1457165	0.1900685	0.49265388	492	tags=18%, list=14%, signal=20%
CYTOPLASMIC STRESS GRANULE%GOCC%GO:0010494	32	0.34622917	1.1453708	0.23636363	0.49290016	202	tags=13%, list=6%, signal=13%
FORMATION OF PRIMARY GERM LAYER%GOBP%GO:0001704	15	0.41327757	1.1443919	0.27037773	0.49466512	624	tags=33%, list=17%, signal=40%
CELL ACTIVATION INVOLVED IN IMMUNE RESPONSE%GOBP%GO:0002263	44	0.3143721	1.1438057	0.23963964	0.4954446	465	tags=20%, list=13%, signal=23%
REGULATION OF MITOCHONDRION ORGANIZATION%GOBP%GO:0010821	54	0.30277795	1.1438007	0.24220183	0.4949113	818	tags=33%, list=23%, signal=42%
ATP GENERATION FROM ADP%GOBP%GO:0006757	17	0.398246	1.1435003	0.3161157	0.49503252	832	tags=35%, list=23%, signal=46%
SENSORY SYSTEM DEVELOPMENT%GOBP%GO:0048880	32	0.3326486	1.1434387	0.25875485	0.49462467	496	tags=25%, list=14%, signal=29%
NUCLEOSIDE DIPHOSPHATE PHOSPHORYLATION%GOBP%GO:0006165	21	0.3768123	1.1422201	0.274	0.49695477	832	tags=33%, list=23%, signal=43%
AMPLIFICATION OF SIGNAL FROM THE KINETOCHORES%REACTOME%R-HSA-141424.2	31	0.33843	1.1419662	0.2857143	0.4969821	1018	tags=35%, list=28%, signal=49%
CELL KILLING%GOBP%GO:0001906	22	0.3693631	1.1411583	0.28816795	0.49822232	292	tags=23%, list=8%, signal=25%
LEUKOCYTE DIFFERENTIATION%GOBP%GO:0002521	68	0.28986183	1.1410676	0.23090586	0.49788252	920	tags=35%, list=26%, signal=46%
SEQUENCE-SPECIFIC DNA BINDING%GOMF%GO:0043565	110	0.267428	1.1403803	0.22091062	0.49894434	879	tags=31%, list=24%, signal=40%
N-ACYLTRANSFERASE ACTIVITY%GOMF%GO:0016410	20	0.38057262	1.1403664	0.3015564	0.49843496	958	tags=50%, list=27%, signal=68%
SECRETORY GRANULE%GOCC%GO:0030141	94	0.2680612	1.1401548	0.21416235	0.49837258	345	tags=14%, list=10%, signal=15%
REGULATION OF TUBE DIAMETER%GOBP%GO:0035296	32	0.341093	1.139383	0.26459143	0.49962416	137	tags=13%, list=4%, signal=13%
REGULATION OF ATP METABOLIC PROCESS%GOBP%GO:1903578	31	0.33900517	1.1393014	0.27586207	0.49927276	948	tags=42%, list=26%, signal=56%
INTERACTIONS OF REV WITH HOST CELLULAR PROTEINS%REACTOME DATABASE ID RELEASE 72%177243	27	0.35071993	1.1391186	0.29150578	0.49914095	1300	tags=48%, list=36%, signal=75%
CELL-CELL ADHESION%GOBP%GO:0098609	62	0.29376617	1.1391159	0.26838234	0.4986111	534	tags=24%, list=15%, signal=28%
REGULATION OF EXTRINSIC APOPTOTIC SIGNALING PATHWAY VIA DEATH DOMAIN RECEPTORS%GOBP%GO:1902041	15	0.41007653	1.1388985	0.29980657	0.4985926	137	tags=13%, list=4%, signal=14%
REGULATION OF EPIDERMAL GROWTH FACTOR RECEPTOR SIGNALING PATHWAY%GOBP%GO:0042058	18	0.3883865	1.1387696	0.27676767	0.49834663	220	tags=17%, list=6%, signal=18%
CAMERA-TYPE EYE DEVELOPMENT%GOBP%GO:0043010	28	0.34691492	1.138705	0.27447218	0.4979415	496	tags=25%, list=14%, signal=29%
POSITIVE REGULATION OF DNA-BINDING TRANSCRIPTION FACTOR ACTIVITY%GOBP%GO:0051091	62	0.29443988	1.1377876	0.23344947	0.49955228	411	tags=19%, list=11%, signal=21%
PYRUVATE BIOSYNTHETIC PROCESS%GOBP%GO:0042866	17	0.398246	1.1372671	0.30273438	0.5002212	832	tags=35%, list=23%, signal=46%
POSITIVE REGULATION OF BLOOD CIRCULATION%GOBP%GO:1903524	17	0.38992387	1.135933	0.27855712	0.5027199	137	tags=12%, list=4%, signal=12%
POSITIVE REGULATION OF VIRAL LIFE CYCLE%GOBP%GO:1903902	30	0.3413091	1.1353004	0.2857143	0.503603	639	tags=23%, list=18%, signal=28%
NUCLEOTIDE PHOSPHORYLATION%GOBP%GO:0046939	21	0.3768123	1.1349559	0.27586207	0.50390583	832	tags=33%, list=23%, signal=43%
DNA-BINDING TRANSCRIPTION ACTIVATOR ACTIVITY, RNA POLYMERASE II-SPECIFIC%GOMF%GO:0001228	22	0.3651451	1.1343946	0.29245284	0.5047578	614	tags=27%, list=17%, signal=33%
SUMOYLATION OF DNA DAMAGE RESPONSE AND REPAIR PROTEINS%REACTOME DATABASE ID RELEASE 72%3108214	30	0.33775324	1.1343894	0.2741021	0.5042376	942	tags=33%, list=26%, signal=45%
GENE SILENCING BY RNA%GOBP%GO:0031047	16	0.39285415	1.1339649	0.29757085	0.5046672	603	tags=25%, list=17%, signal=30%
APOPTOTIC MITOCHONDRIAL CHANGES%GOBP%GO:0008637	28	0.3466191	1.1338137	0.28544775	0.50446725	367	tags=18%, list=10%, signal=20%
POSITIVE REGULATION OF CELL PROLIFERATION%GOBP%GO:0008284	170	0.24605146	1.1333624	0.21196581	0.5050098	707	tags=26%, list=20%, signal=31%
ENDOPEPTIDASE ACTIVITY%GOMF%GO:0004175	81	0.27508068	1.1333369	0.23743501	0.504541	202	tags=12%, list=6%, signal=13%
REGULATION OF MITOTIC CELL CYCLE%GOBP%GO:0007346	120	0.25938776	1.133196	0.22128378	0.5043397	339	tags=13%, list=9%, signal=14%
EYE DEVELOPMENT%GOBP%GO:0001654	32	0.3326486	1.1324786	0.28239846	0.5055105	496	tags=25%, list=14%, signal=29%
REGULATION OF TUBE SIZE%GOBP%GO:0035150	32	0.341093	1.1320996	0.3104126	0.50584364	137	tags=13%, list=4%, signal=13%
POSITIVE REGULATION OF PROTEIN LOCALIZATION TO NUCLEUS%GOBP%GO:1900182	34	0.33523613	1.1320025	0.2689394	0.50554335	294	tags=15%, list=8%, signal=16%
MITOTIC PROMETAPHASE%REACTOME DATABASE ID RELEASE 72%68877	62	0.29122964	1.131438	0.23646209	0.5063661	420	tags=15%, list=12%, signal=16%
NUCLEOSIDE MONOPHOSPHATE BIOSYNTHETIC PROCESS%GOBP%GO:0009124	53	0.2988528	1.131225	0.24723247	0.50634444	985	tags=38%, list=27%, signal=51%
MONOCARBOXYLIC ACID BIOSYNTHETIC PROCESS%GOBP%GO:0072330	56	0.29380947	1.130634	0.26459855	0.50715303	718	tags=30%, list=20%, signal=37%
DETOXIFICATION%GOBP%GO:0098754	19	0.38038242	1.1298901	0.29744527	0.5083417	73	tags=16%, list=2%, signal=16%
PROTON-EXPORTING ATPASE ACTIVITY%GOMF%GO:0036442	16	0.39947063	1.1296872	0.31939164	0.50824785	663	tags=25%, list=18%, signal=30%
POSITIVE REGULATION OF CELL COMMUNICATION%GOBP%GO:0010647	331	0.2284314	1.1296595	0.14570552	0.50778925	407	tags=14%, list=11%, signal=15%
S PHASE%REACTOME DATABASE ID RELEASE 72%69242	64	0.29083842	1.1292895	0.25457877	0.5081209	549	tags=22%, list=15%, signal=25%
REGULATION OF PROTEIN UBIQUITINATION%GOBP%GO:0031396	63	0.29222694	1.1287585	0.26296958	0.50882745	765	tags=33%, list=21%, signal=42%
RESPONSE TO NUTRIENT%GOBP%GO:0007584	18	0.38825414	1.1286638	0.32575756	0.5085208	770	tags=22%, list=21%, signal=28%
MRNA 5'-UTR BINDING%GOMF%GO:0048027	17	0.39900348	1.1281801	0.29352227	0.5091612	1331	tags=71%, list=37%, signal=111%
VISUAL SYSTEM DEVELOPMENT%GOBP%GO:0150063	32	0.3326486	1.1277766	0.26744187	0.5095403	496	tags=25%, list=14%, signal=29%
OXIDATIVE STRESS INDUCED SENESCENCE%REACTOME%R-HSA-2559580.4	20	0.3782941	1.1265695	0.29316548	0.5117958	709	tags=35%, list=20%, signal=43%
POSITIVE REGULATION OF PROTEIN METABOLIC PROCESS%GOBP%GO:0051247	381	0.22373801	1.1257718	0.14736842	0.51315457	603	tags=19%, list=17%, signal=20%
GLYCOLYTIC PROCESS%GOBP%GO:0006096	17	0.398246	1.1251141	0.29501915	0.5141434	832	tags=35%, list=23%, signal=46%
MITOTIC SPINDLE CHECKPOINT%REACTOME%R-HSA-69618.2	32	0.3329942	1.1246983	0.26607144	0.5145958	1018	tags=34%, list=28%, signal=47%
REGULATION OF MULTICELLULAR ORGANISMAL DEVELOPMENT%GOBP%GO:2000026	343	0.22479229	1.1235864	0.15592204	0.5166495	403	tags=14%, list=11%, signal=14%
PROTEIN MATURATION%GOBP%GO:0051604	70	0.28162438	1.1231645	0.26229507	0.51706845	751	tags=34%, list=21%, signal=42%
REGULATION OF SECRETION%GOBP%GO:0051046	183	0.24511158	1.1228031	0.21797004	0.5173245	411	tags=15%, list=11%, signal=16%
POSITIVE REGULATION OF LYMPHOCYTE ACTIVATION%GOBP%GO:0051251	58	0.29346728	1.1214143	0.26895306	0.5200941	441	tags=22%, list=12%, signal=25%
NEGATIVE REGULATION OF NEURON DEATH%GOBP%GO:1901215	60	0.28820124	1.1214107	0.27056673	0.51956826	561	tags=20%, list=16%, signal=23%
CATION TRANSMEMBRANE TRANSPORT%GOBP%GO:0098655	70	0.27977842	1.1213692	0.25645438	0.5191515	887	tags=33%, list=25%, signal=43%
SUMOYLATION OF UBIQUITINYLATION PROTEINS%REACTOME DATABASE ID RELEASE 72%3232142	23	0.36506552	1.1212329	0.27218935	0.5189518	942	tags=35%, list=26%, signal=47%
REGULATION OF COLD-INDUCED THERMOGENESIS%GOBP%GO:0120161	31	0.33119392	1.1211545	0.30501932	0.518594	192	tags=13%, list=5%, signal=14%
CELLULAR RESPONSE TO STRESS%GOBP%GO:0033554	358	0.22432414	1.1192945	0.16716868	0.5223923	455	tags=15%, list=13%, signal=15%
HEMATOPOIETIC OR LYMPHOID ORGAN DEVELOPMENT%GOBP%GO:0048534	147	0.24588412	1.118435	0.21639344	0.52391446	492	tags=18%, list=14%, signal=20%
REGULATION OF CATALYTIC ACTIVITY%GOBP%GO:0050790	420	0.22190078	1.1179076	0.16739447	0.52458274	606	tags=20%, list=17%, signal=21%
GOLGI-ASSOCIATED VESICLE MEMBRANE%GOCC%GO:0030660	33	0.3273327	1.1175702	0.3120438	0.5248176	429	tags=15%, list=12%, signal=17%
EXTRACELLULAR MATRIX%GOCC%GO:0031012	63	0.29002535	1.1171062	0.2632541	0.52535504	231	tags=16%, list=6%, signal=17%
DETECTION OF STIMULUS%GOBP%GO:0051606	20	0.37337717	1.116025	0.303719	0.5274322	561	tags=35%, list=16%, signal=41%
CELL GROWTH%GOBP%GO:0016049	21	0.36233214	1.1158586	0.30291262	0.52727133	345	tags=19%, list=10%, signal=21%
NEGATIVE REGULATION OF PEPTIDE SECRETION%GOBP%GO:0002792	27	0.3442455	1.115478	0.3207547	0.5276348	339	tags=22%, list=9%, signal=24%
CELLULAR MODIFIED AMINO ACID BIOSYNTHETIC PROCESS%GOBP%GO:0042398	15	0.4009016	1.1150099	0.30485436	0.52817976	1221	tags=67%, list=34%, signal=100%
METAL CLUSTER BINDING%GOMF%GO:0051540	27	0.34412792	1.114696	0.30726257	0.5283833	889	tags=37%, list=25%, signal=49%
AUTOPHAGOSOME%GOCC%GO:0005776	29	0.3356074	1.1140437	0.2911153	0.52937937	708	tags=31%, list=20%, signal=38%
ORGANOPHOSPHATE BIOSYNTHETIC PROCESS%GOBP%GO:0090407	156	0.24709198	1.1128771	0.21731749	0.5316405	985	tags=35%, list=27%, signal=46%
NEGATIVE REGULATION OF NITROGEN COMPOUND METABOLIC PROCESS%GOBP%GO:0051172	442	0.21779251	1.1124791	0.16051136	0.53203577	731	tags=23%, list=20%, signal=25%
CELL PROLIFERATION%GOBP%GO:0008283	112	0.25880566	1.1120373	0.23741007	0.5325135	323	tags=14%, list=9%, signal=15%
REPRODUCTION%GOBP%GO:0000003	181	0.24004479	1.1118507	0.2159091	0.53244406	561	tags=19%, list=16%, signal=22%
NEGATIVE REGULATION OF ENDOPEPTIDASE ACTIVITY%GOBP%GO:0010951	36	0.3166927	1.1117591	0.30410448	0.5321049	336	tags=19%, list=9%, signal=21%
APOPTOTIC SIGNALING PATHWAY%GOBP%GO:0097190	63	0.28910595	1.1116097	0.28705442	0.53192675	522	tags=19%, list=14%, signal=22%
AMPLIFICATION OF SIGNAL FROM UNATTACHED KINETOCHORES VIA A MAD2 INHIBITORY SIGNAL%REACTOME DATABASE ID RELEASE 72%141444	31	0.33843	1.1112163	0.30528376	0.5323037	1018	tags=35%, list=28%, signal=49%
POSITIVE REGULATION OF CELL MIGRATION%GOBP%GO:0030335	141	0.25112998	1.1105216	0.2440678	0.5334015	403	tags=16%, list=11%, signal=18%
UBIQUITIN-PROTEIN TRANSFERASE ACTIVITY%GOMF%GO:0004842	47	0.30731982	1.1103761	0.28411216	0.5332078	652	tags=28%, list=18%, signal=33%
REPRODUCTIVE PROCESS%GOBP%GO:0022414	181	0.24004479	1.1090435	0.23981191	0.5358425	561	tags=19%, list=16%, signal=22%
APICAL PLASMA MEMBRANE%GOCC%GO:0016324	65	0.28085354	1.1063596	0.29695886	0.54163724	317	tags=15%, list=9%, signal=17%
REGULATION OF MITOCHONDRIAL MEMBRANE PERMEABILITY%GOBP%GO:0046902	19	0.37425026	1.1061769	0.35477582	0.54151505	367	tags=21%, list=10%, signal=23%
DOUBLE-STRAND BREAK REPAIR%GOBP%GO:0006302	28	0.33487308	1.1058906	0.2875458	0.5416728	393	tags=25%, list=11%, signal=28%
PROTEIN HETERODIMERIZATION ACTIVITY%GOMF%GO:0046982	67	0.2801111	1.1056308	0.28648648	0.5418058	468	tags=18%, list=13%, signal=20%
PURINE NUCLEOSIDE TRIPHOSPHATE BIOSYNTHETIC PROCESS%GOBP%GO:0009145	39	0.31421703	1.1034672	0.3146718	0.5464474	894	tags=36%, list=25%, signal=47%
REGULATION OF TRANSMEMBRANE RECEPTOR PROTEIN SERINE/THREONINE KINASE SIGNALING PATHWAY%GOBP%GO:0090092	29	0.32582405	1.1033026	0.30228138	0.5462878	870	tags=34%, list=24%, signal=45%
ANTIVIRAL MECHANISM BY IFN-STIMULATED GENES%REACTOME%R-HSA-1169410.3	45	0.3027774	1.1022656	0.29422718	0.5482061	594	tags=22%, list=16%, signal=26%
POSITIVE REGULATION OF ENDOTHELIAL CELL MIGRATION%GOBP%GO:0010595	25	0.34393805	1.101906	0.32553607	0.54850805	192	tags=16%, list=5%, signal=17%
REGULATION OF CELL DEATH%GOBP%GO:0010941	427	0.21462458	1.1017164	0.21216618	0.54843384	818	tags=26%, list=23%, signal=30%
REGULATION OF APOPTOTIC PROCESS%GOBP%GO:0042981	380	0.21907715	1.1015528	0.21601209	0.54824084	441	tags=15%, list=12%, signal=15%
RESPONSE TO HYDROGEN PEROXIDE%GOBP%GO:0042542	35	0.32493702	1.1012492	0.32246378	0.5484056	60	tags=11%, list=2%, signal=12%
POSITIVE REGULATION OF INTERLEUKIN-8 PRODUCTION%GOBP%GO:0032757	17	0.38262755	1.101218	0.33463797	0.54794395	23	tags=12%, list=1%, signal=12%
NEGATIVE REGULATION OF INFLAMMATORY RESPONSE%GOBP%GO:0050728	29	0.33197856	1.1003381	0.33130082	0.54950774	574	tags=34%, list=16%, signal=41%
IRON-SULFUR CLUSTER BINDING%GOMF%GO:0051536	27	0.34412792	1.100087	0.30268198	0.5495543	889	tags=37%, list=25%, signal=49%
PURINE RIBONUCLEOSIDE MONOPHOSPHATE BIOSYNTHETIC PROCESS%GOBP%GO:0009168	50	0.29468518	1.1000832	0.2881041	0.5490186	985	tags=38%, list=27%, signal=52%
REGULATION OF POSTTRANSCRIPTIONAL GENE SILENCING%GOBP%GO:0060147	15	0.38411567	1.099313	0.30923694	0.55042523	581	tags=27%, list=16%, signal=32%
COFACTOR BIOSYNTHETIC PROCESS%GOBP%GO:0051188	79	0.27093497	1.0988317	0.28246754	0.55107886	128	tags=10%, list=4%, signal=10%
MONOCARBOXYLIC ACID TRANSPORT%GOBP%GO:0015718	21	0.36707392	1.0973474	0.3352381	0.5541517	445	tags=29%, list=12%, signal=32%
ALCOHOL BIOSYNTHETIC PROCESS%GOBP%GO:0046165	36	0.31640545	1.0971578	0.34082398	0.55405605	671	tags=36%, list=19%, signal=44%
DNA INTEGRITY CHECKPOINT%GOBP%GO:0031570	23	0.36063802	1.0968766	0.35892513	0.5541514	339	tags=17%, list=9%, signal=19%
PROTEIN PROCESSING%GOBP%GO:0016485	49	0.29687178	1.0961156	0.27962962	0.5554381	707	tags=37%, list=20%, signal=45%
REGULATION OF EPITHELIAL CELL APOPTOTIC PROCESS%GOBP%GO:1904035	15	0.38776094	1.0959364	0.33015266	0.5553036	137	tags=13%, list=4%, signal=14%
PURINE NUCLEOSIDE MONOPHOSPHATE BIOSYNTHETIC PROCESS%GOBP%GO:0009127	50	0.29468518	1.0957123	0.30540037	0.5552548	985	tags=38%, list=27%, signal=52%
TRANSFERASE ACTIVITY%GOMF%GO:0016740	424	0.21399975	1.0956786	0.20118344	0.55478466	579	tags=19%, list=16%, signal=20%
LEUKOCYTE CHEMOTAXIS%GOBP%GO:0030595	22	0.35403574	1.0954539	0.32575756	0.5547866	113	tags=14%, list=3%, signal=14%
REGULATION OF TP53 ACTIVITY%REACTOME%R-HSA-5633007.3	35	0.32337368	1.0953928	0.32495165	0.5543999	990	tags=40%, list=27%, signal=55%
REGULATION OF INTERLEUKIN-1 BETA PRODUCTION%GOBP%GO:0032651	22	0.35685626	1.0947498	0.33988214	0.55544496	483	tags=32%, list=13%, signal=37%
POSITIVE REGULATION OF SECRETION%GOBP%GO:0051047	116	0.25279233	1.0946808	0.28042328	0.5550829	444	tags=17%, list=12%, signal=19%
T CELL ACTIVATION%GOBP%GO:0042110	56	0.28743678	1.0945467	0.28598848	0.5548571	555	tags=25%, list=15%, signal=29%
REGULATION OF MYELOID CELL DIFFERENTIATION%GOBP%GO:0045637	50	0.2930318	1.0943738	0.3152174	0.5547293	220	tags=12%, list=6%, signal=13%
DNA-BINDING TRANSCRIPTION FACTOR ACTIVITY%GOMF%GO:0003700	54	0.2856502	1.0941869	0.30018082	0.5546345	752	tags=31%, list=21%, signal=39%
REGULATION OF CELL DIVISION%GOBP%GO:0051302	24	0.34408918	1.0937092	0.31418312	0.5552923	623	tags=29%, list=17%, signal=35%
NEGATIVE REGULATION OF PEPTIDASE ACTIVITY%GOBP%GO:0010466	47	0.29877204	1.0935115	0.29097605	0.55524886	441	tags=21%, list=12%, signal=24%
BRUSH BORDER%GOCC%GO:0005903	40	0.30341193	1.0930303	0.3148148	0.5558384	220	tags=13%, list=6%, signal=13%
MITOCHONDRIAL MATRIX%GOCC%GO:0005759	122	0.24740386	1.092095	0.28196722	0.557604	613	tags=25%, list=17%, signal=30%
GOLGI MEMBRANE%GOCC%GO:0000139	74	0.2676437	1.0915083	0.32258064	0.55846596	872	tags=31%, list=24%, signal=40%
REGULATION OF INTERLEUKIN-8 PRODUCTION%GOBP%GO:0032677	20	0.35307753	1.0903783	0.34307992	0.56070954	23	tags=10%, list=1%, signal=10%
NEGATIVE REGULATION OF GENE EXPRESSION%GOBP%GO:0010629	288	0.22289756	1.0902617	0.25117004	0.56043595	766	tags=23%, list=21%, signal=27%
METALLOPEPTIDASE ACTIVITY%GOMF%GO:0008237	39	0.30887318	1.0900944	0.31657356	0.56030583	199	tags=13%, list=6%, signal=13%
CELLULAR RESPONSE TO DRUG%GOBP%GO:0035690	63	0.2785251	1.0895883	0.31786942	0.5610175	327	tags=14%, list=9%, signal=15%
NUCLEOTIDE BIOSYNTHETIC PROCESS%GOBP%GO:0009165	94	0.26159832	1.0889384	0.302926	0.5620857	985	tags=35%, list=27%, signal=47%
TRANSCRIPTION REGULATOR ACTIVITY%GOMF%GO:0140110	139	0.2444542	1.0887153	0.2792642	0.5620893	766	tags=24%, list=21%, signal=30%
CELLULAR RESPONSE TO ORGANIC SUBSTANCE%GOBP%GO:0071310	404	0.21589264	1.0873686	0.22672673	0.56480396	718	tags=22%, list=20%, signal=25%
POSITIVE REGULATION OF STRESS-ACTIVATED MAPK CASCADE%GOBP%GO:0032874	28	0.3289656	1.0870427	0.3347548	0.56501377	401	tags=21%, list=11%, signal=24%
CHEMICAL HOMEOSTASIS%GOBP%GO:0048878	221	0.23124647	1.0868093	0.29357797	0.565026	562	tags=19%, list=16%, signal=22%
NEGATIVE REGULATION OF CELL GROWTH%GOBP%GO:0030308	26	0.34172797	1.0861217	0.35067436	0.5661658	525	tags=31%, list=15%, signal=36%
SINGLE FERTILIZATION%GOBP%GO:0007338	19	0.3626585	1.0855752	0.33530572	0.566993	340	tags=16%, list=9%, signal=17%
THE CITRIC ACID (TCA) CYCLE AND RESPIRATORY ELECTRON TRANSPORT%REACTOME%R-HSA-1428517.1	97	0.2532979	1.0850394	0.30017763	0.5677361	995	tags=44%, list=28%, signal=60%
PYRIDINE NUCLEOTIDE BIOSYNTHETIC PROCESS%GOBP%GO:0019363	22	0.3473848	1.0848899	0.3509434	0.5675526	905	tags=36%, list=25%, signal=48%
TRANSPORT OF RIBONUCLEOPROTEINS INTO THE HOST NUCLEUS%REACTOME DATABASE ID RELEASE 72%168271	23	0.34100765	1.084798	0.34311926	0.56723416	1454	tags=65%, list=40%, signal=109%
REGULATION OF DEVELOPMENTAL PROCESS%GOBP%GO:0050793	464	0.21232323	1.0845572	0.22672673	0.56728053	419	tags=14%, list=12%, signal=14%
NEGATIVE REGULATION OF CHROMATIN ORGANIZATION%GOBP%GO:1905268	19	0.36229536	1.0842824	0.34839925	0.56742126	938	tags=37%, list=26%, signal=50%
POSITIVE REGULATION OF CELLULAR COMPONENT MOVEMENT%GOBP%GO:0051272	148	0.24167827	1.083545	0.28907564	0.56873167	403	tags=16%, list=11%, signal=18%
PLASMA MEMBRANE REGION%GOCC%GO:0098590	209	0.22885367	1.0831088	0.24754098	0.5692766	479	tags=16%, list=13%, signal=18%
ACTIVATING TRANSCRIPTION FACTOR BINDING%GOMF%GO:0033613	15	0.38937593	1.083038	0.35433072	0.5689117	483	tags=27%, list=13%, signal=31%
NUCLEAR IMPORT OF REV PROTEIN%REACTOME%R-HSA-180746.1	25	0.34153146	1.0805233	0.3438114	0.5745606	1300	tags=48%, list=36%, signal=75%
REGULATION OF PROGRAMMED CELL DEATH%GOBP%GO:0043067	389	0.21336058	1.0802821	0.23584905	0.574629	441	tags=15%, list=12%, signal=15%
CELLULAR RESPONSE TO LIPID%GOBP%GO:0071396	87	0.2596909	1.0798647	0.31293705	0.57510823	390	tags=15%, list=11%, signal=16%
NUCLEOSIDE PHOSPHATE BIOSYNTHETIC PROCESS%GOBP%GO:1901293	95	0.2552269	1.0796942	0.30141845	0.57497615	985	tags=35%, list=27%, signal=47%
RIBONUCLEOTIDE BIOSYNTHETIC PROCESS%GOBP%GO:0009260	78	0.26510444	1.0788512	0.33156028	0.57651556	985	tags=36%, list=27%, signal=48%
MACROMOLECULE METHYLATION%GOBP%GO:0043414	42	0.30243436	1.077549	0.34119782	0.5790953	871	tags=29%, list=24%, signal=37%
RESPONSE TO DSRNA%GOBP%GO:0043331	23	0.34465495	1.0773087	0.356	0.5791303	411	tags=26%, list=11%, signal=29%
RESPONSE TO ANTIBIOTIC%GOBP%GO:0046677	58	0.2846658	1.0767435	0.32984293	0.57995445	211	tags=12%, list=6%, signal=13%
CYTOKINE SIGNALING IN IMMUNE SYSTEM%REACTOME%R-HSA-1280215.4	244	0.22432375	1.0753665	0.27751195	0.5828254	601	tags=18%, list=17%, signal=20%
NEGATIVE REGULATION OF PROTEIN MODIFICATION PROCESS%GOBP%GO:0031400	149	0.23678836	1.0751729	0.30769232	0.5827621	740	tags=26%, list=21%, signal=32%
EXTRINSIC APOPTOTIC SIGNALING PATHWAY%GOBP%GO:0097191	27	0.3314114	1.0751381	0.33587787	0.5822854	95	tags=11%, list=3%, signal=11%
TRANSCRIPTIONAL REGULATION BY SMALL RNAS%REACTOME%R-HSA-5578749.3	35	0.31157902	1.0746466	0.3559322	0.5829518	942	tags=31%, list=26%, signal=42%
TUBE MORPHOGENESIS%GOBP%GO:0035239	96	0.25678357	1.0742246	0.31918505	0.58345026	498	tags=20%, list=14%, signal=22%
POSITIVE REGULATION OF PEPTIDE SECRETION%GOBP%GO:0002793	81	0.26264465	1.073599	0.32088286	0.58442163	444	tags=19%, list=12%, signal=21%
COFACTOR BINDING%GOMF%GO:0048037	180	0.23220433	1.0731386	0.29526916	0.58504015	146	tags=8%, list=4%, signal=8%
SPINDLE POLE%GOCC%GO:0000922	33	0.31611463	1.0730969	0.34210527	0.58459765	623	tags=27%, list=17%, signal=33%
REGULATION OF GLUCOKINASE BY GLUCOKINASE REGULATORY PROTEIN%REACTOME DATABASE ID RELEASE 72%170822	21	0.35157412	1.0726852	0.34799236	0.58513093	942	tags=33%, list=26%, signal=45%
GENE SILENCING BY RNA%REACTOME%R-HSA-211000.2	38	0.29935104	1.0724859	0.33011582	0.58507216	942	tags=32%, list=26%, signal=42%
SPINDLE ASSEMBLY%GOBP%GO:0051225	19	0.3619055	1.0723741	0.35877863	0.584836	477	tags=26%, list=13%, signal=30%
NEP NS2 INTERACTS WITH THE CELLULAR EXPORT MACHINERY%REACTOME%R-HSA-168333.3	23	0.34605947	1.0722132	0.3513011	0.58470124	942	tags=30%, list=26%, signal=41%
NEGATIVE REGULATION OF CATALYTIC ACTIVITY%GOBP%GO:0043086	145	0.24221866	1.0719231	0.28668943	0.5848306	587	tags=21%, list=16%, signal=25%
MEMBRANE LIPID METABOLIC PROCESS%GOBP%GO:0006643	41	0.29984358	1.070643	0.35097003	0.5874873	668	tags=39%, list=19%, signal=47%
POSITIVE REGULATION OF PROTEIN KINASE ACTIVITY%GOBP%GO:0045860	85	0.2615909	1.0701753	0.32197616	0.5879844	222	tags=12%, list=6%, signal=12%
POSITIVE REGULATION OF CELL MOTILITY%GOBP%GO:2000147	145	0.2378562	1.0698922	0.31879196	0.58814704	403	tags=16%, list=11%, signal=17%
RESPONSE TO EXOGENOUS DSRNA%GOBP%GO:0043330	20	0.3579761	1.0698273	0.3752381	0.5877628	411	tags=30%, list=11%, signal=34%
UBIQUITIN-LIKE PROTEIN BINDING%GOMF%GO:0032182	33	0.31468412	1.0694364	0.3496377	0.5882376	102	tags=9%, list=3%, signal=9%
NICOTINAMIDE NUCLEOTIDE BIOSYNTHETIC PROCESS%GOBP%GO:0019359	22	0.3473848	1.067676	0.3752418	0.59210604	905	tags=36%, list=25%, signal=48%
FATTY ACID TRANSPORT%GOBP%GO:0015908	17	0.36805758	1.0675751	0.37354085	0.5918115	445	tags=29%, list=12%, signal=33%
ASTROCYTE DIFFERENTIATION%GOBP%GO:0048708	16	0.3764042	1.0661175	0.370229	0.5949849	183	tags=19%, list=5%, signal=20%
REV-MEDIATED NUCLEAR EXPORT OF HIV RNA%REACTOME%R-HSA-165054.2	25	0.33081338	1.0658362	0.35535714	0.5951747	1300	tags=44%, list=36%, signal=68%
MITOTIC NUCLEAR DIVISION%GOBP%GO:0140014	34	0.30553856	1.063936	0.3559322	0.59931856	169	tags=12%, list=5%, signal=12%
POSITIVE REGULATION OF MUSCLE CELL DIFFERENTIATION%GOBP%GO:0051149	19	0.35637695	1.0635582	0.38539553	0.59970933	524	tags=26%, list=15%, signal=31%
HEAT SHOCK PROTEIN BINDING%GOMF%GO:0031072	54	0.2748689	1.0626477	0.35576922	0.60146445	774	tags=26%, list=21%, signal=33%
POSITIVE REGULATION OF CELLULAR PROTEIN METABOLIC PROCESS%GOBP%GO:0032270	347	0.21205316	1.0618296	0.2925373	0.60301	603	tags=18%, list=17%, signal=20%
POSITIVE REGULATION OF MYELOID CELL DIFFERENTIATION%GOBP%GO:0045639	24	0.339887	1.0617949	0.35673624	0.6025395	116	tags=13%, list=3%, signal=13%
PIGMENTATION%GOBP%GO:0043473	24	0.33075488	1.0617076	0.3806104	0.6021991	298	tags=17%, list=8%, signal=18%
TOLL-LIKE RECEPTOR CASCADES%REACTOME DATABASE ID RELEASE 72%168898	60	0.27071854	1.0609977	0.34758365	0.6034413	170	tags=10%, list=5%, signal=10%
NEGATIVE REGULATION OF BIOSYNTHETIC PROCESS%GOBP%GO:0009890	248	0.218427	1.0608888	0.309375	0.6031604	731	tags=23%, list=20%, signal=27%
CELLULAR DIVALENT INORGANIC CATION HOMEOSTASIS%GOBP%GO:0072503	69	0.26561698	1.0602089	0.3504587	0.6042907	562	tags=25%, list=16%, signal=29%
PROTEIN KINASE C BINDING%GOMF%GO:0005080	23	0.34326878	1.06018	0.36614174	0.6038076	179	tags=13%, list=5%, signal=14%
LIPASE ACTIVITY%GOMF%GO:0016298	31	0.32577398	1.0594934	0.37037036	0.60492885	162	tags=13%, list=4%, signal=13%
REGULATION OF MAPK CASCADE%GOBP%GO:0043408	133	0.24354732	1.0589561	0.34067798	0.60569423	717	tags=25%, list=20%, signal=30%
COLLAGEN-CONTAINING EXTRACELLULAR MATRIX%GOCC%GO:0062023	60	0.27838776	1.058478	0.34742647	0.6063294	231	tags=15%, list=6%, signal=16%
NEGATIVE REGULATION OF ESTABLISHMENT OF PROTEIN LOCALIZATION%GOBP%GO:1904950	46	0.2854754	1.0578688	0.36504856	0.6073057	604	tags=28%, list=17%, signal=34%
GOLGI ORGANIZATION%GOBP%GO:0007030	46	0.2948837	1.0575665	0.37430167	0.6075365	596	tags=24%, list=17%, signal=28%
SKELETAL SYSTEM DEVELOPMENT%GOBP%GO:0001501	50	0.28393024	1.057428	0.38848922	0.60734195	605	tags=22%, list=17%, signal=26%
MESENCHYME DEVELOPMENT%GOBP%GO:0060485	21	0.35130683	1.0573463	0.34117648	0.60700864	114	tags=14%, list=3%, signal=15%
HALLMARK_HEME_METABOLISM%MSIGDB_C2%HALLMARK_HEME_METABOLISM	57	0.27403983	1.0572779	0.36880735	0.6066214	431	tags=18%, list=12%, signal=20%
CELL JUNCTION ASSEMBLY%GOBP%GO:0034329	33	0.30954397	1.0561541	0.3697318	0.6088531	450	tags=21%, list=12%, signal=24%
REGULATION OF GENE SILENCING BY RNA%GOBP%GO:0060966	15	0.38411567	1.0556922	0.40077072	0.6094783	581	tags=27%, list=16%, signal=32%
RESPONSE TO ENDOPLASMIC RETICULUM STRESS%GOBP%GO:0034976	72	0.26749232	1.0555999	0.37521514	0.6091551	981	tags=33%, list=27%, signal=45%
NEGATIVE REGULATION OF NEURON APOPTOTIC PROCESS%GOBP%GO:0043524	44	0.28703815	1.0554217	0.36065573	0.60903746	102	tags=9%, list=3%, signal=9%
GROWTH%GOBP%GO:0040007	61	0.27334395	1.0544645	0.3670412	0.61094	359	tags=16%, list=10%, signal=18%
REGULATION OF REGULATED SECRETORY PATHWAY%GOBP%GO:1903305	37	0.3057738	1.054193	0.36397058	0.6111057	574	tags=22%, list=16%, signal=25%
POSITIVE REGULATION OF PEPTIDASE ACTIVITY%GOBP%GO:0010952	62	0.27045524	1.0540828	0.3454861	0.6108279	483	tags=19%, list=13%, signal=22%
CELLULAR HOMEOSTASIS%GOBP%GO:0019725	192	0.22652675	1.0538778	0.31986532	0.6107575	595	tags=19%, list=16%, signal=21%
RNA BINDING%GOMF%GO:0003723	431	0.20724514	1.0538167	0.3103953	0.6103583	1017	tags=31%, list=28%, signal=38%
ANGIOGENESIS%GOBP%GO:0001525	53	0.2816388	1.0532906	0.38059703	0.61111766	498	tags=19%, list=14%, signal=22%
POSITIVE REGULATION OF HEMOPOIESIS%GOBP%GO:1903708	42	0.29170948	1.0529422	0.38007382	0.6114113	245	tags=14%, list=7%, signal=15%
PID_TELOMERASE_PATHWAY%MSIGDB_C2%PID_TELOMERASE_PATHWAY	20	0.34394002	1.0517701	0.39179105	0.61370677	151	tags=15%, list=4%, signal=16%
NEGATIVE REGULATION OF UBIQUITIN-DEPENDENT PROTEIN CATABOLIC PROCESS%GOBP%GO:2000059	23	0.34317747	1.051602	0.37950665	0.61358863	731	tags=35%, list=20%, signal=43%
INTERCALATED DISC%GOCC%GO:0014704	22	0.3409986	1.0508995	0.36206895	0.6148123	345	tags=18%, list=10%, signal=20%
ACTIVATION OF HOX GENES DURING DIFFERENTIATION%REACTOME DATABASE ID RELEASE 72%5619507	19	0.35198	1.0506821	0.38385826	0.6147831	709	tags=32%, list=20%, signal=39%
ORGANELLE FISSION%GOBP%GO:0048285	55	0.27625734	1.050434	0.3776596	0.61489755	522	tags=16%, list=14%, signal=19%
ANTIBIOTIC METABOLIC PROCESS%GOBP%GO:0016999	56	0.27248293	1.049481	0.35315984	0.61670077	99	tags=9%, list=3%, signal=9%
FATTY ACID BIOSYNTHETIC PROCESS%GOBP%GO:0006633	36	0.30186322	1.0493355	0.35404897	0.6164924	687	tags=33%, list=19%, signal=41%
REGULATION OF JAK-STAT CASCADE%GOBP%GO:0046425	15	0.37174085	1.0482283	0.3863179	0.61880994	37	tags=13%, list=1%, signal=13%
POSITIVE REGULATION OF TYPE I INTERFERON PRODUCTION%GOBP%GO:0032481	21	0.34810686	1.0476874	0.36692014	0.6196105	860	tags=48%, list=24%, signal=62%
RENAL SYSTEM DEVELOPMENT%GOBP%GO:0072001	29	0.32029876	1.0471356	0.38728324	0.62047124	727	tags=38%, list=20%, signal=47%
REGULATION OF CHROMOSOME ORGANIZATION%GOBP%GO:0033044	86	0.24857995	1.0470552	0.36764705	0.6201083	561	tags=16%, list=16%, signal=19%
COATED VESICLE%GOCC%GO:0030135	89	0.25156352	1.0461665	0.35785952	0.62181497	540	tags=19%, list=15%, signal=22%
MAINTENANCE OF LOCATION%GOBP%GO:0051235	62	0.27191836	1.0460644	0.38256228	0.62151635	361	tags=18%, list=10%, signal=19%
SENSORY ORGAN DEVELOPMENT%GOBP%GO:0007423	58	0.27140388	1.0459819	0.3483146	0.62116545	645	tags=24%, list=18%, signal=29%
TRANSCRIPTIONAL REPRESSOR COMPLEX%GOCC%GO:0017053	27	0.32646102	1.0457176	0.40874526	0.6212921	1267	tags=56%, list=35%, signal=85%
POSITIVE REGULATION OF DEPHOSPHORYLATION%GOBP%GO:0035306	17	0.35984713	1.0451413	0.40155944	0.6221167	579	tags=29%, list=16%, signal=35%
CELL CYCLE CHECKPOINTS%REACTOME%R-HSA-69620.2	96	0.24781181	1.0449767	0.38652483	0.6219922	592	tags=20%, list=16%, signal=23%
NEGATIVE REGULATION OF INTRACELLULAR TRANSPORT%GOBP%GO:0032387	21	0.34578398	1.0449235	0.39548022	0.6215713	703	tags=33%, list=19%, signal=41%
ADP METABOLIC PROCESS%GOBP%GO:0046031	22	0.33973894	1.0446997	0.39813083	0.6215875	832	tags=32%, list=23%, signal=41%
DEFECTIVE TPR MAY CONFER SUSCEPTIBILITY TOWARDS THYROID PAPILLARY CARCINOMA (TPC)%REACTOME DATABASE ID RELEASE 72%5619107	21	0.35157412	1.0442971	0.42277992	0.6220636	942	tags=33%, list=26%, signal=45%
CELL PROJECTION MEMBRANE%GOCC%GO:0031253	63	0.27512106	1.044146	0.37870854	0.6219008	411	tags=17%, list=11%, signal=19%
CHROMATIN BINDING%GOMF%GO:0003682	109	0.24406578	1.0436282	0.34829444	0.62261516	736	tags=23%, list=20%, signal=28%
CELL DEATH%GOBP%GO:0008219	231	0.21749392	1.0432283	0.35099337	0.6230223	647	tags=19%, list=18%, signal=22%
HALLMARK_PEROXISOME%MSIGDB_C2%HALLMARK_PEROXISOME	55	0.27666605	1.0429511	0.39772728	0.62316364	545	tags=27%, list=15%, signal=32%
DIVALENT INORGANIC CATION HOMEOSTASIS%GOBP%GO:0072507	70	0.2613362	1.042891	0.38782609	0.6227578	562	tags=24%, list=16%, signal=28%
REGULATION OF CATABOLIC PROCESS%GOBP%GO:0009894	262	0.21179008	1.0420773	0.3530303	0.62424546	617	tags=19%, list=17%, signal=21%
PHOSPHOLIPID METABOLIC PROCESS%GOBP%GO:0006644	85	0.25138336	1.0416749	0.39310345	0.6247634	678	tags=25%, list=19%, signal=30%
REGULATION OF STAT CASCADE%GOBP%GO:1904892	15	0.37174085	1.0406164	0.41580042	0.6268499	37	tags=13%, list=1%, signal=13%
POSITIVE REGULATION OF LEUKOCYTE DIFFERENTIATION%GOBP%GO:1902107	32	0.30912527	1.0398774	0.41154563	0.62818176	245	tags=16%, list=7%, signal=17%
NEGATIVE REGULATION OF APOPTOTIC PROCESS%GOBP%GO:0043066	232	0.21806209	1.0397968	0.35267174	0.6278401	643	tags=20%, list=18%, signal=23%
LIPID TRANSPORT%GOBP%GO:0006869	59	0.2749283	1.0395237	0.41048825	0.6280025	350	tags=17%, list=10%, signal=18%
POSITIVE REGULATION OF LEUKOCYTE CHEMOTAXIS%GOBP%GO:0002690	27	0.3223534	1.0394686	0.39130434	0.62760186	662	tags=30%, list=18%, signal=36%
ACTIVATION OF ANTERIOR HOX GENES IN HINDBRAIN DEVELOPMENT DURING EARLY EMBRYOGENESIS%REACTOME%R-HSA-5617472.2	19	0.35198	1.0392224	0.39341086	0.62769026	709	tags=32%, list=20%, signal=39%
PHAGOCYTOSIS%GOBP%GO:0006909	49	0.28231883	1.038967	0.37477478	0.6277906	436	tags=22%, list=12%, signal=25%
POSITIVE REGULATION OF LYMPHOCYTE DIFFERENTIATION%GOBP%GO:0045621	21	0.34113255	1.0355875	0.41420117	0.6357479	245	tags=19%, list=7%, signal=20%
CYTOKINE PRODUCTION%GOBP%GO:0001816	39	0.28720438	1.0354381	0.40272373	0.63558924	707	tags=31%, list=20%, signal=38%
CELLULAR RESPONSE TO OXYGEN-CONTAINING COMPOUND%GOBP%GO:1901701	211	0.22196892	1.0350271	0.3688394	0.63604325	337	tags=11%, list=9%, signal=12%
REGULATION OF TELOMERASE%PATHWAY INTERACTION DATABASE NCI-NATURE CURATED DATA%REGULATION OF TELOMERASE	20	0.34394002	1.033928	0.43055555	0.6382724	151	tags=15%, list=4%, signal=16%
APOPTOTIC PROCESS%GOBP%GO:0006915	216	0.21935305	1.0330372	0.37637794	0.6399823	647	tags=19%, list=18%, signal=22%
SUMOYLATION OF CHROMATIN ORGANIZATION PROTEINS%REACTOME DATABASE ID RELEASE 72%4551638	25	0.32471144	1.0327799	0.41666666	0.6400985	942	tags=32%, list=26%, signal=43%
NEGATIVE REGULATION OF PROGRAMMED CELL DEATH%GOBP%GO:0043069	241	0.21518826	1.0325419	0.37699682	0.64013016	677	tags=21%, list=19%, signal=24%
DNA RECOMBINATION%GOBP%GO:0006310	33	0.3051693	1.0324994	0.41333333	0.63969857	393	tags=21%, list=11%, signal=24%
BONE DEVELOPMENT%GOBP%GO:0060348	27	0.32357615	1.0322051	0.3977695	0.63985807	125	tags=11%, list=3%, signal=11%
REGULATION OF ENDOTHELIAL CELL MIGRATION%GOBP%GO:0010594	34	0.30576926	1.0316476	0.40648854	0.6406449	220	tags=15%, list=6%, signal=16%
RESPONSE TO HEAT%GOBP%GO:0009408	28	0.31557733	1.0311915	0.4082397	0.64117175	441	tags=14%, list=12%, signal=16%
FATTY ACYL-COA BIOSYNTHESIS%REACTOME%R-HSA-75105.6	15	0.36332065	1.0308846	0.40936863	0.64141923	917	tags=60%, list=25%, signal=80%
REGULATION OF CELLULAR COMPONENT MOVEMENT%GOBP%GO:0051270	227	0.21637562	1.0298101	0.3773292	0.643574	411	tags=15%, list=11%, signal=16%
REGULATION OF PROTEIN MODIFICATION PROCESS%GOBP%GO:0031399	370	0.20412995	1.0297847	0.39307228	0.64309376	345	tags=12%, list=10%, signal=12%
TRANSLATIONAL INITIATION%GOBP%GO:0006413	37	0.2986513	1.0293068	0.40357143	0.6437352	1372	tags=51%, list=38%, signal=82%
HCMV EARLY EVENTS%REACTOME DATABASE ID RELEASE 72%9609690	41	0.28783372	1.0287904	0.411985	0.64448106	681	tags=27%, list=19%, signal=33%
RESPONSE TO EXTRACELLULAR STIMULUS%GOBP%GO:0009991	73	0.25642267	1.0284526	0.41666666	0.64479035	621	tags=23%, list=17%, signal=28%
MYELOID CELL HOMEOSTASIS%GOBP%GO:0002262	38	0.29244423	1.0282768	0.42671615	0.6446305	948	tags=34%, list=26%, signal=46%
SECRETORY GRANULE MEMBRANE%GOCC%GO:0030667	24	0.32094774	1.0279613	0.42616823	0.6448839	30	tags=8%, list=1%, signal=8%
POSITIVE REGULATION OF LOCOMOTION%GOBP%GO:0040017	157	0.2253967	1.027411	0.39619377	0.6457129	403	tags=15%, list=11%, signal=16%
POSITIVE REGULATION OF COLD-INDUCED THERMOGENESIS%GOBP%GO:0120162	22	0.33781376	1.026876	0.42990655	0.6465228	62	tags=9%, list=2%, signal=9%
REGULATION OF CHEMOTAXIS%GOBP%GO:0050920	47	0.27989987	1.02605	0.4116608	0.6480903	521	tags=23%, list=14%, signal=27%
DOUBLE-STRANDED DNA BINDING%GOMF%GO:0003690	104	0.24215063	1.0259862	0.4047619	0.64770573	879	tags=33%, list=24%, signal=42%
CELLULAR CALCIUM ION HOMEOSTASIS%GOBP%GO:0006874	67	0.2609502	1.0258207	0.39506173	0.6475341	562	tags=24%, list=16%, signal=28%
TRANS-GOLGI NETWORK%GOCC%GO:0005802	75	0.25492832	1.0253832	0.3791209	0.6480695	338	tags=13%, list=9%, signal=14%
TRANSFERASE ACTIVITY, TRANSFERRING ONE-CARBON GROUPS%GOMF%GO:0016741	34	0.3023022	1.0251856	0.40151516	0.64796257	1188	tags=47%, list=33%, signal=70%
PROTEIN REFOLDING%GOBP%GO:0042026	16	0.3591497	1.0251764	0.40078586	0.64742905	1353	tags=63%, list=38%, signal=100%
CIRCADIAN RHYTHM%GOBP%GO:0007623	23	0.3297516	1.0243193	0.42115384	0.64910376	949	tags=39%, list=26%, signal=53%
RESPONSE TO NITROGEN COMPOUND%GOBP%GO:1901698	224	0.21642086	1.0241506	0.4016129	0.6489639	490	tags=17%, list=14%, signal=19%
NEGATIVE REGULATION OF TRANSLATION%GOBP%GO:0017148	38	0.2897935	1.0241151	0.4187867	0.64851904	1006	tags=34%, list=28%, signal=47%
PEPTIDYL-AMINO ACID MODIFICATION%GOBP%GO:0018193	162	0.22490712	1.0240448	0.3979764	0.64815986	832	tags=27%, list=23%, signal=34%
S-ADENOSYLMETHIONINE-DEPENDENT METHYLTRANSFERASE ACTIVITY%GOMF%GO:0008757	24	0.31176326	1.0234368	0.42293233	0.6491037	531	tags=21%, list=15%, signal=24%
NEGATIVE REGULATION OF CELLULAR BIOSYNTHETIC PROCESS%GOBP%GO:0031327	234	0.21306421	1.0233091	0.40836012	0.6489093	731	tags=23%, list=20%, signal=27%
PEROXIDASE ACTIVITY%GOMF%GO:0004601	17	0.35210416	1.0232397	0.40820312	0.6485411	1	tags=6%, list=0%, signal=6%
REGULATION OF MYELOID LEUKOCYTE DIFFERENTIATION%GOBP%GO:0002761	30	0.31134626	1.023079	0.41423357	0.6484171	220	tags=13%, list=6%, signal=14%
REGULATION OF SIGNALING RECEPTOR ACTIVITY%GOBP%GO:0010469	17	0.35498556	1.022606	0.4148728	0.649062	345	tags=18%, list=10%, signal=19%
NEGATIVE REGULATION OF CELL DEATH%GOBP%GO:0060548	270	0.20961525	1.022154	0.38043478	0.64958745	677	tags=20%, list=19%, signal=23%
NUCLEIC ACID METABOLIC PROCESS%GOBP%GO:0090304	465	0.19992122	1.0220081	0.4097117	0.64940494	896	tags=26%, list=25%, signal=30%
REGULATION OF PEPTIDE SECRETION%GOBP%GO:0002791	111	0.23789185	1.0217477	0.407279	0.6495058	444	tags=17%, list=12%, signal=19%
GLYCEROLIPID BIOSYNTHETIC PROCESS%GOBP%GO:0045017	37	0.29221478	1.0217204	0.4361314	0.6490473	728	tags=27%, list=20%, signal=34%
REGULATION OF CELL MIGRATION%GOBP%GO:0030334	203	0.21841566	1.0197982	0.4041868	0.65330195	411	tags=15%, list=11%, signal=16%
POSITIVE REGULATION OF BIOSYNTHETIC PROCESS%GOBP%GO:0009891	352	0.20272505	1.0185863	0.4051205	0.6558359	703	tags=20%, list=19%, signal=22%
RESPONSE TO AMINO ACID STARVATION%GOBP%GO:1990928	15	0.36448717	1.0185032	0.4081238	0.6554788	272	tags=20%, list=8%, signal=22%
PROGRAMMED CELL DEATH%GOBP%GO:0012501	224	0.21497984	1.0184468	0.39759037	0.6550683	647	tags=19%, list=18%, signal=21%
DISEASES OF GLYCOSYLATION%REACTOME%R-HSA-3781865.1	26	0.32237735	1.0164113	0.4497992	0.659669	755	tags=35%, list=21%, signal=43%
REGULATION OF CELLULAR RESPONSE TO OXIDATIVE STRESS%GOBP%GO:1900407	31	0.30455202	1.0162492	0.4391144	0.6595163	516	tags=19%, list=14%, signal=22%
POSITIVE REGULATION OF PROTEIN KINASE B SIGNALING%GOBP%GO:0051897	20	0.34419262	1.0162107	0.4428858	0.65905404	488	tags=25%, list=14%, signal=29%
CALCIUM ION BINDING%GOMF%GO:0005509	97	0.2419612	1.016105	0.41889483	0.65876716	363	tags=13%, list=10%, signal=15%
DNA REPAIR%REACTOME DATABASE ID RELEASE 72%73894	59	0.2637301	1.0159075	0.4039146	0.65872973	549	tags=20%, list=15%, signal=24%
SIGNALING BY PTK6%REACTOME DATABASE ID RELEASE 72%8848021	16	0.35609114	1.0154022	0.43159923	0.6594413	401	tags=25%, list=11%, signal=28%
M PHASE%REACTOME%R-HSA-68886.3	154	0.2256413	1.0153557	0.42301458	0.6589971	594	tags=17%, list=16%, signal=19%
POSITIVE REGULATION OF CELLULAR BIOSYNTHETIC PROCESS%GOBP%GO:0031328	340	0.204261	1.0151622	0.40182647	0.6589473	614	tags=17%, list=17%, signal=19%
GLIAL CELL DEVELOPMENT%GOBP%GO:0021782	19	0.3394804	1.0151533	0.43286574	0.65841377	113	tags=16%, list=3%, signal=16%
PEPTIDE HORMONE METABOLISM%REACTOME DATABASE ID RELEASE 72%2980736	26	0.31694257	1.0147868	0.42694497	0.6587961	702	tags=35%, list=19%, signal=43%
PHOSPHORIC DIESTER HYDROLASE ACTIVITY%GOMF%GO:0008081	22	0.3235092	1.0145143	0.43106797	0.6589337	323	tags=18%, list=9%, signal=20%
CONNECTIVE TISSUE DEVELOPMENT%GOBP%GO:0061448	16	0.36349	1.0127412	0.4319066	0.66288936	869	tags=44%, list=24%, signal=57%
UBIQUITIN-LIKE PROTEIN TRANSFERASE ACTIVITY%GOMF%GO:0019787	52	0.26987293	1.0124989	0.46582735	0.6629716	652	tags=25%, list=18%, signal=30%
CALCIUM ION HOMEOSTASIS%GOBP%GO:0055074	68	0.25660634	1.0121334	0.41889483	0.6633573	562	tags=24%, list=16%, signal=27%
POSITIVE REGULATION OF VIRAL GENOME REPLICATION%GOBP%GO:0045070	19	0.3366025	1.0119584	0.42376238	0.66322696	163	tags=11%, list=5%, signal=11%
REGULATION OF PURINE NUCLEOTIDE METABOLIC PROCESS%GOBP%GO:1900542	33	0.29680234	1.0116135	0.4519774	0.6635802	948	tags=39%, list=26%, signal=53%
REGULATION OF PROTEOLYSIS%GOBP%GO:0030162	192	0.21658535	1.0115342	0.42762062	0.6632322	782	tags=26%, list=22%, signal=31%
PROTEOLYSIS%GOBP%GO:0006508	258	0.20798299	1.0112715	0.41379312	0.66333205	260	tags=9%, list=7%, signal=9%
ADIPOGENESIS GENES%WIKIPATHWAYS_20200310%WP447%MUS MUSCULUS	20	0.33562303	1.0109855	0.41923076	0.6634821	548	tags=25%, list=15%, signal=29%
REGULATION OF ERBB SIGNALING PATHWAY%GOBP%GO:1901184	21	0.32677406	1.0095048	0.44660193	0.66668314	220	tags=14%, list=6%, signal=15%
NEGATIVE REGULATION OF TRANSCRIPTION, DNA-TEMPLATED%GOBP%GO:0045892	168	0.21881707	1.0094843	0.43108973	0.66619647	766	tags=24%, list=21%, signal=30%
REGULATION OF CIRCADIAN RHYTHM%GOBP%GO:0042752	23	0.32530802	1.0081816	0.43824703	0.6689308	339	tags=13%, list=9%, signal=14%
NEGATIVE REGULATION OF EPITHELIAL CELL PROLIFERATION%GOBP%GO:0050680	16	0.3552518	1.0078298	0.44980696	0.6693309	349	tags=25%, list=10%, signal=28%
CARBOHYDRATE BINDING%GOMF%GO:0030246	74	0.25171673	1.0069526	0.4446461	0.670977	322	tags=20%, list=9%, signal=22%
POSITIVE REGULATION OF PROTEIN SERINE/THREONINE KINASE ACTIVITY%GOBP%GO:0071902	58	0.260264	1.0067513	0.44299066	0.67092824	220	tags=10%, list=6%, signal=11%
INORGANIC CATION TRANSMEMBRANE TRANSPORTER ACTIVITY%GOMF%GO:0022890	85	0.2454295	1.006567	0.44741532	0.67080975	840	tags=32%, list=23%, signal=40%
POSITIVE REGULATION OF STRESS-ACTIVATED PROTEIN KINASE SIGNALING CASCADE%GOBP%GO:0070304	29	0.30792972	1.0064597	0.45454547	0.67053056	401	tags=21%, list=11%, signal=23%
INTERACTIONS OF VPR WITH HOST CELLULAR PROTEINS%REACTOME%R-HSA-176033.2	27	0.3093289	1.0047333	0.44045368	0.6743204	1481	tags=59%, list=41%, signal=100%
NEGATIVE REGULATION OF MAPK CASCADE%GOBP%GO:0043409	39	0.2819718	1.0036607	0.44402277	0.67640257	579	tags=26%, list=16%, signal=30%
POSITIVE REGULATION OF BINDING%GOBP%GO:0051099	59	0.2610291	1.0024996	0.45886654	0.6787432	581	tags=19%, list=16%, signal=22%
SIGNALING BY NON-RECEPTOR TYROSINE KINASES%REACTOME DATABASE ID RELEASE 72%9006927	16	0.35609114	1.0022728	0.43907562	0.6787934	401	tags=25%, list=11%, signal=28%
MICROTUBULE ORGANIZING CENTER PART%GOCC%GO:0044450	28	0.30246264	1.0007294	0.46927375	0.6822002	165	tags=11%, list=5%, signal=11%
NEGATIVE REGULATION OF NUCLEOBASE-CONTAINING COMPOUND METABOLIC PROCESS%GOBP%GO:0045934	231	0.21046968	1.000712	0.45056728	0.68168163	871	tags=27%, list=24%, signal=34%
TRANSFERASE ACTIVITY, TRANSFERRING ACYL GROUPS OTHER THAN AMINO-ACYL GROUPS%GOMF%GO:0016747	60	0.25973338	1.0006211	0.45470694	0.68134445	412	tags=18%, list=11%, signal=20%
NEGATIVE REGULATION OF CELLULAR MACROMOLECULE BIOSYNTHETIC PROCESS%GOBP%GO:2000113	211	0.21381444	1.0005269	0.46829268	0.6810268	869	tags=27%, list=24%, signal=34%
CELL CYCLE%GOBP%GO:0007049	247	0.20774725	1.0005156	0.44878048	0.68050605	599	tags=17%, list=17%, signal=19%
REGULATION OF LEUKOCYTE CHEMOTAXIS%GOBP%GO:0002688	33	0.29373705	0.99875987	0.46703297	0.6843996	662	tags=27%, list=18%, signal=33%
PROTEIN TETRAMERIZATION%GOBP%GO:0051262	28	0.30610326	0.9987395	0.44464946	0.6838962	128	tags=14%, list=4%, signal=15%
RESPONSE TO ABIOTIC STIMULUS%GOBP%GO:0009628	178	0.21778667	0.99867046	0.47058824	0.6835078	367	tags=13%, list=10%, signal=14%
TISSUE REMODELING%GOBP%GO:0048771	25	0.31779182	0.99839985	0.45213848	0.6836191	153	tags=16%, list=4%, signal=17%
CALCIUM ION TRANSMEMBRANE TRANSPORTER ACTIVITY%GOMF%GO:0015085	19	0.33915162	0.99818957	0.45617172	0.68358654	440	tags=21%, list=12%, signal=24%
SIGNALING BY TGF-BETA FAMILY MEMBERS%REACTOME DATABASE ID RELEASE 72%9006936	21	0.31953463	0.99817705	0.44400784	0.68306553	483	tags=19%, list=13%, signal=22%
TRANSCRIPTION COREGULATOR ACTIVITY%GOMF%GO:0003712	87	0.2426297	0.99735826	0.46459413	0.6845449	541	tags=16%, list=15%, signal=18%
VPR-MEDIATED NUCLEAR IMPORT OF PICS%REACTOME%R-HSA-180910.2	25	0.31678987	0.99723583	0.46309963	0.68430454	1454	tags=60%, list=40%, signal=100%
CELLULAR RESPONSE TO TRANSFORMING GROWTH FACTOR BETA STIMULUS%GOBP%GO:0071560	19	0.32820472	0.996785	0.4408163	0.68488157	483	tags=32%, list=13%, signal=36%
POSITIVE REGULATION OF CATALYTIC ACTIVITY%GOBP%GO:0043085	268	0.20430544	0.99669814	0.45585874	0.6845252	488	tags=15%, list=14%, signal=16%
PYRIMIDINE-CONTAINING COMPOUND METABOLIC PROCESS%GOBP%GO:0072527	22	0.32506058	0.9963555	0.4547325	0.684839	382	tags=18%, list=11%, signal=20%
IL4-MEDIATED SIGNALING EVENTS%PATHWAY INTERACTION DATABASE NCI-NATURE CURATED DATA%IL4-MEDIATED SIGNALING EVENTS	17	0.34788734	0.9957343	0.45930234	0.68587244	37	tags=6%, list=1%, signal=6%
NEGATIVE REGULATION OF TRANSPORT%GOBP%GO:0051051	123	0.22874577	0.99552333	0.46206897	0.6858706	339	tags=15%, list=9%, signal=16%
NUCLEAR ENVELOPE (NE) REASSEMBLY%REACTOME%R-HSA-2995410.3	45	0.27225992	0.99545074	0.46593	0.68548983	1012	tags=33%, list=28%, signal=46%
RESPONSE TO NUTRIENT LEVELS%GOBP%GO:0031667	67	0.24946162	0.99523824	0.4670139	0.6854536	621	tags=22%, list=17%, signal=27%
CELLULAR RESPONSE TO CYTOKINE STIMULUS%GOBP%GO:0071345	176	0.21751863	0.9950122	0.4570957	0.6854408	718	tags=24%, list=20%, signal=28%
RESPONSE TO IONIZING RADIATION%GOBP%GO:0010212	23	0.32389602	0.99432796	0.46796116	0.6865744	339	tags=22%, list=9%, signal=24%
MAINTENANCE OF PROTEIN LOCATION IN CELL%GOBP%GO:0032507	33	0.2990632	0.9933409	0.45544556	0.6885206	361	tags=21%, list=10%, signal=23%
FERTILIZATION%GOBP%GO:0009566	25	0.3113967	0.9927518	0.45858586	0.6894773	534	tags=20%, list=15%, signal=23%
CELLULAR SENESCENCE%REACTOME DATABASE ID RELEASE 72%2559583	40	0.28152204	0.9926292	0.43126178	0.68923193	724	tags=28%, list=20%, signal=34%
NUCLEAR CHROMATIN%GOCC%GO:0000790	81	0.24299675	0.99231803	0.4631579	0.6894686	1140	tags=40%, list=32%, signal=56%
REGULATION OF APOPTOTIC SIGNALING PATHWAY%GOBP%GO:2001233	120	0.2292307	0.9918837	0.4777975	0.69000345	818	tags=28%, list=23%, signal=34%
NEGATIVE REGULATION OF APOPTOTIC SIGNALING PATHWAY%GOBP%GO:2001234	69	0.24909616	0.99188125	0.45539033	0.68945664	454	tags=14%, list=13%, signal=16%
PURINE RIBONUCLEOTIDE BIOSYNTHETIC PROCESS%GOBP%GO:0009152	73	0.24712761	0.9889362	0.48681897	0.696402	985	tags=34%, list=27%, signal=46%
REGULATION OF PROTEIN LOCALIZATION TO NUCLEUS%GOBP%GO:1900180	48	0.2685274	0.9888363	0.46499103	0.69611865	481	tags=15%, list=13%, signal=17%
NEUTRAL LIPID METABOLIC PROCESS%GOBP%GO:0006638	25	0.30697775	0.98872995	0.46718147	0.6958286	444	tags=28%, list=12%, signal=32%
POSITIVE REGULATION OF EPITHELIAL CELL MIGRATION%GOBP%GO:0010634	39	0.27574795	0.9886458	0.46796116	0.6954907	380	tags=18%, list=11%, signal=20%
POSITIVE REGULATION OF AXONOGENESIS%GOBP%GO:0050772	23	0.32073435	0.98851365	0.48176584	0.695287	262	tags=13%, list=7%, signal=14%
PROTEIN FOLDING%GOBP%GO:0006457	81	0.24653156	0.98796725	0.46724138	0.69615656	1000	tags=27%, list=28%, signal=37%
ERYTHROCYTE HOMEOSTASIS%GOBP%GO:0034101	30	0.29838353	0.98794025	0.46139705	0.6956625	948	tags=37%, list=26%, signal=49%
RIBOSE PHOSPHATE BIOSYNTHETIC PROCESS%GOBP%GO:0046390	82	0.23811404	0.98781824	0.45826235	0.6953991	985	tags=34%, list=27%, signal=46%
POSITIVE REGULATION OF TRANSFERASE ACTIVITY%GOBP%GO:0051347	126	0.22279565	0.9876492	0.4528302	0.6952728	272	tags=12%, list=8%, signal=12%
MITOCHONDRIAL GENE EXPRESSION%GOBP%GO:0140053	30	0.2997039	0.9871843	0.4832347	0.69587415	846	tags=30%, list=23%, signal=39%
MATURATION OF 5.8S RRNA%GOBP%GO:0000460	17	0.3446005	0.98628557	0.45102042	0.6975461	660	tags=29%, list=18%, signal=36%
NEGATIVE REGULATION OF SIGNAL TRANSDUCTION%GOBP%GO:0009968	220	0.20667171	0.9862713	0.4816	0.6970267	639	tags=19%, list=18%, signal=22%
MITOTIC SPINDLE%GOCC%GO:0072686	36	0.28805447	0.98545647	0.4491363	0.6985242	480	tags=22%, list=13%, signal=25%
OXIDOREDUCTASE ACTIVITY, ACTING ON PEROXIDE AS ACCEPTOR%GOMF%GO:0016684	18	0.3346363	0.98476684	0.47428572	0.69967395	1	tags=6%, list=0%, signal=6%
PURINE NUCLEOTIDE BIOSYNTHETIC PROCESS%GOBP%GO:0006164	77	0.24333274	0.9840205	0.4939551	0.70095366	985	tags=34%, list=27%, signal=45%
SUMOYLATION OF SUMOYLATION PROTEINS%REACTOME DATABASE ID RELEASE 72%4085377	22	0.3198292	0.98329926	0.46401516	0.70224553	942	tags=32%, list=26%, signal=43%
MACROAUTOPHAGY%GOBP%GO:0016236	40	0.2735422	0.98328716	0.46994534	0.7017171	532	tags=23%, list=15%, signal=26%
IRE1ALPHA ACTIVATES CHAPERONES%REACTOME DATABASE ID RELEASE 72%381070	22	0.3137802	0.9829461	0.46224678	0.7020033	773	tags=32%, list=21%, signal=40%
DISORDERS OF TRANSMEMBRANE TRANSPORTERS%REACTOME DATABASE ID RELEASE 72%5619115	79	0.24041207	0.9829384	0.47912887	0.70146984	717	tags=22%, list=20%, signal=26%
POSITIVE REGULATION OF CELL DIFFERENTIATION%GOBP%GO:0045597	203	0.20859043	0.98172563	0.48844886	0.70398426	362	tags=12%, list=10%, signal=13%
NEGATIVE REGULATION OF RESPONSE TO DNA DAMAGE STIMULUS%GOBP%GO:2001021	15	0.3612098	0.9816157	0.4923077	0.70371056	794	tags=47%, list=22%, signal=60%
REGULATION OF RESPONSE TO OXIDATIVE STRESS%GOBP%GO:1902882	32	0.29567403	0.9802863	0.48289737	0.7064727	516	tags=19%, list=14%, signal=22%
RESPONSE TO ENDOGENOUS STIMULUS%GOBP%GO:0009719	222	0.20572263	0.97897315	0.51892745	0.7092718	490	tags=17%, list=14%, signal=19%
TRANSFERASE ACTIVITY, TRANSFERRING ACYL GROUPS%GOMF%GO:0016746	68	0.24783537	0.9779634	0.4948097	0.7113159	853	tags=31%, list=24%, signal=40%
BLASTOCYST DEVELOPMENT%GOBP%GO:0001824	34	0.2848906	0.9777573	0.47683397	0.7112914	1180	tags=44%, list=33%, signal=65%
REGULATION OF TELOMERE MAINTENANCE VIA TELOMERASE%GOBP%GO:0032210	18	0.3359547	0.97714925	0.48262548	0.7122449	391	tags=17%, list=11%, signal=19%
REGULATION OF FAT CELL DIFFERENTIATION%GOBP%GO:0045598	24	0.31148323	0.9767101	0.50098234	0.71279347	483	tags=25%, list=13%, signal=29%
PEPTIDYL-SERINE MODIFICATION%GOBP%GO:0018209	48	0.26404664	0.9751443	0.51499116	0.7160953	170	tags=13%, list=5%, signal=13%
RESPONSE TO TRANSFORMING GROWTH FACTOR BETA%GOBP%GO:0071559	19	0.32820472	0.97495085	0.48828125	0.71600485	483	tags=32%, list=13%, signal=36%
MAINTENANCE OF LOCATION IN CELL%GOBP%GO:0051651	37	0.28114066	0.9741929	0.4822064	0.7173668	361	tags=22%, list=10%, signal=24%
REGULATION OF TRANSCRIPTION BY RNA POLYMERASE II%GOBP%GO:0006357	271	0.19987589	0.97257626	0.52895147	0.72087616	498	tags=14%, list=14%, signal=15%
REGULATION OF LEUKOCYTE APOPTOTIC PROCESS%GOBP%GO:2000106	21	0.32025066	0.9724922	0.49816176	0.7205221	408	tags=24%, list=11%, signal=27%
REGULATION OF WNT SIGNALING PATHWAY%GOBP%GO:0030111	45	0.2638724	0.97174144	0.5	0.7219131	674	tags=24%, list=19%, signal=30%
HOMEOSTATIC PROCESS%GOBP%GO:0042592	343	0.19642211	0.97155637	0.5529595	0.72183067	562	tags=17%, list=16%, signal=18%
LONG-CHAIN FATTY ACID METABOLIC PROCESS%GOBP%GO:0001676	27	0.29976258	0.9711172	0.496063	0.7224407	304	tags=19%, list=8%, signal=20%
SEALING OF THE NUCLEAR ENVELOPE (NE) BY ESCRT-III%REACTOME%R-HSA-9668328.1	16	0.33990225	0.9710116	0.5106383	0.7221474	1012	tags=50%, list=28%, signal=69%
REGULATION OF GRANULOCYTE CHEMOTAXIS%GOBP%GO:0071622	16	0.3355807	0.97077864	0.4751491	0.72215617	0	tags=6%, list=0%, signal=6%
POSITIVE REGULATION OF LYMPHOCYTE PROLIFERATION%GOBP%GO:0050671	24	0.30262887	0.96948785	0.4883721	0.72485226	782	tags=42%, list=22%, signal=53%
LEUKOCYTE MEDIATED IMMUNITY%GOBP%GO:0002443	40	0.27611834	0.96818066	0.5213358	0.72762513	465	tags=23%, list=13%, signal=26%
SIGNALING BY TGF-BETA RECEPTOR COMPLEX%REACTOME%R-HSA-170834.1	20	0.32413492	0.96782416	0.5049505	0.7279524	483	tags=20%, list=13%, signal=23%
REGULATION OF RELEASE OF CYTOCHROME C FROM MITOCHONDRIA%GOBP%GO:0090199	16	0.34323034	0.9676645	0.48094374	0.727782	940	tags=44%, list=26%, signal=59%
PIGMENT METABOLIC PROCESS%GOBP%GO:0042440	22	0.31419486	0.96765053	0.496994	0.72724766	605	tags=27%, list=17%, signal=33%
NEGATIVE REGULATION OF MOLECULAR FUNCTION%GOBP%GO:0044092	210	0.2048301	0.9667501	0.5409836	0.7289852	636	tags=20%, list=18%, signal=23%
IN UTERO EMBRYONIC DEVELOPMENT%GOBP%GO:0001701	95	0.23229672	0.96662444	0.5201401	0.728757	884	tags=28%, list=25%, signal=37%
NEGATIVE REGULATION OF SIGNALING%GOBP%GO:0023057	237	0.20122549	0.9663699	0.55503875	0.72885114	639	tags=19%, list=18%, signal=22%
SPHINGOLIPID METABOLIC PROCESS%GOBP%GO:0006665	33	0.2828008	0.96591043	0.50447226	0.72944087	668	tags=39%, list=19%, signal=48%
REGULATION OF BODY FLUID LEVELS%GOBP%GO:0050878	67	0.24385317	0.96574736	0.532197	0.7292866	286	tags=15%, list=8%, signal=16%
NEGATIVE REGULATION OF PROTEIN PHOSPHORYLATION%GOBP%GO:0001933	95	0.23026505	0.96563166	0.52513	0.72899246	740	tags=26%, list=21%, signal=32%
NEGATIVE REGULATION OF RESPONSE TO ENDOPLASMIC RETICULUM STRESS%GOBP%GO:1903573	19	0.32436702	0.9653759	0.51004016	0.72910273	864	tags=37%, list=24%, signal=48%
CELL CYCLE PROCESS%GOBP%GO:0022402	154	0.21373107	0.96499914	0.5408805	0.72950745	483	tags=16%, list=13%, signal=17%
ACYLGLYCEROL METABOLIC PROCESS%GOBP%GO:0006639	25	0.30697775	0.96370864	0.5201535	0.73215026	444	tags=28%, list=12%, signal=32%
PROTEIN C-TERMINUS BINDING%GOMF%GO:0008022	71	0.24081379	0.9635856	0.4991119	0.7319087	189	tags=10%, list=5%, signal=10%
REGULATION OF LIPID LOCALIZATION%GOBP%GO:1905952	35	0.27773926	0.96333146	0.53801167	0.731994	444	tags=17%, list=12%, signal=19%
REGULATION OF MUSCLE CELL DIFFERENTIATION%GOBP%GO:0051147	31	0.2882611	0.9630913	0.509542	0.7320599	356	tags=16%, list=10%, signal=18%
GOLGI VESICLE TRANSPORT%GOBP%GO:0048193	121	0.2223011	0.96278787	0.52487135	0.73228186	773	tags=23%, list=21%, signal=28%
ANIMAL ORGAN DEVELOPMENT%GOBP%GO:0048513	459	0.18818381	0.96113414	0.6057402	0.7358795	677	tags=20%, list=19%, signal=21%
GLUCOSE METABOLISM%REACTOME DATABASE ID RELEASE 72%70326	55	0.25144395	0.96035045	0.5213523	0.73735166	942	tags=31%, list=26%, signal=41%
ATPASE COMPLEX%GOCC%GO:1904949	30	0.2871454	0.96022356	0.5114504	0.73710734	1303	tags=53%, list=36%, signal=83%
REGULATION OF LIPID BIOSYNTHETIC PROCESS%GOBP%GO:0046890	41	0.269185	0.9593144	0.5330739	0.73882264	701	tags=37%, list=19%, signal=45%
NEGATIVE REGULATION OF CELL COMMUNICATION%GOBP%GO:0010648	237	0.20122549	0.95911974	0.56240124	0.73878366	639	tags=19%, list=18%, signal=22%
RHYTHMIC PROCESS%GOBP%GO:0048511	50	0.25564975	0.9585122	0.53831774	0.7397493	703	tags=22%, list=19%, signal=27%
LEADING EDGE MEMBRANE%GOCC%GO:0031256	31	0.28560326	0.95821327	0.51789075	0.7399393	479	tags=23%, list=13%, signal=26%
NEGATIVE REGULATION OF EXTRINSIC APOPTOTIC SIGNALING PATHWAY%GOBP%GO:2001237	25	0.30017543	0.956925	0.5182482	0.74265283	137	tags=8%, list=4%, signal=8%
POSITIVE REGULATION OF MONONUCLEAR CELL PROLIFERATION%GOBP%GO:0032946	24	0.30262887	0.9566789	0.5478424	0.742734	782	tags=42%, list=22%, signal=53%
REGULATION OF GLUCOSE TRANSMEMBRANE TRANSPORT%GOBP%GO:0010827	22	0.3141667	0.9566313	0.52929294	0.7422934	222	tags=18%, list=6%, signal=19%
METHYLTRANSFERASE ACTIVITY%GOMF%GO:0008168	30	0.28842187	0.9564236	0.5162524	0.74223465	1188	tags=47%, list=33%, signal=69%
NEGATIVE REGULATION OF RNA BIOSYNTHETIC PROCESS%GOBP%GO:1902679	171	0.20786895	0.95633054	0.5642738	0.74189913	731	tags=23%, list=20%, signal=27%
BASOLATERAL PLASMA MEMBRANE%GOCC%GO:0016323	49	0.2596353	0.95456606	0.54389316	0.7457573	317	tags=16%, list=9%, signal=18%
POST-TRANSLATIONAL PROTEIN MODIFICATION%REACTOME%R-HSA-597592.7	395	0.18777718	0.95368344	0.59402984	0.7473081	594	tags=16%, list=16%, signal=18%
NEGATIVE REGULATION OF NUCLEIC ACID-TEMPLATED TRANSCRIPTION%GOBP%GO:1903507	171	0.20786895	0.9533841	0.5692821	0.74748665	731	tags=23%, list=20%, signal=27%
UBIQUITIN-LIKE PROTEIN LIGASE BINDING%GOMF%GO:0044389	116	0.22300711	0.95288736	0.5522648	0.74824136	731	tags=22%, list=20%, signal=27%
SECOND-MESSENGER-MEDIATED SIGNALING%GOBP%GO:0019932	29	0.294093	0.9526843	0.5458248	0.7481984	548	tags=21%, list=15%, signal=24%
NEGATIVE REGULATION OF PROTEIN TRANSPORT%GOBP%GO:0051224	43	0.26552823	0.9524416	0.51891893	0.7482402	339	tags=19%, list=9%, signal=20%
PYRIMIDINE NUCLEOTIDE METABOLIC PROCESS%GOBP%GO:0006220	16	0.3363759	0.95188177	0.53	0.7490484	382	tags=19%, list=11%, signal=21%
CLUSTER OF ACTIN-BASED CELL PROJECTIONS%GOCC%GO:0098862	49	0.25370693	0.9512718	0.5397412	0.7500451	220	tags=10%, list=6%, signal=11%
NEGATIVE REGULATION OF CYSTEINE-TYPE ENDOPEPTIDASE ACTIVITY%GOBP%GO:2000117	27	0.29091668	0.95115507	0.5426357	0.7497577	108	tags=11%, list=3%, signal=11%
REGULATION OF SECRETION BY CELL%GOBP%GO:1903530	170	0.2071547	0.95101845	0.5888502	0.7495229	411	tags=14%, list=11%, signal=15%
RESPONSE OF MTB TO PHAGOCYTOSIS%REACTOME%R-HSA-9637690.1	15	0.33599463	0.9502846	0.5406977	0.7508309	202	tags=13%, list=6%, signal=14%
MAINTENANCE OF PROTEIN LOCATION%GOBP%GO:0045185	44	0.2603046	0.950228	0.5307971	0.75039274	361	tags=18%, list=10%, signal=20%
REGULATION OF EPITHELIAL CELL MIGRATION%GOBP%GO:0010632	53	0.2539358	0.9500201	0.5681416	0.7503439	380	tags=17%, list=11%, signal=19%
LIPID LOCALIZATION%GOBP%GO:0010876	68	0.24037908	0.9494443	0.5559503	0.7511707	455	tags=18%, list=13%, signal=20%
CHAPERONE COMPLEX%GOCC%GO:0101031	15	0.33685973	0.9493256	0.5319549	0.7508702	2396	tags=100%, list=66%, signal=297%
ADP BINDING%GOMF%GO:0043531	28	0.29478744	0.94873565	0.541744	0.7518055	270	tags=14%, list=7%, signal=15%
DRUG METABOLIC PROCESS%GOBP%GO:0017144	198	0.20253369	0.9483203	0.5879479	0.7522855	128	tags=7%, list=4%, signal=6%
HYDROLASE ACTIVITY, ACTING ON CARBON-NITROGEN (BUT NOT PEPTIDE) BONDS%GOMF%GO:0016810	27	0.29323345	0.9471884	0.5189394	0.7546652	382	tags=19%, list=11%, signal=21%
PROTEIN KINASE COMPLEX%GOCC%GO:1902911	18	0.31998366	0.94661	0.5249538	0.7555853	477	tags=28%, list=13%, signal=32%
POSITIVE REGULATION OF KINASE ACTIVITY%GOBP%GO:0033674	99	0.22308879	0.94635797	0.55517244	0.75564027	272	tags=11%, list=8%, signal=12%
PROTEIN HOMOOLIGOMERIZATION%GOBP%GO:0051260	43	0.26445308	0.9461817	0.5126706	0.7554748	225	tags=12%, list=6%, signal=12%
POSITIVE REGULATION OF ENDOCYTOSIS%GOBP%GO:0045807	64	0.24054466	0.9459473	0.52901024	0.75547713	782	tags=25%, list=22%, signal=31%
RESPONSE TO HORMONE%GOBP%GO:0009725	123	0.21579465	0.945654	0.57482994	0.7556531	431	tags=14%, list=12%, signal=15%
IL-1 SIGNALING PATHWAY%WIKIPATHWAYS_20200310%WP37%MUS MUSCULUS	15	0.3426308	0.94557303	0.5205479	0.755283	67	tags=13%, list=2%, signal=14%
REGULATION OF EXOCYTOSIS%GOBP%GO:0017157	66	0.23831631	0.9444828	0.5353902	0.7574032	617	tags=20%, list=17%, signal=23%
REGULATION OF TRANSFERASE ACTIVITY%GOBP%GO:0051338	193	0.2009612	0.94442165	0.61736333	0.7569903	587	tags=19%, list=16%, signal=22%
REGULATION OF TRANSFORMING GROWTH FACTOR BETA RECEPTOR SIGNALING PATHWAY%GOBP%GO:0017015	17	0.3229998	0.9441294	0.5540541	0.7571847	677	tags=29%, list=19%, signal=36%
ACETYLTRANSFERASE ACTIVITY%GOMF%GO:0016407	29	0.2871753	0.94409263	0.5363985	0.7567216	54	tags=7%, list=1%, signal=7%
RNA MODIFICATION%GOBP%GO:0009451	20	0.3215244	0.94339126	0.53515625	0.75791574	531	tags=20%, list=15%, signal=23%
PROTEIN COMPLEX OLIGOMERIZATION%GOBP%GO:0051259	61	0.24098273	0.94193953	0.56405693	0.760926	225	tags=11%, list=6%, signal=12%
REGULATION OF ENDOCYTOSIS%GOBP%GO:0030100	100	0.22109048	0.9417669	0.57788944	0.7607906	408	tags=14%, list=11%, signal=15%
EMBRYO DEVELOPMENT ENDING IN BIRTH OR EGG HATCHING%GOBP%GO:0009792	129	0.21149872	0.94078857	0.5818815	0.76267755	801	tags=24%, list=22%, signal=30%
REGULATION OF CELLULAR CATABOLIC PROCESS%GOBP%GO:0031329	236	0.19823435	0.94074726	0.60661155	0.7622202	617	tags=18%, list=17%, signal=21%
NUCLEOSOME BINDING%GOMF%GO:0031491	23	0.2955643	0.9393688	0.5531136	0.7650612	1124	tags=52%, list=31%, signal=75%
REGULATION OF PROTEIN SERINE/THREONINE KINASE ACTIVITY%GOBP%GO:0071900	86	0.22774763	0.93906	0.5497382	0.7652382	740	tags=24%, list=21%, signal=30%
REGULATION OF HYDROLASE ACTIVITY%GOBP%GO:0051336	240	0.19358684	0.9384553	0.6233766	0.7662007	483	tags=15%, list=13%, signal=16%
POSITIVE REGULATION OF LIPID LOCALIZATION%GOBP%GO:1905954	22	0.3052873	0.93771654	0.5658153	0.7674765	46	tags=9%, list=1%, signal=9%
CELLULAR RESPIRATION%GOBP%GO:0045333	71	0.23323181	0.93768215	0.55202824	0.766978	995	tags=42%, list=28%, signal=57%
POSITIVE REGULATION OF MOLECULAR FUNCTION%GOBP%GO:0044093	353	0.18541321	0.9375115	0.6469697	0.7668124	441	tags=13%, list=12%, signal=14%
REGULATION OF TRANSCRIPTION, DNA-TEMPLATED%GOBP%GO:0006355	418	0.18535765	0.9373924	0.6476608	0.76654977	731	tags=21%, list=20%, signal=23%
POSITIVE REGULATION OF T CELL PROLIFERATION%GOBP%GO:0042102	22	0.2980225	0.9372635	0.52998066	0.76629573	782	tags=41%, list=22%, signal=52%
NEGATIVE REGULATION OF NF-KAPPAB TRANSCRIPTION FACTOR ACTIVITY%GOBP%GO:0032088	19	0.31289423	0.9372371	0.54774773	0.76578915	717	tags=32%, list=20%, signal=39%
PROTEIN HOMOTETRAMERIZATION%GOBP%GO:0051289	19	0.31900865	0.93601817	0.55122954	0.76822495	128	tags=16%, list=4%, signal=16%
NEGATIVE REGULATION OF INTRACELLULAR SIGNAL TRANSDUCTION%GOBP%GO:1902532	117	0.21266788	0.9345815	0.59931505	0.77122265	449	tags=15%, list=12%, signal=17%
REGULATION OF NUCLEIC ACID-TEMPLATED TRANSCRIPTION%GOBP%GO:1903506	424	0.18211827	0.934576	0.6731343	0.77067065	731	tags=21%, list=20%, signal=23%
MICROGLIA PATHOGEN PHAGOCYTOSIS PATHWAY%WIKIPATHWAYS_20200310%WP3626%MUS MUSCULUS	24	0.2968873	0.9338735	0.57884234	0.77183056	657	tags=25%, list=18%, signal=30%
RESPONSE TO PEPTIDE%GOBP%GO:1901652	86	0.22759406	0.9329971	0.5915751	0.7734145	817	tags=29%, list=23%, signal=37%
TUBE DEVELOPMENT%GOBP%GO:0035295	131	0.20952012	0.9329671	0.6308725	0.77293396	522	tags=18%, list=14%, signal=20%
DNA-BINDING TRANSCRIPTION FACTOR ACTIVITY, RNA POLYMERASE II-SPECIFIC%GOMF%GO:0000981	38	0.2619284	0.93233746	0.55658627	0.7739318	718	tags=29%, list=20%, signal=36%
CELLULAR COMPONENT DISASSEMBLY%GOBP%GO:0022411	66	0.23697314	0.93223214	0.57423973	0.7736224	750	tags=26%, list=21%, signal=32%
ATPASE ACTIVITY, COUPLED TO TRANSMEMBRANE MOVEMENT OF IONS, ROTATIONAL MECHANISM%GOMF%GO:0044769	20	0.30889326	0.93217146	0.5529197	0.7732185	2498	tags=100%, list=69%, signal=323%
PID_IL4_2PATHWAY%MSIGDB_C2%PID_IL4_2PATHWAY	18	0.32288104	0.9315427	0.54442346	0.7742789	37	tags=6%, list=1%, signal=6%
CARDIAC VENTRICLE DEVELOPMENT%GOBP%GO:0003231	17	0.32347	0.9292759	0.5754717	0.7792235	548	tags=29%, list=15%, signal=35%
CYTOKINE SECRETION%GOBP%GO:0050663	17	0.31545916	0.92709154	0.5562016	0.7839415	649	tags=29%, list=18%, signal=36%
REGULATION OF RNA BIOSYNTHETIC PROCESS%GOBP%GO:2001141	426	0.1813263	0.927037	0.71601206	0.78350705	731	tags=21%, list=20%, signal=23%
TRANSPORT OF MATURE MRNA DERIVED FROM AN INTRONLESS TRANSCRIPT%REACTOME%R-HSA-159231.2	28	0.28253356	0.9267708	0.58027077	0.78359216	1300	tags=46%, list=36%, signal=72%
PROTEIN STABILIZATION%GOBP%GO:0050821	67	0.23674297	0.926721	0.5903166	0.78313875	662	tags=24%, list=18%, signal=29%
RECEPTOR REGULATOR ACTIVITY%GOMF%GO:0030545	24	0.2933726	0.9259023	0.5753425	0.78462356	292	tags=17%, list=8%, signal=18%
POSITIVE REGULATION OF SECRETION BY CELL%GOBP%GO:1903532	108	0.21636747	0.925858	0.5966667	0.7841596	444	tags=16%, list=12%, signal=17%
TRANSCRIPTION-COUPLED NUCLEOTIDE EXCISION REPAIR (TC-NER)%REACTOME%R-HSA-6781827.1	25	0.29969537	0.9251292	0.58206105	0.7854111	549	tags=20%, list=15%, signal=23%
PLATELET DEGRANULATION%REACTOME%R-HSA-114608.3	48	0.25346157	0.92351323	0.58801496	0.7888218	677	tags=25%, list=19%, signal=30%
TRANSPORT OF MATURE MRNAS DERIVED FROM INTRONLESS TRANSCRIPTS%REACTOME DATABASE ID RELEASE 72%159234	28	0.28253356	0.9234831	0.5730769	0.78832394	1300	tags=46%, list=36%, signal=72%
NEGATIVE REGULATION OF PHOSPHORYLATION%GOBP%GO:0042326	108	0.21430714	0.92175317	0.62032086	0.7920034	581	tags=19%, list=16%, signal=22%
REGULATION OF UBIQUITIN-PROTEIN TRANSFERASE ACTIVITY%GOBP%GO:0051438	15	0.3344076	0.92092806	0.54598826	0.7934094	731	tags=40%, list=20%, signal=50%
PROTEIN LOCALIZATION TO MEMBRANE%GOBP%GO:0072657	116	0.21236983	0.9208662	0.627451	0.792978	903	tags=29%, list=25%, signal=38%
REGULATION OF CELLULAR RESPONSE TO TRANSFORMING GROWTH FACTOR BETA STIMULUS%GOBP%GO:1903844	17	0.3229998	0.9204285	0.5856031	0.79345286	677	tags=29%, list=19%, signal=36%
REGULATION OF CELL DIFFERENTIATION%GOBP%GO:0045595	314	0.18521458	0.9200797	0.7033493	0.79369366	366	tags=11%, list=10%, signal=11%
CELLULAR RESPONSE TO OXYGEN LEVELS%GOBP%GO:0071453	31	0.280437	0.9197658	0.5902256	0.793944	109	tags=10%, list=3%, signal=10%
NUCLEOSIDE BINDING%GOMF%GO:0001882	152	0.20418411	0.9161012	0.6661238	0.8023544	402	tags=13%, list=11%, signal=13%
CATION TRANSPORT%GOBP%GO:0006812	123	0.20850521	0.91539794	0.66206896	0.80347145	857	tags=30%, list=24%, signal=38%
NEGATIVE REGULATION OF CELLULAR AMIDE METABOLIC PROCESS%GOBP%GO:0034249	41	0.25402063	0.9151619	0.6093458	0.80345994	1006	tags=34%, list=28%, signal=47%
REGULATION OF COFACTOR METABOLIC PROCESS%GOBP%GO:0051193	23	0.28890684	0.91423583	0.5725646	0.80513316	948	tags=39%, list=26%, signal=53%
NEGATIVE REGULATION OF MACROMOLECULE BIOSYNTHETIC PROCESS%GOBP%GO:0010558	223	0.19291642	0.9134267	0.6912752	0.80655926	869	tags=26%, list=24%, signal=32%
PYRIDINE-CONTAINING COMPOUND BIOSYNTHETIC PROCESS%GOBP%GO:0072525	24	0.28891394	0.9130393	0.5869981	0.80691904	905	tags=33%, list=25%, signal=44%
FATTY ACID DERIVATIVE BIOSYNTHETIC PROCESS%GOBP%GO:1901570	23	0.29420856	0.91241014	0.5502008	0.8078781	803	tags=30%, list=22%, signal=39%
ORGANIC CYCLIC COMPOUND BIOSYNTHETIC PROCESS%GOBP%GO:1901362	242	0.18853797	0.912202	0.7097289	0.80778444	959	tags=31%, list=27%, signal=39%
RESPONSE TO ORGANONITROGEN COMPOUND%GOBP%GO:0010243	195	0.19665015	0.9117124	0.6793049	0.80840033	490	tags=16%, list=14%, signal=17%
SPINAL CORD INJURY%WIKIPATHWAYS_20200310%WP2432%MUS MUSCULUS	19	0.3092235	0.91135657	0.6163265	0.80868316	337	tags=21%, list=9%, signal=23%
XBP1(S) ACTIVATES CHAPERONE GENES%REACTOME DATABASE ID RELEASE 72%381038	21	0.30203918	0.91038436	0.6048689	0.81042624	426	tags=19%, list=12%, signal=21%
GLYCEROPHOSPHOLIPID BIOSYNTHETIC PROCESS%GOBP%GO:0046474	31	0.27307937	0.9102015	0.6097561	0.81027263	1160	tags=45%, list=32%, signal=66%
TRAIL%IOB%TRAIL	28	0.2811581	0.9100686	0.6079855	0.8100131	774	tags=25%, list=21%, signal=32%
PYRIDOXAL PHOSPHATE BINDING%GOMF%GO:0030170	18	0.30919066	0.9100415	0.5902256	0.8095058	771	tags=39%, list=21%, signal=49%
VITAMIN BINDING%GOMF%GO:0019842	30	0.27619272	0.9093136	0.5970149	0.8107186	823	tags=37%, list=23%, signal=47%
POSITIVE REGULATION OF APOPTOTIC SIGNALING PATHWAY%GOBP%GO:2001235	55	0.2392271	0.908061	0.6238698	0.8131526	849	tags=35%, list=24%, signal=44%
CELLULAR RESPONSE TO INTERFERON-GAMMA%GOBP%GO:0071346	35	0.26079872	0.907812	0.6037383	0.8131985	106	tags=11%, list=3%, signal=12%
MEIOTIC SYNAPSIS%REACTOME%R-HSA-1221632.1	15	0.32696962	0.90677786	0.56494844	0.8150767	1034	tags=47%, list=29%, signal=65%
REGULATION OF BINDING%GOBP%GO:0051098	104	0.21104597	0.9064453	0.6655348	0.8153013	626	tags=19%, list=17%, signal=23%
REGULATION OF ATP BIOSYNTHETIC PROCESS%GOBP%GO:2001169	20	0.30019474	0.9052524	0.59203035	0.8175466	948	tags=40%, list=26%, signal=54%
POSITIVE REGULATION OF WNT SIGNALING PATHWAY%GOBP%GO:0030177	25	0.28647932	0.90377456	0.5904762	0.8204989	674	tags=28%, list=19%, signal=34%
POSITIVE REGULATION OF MACROMOLECULE BIOSYNTHETIC PROCESS%GOBP%GO:0010557	316	0.18398182	0.90345883	0.74622357	0.82065284	724	tags=19%, list=20%, signal=22%
REGULATION OF PROTEIN MODIFICATION BY SMALL PROTEIN CONJUGATION OR REMOVAL%GOBP%GO:1903320	73	0.22254391	0.9030487	0.6409336	0.8211005	765	tags=29%, list=21%, signal=36%
CHORDATE EMBRYONIC DEVELOPMENT%GOBP%GO:0043009	126	0.20814814	0.9027551	0.6621622	0.82122505	801	tags=24%, list=22%, signal=30%
COVALENT CHROMATIN MODIFICATION%GOBP%GO:0016569	61	0.22896904	0.9026576	0.64116573	0.8208777	724	tags=25%, list=20%, signal=30%
NUCLEAR EXPORT%GOBP%GO:0051168	51	0.24256314	0.9009508	0.61669827	0.8243292	662	tags=18%, list=18%, signal=21%
REGULATION OF NUCLEOTIDE METABOLIC PROCESS%GOBP%GO:0006140	34	0.26454166	0.90089864	0.6110092	0.8238887	948	tags=38%, list=26%, signal=51%
REGULATION OF ANIMAL ORGAN MORPHOGENESIS%GOBP%GO:2000027	18	0.30941162	0.9008573	0.6184739	0.82340825	339	tags=22%, list=9%, signal=24%
PURINE-CONTAINING COMPOUND BIOSYNTHETIC PROCESS%GOBP%GO:0072522	81	0.22424328	0.9006299	0.6535714	0.82336557	838	tags=27%, list=23%, signal=35%
Z DISC%GOCC%GO:0030018	33	0.2566843	0.89891607	0.64179105	0.8268695	138	tags=9%, list=4%, signal=9%
FATTY ACID DERIVATIVE METABOLIC PROCESS%GOBP%GO:1901568	41	0.24850488	0.89886504	0.62923354	0.82640463	332	tags=15%, list=9%, signal=16%
CYTOSOLIC TRNA AMINOACYLATION%REACTOME%R-HSA-379716.1	21	0.29356125	0.898793	0.60877866	0.82599324	1313	tags=57%, list=36%, signal=89%
DEVELOPMENTAL GROWTH%GOBP%GO:0048589	59	0.2361856	0.8985538	0.62126863	0.82597864	359	tags=14%, list=10%, signal=15%
POSITIVE REGULATION OF PROTEIN IMPORT INTO NUCLEUS%GOBP%GO:0042307	22	0.29199347	0.8981904	0.60076773	0.82626665	579	tags=18%, list=16%, signal=22%
VITAMIN B6 BINDING%GOMF%GO:0070279	18	0.30919066	0.8979497	0.5970962	0.8262971	771	tags=39%, list=21%, signal=49%
TRANSFERASE COMPLEX, TRANSFERRING PHOSPHORUS-CONTAINING GROUPS%GOCC%GO:0061695	52	0.23587646	0.89766735	0.6378676	0.82637435	486	tags=17%, list=13%, signal=20%
TRANSPORT OF THE SLBP INDEPENDENT MATURE MRNA%REACTOME%R-HSA-159227.2	24	0.28677163	0.8976577	0.60546875	0.8258209	942	tags=29%, list=26%, signal=39%
NUCLEOSIDE DIPHOSPHATE METABOLIC PROCESS%GOBP%GO:0009132	29	0.27198663	0.8973749	0.6142322	0.82594126	718	tags=24%, list=20%, signal=30%
RIBONUCLEOTIDE METABOLIC PROCESS%GOBP%GO:0009259	167	0.19601896	0.89661705	0.71403813	0.8272022	995	tags=35%, list=28%, signal=47%
GLIOGENESIS%GOBP%GO:0042063	48	0.24241833	0.89637905	0.667276	0.8271569	243	tags=15%, list=7%, signal=15%
NEGATIVE REGULATION OF TRANSFERASE ACTIVITY%GOBP%GO:0051348	64	0.2319726	0.8958443	0.6490909	0.8278731	740	tags=30%, list=21%, signal=37%
PURINE NUCLEOSIDE BISPHOSPHATE BIOSYNTHETIC PROCESS%GOBP%GO:0034033	19	0.29172316	0.89559877	0.6177606	0.8278618	304	tags=16%, list=8%, signal=17%
HALLMARK_DNA_REPAIR%MSIGDB_C2%HALLMARK_DNA_REPAIR	61	0.23396069	0.8955983	0.6552962	0.82728314	598	tags=21%, list=17%, signal=25%
TRANSPORT OF THE SLBP DEPENDANT MATURE MRNA%REACTOME DATABASE ID RELEASE 72%159230	24	0.28677163	0.8952617	0.6051188	0.8275028	942	tags=29%, list=26%, signal=39%
POSITIVE REGULATION OF CELLULAR CATABOLIC PROCESS%GOBP%GO:0031331	112	0.2059301	0.8950732	0.6934189	0.8273689	638	tags=18%, list=18%, signal=21%
POSITIVE REGULATION OF NIK/NF-KAPPAB SIGNALING%GOBP%GO:1901224	18	0.304173	0.8948705	0.6049618	0.8272812	53	tags=11%, list=1%, signal=11%
EMBRYONIC MORPHOGENESIS%GOBP%GO:0048598	69	0.22722715	0.8942641	0.6353591	0.8281491	624	tags=20%, list=17%, signal=24%
REGULATION OF PH%GOBP%GO:0006885	27	0.28149372	0.89422596	0.59659094	0.82765704	182	tags=15%, list=5%, signal=15%
TNF RECEPTOR SIGNALING PATHWAY%PATHWAY INTERACTION DATABASE NCI-NATURE CURATED DATA%TNF RECEPTOR SIGNALING PATHWAY	15	0.32250598	0.893606	0.61923075	0.8285418	192	tags=13%, list=5%, signal=14%
ENZYME REGULATOR ACTIVITY%GOMF%GO:0030234	239	0.18759261	0.89348495	0.75039744	0.82822824	344	tags=11%, list=10%, signal=11%
RHO GTPASES ACTIVATE FORMINS%REACTOME%R-HSA-5663220.1	43	0.24374571	0.8934194	0.6449136	0.82780135	592	tags=21%, list=16%, signal=25%
METHYLATION%GOBP%GO:0032259	51	0.23946112	0.89318335	0.6363636	0.82777625	871	tags=25%, list=24%, signal=33%
LYMPHOCYTE MEDIATED IMMUNITY%GOBP%GO:0002449	28	0.27011678	0.8928154	0.6344294	0.82807577	408	tags=21%, list=11%, signal=24%
GLYCOLYSIS%REACTOME%R-HSA-70171.6	43	0.25166407	0.8927946	0.64136624	0.8275472	990	tags=33%, list=27%, signal=44%
4 IRON, 4 SULFUR CLUSTER BINDING%GOMF%GO:0051539	18	0.3044602	0.8925575	0.6146245	0.8275227	889	tags=39%, list=25%, signal=51%
MITOCHONDRIAL BIOGENESIS%REACTOME DATABASE ID RELEASE 72%1592230	28	0.27857405	0.8922482	0.625	0.8276794	903	tags=36%, list=25%, signal=47%
ANGIOPOIETIN RECEPTOR TIE2-MEDIATED SIGNALING%PATHWAY INTERACTION DATABASE NCI-NATURE CURATED DATA%ANGIOPOIETIN RECEPTOR TIE2-MEDIATED SIGNALING	20	0.29998854	0.8921169	0.5984252	0.8274124	345	tags=15%, list=10%, signal=16%
TRANSFERASE ACTIVITY, TRANSFERRING PHOSPHORUS-CONTAINING GROUPS%GOMF%GO:0016772	185	0.19213097	0.890413	0.72727275	0.83090085	225	tags=10%, list=6%, signal=10%
NEUROMUSCULAR JUNCTION%GOCC%GO:0031594	19	0.2918271	0.88933617	0.6050584	0.83284944	441	tags=21%, list=12%, signal=24%
MEMBRANE ORGANIZATION%GOBP%GO:0061024	201	0.19110224	0.8885901	0.74833333	0.8340072	645	tags=21%, list=18%, signal=24%
NUCLEOTIDE METABOLISM%REACTOME DATABASE ID RELEASE 72%15869	40	0.2512251	0.8863203	0.6540643	0.8387002	187	tags=13%, list=5%, signal=13%
VOLTAGE-GATED CHANNEL ACTIVITY%GOMF%GO:0022832	16	0.30795813	0.88532245	0.6237817	0.84047484	563	tags=38%, list=16%, signal=44%
PHAGOCYTIC VESICLE%GOCC%GO:0045335	54	0.23265369	0.8839867	0.666065	0.8430546	157	tags=11%, list=4%, signal=11%
REGULATION OF PROTEIN KINASE B SIGNALING%GOBP%GO:0051896	29	0.26469925	0.8835502	0.6320939	0.8434784	345	tags=17%, list=10%, signal=19%
ANATOMICAL STRUCTURE FORMATION INVOLVED IN MORPHOGENESIS%GOBP%GO:0048646	140	0.19859011	0.8830925	0.7147708	0.8438978	498	tags=15%, list=14%, signal=17%
MYELOID CELL DIFFERENTIATION%GOBP%GO:0030099	57	0.23019749	0.8816359	0.6701389	0.84651583	948	tags=33%, list=26%, signal=45%
RESPONSE TO ELEVATED PLATELET CYTOSOLIC CA2+%REACTOME%R-HSA-76005.2	50	0.236511	0.8814145	0.66481483	0.8464253	322	tags=14%, list=9%, signal=15%
CHANNEL ACTIVITY%GOMF%GO:0015267	38	0.24712937	0.88120615	0.6502732	0.84632003	563	tags=26%, list=16%, signal=31%
PEPTIDYL-PROLINE MODIFICATION%GOBP%GO:0018208	17	0.30001047	0.88059115	0.61067194	0.84716916	942	tags=35%, list=26%, signal=48%
NEGATIVE REGULATION OF AUTOPHAGY%GOBP%GO:0010507	23	0.2826773	0.8803801	0.6142596	0.84707093	581	tags=17%, list=16%, signal=21%
PID_TNF_PATHWAY%MSIGDB_C2%PID_TNF_PATHWAY	15	0.32250592	0.8798488	0.63829786	0.8476972	192	tags=13%, list=5%, signal=14%
TRANSLATION REGULATOR ACTIVITY%GOMF%GO:0045182	22	0.28423244	0.87975395	0.61538464	0.8473397	163	tags=9%, list=5%, signal=9%
REGULATION OF CARDIAC MUSCLE TISSUE DEVELOPMENT%GOBP%GO:0055024	17	0.30766943	0.87869513	0.6385069	0.8491734	123	tags=12%, list=3%, signal=12%
REGULATION OF CELL CYCLE PROCESS%GOBP%GO:0010564	129	0.19944696	0.8786341	0.7359736	0.8487216	623	tags=16%, list=17%, signal=19%
POSITIVE REGULATION OF CELLULAR COMPONENT ORGANIZATION%GOBP%GO:0051130	338	0.17602935	0.8779394	0.8348624	0.849703	362	tags=11%, list=10%, signal=11%
INORGANIC ION TRANSMEMBRANE TRANSPORT%GOBP%GO:0098660	69	0.22164422	0.8778813	0.714032	0.84926665	887	tags=32%, list=25%, signal=41%
ACTIVE ION TRANSMEMBRANE TRANSPORTER ACTIVITY%GOMF%GO:0022853	30	0.25814253	0.877633	0.6402321	0.8492963	1226	tags=40%, list=34%, signal=60%
SNRNP ASSEMBLY%REACTOME DATABASE ID RELEASE 72%191859	27	0.26942483	0.8773521	0.6517691	0.84936136	942	tags=30%, list=26%, signal=40%
SINGLE-STRANDED DNA BINDING%GOMF%GO:0003697	32	0.25535423	0.87675077	0.67896676	0.8501658	393	tags=22%, list=11%, signal=24%
P-BODY%GOCC%GO:0000932	23	0.27646646	0.87582827	0.6340509	0.8516168	75	tags=9%, list=2%, signal=9%
NEGATIVE REGULATION OF HYDROLASE ACTIVITY%GOBP%GO:0051346	73	0.21712063	0.8756379	0.689781	0.85145694	636	tags=22%, list=18%, signal=26%
HALLMARK_OXIDATIVE_PHOSPHORYLATION%MSIGDB_C2%HALLMARK_OXIDATIVE_PHOSPHORYLATION	135	0.19683854	0.8752116	0.7563884	0.8518214	995	tags=35%, list=28%, signal=46%
ALPHA-AMINO ACID METABOLIC PROCESS%GOBP%GO:1901605	58	0.22876595	0.8748403	0.7026087	0.8521043	217	tags=9%, list=6%, signal=9%
GUANYL RIBONUCLEOTIDE BINDING%GOMF%GO:0032561	148	0.19328804	0.8748302	0.77226025	0.85155267	362	tags=11%, list=10%, signal=12%
REGULATION OF STRESS-ACTIVATED MAPK CASCADE%GOBP%GO:0032872	43	0.2435771	0.87462604	0.6592179	0.85143024	421	tags=19%, list=12%, signal=21%
POSITIVE REGULATION OF CELLULAR PROTEIN LOCALIZATION%GOBP%GO:1903829	103	0.20393914	0.8724686	0.73129255	0.8557182	490	tags=15%, list=14%, signal=16%
ANATOMICAL STRUCTURE MORPHOGENESIS%GOBP%GO:0009653	323	0.176351	0.87241447	0.8304821	0.85526633	548	tags=15%, list=15%, signal=17%
NON-CODING RNA METABOLISM%REACTOME DATABASE ID RELEASE 72%194441	27	0.26942483	0.8718602	0.6398538	0.8558783	942	tags=30%, list=26%, signal=40%
GLOBAL GENOME NUCLEOTIDE EXCISION REPAIR (GG-NER)%REACTOME%R-HSA-5696399.1	23	0.27530044	0.8714959	0.65275145	0.8560992	549	tags=22%, list=15%, signal=25%
MYELOID CELL ACTIVATION INVOLVED IN IMMUNE RESPONSE%GOBP%GO:0002275	19	0.2999995	0.87130696	0.61507934	0.8559422	465	tags=21%, list=13%, signal=24%
POSITIVE REGULATION OF EXOCYTOSIS%GOBP%GO:0045921	32	0.2606456	0.8711957	0.6424682	0.85562396	525	tags=19%, list=15%, signal=22%
CELL DIVISION%GOBP%GO:0051301	130	0.19652337	0.87041587	0.7512275	0.85680884	165	tags=7%, list=5%, signal=7%
RIBONUCLEOSIDE BISPHOSPHATE BIOSYNTHETIC PROCESS%GOBP%GO:0034030	19	0.29172316	0.87026453	0.6357143	0.85656315	304	tags=16%, list=8%, signal=17%
POSITIVE REGULATION OF MUSCLE ORGAN DEVELOPMENT%GOBP%GO:0048636	16	0.304527	0.870098	0.662768	0.8563696	123	tags=13%, list=3%, signal=13%
GTP BINDING%GOMF%GO:0005525	142	0.19261655	0.86922914	0.74957985	0.857651	362	tags=11%, list=10%, signal=12%
PURINE NUCLEOTIDE METABOLIC PROCESS%GOBP%GO:0006163	166	0.18986732	0.8689631	0.78211385	0.8576496	995	tags=35%, list=28%, signal=46%
STEROL METABOLIC PROCESS%GOBP%GO:0016125	37	0.24695416	0.8687947	0.66842103	0.85746074	701	tags=32%, list=19%, signal=40%
COENZYME BIOSYNTHETIC PROCESS%GOBP%GO:0009108	62	0.22421938	0.86867255	0.68439716	0.85715663	304	tags=11%, list=8%, signal=12%
I BAND%GOCC%GO:0031674	35	0.24978659	0.8686323	0.65241635	0.85667235	138	tags=9%, list=4%, signal=9%
PASSIVE TRANSMEMBRANE TRANSPORTER ACTIVITY%GOMF%GO:0022803	38	0.24712937	0.8670631	0.6739927	0.85955536	563	tags=26%, list=16%, signal=31%
RIBONUCLEOPROTEIN GRANULE%GOCC%GO:0035770	78	0.21385379	0.8663038	0.7237569	0.86062574	202	tags=9%, list=6%, signal=9%
GUANYL NUCLEOTIDE BINDING%GOMF%GO:0019001	148	0.19328804	0.8658636	0.76363635	0.8610114	362	tags=11%, list=10%, signal=12%
VOLTAGE-GATED ION CHANNEL ACTIVITY%GOMF%GO:0005244	16	0.30795813	0.8653314	0.67058825	0.8615858	563	tags=38%, list=16%, signal=44%
NEGATIVE REGULATION OF OXIDATIVE STRESS-INDUCED CELL DEATH%GOBP%GO:1903202	16	0.30545327	0.8652853	0.628	0.8610951	516	tags=25%, list=14%, signal=29%
CELLULAR AMINO ACID BIOSYNTHETIC PROCESS%GOBP%GO:0008652	22	0.27697515	0.8651579	0.63809526	0.86079615	8	tags=5%, list=0%, signal=5%
NEGATIVE REGULATION OF CELLULAR RESPONSE TO OXIDATIVE STRESS%GOBP%GO:1900408	16	0.30545327	0.8650852	0.63789475	0.8603685	516	tags=25%, list=14%, signal=29%
PROTEIN-CONTAINING COMPLEX BINDING%GOMF%GO:0044877	470	0.16815174	0.86424416	0.9005848	0.86157906	576	tags=15%, list=16%, signal=16%
POSITIVE REGULATION OF MUSCLE TISSUE DEVELOPMENT%GOBP%GO:1901863	16	0.304527	0.8637281	0.66986567	0.86210257	123	tags=13%, list=3%, signal=13%
HATS ACETYLATE HISTONES%REACTOME%R-HSA-3214847.1	18	0.29519632	0.86366093	0.6621881	0.8616754	829	tags=39%, list=23%, signal=50%
POSITIVE REGULATION OF STRIATED MUSCLE TISSUE DEVELOPMENT%GOBP%GO:0045844	16	0.304527	0.8636326	0.66340506	0.8611602	123	tags=13%, list=3%, signal=13%
GLUTAMINE FAMILY AMINO ACID METABOLIC PROCESS%GOBP%GO:0009064	23	0.27886382	0.8623113	0.6764706	0.8634795	8	tags=4%, list=0%, signal=4%
MITOTIC METAPHASE AND ANAPHASE%REACTOME%R-HSA-2555396.2	110	0.19870245	0.86179423	0.78074867	0.86405534	592	tags=15%, list=16%, signal=17%
NEGATIVE REGULATION OF RNA METABOLIC PROCESS%GOBP%GO:0051253	206	0.18435499	0.86110747	0.8236273	0.8649493	871	tags=25%, list=24%, signal=31%
RESPONSE TO ORGANIC CYCLIC COMPOUND%GOBP%GO:0014070	132	0.19688974	0.86091834	0.76719576	0.8648054	432	tags=13%, list=12%, signal=14%
POSITIVE REGULATION OF MITOTIC CELL CYCLE%GOBP%GO:0045931	47	0.23534116	0.8603485	0.685259	0.8653883	192	tags=11%, list=5%, signal=11%
LYMPHOCYTE HOMEOSTASIS%GOBP%GO:0002260	18	0.28902176	0.85973376	0.6487524	0.86616325	95	tags=11%, list=3%, signal=11%
CELLULAR RESPONSE TO NUTRIENT LEVELS%GOBP%GO:0031669	39	0.2430931	0.8590792	0.6660482	0.8670178	677	tags=26%, list=19%, signal=31%
PHOSPHOLIPID CATABOLIC PROCESS%GOBP%GO:0009395	15	0.3121774	0.8590746	0.6399217	0.86645406	332	tags=20%, list=9%, signal=22%
NEGATIVE REGULATION OF BLOOD VESSEL MORPHOGENESIS%GOBP%GO:2000181	16	0.30191264	0.85862845	0.6593407	0.8668216	550	tags=25%, list=15%, signal=29%
MITOTIC ANAPHASE%REACTOME DATABASE ID RELEASE 72%68882	110	0.19870245	0.85860544	0.78194207	0.86629754	592	tags=15%, list=16%, signal=17%
UBIQUITIN PROTEIN LIGASE BINDING%GOMF%GO:0031625	109	0.19801936	0.8582115	0.75441694	0.86656505	731	tags=22%, list=20%, signal=27%
RESPONSE TO STEROID HORMONE%GOBP%GO:0048545	32	0.25445178	0.8569882	0.6965649	0.868562	384	tags=13%, list=11%, signal=14%
PURINE RIBONUCLEOTIDE METABOLIC PROCESS%GOBP%GO:0009150	161	0.18686362	0.8560417	0.82439023	0.87004703	995	tags=35%, list=28%, signal=46%
PURINE RIBONUCLEOSIDE DIPHOSPHATE METABOLIC PROCESS%GOBP%GO:0009179	24	0.27075833	0.8560355	0.66085273	0.86948264	832	tags=29%, list=23%, signal=38%
GROWTH FACTOR RECEPTOR BINDING%GOMF%GO:0070851	26	0.2673948	0.85583514	0.66729677	0.8693089	310	tags=15%, list=9%, signal=17%
POSITIVE REGULATION OF MITOTIC CELL CYCLE PHASE TRANSITION%GOBP%GO:1901992	28	0.25950328	0.85544646	0.69262296	0.86952776	599	tags=21%, list=17%, signal=25%
ATPASE COUPLED ION TRANSMEMBRANE TRANSPORTER ACTIVITY%GOMF%GO:0042625	30	0.25814253	0.8544158	0.6952381	0.87116855	1226	tags=40%, list=34%, signal=60%
PURINE NUCLEOSIDE DIPHOSPHATE METABOLIC PROCESS%GOBP%GO:0009135	24	0.27075833	0.854257	0.6691589	0.87090445	832	tags=29%, list=23%, signal=38%
CATION-TRANSPORTING ATPASE ACTIVITY%GOMF%GO:0019829	30	0.25814253	0.8541192	0.68007314	0.8706017	1226	tags=40%, list=34%, signal=60%
NUCLEOSIDE BISPHOSPHATE BIOSYNTHETIC PROCESS%GOBP%GO:0033866	19	0.29172316	0.85390073	0.66360295	0.87050384	304	tags=16%, list=8%, signal=17%
ALPHA-AMINO ACID BIOSYNTHETIC PROCESS%GOBP%GO:1901607	22	0.27697515	0.8534233	0.69606006	0.8709411	8	tags=5%, list=0%, signal=5%
P53 PATHWAY%PATHWAY INTERACTION DATABASE NCI-NATURE CURATED DATA%P53 PATHWAY	17	0.29087397	0.8530851	0.6330645	0.8710771	731	tags=29%, list=20%, signal=37%
POSITIVE REGULATION OF CYTOKINE SECRETION%GOBP%GO:0050715	34	0.24792594	0.8528827	0.7007435	0.87092435	860	tags=38%, list=24%, signal=50%
PURINE-CONTAINING COMPOUND METABOLIC PROCESS%GOBP%GO:0072521	177	0.18353169	0.8528522	0.8186275	0.8704046	995	tags=34%, list=28%, signal=45%
CELLULAR RESPONSE TO EXTRACELLULAR STIMULUS%GOBP%GO:0031668	44	0.23117425	0.8503825	0.6980769	0.8749707	677	tags=25%, list=19%, signal=30%
RIBONUCLEOSIDE BINDING%GOMF%GO:0032549	150	0.18904084	0.8503619	0.798722	0.87444204	402	tags=12%, list=11%, signal=13%
REGULATION OF PROTEIN SECRETION%GOBP%GO:0050708	104	0.20022224	0.84931767	0.779896	0.8760378	444	tags=15%, list=12%, signal=17%
NEGATIVE REGULATION OF PROTEASOMAL UBIQUITIN-DEPENDENT PROTEIN CATABOLIC PROCESS%GOBP%GO:0032435	15	0.30388448	0.8484818	0.6761364	0.8771912	703	tags=33%, list=19%, signal=41%
CELLULAR PROTEIN LOCALIZATION%GOBP%GO:0034613	477	0.16520444	0.84829485	0.92329955	0.8770105	667	tags=18%, list=18%, signal=19%
G2 M CHECKPOINTS%REACTOME DATABASE ID RELEASE 72%69481	64	0.21857008	0.84700185	0.7358156	0.8791695	549	tags=20%, list=15%, signal=24%
SEQUENCE-SPECIFIC DOUBLE-STRANDED DNA BINDING%GOMF%GO:1990837	82	0.20770565	0.8460128	0.74558306	0.88063693	879	tags=30%, list=24%, signal=39%
RIBONUCLEOSIDE DIPHOSPHATE METABOLIC PROCESS%GOBP%GO:0009185	25	0.26951292	0.843583	0.6899384	0.8849629	832	tags=28%, list=23%, signal=36%
POSITIVE REGULATION OF PROTEIN IMPORT%GOBP%GO:1904591	26	0.25953227	0.84343785	0.69509983	0.88466835	123	tags=8%, list=3%, signal=8%
POSITIVE REGULATION OF HYDROLASE ACTIVITY%GOBP%GO:0051345	149	0.18577693	0.8434	0.8107667	0.8841615	606	tags=18%, list=17%, signal=21%
PEPTIDYL-SERINE PHOSPHORYLATION%GOBP%GO:0018105	43	0.23330536	0.84172857	0.74228674	0.8869636	170	tags=12%, list=5%, signal=12%
SUMOYLATION OF RNA BINDING PROTEINS%REACTOME DATABASE ID RELEASE 72%4570464	26	0.26473066	0.84150004	0.7019608	0.8868239	2658	tags=100%, list=74%, signal=377%
NEGATIVE REGULATION OF PHOSPHATE METABOLIC PROCESS%GOBP%GO:0045936	126	0.18971992	0.8412885	0.80274445	0.88667583	581	tags=18%, list=16%, signal=21%
REGULATION OF PEPTIDE TRANSPORT%GOBP%GO:0090087	197	0.18064998	0.8412438	0.83226836	0.886188	604	tags=18%, list=17%, signal=20%
POSITIVE REGULATION OF LEUKOCYTE PROLIFERATION%GOBP%GO:0070665	26	0.268761	0.8403222	0.68761903	0.88745177	782	tags=38%, list=22%, signal=49%
NEGATIVE REGULATION OF RESPONSE TO OXIDATIVE STRESS%GOBP%GO:1902883	17	0.288114	0.83874446	0.66468257	0.89005184	516	tags=24%, list=14%, signal=27%
POSITIVE REGULATION OF CATABOLIC PROCESS%GOBP%GO:0009896	122	0.19457372	0.83872527	0.8067227	0.8895098	638	tags=17%, list=18%, signal=20%
CELLULAR MACROMOLECULE LOCALIZATION%GOBP%GO:0070727	480	0.16416873	0.83758074	0.92105263	0.8911956	667	tags=18%, list=18%, signal=19%
PID_P73PATHWAY%MSIGDB_C2%PID_P73PATHWAY	24	0.25963792	0.83748925	0.7	0.8907954	402	tags=21%, list=11%, signal=23%
NEGATIVE REGULATION OF PHOSPHORUS METABOLIC PROCESS%GOBP%GO:0010563	126	0.18971992	0.83733016	0.81583476	0.8905253	581	tags=18%, list=16%, signal=21%
REGULATION OF PROTEASOMAL PROTEIN CATABOLIC PROCESS%GOBP%GO:0061136	66	0.21444498	0.8363829	0.75970423	0.89181274	717	tags=23%, list=20%, signal=28%
PID_P53_REGULATION_PATHWAY%MSIGDB_C2%PID_P53_REGULATION_PATHWAY	17	0.29087403	0.83622736	0.67467654	0.8915287	731	tags=29%, list=20%, signal=37%
HCMV LATE EVENTS%REACTOME%R-HSA-9610379.1	36	0.2389038	0.8361704	0.7346939	0.8910532	966	tags=31%, list=27%, signal=41%
PHOSPHORYLATION%GOBP%GO:0016310	236	0.17303078	0.83597195	0.8681319	0.8908602	611	tags=19%, list=17%, signal=21%
CELLULAR PROCESS INVOLVED IN REPRODUCTION IN MULTICELLULAR ORGANISM%GOBP%GO:0022412	32	0.25016266	0.83527493	0.7047619	0.8916564	561	tags=19%, list=16%, signal=22%
REGULATION OF AXONOGENESIS%GOBP%GO:0050770	31	0.24529874	0.8342276	0.6888489	0.89313376	262	tags=10%, list=7%, signal=10%
METAL ION TRANSMEMBRANE TRANSPORTER ACTIVITY%GOMF%GO:0046873	44	0.23229742	0.83387166	0.73134327	0.8932524	440	tags=20%, list=12%, signal=23%
EUCHROMATIN%GOCC%GO:0000791	16	0.29086033	0.8336356	0.7131931	0.89315	724	tags=31%, list=20%, signal=39%
SWI/SNF SUPERFAMILY-TYPE COMPLEX%GOCC%GO:0070603	23	0.26370445	0.8331232	0.72848946	0.8936078	1303	tags=57%, list=36%, signal=88%
POSITIVE REGULATION OF PROTEIN SECRETION%GOBP%GO:0050714	76	0.20383105	0.831387	0.77642983	0.89635503	444	tags=16%, list=12%, signal=18%
'DE NOVO' PROTEIN FOLDING%GOBP%GO:0006458	21	0.27244845	0.8308182	0.70377356	0.89688396	2629	tags=100%, list=73%, signal=367%
CHAPERONE COFACTOR-DEPENDENT PROTEIN REFOLDING%GOBP%GO:0051085	17	0.2880719	0.83077747	0.6890595	0.89638466	1227	tags=47%, list=34%, signal=71%
INTERMEDIATE FILAMENT CYTOSKELETON%GOCC%GO:0045111	38	0.2382729	0.8299754	0.71292776	0.8973391	298	tags=11%, list=8%, signal=11%
POSTMITOTIC NUCLEAR PORE COMPLEX (NPC) REFORMATION%REACTOME DATABASE ID RELEASE 72%9615933	19	0.2867893	0.82995486	0.71484375	0.8968064	2577	tags=100%, list=71%, signal=348%
ABC-FAMILY PROTEINS MEDIATED TRANSPORT%REACTOME%R-HSA-382556.4	58	0.21484254	0.8296985	0.74820143	0.89674306	717	tags=21%, list=20%, signal=25%
CELL-CELL SIGNALING%GOBP%GO:0007267	90	0.19904386	0.82960415	0.81328547	0.89635205	547	tags=17%, list=15%, signal=19%
PURINE NUCLEOSIDE BINDING%GOMF%GO:0001883	147	0.18318172	0.8293489	0.85667217	0.8962778	362	tags=11%, list=10%, signal=12%
REGULATION OF EXPRESSION OF SLITS AND ROBOS%REACTOME%R-HSA-9010553.1	79	0.20257069	0.8282956	0.8153565	0.8977108	1192	tags=39%, list=33%, signal=57%
NEGATIVE REGULATION OF MAP KINASE ACTIVITY%GOBP%GO:0043407	18	0.27615649	0.8282884	0.7137255	0.8971494	579	tags=28%, list=16%, signal=33%
IMMUNE RESPONSE-ACTIVATING CELL SURFACE RECEPTOR SIGNALING PATHWAY%GOBP%GO:0002429	24	0.25934988	0.8270365	0.69548136	0.8989573	807	tags=33%, list=22%, signal=43%
HOMEOSTASIS OF NUMBER OF CELLS%GOBP%GO:0048872	65	0.21117432	0.826873	0.7697715	0.89869785	470	tags=14%, list=13%, signal=16%
ERAD PATHWAY%GOBP%GO:0036503	34	0.24279723	0.8254642	0.73142856	0.90086025	711	tags=24%, list=20%, signal=29%
REGULATION OF DNA BIOSYNTHETIC PROCESS%GOBP%GO:2000278	35	0.23884399	0.8252836	0.7279279	0.9006018	549	tags=20%, list=15%, signal=23%
RNA EXPORT FROM NUCLEUS%GOBP%GO:0006405	38	0.23517056	0.8249753	0.7407407	0.9006021	1347	tags=53%, list=37%, signal=83%
MICROTUBULE CYTOSKELETON ORGANIZATION INVOLVED IN MITOSIS%GOBP%GO:1902850	32	0.23684372	0.8225295	0.72088355	0.9045916	477	tags=19%, list=13%, signal=21%
IMMUNE RESPONSE-REGULATING CELL SURFACE RECEPTOR SIGNALING PATHWAY%GOBP%GO:0002768	24	0.25934988	0.82250714	0.7258687	0.9040487	807	tags=33%, list=22%, signal=43%
REGULATION OF TELOMERE MAINTENANCE VIA TELOMERE LENGTHENING%GOBP%GO:1904356	20	0.27205852	0.8218392	0.71340203	0.9047367	391	tags=15%, list=11%, signal=17%
MALE SEX DIFFERENTIATION%GOBP%GO:0046661	16	0.2854785	0.8205837	0.72316384	0.9065335	751	tags=31%, list=21%, signal=39%
MONOVALENT INORGANIC CATION TRANSPORT%GOBP%GO:0015672	51	0.21930164	0.81981534	0.7779851	0.90736353	887	tags=31%, list=25%, signal=41%
CELLULAR GLUCOSE HOMEOSTASIS%GOBP%GO:0001678	20	0.27100787	0.8191182	0.69153225	0.90805817	516	tags=20%, list=14%, signal=23%
PURINE RIBONUCLEOSIDE BINDING%GOMF%GO:0032550	147	0.18318172	0.8180015	0.86467487	0.90954494	362	tags=11%, list=10%, signal=12%
'DE NOVO' POSTTRANSLATIONAL PROTEIN FOLDING%GOBP%GO:0051084	20	0.27237254	0.8177876	0.7249509	0.9093536	2629	tags=100%, list=73%, signal=367%
INTRA-GOLGI TRAFFIC%REACTOME DATABASE ID RELEASE 72%6811438	17	0.28414774	0.81769156	0.71132076	0.90892154	989	tags=41%, list=27%, signal=56%
POSITIVE REGULATION OF PROTEIN LOCALIZATION TO PLASMA MEMBRANE%GOBP%GO:1903078	20	0.27531382	0.8173036	0.74251497	0.90902746	361	tags=20%, list=10%, signal=22%
POSITIVE REGULATION OF CELL CYCLE PROCESS%GOBP%GO:0090068	56	0.21280316	0.81647944	0.80669147	0.90998715	339	tags=13%, list=9%, signal=14%
PROTEIN LOCALIZATION%REACTOME DATABASE ID RELEASE 72%9609507	82	0.20130856	0.8163651	0.8069565	0.9096204	651	tags=23%, list=18%, signal=28%
REGULATION OF STRESS-ACTIVATED PROTEIN KINASE SIGNALING CASCADE%GOBP%GO:0070302	45	0.22358318	0.8161067	0.7826087	0.90950316	421	tags=18%, list=12%, signal=20%
T CELL DIFFERENTIATION%GOBP%GO:0030217	28	0.24844034	0.81413454	0.7456647	0.9125167	920	tags=39%, list=26%, signal=52%
POSITIVE REGULATION OF CELL CYCLE G1/S PHASE TRANSITION%GOBP%GO:1902808	15	0.2898764	0.81402636	0.6936416	0.9121232	981	tags=47%, list=27%, signal=64%
POSITIVE REGULATION OF GENE EXPRESSION%GOBP%GO:0010628	343	0.16246705	0.8131152	0.95625	0.9132137	421	tags=11%, list=12%, signal=12%
CYTOPLASMIC RIBONUCLEOPROTEIN GRANULE%GOCC%GO:0036464	73	0.2026519	0.81277394	0.80213904	0.9132452	202	tags=8%, list=6%, signal=9%
RNA HELICASE ACTIVITY%GOMF%GO:0003724	21	0.2647717	0.81261396	0.7049505	0.912958	1162	tags=52%, list=32%, signal=77%
TRANSPORT OF INORGANIC CATIONS ANIONS AND AMINO ACIDS OLIGOPEPTIDES%REACTOME%R-HSA-425393.2	15	0.2923646	0.81243783	0.7414141	0.91267884	948	tags=53%, list=26%, signal=72%
AROMATIC COMPOUND BIOSYNTHETIC PROCESS%GOBP%GO:0019438	208	0.17140727	0.8120759	0.9272152	0.9127307	564	tags=15%, list=16%, signal=17%
P73 TRANSCRIPTION FACTOR NETWORK%PATHWAY INTERACTION DATABASE NCI-NATURE CURATED DATA%P73 TRANSCRIPTION FACTOR NETWORK	24	0.25963792	0.8112163	0.75849056	0.9136755	402	tags=21%, list=11%, signal=23%
POSITIVE REGULATION OF PROTEIN LOCALIZATION TO MEMBRANE%GOBP%GO:1905477	29	0.24779436	0.81103206	0.75797373	0.9134046	361	tags=17%, list=10%, signal=19%
POLYUBIQUITIN MODIFICATION-DEPENDENT PROTEIN BINDING%GOMF%GO:0031593	23	0.2610357	0.8110101	0.70955163	0.9128609	102	tags=9%, list=3%, signal=9%
PEROXISOME ORGANIZATION%GOBP%GO:0007031	15	0.2882917	0.80973333	0.73843056	0.9145859	844	tags=47%, list=23%, signal=61%
PYRUVATE METABOLIC PROCESS%GOBP%GO:0006090	26	0.2542484	0.8092421	0.7456979	0.91488224	128	tags=8%, list=4%, signal=8%
ERYTHROCYTE DIFFERENTIATION%GOBP%GO:0030218	22	0.26074648	0.8084564	0.75412846	0.9156788	948	tags=41%, list=26%, signal=55%
METHYLTRANSFERASE COMPLEX%GOCC%GO:0034708	22	0.2664385	0.8081748	0.72284645	0.9155955	349	tags=18%, list=10%, signal=20%
CELL-SUBSTRATE ADHESION%GOBP%GO:0031589	35	0.23587878	0.80798393	0.7743786	0.91535664	539	tags=20%, list=15%, signal=23%
RESPONSE TO AMINO ACID%GOBP%GO:0043200	17	0.2773036	0.8053286	0.74081236	0.91932887	490	tags=18%, list=14%, signal=20%
NEGATIVE REGULATION OF PROTEIN SERINE/THREONINE KINASE ACTIVITY%GOBP%GO:0071901	24	0.25720426	0.8042474	0.76346153	0.92066693	740	tags=33%, list=21%, signal=42%
HORMONE-MEDIATED SIGNALING PATHWAY%GOBP%GO:0009755	17	0.2811752	0.8039571	0.7205589	0.9206022	384	tags=18%, list=11%, signal=20%
MACROMOLECULE MODIFICATION%GOBP%GO:0043412	489	0.15618391	0.8036761	0.9837758	0.9205134	579	tags=15%, list=16%, signal=16%
METABOLISM OF STEROIDS%REACTOME DATABASE ID RELEASE 72%8957322	43	0.22287565	0.8023092	0.7692308	0.9222671	671	tags=23%, list=19%, signal=28%
TYROBP CAUSAL NETWORK%WIKIPATHWAYS_20200310%WP3625%MUS MUSCULUS	19	0.27032578	0.8022183	0.7267658	0.92183477	707	tags=32%, list=20%, signal=39%
REGULATION OF MITOTIC CELL CYCLE%REACTOME DATABASE ID RELEASE 72%453276	46	0.21395962	0.8018372	0.7620751	0.92190117	337	tags=11%, list=9%, signal=12%
ENDOMEMBRANE SYSTEM ORGANIZATION%GOBP%GO:0010256	130	0.18067765	0.8017961	0.8836425	0.921401	759	tags=22%, list=21%, signal=27%
RIBOSE PHOSPHATE METABOLIC PROCESS%GOBP%GO:0019693	177	0.1728723	0.798669	0.93333334	0.9261487	995	tags=34%, list=28%, signal=45%
POSITIVE REGULATION OF CELL CYCLE PHASE TRANSITION%GOBP%GO:1901989	30	0.24066812	0.7984824	0.7612782	0.92587787	599	tags=20%, list=17%, signal=24%
MITOTIC CELL CYCLE PHASE TRANSITION%GOBP%GO:0044772	17	0.27609983	0.797409	0.71259844	0.927089	345	tags=18%, list=10%, signal=19%
NEGATIVE REGULATION OF CELLULAR PROTEIN LOCALIZATION%GOBP%GO:1903828	38	0.22861001	0.79717875	0.7932961	0.92691284	737	tags=29%, list=20%, signal=36%
INNER EAR DEVELOPMENT%GOBP%GO:0048839	20	0.26428738	0.79713947	0.75097275	0.9264034	371	tags=15%, list=10%, signal=17%
REGULATION OF GLYCOLYTIC PROCESS%GOBP%GO:0006110	15	0.2822508	0.795779	0.7307692	0.9281012	948	tags=40%, list=26%, signal=54%
TRANSLATION INITIATION FACTOR ACTIVITY%GOMF%GO:0003743	34	0.2303073	0.795677	0.800759	0.92768294	1372	tags=47%, list=38%, signal=75%
ICOSANOID BIOSYNTHETIC PROCESS%GOBP%GO:0046456	16	0.2756079	0.795268	0.75889325	0.92778766	803	tags=31%, list=22%, signal=40%
GLYCEROPHOSPHOLIPID BIOSYNTHESIS%REACTOME%R-HSA-1483206.4	36	0.23240909	0.7949835	0.80890536	0.92764986	237	tags=11%, list=7%, signal=12%
GM-CSF%IOB%GM-CSF	46	0.21425317	0.7948449	0.8119002	0.92728084	207	tags=9%, list=6%, signal=9%
UBIQUITIN-DEPENDENT ERAD PATHWAY%GOBP%GO:0030433	26	0.24911085	0.7944915	0.772296	0.92728615	1033	tags=35%, list=29%, signal=48%
REGULATION OF NUCLEOTIDE CATABOLIC PROCESS%GOBP%GO:0030811	15	0.2822508	0.79448056	0.73214287	0.92672306	948	tags=40%, list=26%, signal=54%
PROTEIN SECRETION%GOBP%GO:0009306	47	0.2179775	0.79431486	0.8136531	0.926406	649	tags=21%, list=18%, signal=26%
POSITIVE REGULATION OF PROTEIN LOCALIZATION TO CELL PERIPHERY%GOBP%GO:1904377	21	0.25938177	0.79366463	0.7673956	0.9268838	361	tags=19%, list=10%, signal=21%
PEPTIDE SECRETION%GOBP%GO:0002790	48	0.21459526	0.79148865	0.80847144	0.9297739	649	tags=21%, list=18%, signal=25%
ATPASE ACTIVITY, COUPLED TO TRANSMEMBRANE MOVEMENT OF IONS, PHOSPHORYLATIVE MECHANISM%GOMF%GO:0015662	16	0.2808328	0.7912407	0.73558646	0.92957044	663	tags=19%, list=18%, signal=23%
ION CHANNEL TRANSPORT%REACTOME%R-HSA-983712.2	36	0.22399202	0.78991824	0.79636365	0.9311405	595	tags=19%, list=16%, signal=23%
SCHAFFER COLLATERAL - CA1 SYNAPSE%GOCC%GO:0098685	21	0.25906968	0.7897473	0.7854406	0.93082607	450	tags=24%, list=12%, signal=27%
PROTEIN EXPORT FROM NUCLEUS%GOBP%GO:0006611	46	0.2148856	0.7884832	0.7969925	0.9321868	1350	tags=48%, list=37%, signal=75%
APOPTOSIS SIGNALING PATHWAY%PANTHER PATHWAY%P00006	33	0.2331935	0.78823155	0.7799228	0.9320204	974	tags=33%, list=27%, signal=45%
RIBONUCLEOPROTEIN COMPLEX LOCALIZATION%GOBP%GO:0071166	36	0.22483431	0.78731364	0.7978142	0.93288755	1347	tags=53%, list=37%, signal=83%
BASAL PART OF CELL%GOCC%GO:0045178	15	0.28332597	0.786041	0.7543186	0.9343343	317	tags=20%, list=9%, signal=22%
NEGATIVE REGULATION OF GROWTH%GOBP%GO:0045926	34	0.22821255	0.7857314	0.80487806	0.9342608	525	tags=24%, list=15%, signal=27%
HETEROCYCLE BIOSYNTHETIC PROCESS%GOBP%GO:0018130	213	0.16489452	0.7853756	0.9388084	0.9342383	564	tags=15%, list=16%, signal=17%
PHOSPHATIDYLINOSITOL BISPHOSPHATE BINDING%GOMF%GO:1902936	28	0.24180579	0.7839758	0.7907869	0.9358783	479	tags=21%, list=13%, signal=25%
ORGANOPHOSPHATE METABOLIC PROCESS%GOBP%GO:0019637	318	0.1579572	0.7834409	0.97121215	0.93611526	917	tags=28%, list=25%, signal=34%
ESTABLISHMENT OF PROTEIN LOCALIZATION%GOBP%GO:0045184	494	0.15076095	0.7821319	0.9916084	0.93757904	651	tags=18%, list=18%, signal=19%
NUCLEOBASE-CONTAINING COMPOUND BIOSYNTHETIC PROCESS%GOBP%GO:0034654	189	0.16837847	0.78208864	0.9448052	0.93706983	917	tags=27%, list=25%, signal=34%
POSITIVE REGULATION OF PROTEOLYSIS%GOBP%GO:0045862	107	0.18136081	0.782034	0.90378004	0.9365651	782	tags=24%, list=22%, signal=30%
INORGANIC CATION TRANSMEMBRANE TRANSPORT%GOBP%GO:0098662	66	0.20226201	0.78148293	0.8574074	0.9368145	887	tags=30%, list=25%, signal=39%
AXON GUIDANCE%GOBP%GO:0007411	16	0.27699503	0.7803014	0.7702703	0.93800724	20	tags=6%, list=1%, signal=6%
NUCLEAR HORMONE RECEPTOR BINDING%GOMF%GO:0035257	37	0.22429693	0.77945393	0.81800765	0.93871343	695	tags=24%, list=19%, signal=30%
TRANSFERRIN ENDOCYTOSIS AND RECYCLING%REACTOME%R-HSA-917977.1	15	0.27882183	0.7794378	0.756238	0.93816084	595	tags=20%, list=16%, signal=24%
MULTI-ORGANISM REPRODUCTIVE PROCESS%GOBP%GO:0044703	119	0.18052365	0.778985	0.8760469	0.9383025	534	tags=16%, list=15%, signal=18%
LEUKOCYTE HOMEOSTASIS%GOBP%GO:0001776	22	0.25146487	0.77863896	0.79457366	0.9382427	441	tags=18%, list=12%, signal=21%
CHROMOSOME, TELOMERIC REGION%GOCC%GO:0000781	23	0.25129455	0.77849585	0.76371306	0.93788683	860	tags=39%, list=24%, signal=51%
REGULATION OF MEMBRANE POTENTIAL%GOBP%GO:0042391	68	0.19756909	0.7784097	0.8623188	0.93744713	548	tags=15%, list=15%, signal=17%
MAINTENANCE OF CELL NUMBER%GOBP%GO:0098727	21	0.25470057	0.7774209	0.7742574	0.9383727	1367	tags=57%, list=38%, signal=91%
NEURON PROJECTION GUIDANCE%GOBP%GO:0097485	16	0.27699503	0.7769206	0.7740741	0.9384806	20	tags=6%, list=1%, signal=6%
PEROXISOMAL MEMBRANE%GOCC%GO:0005778	22	0.24819231	0.7764791	0.79607844	0.9385666	445	tags=18%, list=12%, signal=21%
VALIDATED NUCLEAR ESTROGEN RECEPTOR ALPHA NETWORK%PATHWAY INTERACTION DATABASE NCI-NATURE CURATED DATA%VALIDATED NUCLEAR ESTROGEN RECEPTOR ALPHA NETWORK	17	0.2709515	0.77639526	0.76413256	0.9381239	189	tags=12%, list=5%, signal=12%
ORC1 REMOVAL FROM CHROMATIN%REACTOME%R-HSA-68949.3	46	0.21169753	0.77607	0.8242531	0.93800133	393	tags=15%, list=11%, signal=17%
APC C-MEDIATED DEGRADATION OF CELL CYCLE PROTEINS%REACTOME DATABASE ID RELEASE 72%174143	46	0.21395962	0.7753369	0.8327526	0.9385036	337	tags=11%, list=9%, signal=12%
PID_INTEGRIN_A4B1_PATHWAY%MSIGDB_C2%PID_INTEGRIN_A4B1_PATHWAY	15	0.27390152	0.7749264	0.7626775	0.9385204	345	tags=20%, list=10%, signal=22%
INTRACELLULAR PROTEIN TRANSPORT%GOBP%GO:0006886	308	0.15567353	0.77236617	0.9846626	0.94167924	790	tags=22%, list=22%, signal=25%
STEM CELL POPULATION MAINTENANCE%GOBP%GO:0019827	21	0.25470057	0.7697577	0.7899807	0.94485635	1367	tags=57%, list=38%, signal=91%
POSITIVE REGULATION OF TRANSLATION%GOBP%GO:0045727	46	0.20803837	0.76786554	0.82468694	0.94699675	991	tags=37%, list=27%, signal=50%
G PROTEIN-COUPLED RECEPTOR BINDING%GOMF%GO:0001664	43	0.21300744	0.7678405	0.81834865	0.94645363	384	tags=16%, list=11%, signal=18%
HCMV INFECTION%REACTOME%R-HSA-9609646.2	52	0.20312549	0.7677064	0.85612786	0.94605523	594	tags=19%, list=16%, signal=23%
REGULATION OF CELL CYCLE%GOBP%GO:0051726	208	0.16182248	0.76725864	0.97411	0.94610566	819	tags=22%, list=23%, signal=26%
RESPONSE TO PEPTIDE HORMONE%GOBP%GO:0043434	69	0.19297855	0.7657215	0.8775137	0.94764507	817	tags=29%, list=23%, signal=37%
REGULATION OF GLUCOSE IMPORT%GOBP%GO:0046324	19	0.25941303	0.76538366	0.7805343	0.94751114	222	tags=16%, list=6%, signal=17%
SWITCHING OF ORIGINS TO A POST-REPLICATIVE STATE%REACTOME DATABASE ID RELEASE 72%69052	47	0.20952749	0.76494175	0.8429603	0.9475371	393	tags=15%, list=11%, signal=16%
REGULATION OF NIK/NF-KAPPAB SIGNALING%GOBP%GO:1901222	24	0.24336953	0.7644336	0.8	0.9476968	713	tags=29%, list=20%, signal=36%
REGULATION OF INTERFERON-BETA PRODUCTION%GOBP%GO:0032648	17	0.26448244	0.76437604	0.79611653	0.9471976	981	tags=47%, list=27%, signal=64%
POSITIVE REGULATION OF CHROMOSOME ORGANIZATION%GOBP%GO:2001252	52	0.19923083	0.76433724	0.86174244	0.9466757	95	tags=6%, list=3%, signal=6%
CALCIUM ION TRANSMEMBRANE TRANSPORT%GOBP%GO:0070588	26	0.23643154	0.76223737	0.8378906	0.9490051	482	tags=19%, list=13%, signal=22%
SARCOMERE%GOCC%GO:0030017	45	0.2079693	0.7612493	0.8508604	0.94978344	231	tags=9%, list=6%, signal=9%
MICROBODY MEMBRANE%GOCC%GO:0031903	22	0.24819231	0.7611361	0.7961905	0.94936407	445	tags=18%, list=12%, signal=21%
PID_ERA_GENOMIC_PATHWAY%MSIGDB_C2%PID_ERA_GENOMIC_PATHWAY	17	0.27095154	0.7600368	0.78352493	0.9502907	189	tags=12%, list=5%, signal=12%
TRANSCRIPTION FACTOR BINDING%GOMF%GO:0008134	155	0.16859882	0.75958383	0.9341216	0.95032257	731	tags=20%, list=20%, signal=24%
DNA REPLICATION PRE-INITIATION%REACTOME DATABASE ID RELEASE 72%69002	48	0.20322844	0.7593041	0.88039213	0.9501113	393	tags=15%, list=11%, signal=16%
CYTOSOLIC CALCIUM ION TRANSPORT%GOBP%GO:0060401	17	0.26254588	0.75772107	0.8082192	0.9516363	180	tags=12%, list=5%, signal=12%
ION CHANNEL ACTIVITY%GOMF%GO:0005216	34	0.22134869	0.7576249	0.82122904	0.95119566	563	tags=26%, list=16%, signal=31%
NICOTINIC ACETYLCHOLINE RECEPTOR SIGNALING PATHWAY%PANTHER PATHWAY%P00044	21	0.2527372	0.7574232	0.79696393	0.9509039	1110	tags=48%, list=31%, signal=68%
REGULATION OF CHROMATIN ORGANIZATION%GOBP%GO:1902275	49	0.20248997	0.75548553	0.8768116	0.95289683	724	tags=22%, list=20%, signal=28%
CALMODULIN BINDING%GOMF%GO:0005516	43	0.209412	0.75493574	0.8449198	0.9530401	362	tags=14%, list=10%, signal=15%
MONOOXYGENASE ACTIVITY%GOMF%GO:0004497	16	0.2673457	0.75485164	0.7965451	0.95257294	146	tags=13%, list=4%, signal=13%
ALPHA4 BETA1 INTEGRIN SIGNALING EVENTS%PATHWAY INTERACTION DATABASE NCI-NATURE CURATED DATA%ALPHA4 BETA1 INTEGRIN SIGNALING EVENTS	15	0.27390152	0.7541052	0.7790927	0.9529588	345	tags=20%, list=10%, signal=22%
TRANSFERASE COMPLEX%GOCC%GO:1990234	139	0.16833125	0.75383824	0.9471947	0.95271474	715	tags=21%, list=20%, signal=25%
INTERNAL PEPTIDYL-LYSINE ACETYLATION%GOBP%GO:0018393	19	0.2512747	0.75152403	0.81086516	0.95512795	829	tags=37%, list=23%, signal=48%
NEURAL TUBE CLOSURE%GOBP%GO:0001843	17	0.25491774	0.7503244	0.7897839	0.95607185	997	tags=41%, list=28%, signal=57%
GLUCONEOGENESIS%REACTOME%R-HSA-70263.2	19	0.2532878	0.74922067	0.82056075	0.9568635	878	tags=32%, list=24%, signal=42%
TRANSCRIPTION REGULATORY REGION DNA BINDING%GOMF%GO:0044212	93	0.18003178	0.74813735	0.9226714	0.95761234	879	tags=26%, list=24%, signal=33%
COOPERATION OF PREFOLDIN AND TRIC CCT IN ACTIN AND TUBULIN FOLDING%REACTOME%R-HSA-389958.2	21	0.23891407	0.74636066	0.82591873	0.9592619	1279	tags=57%, list=35%, signal=88%
REGULATION OF PROTEOLYSIS INVOLVED IN CELLULAR PROTEIN CATABOLIC PROCESS%GOBP%GO:1903050	77	0.18481882	0.7459322	0.91071427	0.9592226	731	tags=23%, list=20%, signal=29%
DEVELOPMENTAL PROCESS INVOLVED IN REPRODUCTION%GOBP%GO:0003006	85	0.18161239	0.7450032	0.9341216	0.9597726	623	tags=19%, list=17%, signal=22%
CELLULAR RESPONSE TO AMINO ACID STIMULUS%GOBP%GO:0071230	15	0.2699204	0.7442571	0.7833002	0.9601383	33	tags=7%, list=1%, signal=7%
CYTOKINE RECEPTOR BINDING%GOMF%GO:0005126	38	0.21229789	0.74321824	0.87545127	0.9608627	571	tags=21%, list=16%, signal=25%
CELLULAR COMPONENT ASSEMBLY INVOLVED IN MORPHOGENESIS%GOBP%GO:0010927	16	0.26534155	0.74184793	0.84444445	0.9619104	450	tags=25%, list=12%, signal=28%
SEX DIFFERENTIATION%GOBP%GO:0007548	33	0.21638761	0.7409607	0.83425415	0.96238	561	tags=21%, list=16%, signal=25%
REGULATION OF TRANSLATION%GOBP%GO:0006417	114	0.17128077	0.740558	0.95315313	0.96229494	1006	tags=32%, list=28%, signal=42%
REGULATION OF PROTEIN STABILITY%GOBP%GO:0031647	97	0.17619751	0.74026114	0.91967213	0.96205413	775	tags=24%, list=21%, signal=29%
CELL CYCLE PHASE TRANSITION%GOBP%GO:0044770	20	0.24274524	0.73977584	0.80626225	0.96204907	345	tags=15%, list=10%, signal=16%
HALLMARK_UV_RESPONSE_DN%MSIGDB_C2%HALLMARK_UV_RESPONSE_DN	25	0.23187318	0.739652	0.84819734	0.9616227	213	tags=12%, list=6%, signal=13%
HISTONE MODIFICATION%GOBP%GO:0016570	60	0.19087462	0.7387725	0.90654206	0.9620482	724	tags=23%, list=20%, signal=29%
AUTOPHAGOSOME ORGANIZATION%GOBP%GO:1905037	25	0.23066142	0.7369482	0.8330059	0.9636248	638	tags=28%, list=18%, signal=34%
REGULATION OF NUCLEOTIDE BIOSYNTHETIC PROCESS%GOBP%GO:0030808	22	0.23257786	0.7365194	0.838	0.96354175	948	tags=36%, list=26%, signal=49%
STRUCTURAL CONSTITUENT OF NUCLEAR PORE%GOMF%GO:0017056	15	0.26391968	0.7349557	0.82725525	0.964787	2658	tags=100%, list=74%, signal=379%
REPRODUCTIVE SYSTEM DEVELOPMENT%GOBP%GO:0061458	67	0.18643098	0.7326476	0.92334497	0.9668582	561	tags=18%, list=16%, signal=21%
ENZYME ACTIVATOR ACTIVITY%GOMF%GO:0008047	136	0.16338363	0.7325623	0.9534483	0.96638286	338	tags=10%, list=9%, signal=10%
TUBE CLOSURE%GOBP%GO:0060606	17	0.25491774	0.73234636	0.83928573	0.96605986	997	tags=41%, list=28%, signal=57%
REPRODUCTIVE STRUCTURE DEVELOPMENT%GOBP%GO:0048608	65	0.18964098	0.7321129	0.9005425	0.9657516	561	tags=18%, list=16%, signal=21%
REGULATION OF TELOMERE MAINTENANCE%GOBP%GO:0032204	25	0.23209278	0.73171884	0.8407767	0.9656304	391	tags=12%, list=11%, signal=13%
PROTEIN TYROSINE KINASE ACTIVITY%GOMF%GO:0004713	18	0.24586144	0.7302238	0.849711	0.9667566	306	tags=17%, list=8%, signal=18%
INCLUSION BODY%GOCC%GO:0016234	28	0.22494344	0.7298404	0.8660551	0.96660316	142	tags=7%, list=4%, signal=7%
NUCLEAR PERIPHERY%GOCC%GO:0034399	49	0.19698577	0.7292119	0.9069343	0.96677923	599	tags=22%, list=17%, signal=27%
NUCLEAR BODY%GOCC%GO:0016604	171	0.15855198	0.72763366	0.9822294	0.9679413	105	tags=5%, list=3%, signal=5%
UNFOLDED PROTEIN RESPONSE (UPR)%REACTOME%R-HSA-381119.2	38	0.2071903	0.7246883	0.8873239	0.97048587	773	tags=24%, list=21%, signal=30%
DDX58 IFIH1-MEDIATED INDUCTION OF INTERFERON-ALPHA BETA%REACTOME%R-HSA-168928.4	22	0.23722188	0.7242253	0.84261036	0.97040933	475	tags=23%, list=13%, signal=26%
ANTIGEN RECEPTOR-MEDIATED SIGNALING PATHWAY%GOBP%GO:0050851	18	0.24690844	0.7227112	0.85714287	0.97142935	807	tags=28%, list=22%, signal=36%
ST_FAS_SIGNALING_PATHWAY%MSIGDB_C2%ST_FAS_SIGNALING_PATHWAY	22	0.2365487	0.7219955	0.86336637	0.9715943	538	tags=18%, list=15%, signal=21%
PEPTIDYL-THREONINE MODIFICATION%GOBP%GO:0018210	25	0.22473943	0.7199024	0.8880734	0.97314966	579	tags=20%, list=16%, signal=24%
SIGNALING BY NOTCH%REACTOME DATABASE ID RELEASE 72%157118	69	0.17901471	0.7191785	0.9456311	0.9733355	717	tags=20%, list=20%, signal=25%
REGULATION OF PROTEIN IMPORT INTO NUCLEUS%GOBP%GO:0042306	29	0.21975859	0.7183761	0.86252356	0.97359383	123	tags=7%, list=3%, signal=7%
REGULATION OF TRANSLATIONAL INITIATION%GOBP%GO:0006446	21	0.23365308	0.717645	0.84160304	0.97375405	232	tags=10%, list=6%, signal=10%
ACTIVATION OF PROTEIN KINASE ACTIVITY%GOBP%GO:0032147	45	0.19380692	0.71746784	0.9298561	0.97336334	222	tags=9%, list=6%, signal=9%
REGULATION OF HSF1-MEDIATED HEAT SHOCK RESPONSE%REACTOME DATABASE ID RELEASE 72%3371453	44	0.19806673	0.71738476	0.8976378	0.9728701	1074	tags=36%, list=30%, signal=51%
POSITIVE REGULATION OF GROWTH%GOBP%GO:0045927	72	0.17748603	0.714789	0.9468864	0.9749022	310	tags=11%, list=9%, signal=12%
REGULATION OF REPRODUCTIVE PROCESS%GOBP%GO:2000241	15	0.2576203	0.71462137	0.829222	0.9744978	751	tags=33%, list=21%, signal=42%
NEGATIVE REGULATION OF CELLULAR RESPONSE TO GROWTH FACTOR STIMULUS%GOBP%GO:0090288	16	0.24951266	0.71443677	0.8368522	0.9740946	870	tags=38%, list=24%, signal=49%
SEXUAL REPRODUCTION%GOBP%GO:0019953	97	0.16870117	0.714337	0.96258503	0.97362536	534	tags=13%, list=15%, signal=15%
NEGATIVE REGULATION OF SMALL MOLECULE METABOLIC PROCESS%GOBP%GO:0062014	24	0.2266663	0.71328837	0.8479532	0.9741102	479	tags=21%, list=13%, signal=24%
RESPONSE TO TEMPERATURE STIMULUS%GOBP%GO:0009266	38	0.20434937	0.7118823	0.89213896	0.97490036	441	tags=13%, list=12%, signal=15%
POSITIVE REGULATION OF RECEPTOR-MEDIATED ENDOCYTOSIS%GOBP%GO:0048260	25	0.22079529	0.7088887	0.8691406	0.97722864	561	tags=20%, list=16%, signal=24%
REGULATORY REGION NUCLEIC ACID BINDING%GOMF%GO:0001067	95	0.16715449	0.70821446	0.9678511	0.97727203	879	tags=25%, list=24%, signal=33%
REGULATION OF PURINE NUCLEOTIDE BIOSYNTHETIC PROCESS%GOBP%GO:1900371	22	0.23257786	0.7076792	0.8609524	0.9771893	948	tags=36%, list=26%, signal=49%
PREFOLDIN MEDIATED TRANSFER OF SUBSTRATE TO CCT TRIC%REACTOME%R-HSA-389957.2	20	0.23372783	0.70738864	0.87572813	0.97688377	570	tags=20%, list=16%, signal=24%
COAGULATION%GOBP%GO:0050817	30	0.2123191	0.70593226	0.9066667	0.97769487	510	tags=20%, list=14%, signal=23%
RIBONUCLEOPROTEIN COMPLEX EXPORT FROM NUCLEUS%GOBP%GO:0071426	35	0.20541699	0.7056122	0.88454705	0.9774213	1347	tags=51%, list=37%, signal=81%
NEURAL TUBE DEVELOPMENT%GOBP%GO:0021915	27	0.21476421	0.7054238	0.88257575	0.9770304	95	tags=7%, list=3%, signal=8%
GLYCEROLIPID METABOLIC PROCESS%GOBP%GO:0046486	82	0.1746612	0.7050563	0.95683455	0.9768115	678	tags=20%, list=19%, signal=23%
MONOVALENT INORGANIC CATION TRANSMEMBRANE TRANSPORTER ACTIVITY%GOMF%GO:0015077	57	0.18466629	0.7037061	0.93639576	0.9774938	995	tags=33%, list=28%, signal=45%
BLOOD COAGULATION%GOBP%GO:0007596	30	0.2123191	0.70361537	0.9105546	0.9770037	510	tags=20%, list=14%, signal=23%
REGULATION OF GENERATION OF PRECURSOR METABOLITES AND ENERGY%GOBP%GO:0043467	41	0.1996939	0.7036003	0.89194137	0.9764484	948	tags=32%, list=26%, signal=43%
G2 M DNA DAMAGE CHECKPOINT%REACTOME DATABASE ID RELEASE 72%69473	20	0.23223397	0.7020494	0.8857143	0.9772847	801	tags=35%, list=22%, signal=45%
CHAPERONE-MEDIATED PROTEIN FOLDING%GOBP%GO:0061077	30	0.20942813	0.70164025	0.9015151	0.97708404	2636	tags=97%, list=73%, signal=356%
TRNA BINDING%GOMF%GO:0000049	23	0.23268515	0.7008496	0.8895349	0.97722924	1313	tags=52%, list=36%, signal=82%
HALLMARK_MITOTIC_SPINDLE%MSIGDB_C2%HALLMARK_MITOTIC_SPINDLE	62	0.1837432	0.6993946	0.93430656	0.9779326	179	tags=6%, list=5%, signal=7%
ASSOCIATION OF TRIC CCT WITH TARGET PROTEINS DURING BIOSYNTHESIS%REACTOME%R-HSA-390471.1	16	0.24358912	0.69935876	0.8576923	0.97739625	1395	tags=63%, list=39%, signal=101%
EAR DEVELOPMENT%GOBP%GO:0043583	24	0.21827038	0.6989929	0.89035916	0.9771532	129	tags=8%, list=4%, signal=9%
ACYL-COA BIOSYNTHETIC PROCESS%GOBP%GO:0071616	15	0.25071758	0.6969131	0.8503937	0.97841465	304	tags=13%, list=8%, signal=14%
REGULATION OF EPITHELIAL CELL DIFFERENTIATION%GOBP%GO:0030856	16	0.24577029	0.69667834	0.8645038	0.97803146	220	tags=13%, list=6%, signal=13%
HEMOSTASIS%GOBP%GO:0007599	31	0.20842163	0.69611746	0.9111969	0.97797585	510	tags=19%, list=14%, signal=22%
PROSTANOID METABOLIC PROCESS%GOBP%GO:0006692	16	0.2419635	0.6956609	0.8665413	0.9777887	687	tags=25%, list=19%, signal=31%
REGULATION OF PROTEIN IMPORT%GOBP%GO:1904589	33	0.20335668	0.6922203	0.92	0.9801676	123	tags=6%, list=3%, signal=6%
POSITIVE REGULATION OF MAP KINASE ACTIVITY%GOBP%GO:0043406	43	0.19304654	0.69121355	0.9285714	0.9804167	693	tags=21%, list=19%, signal=26%
RNA POLYMERASE II TRANSCRIPTION FACTOR BINDING%GOMF%GO:0001085	29	0.21081063	0.69085574	0.9106464	0.9801471	493	tags=14%, list=14%, signal=16%
HALLMARK_MYC_TARGETS_V1%MSIGDB_C2%HALLMARK_MYC_TARGETS_V1	146	0.15376635	0.69073015	0.9883914	0.97969466	817	tags=21%, list=23%, signal=25%
SENESCENCE-ASSOCIATED SECRETORY PHENOTYPE (SASP)%REACTOME%R-HSA-2559582.2	17	0.2384996	0.6895334	0.87829614	0.9801243	468	tags=24%, list=13%, signal=27%
THIOESTER BIOSYNTHETIC PROCESS%GOBP%GO:0035384	15	0.25071758	0.6865912	0.874	0.9819613	304	tags=13%, list=8%, signal=14%
DNA DAMAGE CHECKPOINT%GOBP%GO:0000077	20	0.23041494	0.68351364	0.8696462	0.9838434	339	tags=15%, list=9%, signal=16%
POSTTRANSCRIPTIONAL REGULATION OF GENE EXPRESSION%GOBP%GO:0010608	140	0.15090188	0.68349636	0.98228663	0.98329365	1006	tags=30%, list=28%, signal=40%
PROSTAGLANDIN METABOLIC PROCESS%GOBP%GO:0006693	16	0.2419635	0.6826721	0.88777554	0.98334783	687	tags=25%, list=19%, signal=31%
TRNA PROCESSING%REACTOME%R-HSA-72306.6	37	0.19364828	0.6789249	0.9229323	0.98564297	942	tags=27%, list=26%, signal=36%
VEGF SIGNALING PATHWAY%PANTHER PATHWAY%P00056	24	0.21492332	0.6760992	0.8994083	0.987146	601	tags=21%, list=17%, signal=25%
REGULATION OF CYTOKINESIS%GOBP%GO:0032465	17	0.2301307	0.674956	0.874502	0.9874393	623	tags=24%, list=17%, signal=28%
VIRAL MESSENGER RNA SYNTHESIS%REACTOME%R-HSA-168325.4	28	0.20761916	0.6736722	0.9283019	0.9878161	942	tags=25%, list=26%, signal=34%
ESTABLISHMENT OF SPINDLE LOCALIZATION%GOBP%GO:0051293	16	0.24036063	0.6702864	0.8965517	0.9896342	477	tags=19%, list=13%, signal=22%
GENERATION OF PRECURSOR METABOLITES AND ENERGY%GOBP%GO:0006091	126	0.1519994	0.669452	0.98833334	0.98965484	995	tags=33%, list=28%, signal=44%
METABOLISM OF RNA%REACTOME%R-HSA-8953854.4	297	0.1360954	0.66769123	1.0	0.9903056	972	tags=25%, list=27%, signal=31%
NUCLEAR CHROMOSOME, TELOMERIC REGION%GOCC%GO:0000784	19	0.22071347	0.6635764	0.9076923	0.992507	801	tags=32%, list=22%, signal=40%
GTP METABOLIC PROCESS%GOBP%GO:0046039	16	0.23384205	0.6628213	0.9	0.9924508	235	tags=13%, list=7%, signal=13%
REGULATION OF EXTRINSIC APOPTOTIC SIGNALING PATHWAY%GOBP%GO:2001236	41	0.18294297	0.66184056	0.96074766	0.9925524	137	tags=5%, list=4%, signal=5%
PID_HDAC_CLASSI_PATHWAY%MSIGDB_C2%PID_HDAC_CLASSI_PATHWAY	20	0.21386841	0.6562923	0.929368	0.99556816	951	tags=30%, list=26%, signal=41%
HORMONE RECEPTOR BINDING%GOMF%GO:0051427	41	0.1824175	0.6560556	0.9603025	0.99516255	695	tags=22%, list=19%, signal=27%
INTERNAL PROTEIN AMINO ACID ACETYLATION%GOBP%GO:0006475	21	0.21487986	0.6545615	0.92720306	0.99552965	829	tags=33%, list=23%, signal=43%
SEPARATION OF SISTER CHROMATIDS%REACTOME DATABASE ID RELEASE 72%2467813	75	0.16361539	0.6541695	0.96953404	0.99521637	592	tags=12%, list=16%, signal=14%
REPRESSING TRANSCRIPTION FACTOR BINDING%GOMF%GO:0070491	19	0.22011171	0.65402937	0.90656066	0.9947439	552	tags=16%, list=15%, signal=19%
CELLULAR RESPONSE TO STEROID HORMONE STIMULUS%GOBP%GO:0071383	21	0.21368301	0.6539053	0.9125475	0.9942514	384	tags=14%, list=11%, signal=16%
CELLULAR RESPONSES TO EXTERNAL STIMULI%REACTOME%R-HSA-8953897.4	223	0.1365786	0.65315694	1.0	0.9941497	748	tags=17%, list=21%, signal=21%
POSITIVE REGULATION OF TELOMERE MAINTENANCE%GOBP%GO:0032206	19	0.21837792	0.6520484	0.9017341	0.99426585	339	tags=11%, list=9%, signal=12%
CELLULAR AMINO ACID METABOLIC PROCESS%GOBP%GO:0006520	85	0.15809783	0.6517467	0.9840989	0.99387133	217	tags=6%, list=6%, signal=6%
CELLULAR RESPONSES TO STRESS%REACTOME DATABASE ID RELEASE 72%2262752	222	0.13810375	0.6509857	1.0	0.9937518	748	tags=18%, list=21%, signal=21%
REGULATION OF CELLULAR AMIDE METABOLIC PROCESS%GOBP%GO:0034248	130	0.14672956	0.6507455	0.9965812	0.99332476	1006	tags=31%, list=28%, signal=41%
POSITIVE REGULATION OF CELLULAR AMIDE METABOLIC PROCESS%GOBP%GO:0034250	55	0.1724903	0.65063334	0.978022	0.99282587	991	tags=35%, list=27%, signal=47%
SNARE COMPLEX%GOCC%GO:0031201	19	0.22413692	0.65046525	0.92057765	0.9923588	956	tags=42%, list=27%, signal=57%
GOLGI TO PLASMA MEMBRANE TRANSPORT%GOBP%GO:0006893	23	0.2061988	0.6477963	0.9412916	0.99330026	216	tags=9%, list=6%, signal=9%
NEGATIVE REGULATION OF INTRACELLULAR PROTEIN TRANSPORT%GOBP%GO:0090317	15	0.23436216	0.64761853	0.91	0.9928353	703	tags=33%, list=19%, signal=41%
SIGNALING EVENTS MEDIATED BY HDAC CLASS I%PATHWAY INTERACTION DATABASE NCI-NATURE CURATED DATA%SIGNALING EVENTS MEDIATED BY HDAC CLASS I	20	0.21386841	0.6473725	0.9140187	0.9924201	951	tags=30%, list=26%, signal=41%
TRANSCRIPTIONAL REGULATION BY RUNX1%REACTOME%R-HSA-8878171.3	69	0.1618734	0.64295566	0.9837838	0.9942488	519	tags=12%, list=14%, signal=13%
PHOSPHOLIPID METABOLISM%REACTOME DATABASE ID RELEASE 72%1483257	67	0.16129428	0.6427709	0.973822	0.99378806	237	tags=7%, list=7%, signal=8%
LIGASE ACTIVITY%GOMF%GO:0016874	68	0.16272913	0.6420884	0.98696464	0.9935855	1090	tags=32%, list=30%, signal=45%
ORGANELLE ASSEMBLY%GOBP%GO:0070925	130	0.14516728	0.64208806	0.9982456	0.9930245	543	tags=16%, list=15%, signal=18%
NUCLEOBASE-CONTAINING COMPOUND TRANSPORT%GOBP%GO:0015931	81	0.1592349	0.64108104	0.986014	0.9929902	614	tags=17%, list=17%, signal=20%
SNAP RECEPTOR ACTIVITY%GOMF%GO:0005484	15	0.23049398	0.64005667	0.89493436	0.99301416	956	tags=47%, list=27%, signal=63%
INTEGRIN SIGNALING%REACTOME%R-HSA-354192.2	15	0.23046581	0.63977057	0.9214559	0.9925975	401	tags=13%, list=11%, signal=15%
MICROTUBULE CYTOSKELETON ORGANIZATION%GOBP%GO:0000226	94	0.15055025	0.6369772	0.9943715	0.99347734	1050	tags=34%, list=29%, signal=47%
RNA PROCESSING%GOBP%GO:0006396	262	0.13175324	0.6346567	1.0	0.99406934	896	tags=22%, list=25%, signal=27%
POSITIVE REGULATION OF TELOMERE MAINTENANCE VIA TELOMERE LENGTHENING%GOBP%GO:1904358	15	0.22919136	0.63430417	0.9238095	0.9936868	92	tags=7%, list=3%, signal=7%
PRIMARY NEURAL TUBE FORMATION%GOBP%GO:0014020	18	0.21723162	0.63204575	0.9253438	0.9942385	997	tags=39%, list=28%, signal=53%
PLATELET AGGREGATION (PLUG FORMATION)%REACTOME DATABASE ID RELEASE 72%76009	15	0.23046581	0.6314734	0.9324578	0.99395025	401	tags=13%, list=11%, signal=15%
TRNA AMINOACYLATION%REACTOME DATABASE ID RELEASE 72%379724	25	0.1992789	0.6304663	0.9461078	0.9938724	1313	tags=52%, list=36%, signal=81%
RNA POLYMERASE II REGULATORY REGION DNA BINDING%GOMF%GO:0001012	67	0.15776746	0.6297042	0.9897084	0.9936837	949	tags=30%, list=26%, signal=40%
PEPTIDYL-LYSINE ACETYLATION%GOBP%GO:0018394	20	0.21099216	0.62702143	0.9419729	0.99441016	829	tags=35%, list=23%, signal=45%
PROXIMAL PROMOTER SEQUENCE-SPECIFIC DNA BINDING%GOMF%GO:0000987	56	0.15974888	0.6203363	0.9786477	0.9969158	879	tags=27%, list=24%, signal=35%
HISTONE ACETYLATION%GOBP%GO:0016573	17	0.21311173	0.61750686	0.95	0.9975917	829	tags=35%, list=23%, signal=46%
ANION HOMEOSTASIS%GOBP%GO:0055081	15	0.22034785	0.6163037	0.9462963	0.9975666	270	tags=13%, list=7%, signal=14%
GAMETE GENERATION%GOBP%GO:0007276	71	0.15462318	0.6115304	0.99121267	0.99891657	95	tags=4%, list=3%, signal=4%
NUCLEOTIDE EXCISION REPAIR%REACTOME DATABASE ID RELEASE 72%5696398	33	0.18091494	0.610666	0.96240604	0.99870783	549	tags=15%, list=15%, signal=18%
APOPTOTIC CLEAVAGE OF CELLULAR PROTEINS%REACTOME%R-HSA-111465.3	20	0.20085037	0.6082074	0.9500998	0.9991327	24	tags=5%, list=1%, signal=5%
MORPHOGENESIS OF EMBRYONIC EPITHELIUM%GOBP%GO:0016331	23	0.19712491	0.6059228	0.93296087	0.99947697	997	tags=39%, list=28%, signal=54%
PROTEIN ACETYLATION%GOBP%GO:0006473	25	0.18910414	0.6045027	0.95849055	0.99946135	829	tags=32%, list=23%, signal=41%
POSITIVE REGULATION OF PROTEIN BINDING%GOBP%GO:0032092	28	0.18374684	0.60216844	0.97159094	0.9997576	344	tags=11%, list=10%, signal=12%
RNA METABOLIC PROCESS%GOBP%GO:0016070	350	0.12008889	0.5980353	1.0	1.0	896	tags=22%, list=25%, signal=27%
PHOSPHATIDYLINOSITOL BIOSYNTHETIC PROCESS%GOBP%GO:0006661	17	0.20487078	0.59341824	0.94035786	1.0	1213	tags=47%, list=34%, signal=71%
SELECTIVE AUTOPHAGY%REACTOME DATABASE ID RELEASE 72%9663891	28	0.18178311	0.59250593	0.96899223	1.0	805	tags=25%, list=22%, signal=32%
ESTROGEN-DEPENDENT GENE EXPRESSION%REACTOME DATABASE ID RELEASE 72%9018519	28	0.18181412	0.58664197	0.9821782	1.0	468	tags=14%, list=13%, signal=16%
AMINO ACID AND DERIVATIVE METABOLISM%REACTOME%R-HSA-71291.6	143	0.13134192	0.5849378	0.9983687	1.0	843	tags=19%, list=23%, signal=24%
POSITIVE REGULATION OF ATPASE ACTIVITY%GOBP%GO:0032781	18	0.1947947	0.57852936	0.9685767	1.0	725	tags=22%, list=20%, signal=28%
TRNA PROCESSING IN THE NUCLEUS%REACTOME%R-HSA-6784531.5	32	0.17200032	0.5772121	0.97197896	1.0	942	tags=25%, list=26%, signal=34%
REGULATION OF ORGANIC ACID TRANSPORT%GOBP%GO:0032890	18	0.19441222	0.5742448	0.959596	1.0	917	tags=28%, list=25%, signal=37%
NUCLEIC ACID TRANSPORT%GOBP%GO:0050657	72	0.14246432	0.57271546	0.9930796	1.0	614	tags=17%, list=17%, signal=20%
ESTABLISHMENT OF RNA LOCALIZATION%GOBP%GO:0051236	72	0.14246432	0.5717692	0.9982143	1.0	614	tags=17%, list=17%, signal=20%
RNA TRANSPORT%GOBP%GO:0050658	72	0.14246432	0.56760705	0.9946524	1.0	614	tags=17%, list=17%, signal=20%
SPINDLE LOCALIZATION%GOBP%GO:0051653	18	0.19225407	0.56675005	0.9842209	1.0	2916	tags=100%, list=81%, signal=519%
RNA POLYMERASE II PROXIMAL PROMOTER SEQUENCE-SPECIFIC DNA BINDING%GOMF%GO:0000978	53	0.14631031	0.5586786	0.9942748	1.0	879	tags=26%, list=24%, signal=34%
TRANSCRIPTION REGULATORY REGION SEQUENCE-SPECIFIC DNA BINDING%GOMF%GO:0000976	71	0.13935082	0.5570752	0.9981818	1.0	949	tags=30%, list=26%, signal=39%
GLYCEROPHOSPHOLIPID METABOLIC PROCESS%GOBP%GO:0006650	63	0.14422324	0.5558274	0.99635035	1.0	728	tags=19%, list=20%, signal=23%
REGULATION OF HEART GROWTH%GOBP%GO:0060420	15	0.19813436	0.5535485	0.9653179	1.0	123	tags=7%, list=3%, signal=7%
CELL REDOX HOMEOSTASIS%GOBP%GO:0045454	35	0.15561217	0.54371905	0.9906191	1.0	407	tags=9%, list=11%, signal=10%
MITOCHONDRION MORPHOGENESIS%GOBP%GO:0070584	17	0.18746528	0.54043394	0.9768786	1.0	2933	tags=100%, list=81%, signal=533%
NEURON APOPTOTIC PROCESS%GOBP%GO:0051402	15	0.19113949	0.5352778	0.9799197	1.0	940	tags=27%, list=26%, signal=36%
COP9 SIGNALOSOME%GOCC%GO:0008180	17	0.18551527	0.5347022	0.9800399	1.0	2940	tags=100%, list=82%, signal=538%
NUCLEAR-TRANSCRIBED MRNA CATABOLIC PROCESS%GOBP%GO:0000956	32	0.16053852	0.5336048	0.9907919	1.0	760	tags=22%, list=21%, signal=27%
PROTEIN ACYLATION%GOBP%GO:0043543	33	0.15869227	0.5333335	0.99256504	1.0	703	tags=24%, list=19%, signal=30%
AMINOACYL-TRNA LIGASE ACTIVITY%GOMF%GO:0004812	23	0.16788714	0.5274107	0.9853211	1.0	2672	tags=96%, list=74%, signal=367%
TRNA AMINOACYLATION%GOBP%GO:0043039	23	0.1665736	0.52694535	0.9862745	1.0	3009	tags=100%, list=83%, signal=599%
SIGNALING BY INSULIN RECEPTOR%REACTOME DATABASE ID RELEASE 72%74752	21	0.17487484	0.5255829	0.9766537	1.0	109	tags=5%, list=3%, signal=5%
PROTEIN LIPIDATION%GOBP%GO:0006497	18	0.17900893	0.52419865	0.98802394	1.0	607	tags=22%, list=17%, signal=27%
LIGASE ACTIVITY, FORMING CARBON-OXYGEN BONDS%GOMF%GO:0016875	23	0.16788714	0.52349114	0.9842829	1.0	2672	tags=96%, list=74%, signal=367%
TRNA AMINOACYLATION FOR PROTEIN TRANSLATION%GOBP%GO:0006418	22	0.16652715	0.51522547	0.9859719	1.0	3009	tags=100%, list=83%, signal=599%
AMINO ACID ACTIVATION%GOBP%GO:0043038	23	0.1665736	0.5136412	0.98134327	1.0	3009	tags=100%, list=83%, signal=599%
SINGLE-STRANDED RNA BINDING%GOMF%GO:0003727	37	0.14811829	0.51245034	0.9943289	1.0	981	tags=30%, list=27%, signal=40%
TRNA CHARGING%HUMANCYC%TRNA-CHARGING-PWY	21	0.16648075	0.51164854	0.9922929	1.0	3009	tags=100%, list=83%, signal=600%
REGULATION OF ANION TRANSPORT%GOBP%GO:0044070	30	0.15206414	0.50409627	0.9905482	1.0	962	tags=33%, list=27%, signal=45%
RNA LOCALIZATION%GOBP%GO:0006403	82	0.12328151	0.5040348	1.0	1.0	614	tags=15%, list=17%, signal=17%
CATALYTIC ACTIVITY, ACTING ON A TRNA%GOMF%GO:0140101	35	0.14621457	0.5017686	0.99816847	1.0	1063	tags=34%, list=29%, signal=48%
RNA POLYMERASE II REGULATORY REGION SEQUENCE-SPECIFIC DNA BINDING%GOMF%GO:0000977	64	0.1290208	0.49554956	1.0	1.0	949	tags=30%, list=26%, signal=40%
PROTEIN ALKYLATION%GOBP%GO:0008213	27	0.1499499	0.489082	0.99445474	1.0	1241	tags=37%, list=34%, signal=56%
LIPOPROTEIN BIOSYNTHETIC PROCESS%GOBP%GO:0042158	19	0.1654005	0.4860864	0.99607074	1.0	1041	tags=37%, list=29%, signal=52%
PROTEIN METHYLATION%GOBP%GO:0006479	27	0.1499499	0.48239315	0.99609375	1.0	1241	tags=37%, list=34%, signal=56%
REGULATION OF CARBOHYDRATE CATABOLIC PROCESS%GOBP%GO:0043470	19	0.16438787	0.47823223	0.99622643	1.0	948	tags=32%, list=26%, signal=43%
NEGATIVE REGULATION OF MRNA CATABOLIC PROCESS%GOBP%GO:1902373	16	0.16662677	0.47411966	0.99387753	1.0	163	tags=6%, list=5%, signal=7%
GOLGI VESICLE BUDDING%GOBP%GO:0048194	15	0.171196	0.47335282	0.99068904	1.0	1091	tags=33%, list=30%, signal=48%
TRNA PROCESSING%GOBP%GO:0008033	20	0.15292001	0.46985692	0.99068904	1.0	391	tags=10%, list=11%, signal=11%
NUCLEUS ORGANIZATION%GOBP%GO:0006997	44	0.12902233	0.4684583	0.9980952	1.0	1238	tags=41%, list=34%, signal=62%
TRANSPORT OF MATURE TRANSCRIPT TO CYTOPLASM%REACTOME DATABASE ID RELEASE 72%72202	46	0.12813853	0.46494603	1.0	0.9997366	1011	tags=24%, list=28%, signal=33%
TRANSPORT OF MATURE MRNA DERIVED FROM AN INTRON-CONTAINING TRANSCRIPT%REACTOME%R-HSA-159236.3	41	0.12979586	0.4554976	0.9981584	0.99965537	1011	tags=24%, list=28%, signal=34%
RNA STABILIZATION%GOBP%GO:0043489	17	0.15149274	0.43847683	1.0	0.9998183	871	tags=24%, list=24%, signal=31%
RIBONUCLEOPROTEIN COMPLEX ASSEMBLY%GOBP%GO:0022618	92	0.10131966	0.4279571	1.0	0.9995991	1301	tags=41%, list=36%, signal=63%
NEGATIVE REGULATION OF RNA CATABOLIC PROCESS%GOBP%GO:1902369	22	0.11617424	0.3503335	1.0	0.9999536	953	tags=23%, list=26%, signal=31%
