# Supplementary material for: Comparative transcriptomic and proteomic signature of lung alveolar macrophages reveals the integrin CD11b as a regulatory hub during pneumococcal pneumonia infection
Source: Front Immunol. 2023 Sep 18;14:1227191. doi: 10.3389/fimmu.2023.1227191 (PMC10544576; doi:10.3389/fimmu.2023.1227191)
Supplement: Supplementary Table 5 — Transcriptome analysis by Clariom S mouse array and corresponding statistics. Related to Figures 4A–F . [file Table_5.xlsx]

## Sheet: Sheet1
Description [Gene names]	Accession	Description [Protein names]	WT_infected_01	WT_infected_02	WT_infected_03	WT_infected_04	WT_control_01	WT_control_02	WT_control_03	WT_control_04	WT_control_05	fc_WT_infected.WT_healthy	pV.fdrBH_WT_infected.WT_healthy	snr_WT_infected.WT_healthy
1700001K19Rik	A0A1Y7VK50	RIKEN cDNA 1700001K19 gene (Fragment)	52.1462	80.5041	63.9605	47.4639	74.1713	53.8103	72.6827	50.3036	50.1967	0.0186989	1	0.0332717
1700020L24Rik	A0A087WRJ9	RIKEN cDNA 1700020L24 gene (Fragment)	148.677	154.208	149.172	117.614	157.231	139.842	153.278	131.99	142.436	-0.025483	1	-0.107293
1700074P13Rik	D3Z4W5	Protease, serine 59 (Fragment)	16.0132	15.1735	17.1148	16.3365	16.0782	18.7369	16.1881	15.6458	15.4573	-0.0231814	1	-0.138885
Acly	Q91V92	ATP-citrate synthase (EC 2.3.3.8) (ATP-citrate (pro-S-)-lyase) (Citrate cleavage enzyme)	6770.28	6553.73	6212.68	6366.57	6521.55	6659.05	5909.83	6556.45	6500.34	0.0103674	1	0.0978242
Adcy10	Q8C0T9	Adenylate cyclase type 10 (EC 4.6.1.1) (Germ cell soluble adenylyl cyclase) (sAC) (Testicular soluble adenylyl cyclase)	27.4897	29.2126	28.5126	32.3409	27.9514	27.8729	29.2406	27.9611	32.7445	0.0115768	1	0.0638782
Alox15	P39654	Polyunsaturated fatty acid lipoxygenase ALOX15 (12/15-lipoxygenase) (12/15-LO) (Arachidonate 12-lipoxygenase, leukocyte-type) (12-LOX) (L-12LO) (EC 1.13.11.31) (Arachidonate 15-lipoxygenase) (15-LOX) (EC 1.13.11.33) (Arachidonate omega-6 lipoxygenase) (Hepoxilin A3 synthase Alox15) (EC 1.13.11.-) (Linoleate 13S-lipoxygenase) (EC 1.13.11.12)	188.068	186.614	202.989	185.936	193.201	160.845	242.858	175.939	192.979	-0.0170005	1	-0.0653471
Ankrd22	Q9D3J5	Ankyrin repeat domain-containing protein 22	47.3466	41.8925	48.0209	47.8179	48.7321	48.3975	45.2354	39.7386	43.6192	0.0355094	1	0.192106
Batf2	Q8R1H8	Basic leucine zipper transcriptional factor ATF-like 2 (B-ATF-2)	296.792	292.581	296.558	257.865	306.846	225.795	307.269	291.772	261.932	0.0369251	1	0.152202
BC048671	NaN	NaN	75.8738	64.857	91.8756	66.4778	78.0843	58.5404	77.8039	74.7898	75.5919	0.0353334	1	0.1002
Best3	Q6H1V1	Bestrophin-3 (Vitelliform macular dystrophy 2-like protein 3)	40.557	30.1576	33.5003	35.8629	50.2994	33.3111	36.9581	32.404	31.5837	-0.0759053	1	-0.176365
Bik	A0A2R8VI69	Bcl-2-interacting killer	361.72	362.928	360.194	345.485	454.542	363.066	334.397	355.957	350.933	-0.0561725	1	-0.286838
Bpifb1	Q61114	BPI fold-containing family B member 1 (Long palate, lung and nasal epithelium carcinoma-associated protein 1)	47.3306	48.5332	57.1923	47.033	51.3165	62.6951	35.0815	55.1298	41.2531	0.0269887	1	0.0661337
Cc2d2a	Q8CFW7	Coiled-coil and C2 domain-containing protein 2A	37.3527	50.5995	38.3836	39.0294	50.7903	26.966	48.3606	40.4324	36.8249	0.0234474	1	0.0479017
Cd177	Q8R2S8	CD177 antigen (CD antigen CD177)	138.084	131.543	148.706	137.348	136.796	103.76	139.236	148.011	147.931	0.0397284	1	0.167535
Cdx4	Q07424	Homeobox protein CDX-4 (Caudal-type homeobox protein 4)	55.0244	51.0483	47.4827	36.1634	48.6713	46.3584	60.3407	45.5481	47.8916	-0.0692547	1	-0.187593
Cep164	Q5DU05	Centrosomal protein of 164 kDa (Cep164)	261.751	258.828	284.74	258.321	283.148	272.791	243.978	237.233	301.29	-0.00961493	1	-0.0508523
Chchd3	Q9CRB9	MICOS complex subunit Mic19 (Coiled-coil-helix-coiled-coil-helix domain-containing protein 3)	1976.73	2283.77	1990.07	2173.64	1984.01	2202.77	1996.28	2035.26	2023.17	0.0401161	1	0.277474
Cpped1	Q8BFS6	Serine/threonine-protein phosphatase CPPED1 (EC 3.1.3.16) (Calcineurin-like phosphoesterase domain-containing protein 1)	309.484	241.565	250.765	238.496	281.963	205.081	312.253	273.994	232.325	-0.00578857	1	-0.0156563
Cryab	P23927	Alpha-crystallin B chain (Alpha(B)-crystallin) (P23)	172.313	174.963	215.328	175.153	181.034	217.061	152.095	167.649	192.741	0.0182868	1	0.0580982
Ctsm	Q9JL96	Cathepsin M (EC 3.4.22.-)	42.0266	36.5052	36.4064	36.3595	29.2485	50.3451	41.1446	38.7399	35.0186	-0.0404281	1	-0.114157
Cyp2a4	P15392	Cytochrome P450 2A4 (EC 1.14.14.1) (CYPIIA4) (Cytochrome P450-15-alpha) (Cytochrome P450-IIA3.1) (Testosterone 15-alpha-hydroxylase)	98.0918	90.4965	89.2481	89.5611	87.3121	84.4444	92.8236	97.1297	109.48	-0.0370378	1	-0.192224
Dmrt3	Q80WT2	Doublesex- and mab-3-related transcription factor 3	73.5274	73.0074	72.8895	77.7645	72.4041	74.6086	78.2197	67.4684	76.1267	0.0103617	1	0.0933797
Dnah1	E9Q8T7	Dynein axonemal heavy chain 1 (Axonemal beta dynein heavy chain 1) (Ciliary dynein heavy chain 1) (mDHC7)	55.1401	53.7376	43.7943	53.5836	43.9926	54.3448	49.5386	61.9791	47.1364	0.00464059	1	0.0153255
Dnase2b	Q9QY48	Deoxyribonuclease-2-beta (EC 3.1.22.1) (DNase II-like acid DNase) (DNase2-like acid DNase) (Deoxyribonuclease II beta) (DNase II beta) (Endonuclease DLAD)	48.9182	49.4871	50.8191	67.4852	54.6008	51.5532	56.5047	49.2346	42.8466	0.0886664	1	0.258947
Ece1	Q4PZA2	Endothelin-converting enzyme 1 (ECE-1) (EC 3.4.24.71)	190.892	182.282	214.385	202.802	193.176	137.671	202.447	203.491	212.148	0.0581341	1	0.20076
Efcab8	Q8C9R9	EF-hand calcium-binding domain-containing protein 8	51.3097	50.4171	57.2451	51.1506	54.976	54.2022	45.6164	49.8465	58.7546	-0.0040731	1	-0.0204332
Elovl2	Q9JLJ4	Elongation of very long chain fatty acids protein 2 (EC 2.3.1.199) (3-keto acyl-CoA synthase Elovl2) (ELOVL fatty acid elongase 2) (ELOVL FA elongase 2) (Very long chain 3-ketoacyl-CoA synthase 2) (Very long chain 3-oxoacyl-CoA synthase 2)	72.6409	75.4202	96.8446	89.8614	76.5399	84.2153	84.2807	84.901	77.4853	0.0385619	1	0.161225
Ephx4	Q6IE26	Epoxide hydrolase 4 (EC 3.3.-.-) (Abhydrolase domain-containing protein 7) (Epoxide hydrolase-related protein)	78.2446	53.6933	53.4327	50.5041	51.5832	65.6922	48.2528	53.7514	61.8439	0.068745	1	0.154877
F2r	P30558	Proteinase-activated receptor 1 (PAR-1) (Thrombin receptor)	251.267	251.313	245.51	202.036	269.694	232.789	216.548	251.71	198.852	0.0221136	1	0.0791566
F8a	Q00558	40-kDa huntingtin-associated protein (CpG island protein) (Factor VIII intron 22 protein)	345.121	403.602	513.105	395.389	416.528	377.259	392.484	524.315	391.153	-0.0208922	1	-0.0526542
Fgb	Q8K0E8	Fibrinogen beta chain [Cleaved into: Fibrinopeptide B; Fibrinogen beta chain]	198.073	145.249	180.273	145.813	166.801	163.977	162.748	163.336	145.816	0.059992	1	0.225699
Gcfc2	Q8BKT3	Intron Large complex component GCFC2 (GC-rich sequence DNA-binding factor) (GC-rich sequence DNA-binding factor 2) (Transcription factor 9) (TCF-9)	321.036	324.411	328.116	425.077	328.584	447.043	296.609	397.428	302.026	-0.0191749	1	-0.0457599
Gm11111	F6YG85	Predicted gene 11111	101.782	96.3518	105.737	98.4453	106.668	105.319	89.816	88.3599	105.629	0.0205232	1	0.120401
Gm11487	F6QJY6	Predicted gene 11487 (Fragment)	34.0426	34.0252	23.4473	24.0156	35.7235	24.5757	22.075	28.0088	25.9257	0.083327	1	0.165334
Gm20836	NaN	NaN	16.6702	18.7776	25.0644	19.8201	18.8287	18.6637	20.4653	18.5123	24.6118	-0.00954262	1	-0.0246848
Gm21660	NaN	NaN	16.6702	18.7776	25.0644	19.8201	18.8287	18.6637	20.4653	18.5123	24.6118	-0.00954262	1	-0.0246848
Gm21836	O88229	Mszf79-1 (Predicted gene, 21836) (Fragment)	19.3693	19.4962	19.3062	20.5717	20.2319	19.6352	18.4623	17.8868	21.8211	0.00575695	1	0.0412843
Gm3127	E9Q9P5	Predicted gene 3127	43.4743	37.6869	43.907	43.4707	42.7455	42.0071	43.855	49.7964	40.8015	-0.0572747	1	-0.298676
Gm5347	Q7M765	Testase-7	37.3074	37.4229	34.9643	37.1518	38.0921	31.4147	45.3556	34.9825	36.0931	-0.0185859	1	-0.0844326
Gm6471	Q3UTU4	Uncharacterized protein	101.446	100.42	118.272	101.799	93.4408	82.8018	138.526	110.31	107.333	-0.0135845	1	-0.0380443
Gpr182	P43142	G-protein coupled receptor 182 (G10D) (NOW)	192.008	191.76	191.342	186.739	215.261	183.197	187.11	198.715	190.002	-0.0329095	1	-0.323822
Grik4	Q8BMF5	Glutamate receptor ionotropic, kainate 4 (GluK4)	196.993	158.262	206.101	155.45	162.79	160.174	182.533	160.584	162.324	0.113177	1	0.434996
Hapln2	Q9ESM3	Hyaluronan and proteoglycan link protein 2 (Brain link protein 1)	25.8751	31.5745	30.943	31.6122	33.6497	32.1697	28.7897	30.1432	25.8125	-0.00536405	1	-0.021841
Hba-a1	P01942	Hemoglobin subunit alpha (Alpha-globin) (Hemoglobin alpha chain)	503.616	346.2	548.721	383.901	259.595	526.248	537.623	473.756	492.78	-0.0395692	1	-0.066978
Hdgfrp3	Q9JMG7	Hepatoma-derived growth factor-related protein 3 (HRP-3)	20.1048	17.0909	19.2231	25.4501	20.2128	18.635	18.609	27.4581	18.74	-0.0184717	1	-0.040603
Idh2	P54071	Isocitrate dehydrogenase [NADP], mitochondrial (IDH) (EC 1.1.1.42) (ICD-M) (IDP) (NADP(+)-specific ICDH) (Oxalosuccinate decarboxylase)	1413.84	1699.51	1686.95	1651.54	1718.22	1698.33	1562.78	1557.05	1637.07	-0.0193075	1	-0.118762
Lcat	P16301	Phosphatidylcholine-sterol acyltransferase (EC 2.3.1.43) (1-alkyl-2-acetylglycerophosphocholine esterase) (EC 3.1.1.47) (Lecithin-cholesterol acyltransferase) (Phospholipid-cholesterol acyltransferase) (Platelet-activating factor acetylhydrolase) (PAF acetylhydrolase)	194.645	141.886	148.453	149.317	166.432	155.625	156.436	143.516	135.512	0.0658066	1	0.222162
Lhx2	Q9Z0S2	LIM/homeobox protein Lhx2 (Homeobox protein LH-2) (LIM homeobox protein 2)	120.341	116.335	110.82	105.915	117.62	114.397	97.2624	113.635	118.556	0.0135374	1	0.0801554
Mat1a	Q91X83	S-adenosylmethionine synthase isoform type-1 (AdoMet synthase 1) (EC 2.5.1.6) (Methionine adenosyltransferase 1) (MAT 1)	148.853	105.242	110.05	109.532	130.606	124.595	145.789	108.748	100.367	-0.0432291	1	-0.106777
Mfsd12	Q3U481	Major facilitator superfamily domain-containing protein 12 (Protein grizzled)	704.824	1129.21	739.01	1890.69	714.366	921.308	927.517	1844.23	978.732	0.0509266	1	0.0444161
Mospd2	Q9CWP6	Motile sperm domain-containing protein 2	1131.56	1307.78	1108.51	1289.86	1159.19	1250.94	1159.19	1170.98	1156.62	0.036289	1	0.238218
Msx1	P13297	Homeobox protein MSX-1 (Homeobox protein Hox-7) (Hox-7.1) (Msh homeobox 1-like protein)	411.341	403.071	461.674	411.557	471.803	407.027	535.971	402.03	406.711	-0.0759214	1	-0.301366
Nfe2l2	Q60795	Nuclear factor erythroid 2-related factor 2 (NF-E2-related factor 2) (NFE2-related factor 2) (Nuclear factor, erythroid derived 2, like 2)	237.961	186.949	238.397	189.157	219.525	235.271	216.492	232.729	194.97	-0.0445374	1	-0.169343
Nkx2-3	P97334	Homeobox protein Nkx-2.3 (Homeobox protein NK-2 homolog 3) (Homeobox protein NK-2 homolog C) (Nkx2-C)	60.2129	64.9686	64.9515	64.8948	70.8527	60.4902	67.7862	58.5022	61.8761	-0.00326763	1	-0.0215764
Olfr1052	Q8VGR8	Olfactory receptor 1052 (Olfactory receptor 172-1)	30.6584	30.7699	31.3771	31.1876	30.2646	30.8605	30.171	39.9474	31.4198	-0.0697016	1	-0.38083
Olfr1238	Q8VG59	Olfactory receptor	24.3379	29.413	26.8288	27.4239	26.8169	28.1542	38.6841	24.9999	25.8656	-0.0982704	1	-0.279407
Olfr1352	A0A0N4SV02	Olfactory receptor 1352 (Fragment)	30.6867	24.7914	26.0919	23.7777	24.7882	25.6202	25.0257	25.5831	30.6707	-3.56038e-05	1	-0.000134515
Olfr340	Q2VPB2	Olfactory receptor (Fragment)	22.5418	22.4272	20.8885	21.6969	21.5894	21.5126	22.0064	22.1579	24.4075	-0.0291083	1	-0.258363
Olfr710	Q9EP55	Olfactory receptor	16.9778	15.4668	15.4227	15.4206	14.4392	15.1654	17.444	16.4253	16.3438	-0.0128513	1	-0.0824336
Olfr733	Q14AK5	Olfactory receptor	16.6199	15.6154	17.94	16.7614	17.7862	16.5622	16.3828	20.7115	16.4927	-0.0717186	1	-0.345627
Olfr984	Q8VFN1	Olfactory receptor 984 (Olfactory receptor MOR239-6) (Olfactory receptor Olfr984)	24.0843	34.7683	37.0302	36.7319	35.8987	35.8564	33.2285	32.2317	42.5734	-0.117135	1	-0.314485
Opn3	Q9WUK7	Opsin-3 (Encephalopsin) (Panopsin)	72.1476	108.962	72.3961	111.164	96.099	79.2836	92.9788	84.7981	88.0768	0.0469679	1	0.117514
Plppr1	NaN	NaN	52.6711	57.7997	59.5108	49.3449	73.5616	56.3557	53.8062	50.7568	52.494	-0.0659127	1	-0.20783
Pou4f2	Q63934	POU domain, class 4, transcription factor 2 (Brain-specific homeobox/POU domain protein 3B) (Brain-3B) (Brn-3B) (Brn-3.2)	224.489	213.288	173.378	168.707	217.474	213.965	210.546	169.823	170.045	-0.010358	1	-0.030539
Ppp1r15b	Q8BFW3	Protein phosphatase 1 regulatory subunit 15B (Constitutive repressor of eIF2alpha phosphorylation) (CReP)	878.123	877.26	873.473	959.873	867.404	920.274	924.737	842.107	997.498	-0.0211057	1	-0.147062
Prss58	Q8BW11	Putative inactive serine protease 58 (EC 3.4.21.4) (Trypsin-X3)	41.052	41.6002	47.4511	40.9343	44.0729	40.4114	50.8459	45.4456	40.1339	-0.0472149	1	-0.214398
Rbm4	Q8C7Q4	RNA-binding protein 4 (Lark homolog) (mLark) (RNA-binding motif protein 4) (RNA-binding motif protein 4a)	498.977	496.135	511.092	496.717	490.147	501.335	500.921	616.788	491.361	-0.0547834	1	-0.354693
Rbp4	Q00724	Retinol-binding protein 4 (Plasma retinol-binding protein) (PRBP) (RBP)	85.4584	90.6252	102.42	108.963	100.323	87.5284	201.385	86.2361	98.9213	-0.246042	1	-0.340273
Retn	Q99P87	Resistin (Adipose tissue-specific secretory factor) (ADSF) (Adipose-specific cysteine-rich secreted protein A12-alpha) (Cysteine-rich secreted protein FIZZ3)	99.7317	73.6999	94.8897	99.8064	89.2129	107.3	95.8788	88.5138	98.8713	-0.0602277	1	-0.222038
Retnlb	Q99P86	Resistin-like beta (Cysteine-rich secreted protein A12-beta) (Cysteine-rich secreted protein FIZZ2) (RELMbeta)	26.0372	27.8518	27.9696	27.2348	27.0818	26.9412	27.9307	26.9668	31.8297	-0.045643	1	-0.331813
Rfxap	Q8VCG9	Regulatory factor X-associated protein (RFX-associated protein)	748.963	767.052	788.78	729.417	762.873	797.947	620.906	760.598	753.284	0.037438	1	0.233999
Rhox3a	V9GX94	Reproductive homeobox 3A (Fragment)	27.3567	25.2508	27.1622	27.4638	32.1256	24.6988	26.8024	26.0078	29.9996	-0.0589669	1	-0.307536
Rpl17	Q9CPR4	60S ribosomal protein L17	3281.18	2916.25	2830.03	2797.07	2748.45	2906.77	2949.18	2909.79	2918.68	0.0343531	1	0.264157
Rsbn1	Q80T69	Lysine-specific demethylase 9 (KDM9) (EC 1.14.11.-) (Round spermatid basic protein 1) (Rosbin)	352.83	311.654	358.234	359.234	352.161	407.51	374.074	348.185	291.039	-0.0375311	1	-0.157521
Sart3	Q9JLI8	Squamous cell carcinoma antigen recognized by T-cells 3 (SART-3) (mSART-3) (Tumor-rejection antigen SART3)	177.552	176.83	158.5	174.176	197.563	155.219	168.352	177.685	161.435	-0.00240328	1	-0.0127042
Spdl1	Q923A2	Protein Spindly (Coiled-coil domain-containing protein 99) (Spindle apparatus coiled-coil domain-containing protein 1)	236.222	279.511	321.76	239.493	242.572	272.486	275.094	278.231	269.713	0.00874528	1	0.0341715
Srpx	Q9R0M3	Sushi-repeat-containing protein SRPX (DRS protein)	295.098	276.961	278.331	279.97	286.055	263.396	327.354	290.026	263.864	-0.0180057	1	-0.115774
Ss18l1	Q8BW22	Calcium-responsive transactivator (SS18-like protein 1)	285.283	277.88	284.588	273.334	282.655	288.097	405.579	259.451	268.106	-0.101874	1	-0.351615
Svs1	Q6WIZ7	Amine oxidase (EC 1.4.3.-)	69.3955	72.0097	63.4263	63.9401	70.2292	52.761	65.2221	69.4956	68.5697	0.0422088	1	0.191596
Szrd1	Q6NXN1	SUZ domain-containing protein 1	2315.17	2334.83	2355.96	2070.27	2240.03	2138.08	2584.02	2352.37	2306.84	-0.0346838	1	-0.208961
Tfpt	Q3U1J1	TCF3 fusion partner homolog (Protein FB1) (Protein amida)	706.15	821.644	782.719	796.064	803.375	790.938	792.754	811.946	687.793	-0.00133151	1	-0.00810671
Tmlhe	Q91ZE0	Trimethyllysine dioxygenase, mitochondrial (EC 1.14.11.8) (Epsilon-trimethyllysine 2-oxoglutarate dioxygenase) (TML hydroxylase) (TML-alpha-ketoglutarate dioxygenase) (TML dioxygenase) (TMLD)	82.6693	82.2606	108.301	86.4396	73.8666	83.7711	95.8263	90.4112	83.1284	0.0743548	1	0.248871
Vmn2r120	A0A3Q4EC41	Vomeronasal 2, receptor 120	61.9387	59.7742	75.6234	61.7518	60.4978	58.5323	66.0048	71.1198	62.1641	0.0248983	1	0.102739
Wdr63	B2RY71	Dynein axonemal intermediate chain 3 (WD repeat-containing protein 63)	53.0051	50.2552	49.0336	44.0802	45.5156	50.4223	46.6776	69.3339	45.4431	-0.0684375	1	-0.193239
Wisp3	D3Z5L9	Cellular communication network factor 6 (CCN family member 6) (WNT1-inducible-signaling pathway protein 3) (WISP-3)	121.683	94.4075	122.739	93.7769	109.36	71.5614	119.107	137.264	118.122	-0.0385807	1	-0.0818516
Ywhab	Q9CQV8	14-3-3 protein beta/alpha (Protein kinase C inhibitor protein 1) (KCIP-1) [Cleaved into: 14-3-3 protein beta/alpha, N-terminally processed]	2725.11	2633.38	2633.01	2648.76	2568.13	2738.94	2678.67	2272.08	2695.62	0.0381279	1	0.335083
Zfp408	B7ZP32	Zfp408 protein	310.19	263.135	261.749	291.566	264.4	259.984	319.342	270.719	268.186	0.026539	1	0.122139
Znrf4	Q9DAH2	E3 ubiquitin-protein ligase ZNRF4 (EC 2.3.2.27) (RING-type E3 ubiquitin transferase ZNRF4) (Sperizin) (Zinc/RING finger protein 4)	190.151	134.538	136.595	143.732	163.845	143.613	186.8	121.22	141.336	-0.0010376	1	-0.00241884
Hsdl2	Q2TPA8	Hydroxysteroid dehydrogenase-like protein 2 (EC 1.-.-.-)	742.234	652.747	651.116	791.656	633.065	746.734	695.612	730.915	740.861	1.16667e-06	0.999989	5.61304e-06
Vmn1r49	Q9WUF1	Vomeronasal type-1 receptor 49 (Vomeronasal receptor VRi2) (Vomeronasal type-1 receptor B2)	29.989	28.838	30.7915	31.8858	34.0657	27.9028	32.38	28.9197	28.613	-9.33608e-06	0.99989	-5.58181e-05
Mfn1	Q811U4	Mitofusin-1 (EC 3.6.5.-) (Transmembrane GTPase MFN1)	323.011	339.211	291.637	426.482	370.505	305.852	385.872	381.622	281.605	-2.53928e-05	0.999867	-6.53551e-05
Dctpp1	Q9QY93	dCTP pyrophosphatase 1 (EC 3.6.1.12) (Deoxycytidine-triphosphatase 1) (dCTPase 1) (RS21-C6)	1321.44	1384.07	1466.44	1337.11	1460.15	1423.18	1314.41	1263.58	1425.05	-9.59173e-06	0.999862	-6.96746e-05
3110039M20Rik	NaN	NaN	29.9437	24.1952	28.8242	26.5426	24.1461	25.386	31.0196	27.9357	28.3927	2.10221e-05	0.999826	8.64e-05
Zfp640	NaN	NaN	45.204	45.598	41.4971	54.1339	45.7605	42.2532	56.0375	42.0995	46.9001	-5.81044e-05	0.999611	-0.000193332
Olfr18	Q0VAX9	Olfactory receptor 18 (Olfactory receptor 145-1) (Olfactory receptor TPCR34)	20.7328	18.7352	17.2384	20.164	21.5495	16.5909	20.783	17.1935	19.9676	5.20528e-05	0.999593	0.00020841
Ggt6	Q6PDE7	Glutathione hydrolase 6 (EC 3.4.19.13) (Gamma-glutamyltransferase 6) (GGT 6) (EC 2.3.2.2) (Gamma-glutamyltranspeptidase 6) [Cleaved into: Glutathione hydrolase 6 heavy chain; Glutathione hydrolase 6 light chain]	75.5264	59.8339	81.1208	49.6813	48.1472	63.9455	96.0358	50.7533	73.8584	-0.000161225	0.999512	-0.000248726
Dek	Q7TNV0	Protein DEK	533.192	692.413	549.955	897.781	569.997	673.335	695.217	766.18	637.234	-0.000123752	0.999466	-0.000271777
Fbp2	P70695	Fructose-1,6-bisphosphatase isozyme 2 (FBPase 2) (EC 3.1.3.11) (D-fructose-1,6-bisphosphate 1-phosphohydrolase 2) (Muscle FBPase) (RAE-30)	60.3035	81.5182	70.9195	71.7576	75.1411	69.3315	58.0225	91.6987	61.3963	0.000135193	0.999338	0.000343241
Pard6b	Q9JK83	Partitioning defective 6 homolog beta (PAR-6 beta) (PAR-6B)	89.9393	104.739	111.647	99.4507	103.58	85.1497	116.913	111.28	90.2597	0.000106386	0.999275	0.000373662
F830016B08Rik	G3UWE2	Interferon-gamma-inducible GTPase Ifgga4 protein (RIKEN cDNA F830016B08 gene)	29.7303	34.0105	33.2444	33.5774	31.2449	30.2124	32.6346	37.0363	32.0659	8.01714e-05	0.999119	0.000448163
Rrm2b	Q6PEE3	Ribonucleoside-diphosphate reductase subunit M2 B (EC 1.17.4.1) (TP53-inducible ribonucleotide reductase M2 B) (p53-inducible ribonucleotide reductase small subunit 2-like protein) (p53R2)	188.318	179.611	149.973	198.585	198.344	196.359	202.367	135.865	162.558	0.000186568	0.99897	0.000526259
2010003K11Rik	A0A678XUL2	Nutritionally regulated nuclear protein 1	152.401	187.445	194.001	175.755	208.903	164.128	156.271	171.627	186.176	-0.000167911	0.9988	-0.000599892
Vmn2r95	A0A338P6T0	Vomeronasal 2, receptor 95	23.4852	26.221	28.4785	24.4207	23.3675	25.3138	29.728	26.7848	23.0763	-0.000153342	0.998757	-0.000626879
Scn1b	P97952	Sodium channel subunit beta-1	273.466	256.588	274.886	242.752	274.18	230.156	276.992	290.33	237.827	0.000143526	0.998657	0.000708869
Iqcb1	Q8BP00	IQ calmodulin-binding motif-containing protein 1	272.492	302.485	320.1	289.454	309.501	329.33	298.246	288.819	254.62	0.000144814	0.99862	0.000704366
Olfr1240	Q8VG73	Olfactory receptor	24.553	22.1376	21.099	20.4843	20.8112	26.1493	20.0916	24.5326	18.7786	-0.000272878	0.998183	-0.000960643
Mup6	P02762	Major urinary protein 6 (MUP 6) (Alpha-2U-globulin) (Group 1, BS6) (allergen Mus m 1)	22.4061	23.1117	24.0754	21.7054	24.0434	20.1313	22.2683	23.3668	24.3018	0.000146396	0.998159	0.000967027
Olfr275	A5D901	Olfactory receptor (Fragment)	165.913	137.457	118.512	144.342	161.17	115.433	152.397	156.873	121.74	0.000342135	0.998127	0.000932815
Pcdh17	E9PXF0	Protocadherin 17	85.5906	78.6497	103.464	88.3213	84.1972	101.757	77.9599	106.221	75.0037	-0.000349856	0.998049	-0.000994258
Lrtm2	Q8BGX3	Leucine-rich repeat and transmembrane domain-containing protein 2	35.1982	35.7862	37.3087	31.6466	37.9601	26.8587	39.5392	32.088	38.4388	0.000329558	0.997897	0.00115958
Aurkc	O88445	Aurora kinase C (EC 2.7.11.1) (Aurora 3) (Aurora/IPL1-related kinase 3) (ARK-3) (Aurora-related kinase 3) (Aurora/IPL1/Eg2 protein 1) (Serine/threonine-protein kinase 13) (Serine/threonine-protein kinase aurora-C)	333.675	297.814	328.837	285.71	294.82	271.636	330.249	326.693	334.386	-0.000219091	0.997886	-0.00105925
Pole2	O54956	DNA polymerase epsilon subunit 2 (DNA polymerase II subunit 2) (DNA polymerase epsilon subunit B)	108.431	132.97	93.2984	177.303	143.07	151.689	101.113	122.027	122.37	-0.000602798	0.997833	-0.00107939
Vmn2r42	A0A3B2W896	Vomeronasal 2, receptor 42	14.9042	16.4453	16.9524	18.6947	18.1128	17.358	16.3232	16.2988	15.6655	-0.000214852	0.997727	-0.00112188
Eri1	Q7TMF2	3'-5' exoribonuclease 1 (EC 3.1.-.-) (3'-5' exonuclease ERI1) (Eri-1 homolog) (Histone mRNA 3'-exonuclease 1)	292.37	300.898	215.246	358.135	306.963	272.921	247.372	313.626	317.874	-0.000440455	0.997719	-0.00114008
Lrrc1	Q80VQ1	Leucine-rich repeat-containing protein 1	170.746	175.378	192.491	138.93	181.137	162.589	190.345	146.145	166.914	-0.000340174	0.997652	-0.00115262
Ptprn	Q60673	Receptor-type tyrosine-protein phosphatase-like N (R-PTP-N) (PTP IA-2) [Cleaved into: ICA512-N-terminal fragment (ICA512-NTF); ICA512-transmembrane fragment (ICA512-TMF); ICA512-cleaved cytosolic fragment (ICA512-CCF)]	299.782	241.981	253.593	269.703	284.619	233.364	271.881	308.854	232.294	0.000337743	0.997616	0.00121167
9630041A04Rik	D3Z3U4	RIKEN cDNA 9630041A04 gene	108.998	93.8289	91.8826	94.669	107.009	104.466	81.8744	99.1589	94.3205	-0.000313076	0.997338	-0.00134551
A2m	Q61838	Pregnancy zone protein (Alpha-2-macroglobulin) (Alpha-2-M) [Cleaved into: Alpha-2-macroglobulin 165 kDa subunit; Alpha-2-macroglobulin 35 kDa subunit]	60.0507	71.5976	82.0658	65.0925	66.6693	70.859	73.7837	68.7201	68.556	-0.000329526	0.99721	-0.00149413
Smarcc1	P97496	SWI/SNF complex subunit SMARCC1 (BRG1-associated factor 155) (SWI/SNF complex 155 kDa subunit) (SWI/SNF-related matrix-associated actin-dependent regulator of chromatin subfamily C member 1) (SWI3-related protein) (BAF155)	1283.97	1354.83	1268.41	1446.35	1485.57	1268.32	1338.78	1407.87	1192.69	-0.000273805	0.997133	-0.00146905
Il20	Q9JKV9	Interleukin-20 (IL-20) (Cytokine Zcyto10)	41.0167	44.5925	46.3048	50.7906	49.553	39.732	41.044	47.6267	50.4831	-0.000366867	0.997102	-0.00145951
Epgn	Q924X1	Epigen (Epithelial mitogen) (EPG)	150.061	174.422	201.973	167.354	155.871	164.087	190.849	180.129	176.548	-0.000368984	0.997096	-0.00143231
Cyp2d22	A0A2R8VKC7	Cytochrome P450, family 2, subfamily d, polypeptide 22 (Fragment)	87.5873	78.4412	76.7859	70.6296	89.9655	72.2953	76.2518	77.7607	75.4422	0.000329328	0.99702	0.00147215
Zfyve16	Q80U44	Zinc finger FYVE domain-containing protein 16 (Endofin) (Endosomal-associated FYVE domain protein)	77.0552	93.8321	55.875	70.7987	73.1299	70.9923	64.6855	76.2709	87.0402	-0.000649891	0.9968	-0.00159845
Cypt15	B1AXS0	Cysteine-rich perinuclear theca 15	19.7321	20.4761	18.1509	17.9428	19.1781	20.8284	16.4529	18.7016	20.2386	-0.000338051	0.996604	-0.00173414
1810010H24Rik	A0A1B0GT03	RIKEN cDNA 1810010H24 gene	174.297	207.417	187.152	184.329	156.256	177.064	188.895	199.665	219.3	0.000480063	0.996419	0.00188638
Tmem173	Q3TBT3	Stimulator of interferon genes protein (mSTING) (Endoplasmic reticulum interferon stimulator) (ERIS) (Mediator of IRF3 activation) (MMITA) (Transmembrane protein 173)	929.306	978.556	862.84	1029.84	999.831	1105.05	736.846	902.204	1004.84	0.00057694	0.996206	0.00204271
Gm10378	F6S966	Predicted gene 10378	36.8898	51.5214	39.3344	30.0768	44.3226	44.0757	35.5239	32.7586	40.7145	-0.0008567	0.99618	-0.00189422
Dmap1	Q9JI44	DNA methyltransferase 1-associated protein 1 (DNMAP1) (DNMT1-associated protein 1) (MAT1-mediated transcriptional repressor)	315.827	229.223	308.546	211.705	313.741	287.594	229.919	212.078	289.103	-0.000876068	0.996126	-0.00190217
Kcnj12	P52187	ATP-sensitive inward rectifier potassium channel 12 (Inward rectifier K(+) channel Kir2.2) (IRK-2) (Potassium channel, inwardly rectifying subfamily J member 12)	48.6406	32.4182	35.2419	40.454	32.4602	39.5022	48.6285	39.1516	36.0893	0.00082151	0.996065	0.0019332
Olfr561	Q8VGZ6	Olfactory receptor	20.8527	16.8028	20.4196	19.413	20.1601	18.2204	16.8281	22.8877	18.8001	-0.000541172	0.996036	-0.00200379
Clasp1	Q80TV8	CLIP-associating protein 1 (Cytoplasmic linker-associated protein 1)	646.533	679.495	569.776	690.999	625.81	711.776	494.367	759.807	643.239	-0.000667108	0.995923	-0.00217504
Defb43	Q30KM9	Beta-defensin 43 (BD-43) (mBD-43) (Defensin, beta 43)	73.0838	65.3176	55.8293	53.7182	75.3821	54.5913	72.1231	51.0677	56.5863	0.000864277	0.995815	0.0021086
2010111I01Rik	A0A1Y7VJQ6	Aminopeptidase O (Fragment)	223.807	186.659	185.483	200.648	176.375	212.394	209.746	227.692	169.124	0.000599275	0.99574	0.00218241
Adamts7	Q68SA9	A disintegrin and metalloproteinase with thrombospondin motifs 7 (ADAM-TS 7) (ADAM-TS7) (ADAMTS-7) (EC 3.4.24.-) (COMPase)	92.1416	108.575	97.5209	101.781	113.883	114.687	86.0307	94.047	91.1815	0.000557984	0.995717	0.00215007
Ifi44	Q8BV66	Interferon-induced protein 44 (Microtubule-associated protein 44)	66.0085	67.0958	75.0099	73.4072	86.023	78.5348	56.0919	68.5564	62.8744	-0.000732129	0.995696	-0.00244478
Vmn2r31	L7N1Z4	Vomeronasal 2, receptor 31	31.2462	50.8392	34.8317	30.7644	38.9235	40.5981	30.1142	32.0817	42.7419	0.00111446	0.995612	0.00217449
Nwd1	A6H603	NACHT domain- and WD repeat-containing protein 1	105.748	103.796	97.3784	89.022	93.4265	99.6308	106.925	88.344	106.454	0.000439481	0.995605	0.00218621
Olfr481	Q8VGI5	Olfactory receptor 481 (Olfactory receptor 204-2)	21.577	19.9122	26.0726	21.1483	20.912	21.9716	23.2703	22.4797	22.2174	0.000473945	0.995545	0.00235285
Eya4	Q9Z191	Eyes absent homolog 4 (EC 3.1.3.48)	28.568	25.4344	29.196	29.5751	33.3559	23.3882	26.4059	31.7856	25.9669	0.000659858	0.995318	0.00238925
Guca1b	Q8VBV8	Guanylyl cyclase-activating protein 2 (GCAP 2) (Guanylate cyclase activator 1B)	425.301	409.245	462.43	366.282	439.345	359.154	415.695	411.144	452.919	0.000565129	0.995035	0.00244418
Clstn3	Q99JH7	Calsyntenin-3 (Alcadein-beta) (Alc-beta)	179.099	231.074	238.185	215.378	224.24	190.814	238.706	217.785	207.638	0.000651225	0.994904	0.00250649
Ctsll3	Q3ULP7	Cathepsin L-like 3	187.033	184.873	156.263	166.821	161.275	193.658	173.866	181.529	158.741	-0.000551178	0.99478	-0.0025803
Eme1	Q8BJW7	Crossover junction endonuclease EME1 (EC 3.1.22.-)	123.402	117.699	134.169	133.855	98.0965	122.952	135.814	134.948	144.935	-0.000767206	0.994711	-0.00291371
Olfr775	NaN	NaN	18.719	17.628	16.159	18.1678	16.9311	16.4987	17.3154	18.8293	18.7931	-0.000411831	0.994677	-0.002631
Ccdc38	Q8CDN8	Coiled-coil domain-containing protein 38	18.4522	21.2266	19.2113	20.5119	18.1736	21.3606	17.86	22.3977	19.4205	0.000581734	0.994622	0.00280111
Umad1	E0CX23	UMAP1-MVP12-associated (UMA) domain-containing 1	43.7918	33.9124	33.3515	46.2939	37.8539	35.1828	48.8075	44.3875	30.6255	-0.00124723	0.99443	-0.0027737
Aco1	P28271	Cytoplasmic aconitate hydratase (Aconitase) (EC 4.2.1.3) (Citrate hydro-lyase) (Iron regulatory protein 1) (IRP1) (Iron-responsive element-binding protein 1) (IRE-BP 1)	1009.24	1066.52	1088.56	1018.07	1007.09	1049.51	1077.89	1137.14	954.896	0.00039904	0.994273	0.00304669
Gpr37l1	Q99JG2	G-protein coupled receptor 37-like 1 (Endothelin B receptor-like protein 2) (ETBR-LP-2)	174.582	200.188	223.56	182.172	190.324	170.967	216.486	193.11	205.222	-0.000709833	0.994273	-0.00281132
Arih1	Q9Z1K5	E3 ubiquitin-protein ligase ARIH1 (EC 2.3.2.31) (Protein ariadne-1 homolog) (ARI-1) (RING-type E3 ubiquitin transferase ARIH1) (UbcH7-binding protein) (UbcM4-interacting protein 77) (Ubiquitin-conjugating enzyme E2-binding protein 1)	618.775	621.383	539.586	751.584	647.264	629.765	597.796	680.778	610.133	-0.00071832	0.994216	-0.00299531
Slc27a5	Q4LDG0	Bile acyl-CoA synthetase (BACS) (EC 6.2.1.7) (Bile acid-CoA ligase) (BA-CoA ligase) (BAL) (Cholate--CoA ligase) (Fatty acid transport protein 5) (FATP-5) (Solute carrier family 27 member 5) (Very long-chain acyl-CoA synthetase-related protein) (VLACS-related) (VLACSR)	34.2089	30.3264	37.6762	31.3901	30.0877	33.7426	32.5517	42.7476	28.0022	-0.00112078	0.993782	-0.00328034
Mapk4	Q6P5G0	Mitogen-activated protein kinase 4 (MAP kinase 4) (MAPK 4) (EC 2.7.11.24) (Extracellular signal-regulated kinase 4) (ERK-4)	36.7082	33.0977	38.1886	34.1989	33.6553	30.7951	38.4588	36.4665	38.2859	0.000652041	0.993656	0.003251
Rap1gap2	Q5SVL6	Rap1 GTPase-activating protein 2 (Rap1GAP2) (GTPase-activating Rap/Ran-GAP domain-like protein 4)	178.218	170.172	175.079	160.816	169.648	172.26	154.04	167.015	192.717	-0.000543731	0.993652	-0.00338398
Naaladl2	A0A0N4SUJ3	N-acetylated alpha-linked acidic dipeptidase-like 2	95.8688	64.8687	87.1205	81.5657	80.5454	68.8455	80.5973	93.1762	88.9394	-0.00113542	0.993289	-0.00329659
Epha5	Q60629	Ephrin type-A receptor 5 (EC 2.7.10.1) (Brain-specific kinase) (CEK-7) (EPH homology kinase 1) (EHK-1)	107.943	154.098	136.301	114.729	116.748	127.133	152.78	107.259	137.985	-0.00127661	0.993236	-0.00332387
Coq2	Q66JT7	4-hydroxybenzoate polyprenyltransferase, mitochondrial (4-HB polyprenyltransferase) (EC 2.5.1.39) (Para-hydroxybenzoate--polyprenyltransferase) (PHB:PPT) (PHB:polyprenyltransferase)	317.713	300.056	302.062	306.257	363.205	324.353	334.184	256.584	253.277	0.000948631	0.993196	0.00397314
Col4a2	P08122	Collagen alpha-2(IV) chain [Cleaved into: Canstatin]	245.186	268.275	245.517	238.845	246.067	236.148	285.528	212.297	267.948	-0.000821977	0.992915	-0.00389146
Gm9966	Q8BSU6	Uncharacterized protein	40.9781	36.8972	30.846	33.367	39.6335	32.4861	35.3562	35.1059	34.9202	0.000881191	0.992849	0.0035421
Cfap74	Q3UY96	Cilia- and flagella-associated protein 74	124.284	131.345	143.743	115.788	134.614	122.27	142.691	126.764	117.954	-0.000765865	0.992706	-0.0035832
2010109I03Rik	Q14B14	UPAR/Ly6 domain-containing protein	38.6212	34.0077	30.7776	34.3679	38.7561	37.1848	33.8912	34.6706	27.5926	0.00102881	0.992705	0.0037094
Tex24	Q5DP50	Protein Tex24 (Testis-expressed protein 24) (Testis-specific factor 1)	84.9334	92.2496	98.5579	89.0004	104.89	86.9895	79.415	100.635	84.2929	-0.00093564	0.992541	-0.00399995
Vmn1r174	E9PYW5	Vomeronasal type-1 receptor	20.7289	18.8789	19.3387	17.8526	20.8264	20.3903	20.0437	17.2484	17.4399	0.000752871	0.992385	0.00390938
Rptn	P97347	Repetin	76.7758	82.6063	77.4332	64.1715	85.679	76.6445	78.3516	67.4904	68.3259	-0.000988391	0.992289	-0.00380836
Plvap	Q91VC4	Plasmalemma vesicle-associated protein (MECA-32 antigen) (Plasmalemma vesicle protein 1) (PV-1)	105.074	114.275	116.831	104.554	100.606	112.369	125.665	113	98.968	0.000807966	0.992278	0.00407398
Dcaf11	Q91VU6	DDB1- and CUL4-associated factor 11 (WD repeat-containing protein 23)	339.743	344.648	324.002	313.185	315.435	296.262	358.026	321.546	361.502	-0.000697081	0.99216	-0.00422242
Efnb2	F6RSU6	Ephrin-B2 (Fragment)	225.883	198.413	205.82	245.102	215.535	235.088	283.678	165.53	192.936	0.00165481	0.992109	0.00431081
Psg29	Q3URN6	Pregnancy-specific glycoprotein 29 (Psg29 protein)	63.2187	59.6124	79.5969	62.709	69.8012	71.4504	69.3166	58.7758	61.8268	0.00109035	0.992077	0.00391266
Gm15292	L7N231	Defensin, alpha, 40	57.284	56.7355	58.6769	54.552	53.9619	48.6511	68.1339	49.6056	63.9184	-0.00106826	0.992068	-0.00452553
Olfr488	Q8VG02	Olfactory receptor 488 (Olfactory receptor 204-15)	30.1192	39.0979	32.3961	34.0627	33.0283	33.3231	37.6579	34.9488	30.5263	0.000940965	0.992046	0.00391077
LOC100862134	NaN	NaN	16.6562	17.6179	16.1904	16.9144	17.1556	15.079	20.5602	14.5613	16.8039	0.00109193	0.991982	0.00485494
Cdh19	B2RXP4	Cadherin 19, type 2	17.0495	17.2339	17.0006	17.3773	16.3872	18.4273	17.6474	16.1131	17.2757	-0.000403038	0.991598	-0.00483123
Pom121l2	Q5SW25	POM121-like protein 2	87.2172	69.8414	71.4241	89.4723	96.2804	79.555	84.5598	63.6664	72.9492	0.00157284	0.99132	0.00435878
Prkdc	P97313	DNA-dependent protein kinase catalytic subunit (DNA-PK catalytic subunit) (DNA-PKcs) (EC 2.7.11.1) (p460)	69.2312	74.2058	59.943	106.287	78.1038	85.8913	86.703	72.2657	64.685	-0.00210499	0.991318	-0.00438674
Slc18a1	Q8R090	Chromaffin granule amine transporter (Solute carrier family 18 member 1) (Vesicular amine transporter 1) (VAT1)	116.27	135.756	108.228	121.189	132.777	126.82	138.227	105.98	97.4007	0.00143738	0.991041	0.0046411
Kbtbd6	A0A2I3BQ98	Kelch repeat and BTB (POZ) domain-containing 6	71.0715	89.1857	93.3055	103.508	91.7178	84.6783	103.786	77.4971	89.1115	-0.00146129	0.990975	-0.00443356
Rexo2	Q9D8S4	Oligoribonuclease, mitochondrial (EC 3.1.15.-) (RNA exonuclease 2 homolog) (Small fragment nuclease)	2802.11	3576.67	3123.18	3464.66	3212.77	3671.11	2875.11	2916.45	3547.29	-0.00128474	0.990693	-0.00461413
Dmrtc1b	A2AI93	DMRT-like family C1b	24.6602	28.368	26.5439	21.4844	25.896	28.1673	24.164	23.7926	24.3968	-0.00109825	0.990629	-0.00463015
4933408B17Rik	D6RFA1	BRD8 domain-containing	42.8457	39.9278	43.5488	33.1374	46.4276	36.8757	34.4122	46.8878	34.9585	-0.00171562	0.99035	-0.00489803
Opalin	Q7M750	Opalin (Oligodendrocytic myelin paranodal and inner loop protein) (Transmembrane protein 10)	33.0278	36.5077	34.9364	38.2519	42.5492	38.5829	28.7602	33.0358	35.295	0.0014709	0.990144	0.00548169
BC005561	E9Q5E2	THO complex subunit 2	368.204	297.107	337.015	277.796	341.973	267.961	377.85	344.276	270.085	-0.00179577	0.98996	-0.00505049
Prss56	F2YMG0	Serine protease 56 (EC 3.4.21.-)	173.233	166.71	188.898	177.824	147.999	169.505	195.451	172.489	198.627	-0.00120524	0.989942	-0.00553652
H2-M11	F6U8V3	Histocompatibility 2, M region locus 11 (Fragment)	34.9093	32.819	39.4218	32.6312	39.8686	29.4419	39.348	35.5737	30.6779	-0.00151526	0.989921	-0.00521911
Mier2	Q3U3N0	Mesoderm induction early response protein 2 (Mi-er2)	224.652	246.327	214.681	255.201	190.737	213.077	246.812	303.337	223.641	-0.00187324	0.989894	-0.00559106
Rbfa	Q6P3B9	Putative ribosome-binding factor A, mitochondrial	398.059	463.261	465.017	579.414	449.872	536.008	505.13	438.22	450.362	0.00157436	0.98987	0.00503123
Rsph9	Q9D9V4	Radial spoke head protein 9 homolog	41.8394	49.6434	85.1598	52.9167	54.3373	62.1068	60.0649	60.0133	51.0101	-0.00292977	0.989683	-0.00564046
Alg12	Q8VDB2	Dol-P-Man:Man(7)GlcNAc(2)-PP-Dol alpha-1,6-mannosyltransferase (EC 2.4.1.260) (Asparagine-linked glycosylation protein 12 homolog) (Dolichyl-P-Man:Man(7)GlcNAc(2)-PP-dolichyl-alpha-1,6-mannosyltransferase) (Mannosyltransferase ALG12 homolog)	558.971	532.338	530.486	523.643	556.081	485.915	559.518	591.4	490.402	-0.00081568	0.989599	-0.00552024
2810006K23Rik	NaN	NaN	72.6328	57.5546	69.7151	54.8359	62.2025	54.9231	69.2595	64.5332	67.1814	0.00146661	0.989575	0.00514363
Vmn1r67	A0A2I3BQL0	Vomeronasal type-1 receptor	33.4833	36.3476	37.3529	39.0278	33.2721	33.0791	36.0226	44.1656	36.0538	0.00135377	0.989458	0.00566969
Ccdc124	Q9D8X2	Coiled-coil domain-containing protein 124	846.508	960.892	920.038	914.703	876.913	915.693	897.389	910.112	950.854	0.000543766	0.989419	0.00524909
Gpr61	Q8C010	G-protein coupled receptor 61	30.6367	29.2724	35.8363	37.8691	36.8729	33.1924	31.3971	37.6128	27.7543	0.00163113	0.989372	0.00525568
LOC100504180	NaN	NaN	34.2151	30.0166	52.2008	34.8977	36.2792	36.8533	38.7515	40.4506	36.4597	0.00281332	0.989066	0.00728909
Hpd	P49429	4-hydroxyphenylpyruvate dioxygenase (EC 1.13.11.27) (4-hydroxyphenylpyruvic acid oxidase) (4HPPD) (HPD) (HPPDase) (F Alloantigen) (F protein)	132.238	139.613	169.501	118.87	138.34	143.85	119.367	130.706	167.084	0.00191899	0.988998	0.00540414
Zscan4b	E9Q3G0	Zinc finger and SCAN domain-containing 4B	25.278	23.6668	25.1459	30.5176	27.8597	23.8672	25.9318	26.3688	26.842	-0.00120519	0.988894	-0.00557814
Olfr231	E9Q0M4	Olfactory receptor	27.7886	26.1154	28.1332	22.0103	26.8005	25.3429	24.5747	28.5273	24.7057	0.00120224	0.988853	0.00551688
Saa2	P05367	Serum amyloid A-2 protein [Cleaved into: Amyloid protein A]	90.1922	100.786	88.1366	90.6183	85.4069	94.6316	89.6915	101.599	90.5486	0.000901814	0.988812	0.00556647
Kcna6	Q61923	Potassium voltage-gated channel subfamily A member 6 (MK1.6) (Voltage-gated potassium channel subunit Kv1.6)	32.0437	29.0892	24.4567	23.8276	30.6459	26.6973	28.7522	27.8597	22.65	0.00175665	0.988799	0.00549887
1700024P16Rik	B2RQ28	SH3 domain-containing protein	166.088	145.762	173.659	150.982	151.345	169.525	131.62	165.503	176.833	0.00142742	0.988686	0.00577956
Gm4567	NaN	NaN	22.2033	21.0618	23.8729	23.7461	24.0491	20.7689	24.912	21.419	22.5344	-0.000993861	0.988635	-0.00576155
Gm4567	NaN	NaN	22.2033	21.0618	23.8729	23.7461	24.0491	20.7689	24.912	21.419	22.5344	-0.000993861	0.988635	-0.00576155
Psma8	Q9CWH6	Proteasome subunit alpha type-8 (Proteasome alpha 4 subunit) (Alpha4s) (Proteasome subunit alpha-type 7-like)	85.8687	123.075	102.711	113.64	101.882	116.175	126.984	112.339	73.2903	0.00257319	0.988343	0.00589975
Taf7l	Q9D3R9	Transcription initiation factor TFIID subunit 7-like (TATA box binding protein-associated factor RNA polymerase II subunit Q) (TATA box-binding protein-associated factor 50 kDa) (Transcription initiation factor TFIID 50 kDa subunit)	21.3226	25.2206	22.686	17.2436	20.7863	23.6587	22.2958	18.7042	22.7804	-0.00179292	0.988277	-0.00580872
Bpifb9b	A2AJD1	BPI fold-containing family B, member 9B	127.289	140.852	153.918	131.979	140.819	136.032	141.442	138.53	136.199	-0.000987858	0.98824	-0.00765423
Tmod4	Q9JLH8	Tropomodulin-4 (Skeletal muscle tropomodulin) (Sk-Tmod)	24.8589	22.931	30.0716	21.6295	29.769	23.8012	26.4561	22.2022	22.3116	-0.00204305	0.988225	-0.00578936
Grrp1	Q80X91	Protein FAM110D	146.318	148.244	162.231	144.561	166.335	153.167	155.392	141.872	134.371	0.00106425	0.988181	0.00612881
Ap3m1	Q9JKC8	AP-3 complex subunit mu-1 (AP-3 adaptor complex mu3A subunit) (Adaptor-related protein complex 3 subunit mu-1) (Mu-adaptin 3A) (Mu3A-adaptin)	1926.41	1733.29	2086.98	1831.11	2069.98	2025.83	1858.6	1757.73	1752.38	0.00117518	0.988151	0.00585882
Cyp2j7	A0A140T8U1	Cytochrome P450, family 2, subfamily j, polypeptide 7	55.7017	43.0347	53.068	46.5942	47.7818	62.2607	47.5542	48.9745	41.0563	0.00215922	0.987829	0.00619213
Osbpl6	Q8BXR9	Oxysterol-binding protein-related protein 6 (ORP-6) (OSBP-related protein 6)	163.908	143.635	145.971	136.99	141.174	131.187	148.221	148.776	169.465	-0.00135424	0.987781	-0.00615254
Id4	P41139	DNA-binding protein inhibitor ID-4 (Inhibitor of DNA binding 4) (Inhibitor of differentiation 4)	279.455	271.741	290.674	238.411	284.862	242.315	312.937	263.696	245.112	0.00152813	0.987731	0.00622934
Sco2	Q8VCL2	Protein SCO2 homolog, mitochondrial	798.29	756.906	771.996	683.866	760.05	717.701	787.082	718.747	778.067	0.000834543	0.987653	0.00607789
Slain1	Q68FF7	SLAIN motif-containing protein 1	75.6837	81.2801	58.6159	57.1436	67.9796	76.1937	76.0855	54.096	65.9788	0.00241614	0.987523	0.00612561
Olfr1201	Q8VGF5	Olfactory receptor	17.2959	21.1781	19.1302	18.0133	17.4177	17.0454	22.3176	17.321	20.3062	0.00174078	0.987442	0.00641466
Sfxn3	Q91V61	Sideroflexin-3	2083.65	2150.42	2129.5	2354.98	2337.74	2484.78	1904.24	2066.82	2115.09	-0.00138623	0.987378	-0.00677196
Rgs8	Q8BXT1	Regulator of G-protein signaling 8 (RGS8)	241.827	207.263	251.036	226.328	191.893	198.294	248.307	266.166	254.909	-0.00187016	0.987248	-0.00635582
Shkbp1	Q6P7W2	SH3KBP1-binding protein 1 (SETA-binding protein 1)	460.753	519.867	528.727	668.086	490.541	639.677	555.657	463.447	568.139	0.00229785	0.987218	0.00627506
Gm8127	E9Q0P0	Predicted gene 8127	70.8374	48.7926	50.8174	53.5168	64.7182	54.4979	52.7958	55.8351	52.5337	-0.00219062	0.987172	-0.0064368
Strada	Q3UUJ4	STE20-related kinase adapter protein alpha (STRAD alpha) (STE20-related adapter protein)	76.4429	68.7797	59.2753	60.736	73.3716	70.2419	55.3626	61.1013	71.9045	-0.00191136	0.98717	-0.00634283
Gm3685	K7N6U3	Predicted gene 3685	44.3727	46.1462	40.967	43.5412	42.301	40.0431	46.602	47.3092	42.6845	-0.00102771	0.98683	-0.0067582
Ptpn13	Q64512	Tyrosine-protein phosphatase non-receptor type 13 (EC 3.1.3.48) (PTP36) (Protein tyrosine phosphatase DPZPTP) (Protein tyrosine phosphatase PTP-BL) (Protein-tyrosine phosphatase RIP)	160.227	164.659	176.779	146.697	154.296	157.426	157.607	167.061	174.661	-0.00106506	0.986709	-0.00653814
C2cd4b	Q80XU5	C2 calcium-dependent domain-containing 4B (Family with sequence similarity 148, member B)	87.3218	90.7742	129.455	103.861	110.636	85.4821	109.139	105.72	104.144	-0.0024007	0.986602	-0.00668481
Fzd3	Q61086	Frizzled-3 (Fz-3) (mFz3)	50.7892	40.0672	50.3416	45.4214	48.9671	41.962	45.3126	46.0558	50.7322	0.00151415	0.986531	0.00662658
Msantd1	Q8BIL2	Myb/SANT-like DNA-binding domain-containing protein 1	96.1857	99.3212	90.7616	102.003	93.6956	110.455	80.7214	103.259	96.6803	0.00157062	0.986521	0.00746686
Ribc1	Q9D0B8	RIB43A-like with coiled-coils protein 1	83.0518	82.1097	90.0697	79.1485	74.9528	79.5412	95.2522	87.8987	79.9292	0.00138345	0.986465	0.00715235
Olfm2	Q8BM13	Noelin-2 (Olfactomedin-2)	52.6259	45.8681	81.5385	41.795	59.6128	55.1252	60.057	41.7001	61.5723	-0.00406801	0.986452	-0.00685968
Rp1	P56716	Oxygen-regulated protein 1 (Retinitis pigmentosa RP1 protein homolog)	52.7508	50.6496	57.5522	52.851	58.939	56.1751	56.2858	45.7288	50.3923	-0.00143724	0.98633	-0.00728579
En1	P09065	Homeobox protein engrailed-1 (Homeobox protein en-1) (Mo-En-1)	156.699	135.475	160.824	129.354	158.135	135.411	163.617	122.914	148.826	-0.00190805	0.98633	-0.00680062
Nup210l	Q9D2F7	Nuclear pore membrane glycoprotein 210-like (Nucleoporin 210 kDa-like) (Nucleoporin Nup210-like)	80.6538	95.2964	52.9618	99.2971	61.6479	82.1586	120.287	56.3995	88.3605	0.00495831	0.986305	0.00688816
Rps6ka6	Q7TPS0	Ribosomal protein S6 kinase alpha-6 (S6K-alpha-6) (EC 2.7.11.1)	43.2989	41.1882	50.0709	39.5523	49.7164	38.7276	43.9954	42.7725	42.1707	0.001694	0.986295	0.00673788
Gm8298	J3QPI0	AADACL2 family member 3	45.2774	48.1699	48.9172	41.9201	52.6642	50.022	39.7417	46.8962	41.3143	-0.00176865	0.986116	-0.00733612
Enam	O55196	Enamelin	93.1446	116.94	101.467	101.574	103.747	105.634	110.484	97.8629	99.1362	-0.00127877	0.986088	-0.00696017
Zscan20	B2KFW1	Zinc finger and SCAN domain-containing protein 20 (Zinc finger protein 31)	535.982	545.884	530.103	468.206	516.552	443.291	550.779	581.01	511.344	-0.00152916	0.986019	-0.00720136
Akt1	P31750	RAC-alpha serine/threonine-protein kinase (EC 2.7.11.1) (AKT1 kinase) (Protein kinase B) (PKB) (Protein kinase B alpha) (PKB alpha) (Proto-oncogene c-Akt) (RAC-PK-alpha) (Thymoma viral proto-oncogene)	653.48	467.827	546.535	580.825	595.163	612.485	462.468	530.412	606.015	0.00220413	0.985932	0.0069105
AV320801	A2AWL3	Expressed sequence AV320801	19.3764	17.7482	21.8704	17.1427	18.9506	17.3634	20.6579	18.8812	19.4203	-0.00153344	0.985897	-0.00700765
Olfr749	E9Q438	Olfactory receptor	16.3433	17.2004	20.8577	16.7261	16.1806	18.5605	17.6859	18.5118	17.8742	0.00156689	0.985658	0.00724544
Cldn34a	G3UW52	Claudin 34A	65.4468	59.7435	55.7203	59.4617	71.4009	52.9757	58.2255	59.6587	58.5659	-0.00173434	0.985614	-0.00756932
Gm17727	E9Q4V7	Prostate and testis-expressed 7	36.0313	28.2688	36.5272	32.7018	35.1331	28.1585	36.4713	33.2555	34.1102	-0.00187515	0.985611	-0.00706879
Tmeff2	Q9QYM9	Tomoregulin-2 (TR-2) (Transmembrane protein with EGF-like and two follistatin-like domains)	109.589	92.5775	91.1481	78.3021	98.0211	81.5764	76.4084	88.0756	121.438	-0.00309878	0.985535	-0.00739286
Eapp	Q5BU09	E2F-associated phosphoprotein (EAPP)	840.416	781.526	873.328	932.519	855.848	922.925	820.603	902.335	779.205	0.00128704	0.98553	0.00713302
Bmp2	P21274	Bone morphogenetic protein 2 (BMP-2) (Bone morphogenetic protein 2A) (BMP-2A)	47.2486	52.8752	51.6247	57.2217	57.1896	42.9415	53.6364	49.2206	58.5753	-0.00193454	0.985402	-0.00757993
Olfr124	Q8VGW6	Olfactory receptor	27.8142	29.1701	26.6291	25.6453	29.069	25.7528	28.5629	27.1144	26.1687	-0.00099858	0.985354	-0.00722889
Ankrd33b	Q3U0L2	Ankyrin repeat domain-containing protein 33B	326.213	272.148	357.547	283.151	287.021	291.132	345.428	292.366	330.709	0.00202246	0.984838	0.00745852
Ddx49	Q4FZF3	Probable ATP-dependent RNA helicase DDX49 (EC 3.6.4.13) (DEAD box protein 49)	1072.9	981.354	1006.4	915.813	964.294	961.938	1166.04	1022.37	862.272	-0.00183499	0.984608	-0.00811596
1700060C20Rik	NaN	NaN	58.8096	47.8531	48.5871	53.2607	48.7557	45.0917	58.8585	58.2687	50.0473	-0.00212353	0.984453	-0.00781582
Btnl10	Q9JK39	Butyrophilin-like protein 10	99.3908	91.0982	102.78	81.6194	104.241	85.0489	76.3994	103.504	98.6598	0.00233229	0.984445	0.00789051
Spatc1l	Q9D9W0	Speriolin-like protein (Spermatogenesis and centriole-associated protein 1-like protein)	82.9626	119.206	104.169	102.715	112.094	76.8227	98.8974	128.462	93.8425	0.00338299	0.984407	0.00791295
Cphx2	NaN	NaN	124.857	141.452	125.342	121.512	121.109	118.009	156.203	130.102	115.087	0.00212658	0.984403	0.00833702
Nsg1	Q62092	Neuronal vesicle trafficking-associated protein 1 (M234) (Neuron-enriched endosomal protein of 21 kDa) (Neuron-specific protein family member 1) (p21)	143.8	194.048	211.208	213.723	168.216	218.896	177.043	156.602	234.994	-0.00344152	0.984313	-0.007788
Cep152	A2AUM9	Centrosomal protein of 152 kDa (Cep152)	55.827	50.9302	54.3271	46.4157	62.7116	49.3285	48.4398	59.6223	39.7888	-0.00286737	0.984213	-0.00868401
Npas2	P97460	Neuronal PAS domain-containing protein 2 (Neuronal PAS2)	34.5835	34.365	37.4499	32.7947	35.4025	26.8121	35.6863	42.662	33.1159	0.00259418	0.984005	0.00923422
Pold1	P52431	DNA polymerase delta catalytic subunit (EC 2.7.7.7) (3'-5' exodeoxyribonuclease) (EC 3.1.11.-)	908.442	940.608	1060.33	1119.55	961.211	1244.89	859.337	932.138	1047.62	-0.00258539	0.983986	-0.00826729
Chia1	Q91XA9	Acidic mammalian chitinase (AMCase) (EC 3.2.1.14) (YNL)	80.9231	82.8006	102.007	73.685	87.3049	76.746	98.3825	73.4378	87.6359	0.0025946	0.983943	0.00788588
Mup13	A2CEK6	Major urinary protein 11 (Major urinary protein 13)	20.2262	20.6566	22.8682	19.624	23.2962	18.6	21.5429	20.4475	20.2191	0.0015659	0.983854	0.00813515
Rfx6	Q8C7R7	DNA-binding protein RFX6 (Regulatory factor X 6) (Regulatory factor X domain-containing protein 1)	65.5803	68.8612	59.5719	58.331	69.8094	62.5852	68.7387	59.9908	54.7122	-0.00185512	0.983804	-0.00818142
Gm10181	F6VC88	Predicted gene 10181	662.221	443.82	526.657	426.316	482.759	483.104	582.563	533.007	486.778	0.00311841	0.983624	0.00838689
Gm16532	A0A504	Small integral membrane protein 17	77.1963	97.4331	95.9752	93.5237	92.8828	70.6795	114.591	79.4806	98.5504	-0.00324177	0.98353	-0.00876753
Eif2ak1	Q9Z2R9	Eukaryotic translation initiation factor 2-alpha kinase 1 (EC 2.7.11.1) (Heme-controlled repressor) (HCR) (Heme-regulated eukaryotic initiation factor eIF-2-alpha kinase) (Heme-regulated inhibitor) (Hemin-sensitive initiation factor 2-alpha kinase)	508.608	439.881	459.547	523.694	396.44	519.234	513.272	517.821	464.437	0.00206784	0.983393	0.00845148
Olfr577	Q0VE02	Olfactory receptor (Fragment)	28.0253	33.6128	26.6363	24.6555	27.9125	31.4915	25.197	28.0178	28.7644	-0.00225324	0.983327	-0.00826075
Isx	A1A546	Intestine-specific homeobox	69.1698	75.1041	92.215	65.7628	66.1785	88.0878	74.1487	69.2427	80.9007	-0.00283701	0.98328	-0.00820886
Gm10057	NaN	NaN	24.1456	29.1168	31.6916	26.2832	28.4341	30.1183	23.3419	30.6083	26.3149	0.00237855	0.983164	0.00829106
Oxld1	Q9CR10	Oxidoreductase-like domain-containing protein 1	72.8537	80.5275	74.2964	70.3652	76.181	60.6855	67.1539	79.2479	89.9443	-0.00255033	0.983155	-0.00953016
Scx	Q64124	Basic helix-loop-helix transcription factor scleraxis	177.068	136.531	176.123	153.855	156.679	165.838	166.952	168.785	147.283	-0.0019083	0.983092	-0.00854108
Tmem198b	D6RJ24	Transmembrane protein 198b	357.716	307.367	389.708	305.086	373.874	355.028	300.371	366.472	301.286	0.00239057	0.983085	0.00831851
Klk1b27	Q9JM71	Kallikrein 1-related peptidase b27 (EC 3.4.21.-) (Glandular kallikrein K27) (mGK-27) (Tissue kallikrein 27) (mKlk27)	120.121	110.87	139.539	124.904	132.681	96.3578	131.862	138.295	121.192	-0.00255214	0.983048	-0.00867254
Gm364	NaN	NaN	29.454	26.9251	31.2878	27.4935	31.7807	29.5077	28.1464	31.2885	23.0079	0.00219904	0.983004	0.00900778
Kdm8	Q9CXT6	Bifunctional peptidase and arginyl-hydroxylase JMJD5 (EC 1.14.11.73) (EC 3.4.-.-) (JmjC domain-containing protein 5) (Jumonji C domain-containing protein 5) (L-arginine (3R)-hydroxylase KDM8) (Lysine-specific demethylase 8)	76.5441	63.4259	83.1106	97.4743	94.4003	80.3096	71.4489	78.0615	75.6296	0.00304069	0.982969	0.00841361
Klk1b9	NaN	NaN	26.4211	23.9141	25.164	21.746	30.7292	21.2269	24.6521	20.4822	24.2185	0.00294162	0.982908	0.00926497
LOC100503047	NaN	NaN	43.5195	52.5719	54.297	46.9746	51.4083	51.1989	49.2455	49.0768	46.0794	-0.00178338	0.982887	-0.00978836
Abhd1	Q9QZC8	Protein ABHD1 (EC 3.1.1.-) (Alpha/beta hydrolase domain-containing protein 1) (Abhydrolase domain-containing protein 1) (Lung alpha/beta hydrolase 1) (MmLABH1)	219.542	200.006	219.715	169.589	219.793	207.62	199.776	202.846	179.612	0.0020252	0.982878	0.00845609
Masp2	Q91WP0	Mannan-binding lectin serine protease 2 (EC 3.4.21.104) (MBL-associated serine protease 2) (Mannose-binding protein-associated serine protease 2) (MASP-2) [Cleaved into: Mannan-binding lectin serine protease 2 A chain; Mannan-binding lectin serine protease 2 B chain]	30.0772	28.9031	33.3397	38.3523	40.3369	29.0382	29.618	30.506	33.5061	0.00296378	0.982813	0.00856762
Fzd2	Q923Z9	Frizzled 2 (Fragment)	94.3264	110.7	128.165	103.414	95.9692	100.786	109.829	112.201	127.963	-0.00261755	0.982794	-0.00845796
Gm7168	A0AUV4	Sperm motility kinase Y (EC 2.7.11.1)	91.4277	95.9879	90.5109	82.0448	97.73	87.4029	90.331	81.7445	93.2059	-0.00144314	0.982579	-0.00864262
Supt16	Q920B9	FACT complex subunit SPT16 (Chromatin-specific transcription elongation factor 140 kDa subunit) (FACT 140 kDa subunit) (FACTp140) (Facilitates chromatin transcription complex subunit SPT16)	327.364	344.104	316.533	375.641	365.26	362.707	352.987	309.595	316	-0.0016899	0.982503	-0.00867618
Gabrq	Q9JLF1	Gamma-aminobutyric acid receptor subunit theta (GABA(A) receptor subunit theta)	39.1929	42.2354	42.5578	37.4006	40.9457	40.3982	44.9366	38.2013	37.0356	0.00154447	0.982396	0.00886733
Tmem252	Q8C353	Transmembrane protein 252	147.569	121.46	121.87	130.373	128.99	113.656	140.031	109.867	157.741	0.00289721	0.982209	0.00928839
Zdbf2	Q5SS00	DBF4-type zinc finger-containing protein 2 homolog	34.4949	29.4342	29.9449	25.6499	29.07	34.6058	33.7943	28.2965	23.3092	0.00318034	0.982011	0.00909278
Calr3	Q9D9Q6	Calreticulin-3 (Calreticulin-2) (Calsperin)	179.524	208.528	168.552	138.318	186.003	165.046	157.781	168.239	189.856	0.00287231	0.981722	0.00920557
Alx3	O70137	Homeobox protein aristaless-like 3 (Proline-rich transcription factor ALX3)	102.104	112.272	89.7332	94.8082	105.966	97.0106	100.633	110.836	83.3818	0.00237268	0.981514	0.009193
Synpo2	Q91YE8	Synaptopodin-2 (Myopodin)	88.089	81.6318	76.9378	70.0829	73.3853	86.3497	76.779	80.6633	79.2462	-0.00180887	0.981506	-0.00912261
Mid2	Q9QUS6	Probable E3 ubiquitin-protein ligase MID2 (EC 2.3.2.27) (Midline defect 2) (Midline-2) (RING-type E3 ubiquitin transferase MID2) (Tripartite motif-containing protein 1)	34.4846	27.3487	36.6779	23.7939	22.9627	44.0384	29.0428	28.1051	28.1501	0.00550487	0.981426	0.00943785
Serpinb9b	Q3TJ69	SERPIN domain-containing protein	149.429	119.918	112.48	130.682	127.317	106.837	127.86	151.11	126.21	0.00293946	0.981114	0.00933508
Nt5m	Q8VCE6	5'(3')-deoxyribonucleotidase, mitochondrial (5',3'-nucleotidase, mitochondrial) (EC 3.1.3.-) (Deoxy-5'-nucleotidase 2) (dNT-2)	131.412	145.719	150.437	197.688	167.747	179.729	84.9711	126.316	219.234	0.00661187	0.98104	0.0100681
Cbln4	Q8BME9	Cerebellin-4 (Cerebellin-like glycoprotein 1)	83.5275	80.2717	98.1659	72.0707	88.7072	82.0886	75.722	73.8446	96.3378	0.00292115	0.980664	0.00950429
BC024139	E9PXU3	cDNA sequence BC024139	114.818	133.708	151.624	136.547	146.143	119.71	150.373	120.955	134.918	-0.00264271	0.980549	-0.0095889
H60c	B1B213	Histocompatibility antigen 60c	92.8828	87.8189	106.198	86.9269	91.241	81.014	95.8004	91.8922	106.564	0.00238278	0.980495	0.00967712
Serpina1c	Q00896	Alpha-1-antitrypsin 1-3 (Alpha-1 protease inhibitor 3) (Alpha-1 protease inhibitor 6) (Alpha-1-antitrypsin 1-6) (Serine protease inhibitor 1-3) (Serine protease inhibitor 1-6) (Serine protease inhibitor A1c) (Serpin A1c)	37.2216	34.2777	40.2261	35.804	35.3917	35.1387	42.7431	33.745	37.1271	0.0020848	0.980495	0.00997416
Ptprd	Q64487	Receptor-type tyrosine-protein phosphatase delta (Protein-tyrosine phosphatase delta) (R-PTP-delta) (EC 3.1.3.48)	164.109	182.27	201.291	161.295	182.918	168.237	170.01	188.72	177.501	-0.00191796	0.98035	-0.00992417
Klrc3	A0A0N4SV83	Killer cell lectin-like receptor subfamily C, member 3	36.8847	46.3761	35.2273	33.9089	37.1212	30.0881	43.9612	40.3381	39.4532	-0.00352188	0.98011	-0.00979757
Hoxb4	P10284	Homeobox protein Hox-B4 (Homeobox protein Hox-2.6)	102.73	109.436	118.588	99.5556	109.676	98.8672	106.988	111.434	111.516	-0.00158841	0.979992	-0.00987601
Ebpl	Q9D0P0	Emopamil-binding protein-like (Emopamil-binding-related protein)	546.103	645.628	641.275	602.71	625.532	614.011	500.744	593.445	716.648	-0.00271417	0.979971	-0.0105211
Ceacam5	Q3UKK2	Carcinoembryonic antigen-related cell adhesion molecule 5 (Pregnancy-specific glycoprotein 30)	60.9452	53.2522	60.8886	51.124	59.6872	54.7911	55.217	56.1452	56.5588	0.00185455	0.979914	0.0118086
Gm21977	F6U3N7	Predicted gene 21977 (Predicted gene 8068) (Fragment)	74.9481	61.7446	75.765	66.5474	76.0286	66.3617	74.8707	71.3935	60.675	-0.00236918	0.979891	-0.00991853
Olfr870	Q8VGG4	Olfactory receptor	36.7713	46.6253	45.4075	42.6298	39.6308	37.9148	40.9463	52.2149	43.1363	0.00302832	0.979877	0.0101859
Ghrl	Q9EQX0	Appetite-regulating hormone (Growth hormone secretagogue) (Growth hormone-releasing peptide) (Motilin-related peptide) (Protein M46) [Cleaved into: Ghrelin; Obestatin]	237.045	219.788	264.96	256.034	262.605	221.415	240.89	255.243	243.688	-0.00183668	0.979873	-0.00988102
Bmp7	P23359	Bone morphogenetic protein 7 (BMP-7) (Osteogenic protein 1) (OP-1)	55.0889	74.7499	79.8085	77.3404	71.4073	59.3263	95.5981	73.0094	58.2017	0.00480083	0.979856	0.010248
Actl11	Q14BL3	Uncharacterized protein	94.7412	82.9259	85.7527	73.3858	89.302	73.4683	95.7705	78.3315	84.9134	-0.00266584	0.979688	-0.0100537
Hpdl	Q8K248	4-hydroxyphenylpyruvate dioxygenase-like protein (EC 1.13.-.-) (Glyoxalase domain-containing protein 1)	66.3783	39.526	69.7615	62.7516	46.9388	63.8693	58.3872	56.6491	71.1805	0.00483426	0.979645	0.0100262
Olfr769	Q8K501	Olfactory receptor	36.5062	37.3592	39.4108	31.2486	36.7951	31.5848	36.8458	39.7326	35.4118	0.00228465	0.979446	0.0101022
Ube3b	Q9ES34	Ubiquitin-protein ligase E3B (EC 2.3.2.26) (HECT-type ubiquitin transferase E3B)	357.121	382.655	382.803	403.272	368.983	373.294	395.765	420.22	346.846	0.0016704	0.979313	0.0106694
Cops7b	Q8BV13	COP9 signalosome complex subunit 7b (SGN7b) (Signalosome subunit 7b) (JAB1-containing signalosome subunit 7b)	440.849	494.412	400.228	474.864	489.627	466.16	398.794	465.517	439.451	0.00216418	0.979309	0.0101655
Zfp791	Q497V9	Zinc finger protein 791	31.9561	29.7206	32.7847	25.0426	31.5236	30.4614	29.7744	27.5004	29.8912	0.00221261	0.979247	0.0105827
Slc37a4	A0A1L1SUI3	Solute carrier family 37 (glucose-6-phosphate transporter), member 4	237.819	273.156	234.17	314.994	277.453	226.093	282.922	276.537	259.43	0.00298413	0.979227	0.0102619
Tspo2	Q9CRZ8	Translocator protein 2 (Peripheral-type benzodiazepine receptor-like protein 1)	86.5121	97.8615	103.581	110.379	105.732	80.4483	93.3035	122.45	97.2085	-0.0035484	0.97917	-0.0108073
Brinp2	Q6DFY8	BMP/retinoic acid-inducible neural-specific protein 2	48.7047	46.8511	56.0608	60.4487	48.5675	52.0285	50.0681	46.6434	67.0944	0.00370434	0.979077	0.0105997
Tcl1b3	P56842	Protein TCL1B3	58.5185	51.0408	58.8994	60.7469	51.7483	67.9179	56.0091	57.167	53.1538	0.00257502	0.978961	0.0108587
Olfr446	Q5M8Q8	Olfr446 protein	17.3707	22.2614	20.1027	19.419	18.485	19.7527	21.6198	21.3929	17.5179	0.0025386	0.978862	0.0104012
Tm6sf2	Q8R1J1	Transmembrane 6 superfamily member 2	91.3505	77.8093	97.751	102.212	101.254	92.4076	91.6587	78.4787	98.4985	-0.00279437	0.978672	-0.0104769
Trim68	Q8K243	E3 ubiquitin-protein ligase TRIM68 (EC 2.3.2.27) (RING finger protein 137) (RING-type E3 ubiquitin transferase TRIM68) (Tripartite motif-containing protein 68)	200.771	250.963	209.26	208.999	230.268	213.922	193.602	220.797	227.161	0.00231093	0.97838	0.0106579
Art4	Q9CRA0	Ecto-ADP-ribosyltransferase 4 (EC 2.4.2.31) (ADP-ribosyltransferase C2 and C3 toxin-like 4) (ARTC4) (Mono(ADP-ribosyl)transferase 4) (NAD(P)(+)--arginine ADP-ribosyltransferase 4) (CD antigen CD297)	43.402	36.7999	49.0459	38.6204	43.7606	36.5285	49.8942	40.1804	38.9681	0.00346582	0.978262	0.0107263
Prkaca	P05132	cAMP-dependent protein kinase catalytic subunit alpha (PKA C-alpha) (EC 2.7.11.11)	531.443	463.495	570.641	578.647	535.529	560.174	588.574	489.464	510.848	-0.00231596	0.978238	-0.0106861
Lyzl1	Q9CPX3	Lysozyme-like protein 1 (EC 3.2.1.17)	29.4785	27.3882	29.6192	30.2436	30.2296	33.4559	27.8321	29.6751	24.4698	0.00246679	0.978206	0.0123743
4931423N10Rik	A2ASY2	POTE ankyrin domain family, member G-like	30.2237	26.363	27.5551	28.9578	27.2233	25.5422	25.7911	33.9173	29.1713	-0.00275955	0.977996	-0.0119495
Arid1a	A2BH40	AT-rich interactive domain-containing protein 1A (ARID domain-containing protein 1A) (BRG1-associated factor 250) (BAF250) (BRG1-associated factor 250a) (BAF250A) (Osa homolog 1) (SWI-like protein) (SWI/SNF complex protein p270) (SWI/SNF-related, matrix-associated, actin-dependent regulator of chromatin subfamily F member 1)	1434.27	1129.05	1172.36	1364.64	1208.67	1340.08	1189.3	1330.08	1295.33	0.00270564	0.977595	0.0125742
Dnah9	B1AR51	Dynein, axonemal, heavy chain 9	65.8312	84.5311	73.2913	68.7106	72.9704	70.8875	84.5223	69.8409	67.9495	-0.00282137	0.977573	-0.0110118
Prkag2	Q91WG5	5'-AMP-activated protein kinase subunit gamma-2 (AMPK gamma2) (AMPK subunit gamma-2)	245.473	209.173	235.694	338.049	270.7	229.277	266.851	261.863	260.589	-0.00425183	0.977546	-0.0119826
Myf5	P24699	Myogenic factor 5 (Myf-5)	67.3623	62.0728	69.9334	51.8453	65.233	62.8051	63.7454	60.5427	62.2214	-0.00243459	0.977474	-0.0124887
Zfp644	D3YY78	Zinc finger protein 644 (Fragment)	659.537	538.648	621.564	531.494	530.559	614.045	551.012	599.722	649.182	-0.00268028	0.977149	-0.0112192
Ccdc7a	A0A1L1SS82	Coiled-coil domain-containing 7A	106.04	81.6347	94.124	105.537	95.3665	97.4311	111.041	101.669	79.8035	-0.00339362	0.977126	-0.0113123
Wnt4	P22724	Protein Wnt-4	162.464	186.918	160.437	153.76	172.445	131.268	188.441	149.615	189.853	-0.00373059	0.977013	-0.0121646
Tmem79	Q9D709	Transmembrane protein 79 (Mattrin)	158.508	210.207	201.933	142.846	184.544	168.463	178.572	185.633	177.262	-0.00420982	0.976911	-0.0150905
Coasy	Q9DBL7	Bifunctional coenzyme A synthase (CoA synthase) [Includes: Phosphopantetheine adenylyltransferase (EC 2.7.7.3) (Dephospho-CoA pyrophosphorylase) (Pantetheine-phosphate adenylyltransferase) (PPAT); Dephospho-CoA kinase (DPCK) (EC 2.7.1.24) (Dephosphocoenzyme A kinase) (DPCOAK)]	212.095	253.472	273.929	271.641	266.304	252.812	237.276	277.998	231.927	-0.00273049	0.976869	-0.0113823
Pcnx	Q9QYC1	Pecanex-like protein 1 (Pecanex homolog protein 1)	210.555	294.81	328.395	327.334	315.475	259.784	269.567	330.306	271.864	0.00435178	0.976837	0.0115029
Mppe1	Q80XL7	Metallophosphoesterase 1 (EC 3.1.-.-) (Post-GPI attachment to proteins factor 5)	175.11	186.226	173.564	178.791	158.594	201.435	153.19	169.973	207.167	0.00284093	0.976826	0.012974
Fbxl7	Q5BJ29	F-box/LRR-repeat protein 7 (F-box and leucine-rich repeat protein 7)	64.8543	90.6974	69.3349	88.8944	86.9317	74.4552	71.4128	87.8433	70.4101	0.00432211	0.976717	0.0122895
Cpm	Q80V42	Carboxypeptidase M (CPM) (EC 3.4.17.12)	78.4053	74.2742	99.9033	79.3061	74.4325	86.7673	75.6118	71.899	107.514	-0.00473343	0.9767	-0.0117947
Gpr183	Q3U6B2	G-protein coupled receptor 183 (Epstein-Barr virus-induced G-protein coupled receptor 2 homolog) (EBI2) (EBV-induced G-protein coupled receptor 2 homolog)	229.783	219.883	261.153	199.904	250.846	178.276	267.718	192.307	245.798	0.00438752	0.976696	0.0120842
Olfr872	E9PVW2	Olfactory receptor	29.7214	29.9987	28.9566	26.4169	29.5656	23.9906	39.9278	23.1415	26.7091	0.00534886	0.976657	0.0142416
Rhbdd3	Q8BP97	Rhomboid domain-containing protein 3	189.308	175.141	207.493	195.743	169.155	192.417	185.757	227.018	183.362	0.00285745	0.976495	0.0122619
Plin4	O88492	Perilipin-4 (Adipocyte protein S3-12)	313.906	265.41	287.06	273.827	304.251	267.816	266.84	315.079	273.52	-0.00227731	0.97648	-0.011692
Rasgef1b	Q8JZL7	Ras-GEF domain-containing family member 1B (GPI gamma-4)	390.736	501.171	428.161	500.602	374.051	518.439	437.306	469.47	482.181	-0.0035512	0.976435	-0.0116563
LOC100861916	NaN	NaN	564.884	528.478	520.206	688.069	439.387	602.171	683.487	589.497	571.167	-0.00433763	0.976271	-0.0118635
Prss3	NaN	NaN	42.3359	36.4092	46.1177	31.6626	38.6035	30.6371	52.4518	37.7787	35.4101	0.00573038	0.976079	0.012105
Pabpc4l	A0A0A6YWT2	Poly(A)-binding protein, cytoplasmic 4-like (Fragment)	22.7348	18.5606	19.2115	19.8823	18.2295	19.4557	19.8407	21.7877	21.0063	0.00239459	0.976009	0.0117801
Sult2a8	Q8BGL3	Sulfotransferase 2A8 (SULT2A8) (Glycochenodeoxycholate sulfotransferase 2A8) (EC 2.8.2.34) (Liver sulfotransferase-like protein) (L-STL)	27.4735	22.5429	27.2775	19.1498	21.7936	23.3527	21.1989	25.5916	28.2594	0.00429537	0.975996	0.0117918
Fcna	O70165	Ficolin-1 (Collagen/fibrinogen domain-containing protein 1) (Ficolin-A) (Ficolin-alpha) (M-ficolin)	137.541	112.401	97.9199	89.3075	115.555	132.01	83.882	110.574	102.422	0.00534195	0.975879	0.0118514
Ogdhl	B2RXT3	Oxoglutarate dehydrogenase (succinyl-transferring) (EC 1.2.4.2)	45.4466	49.0078	52.2681	49.1364	47.1733	39.5973	54.4017	46.791	57.4514	-0.00347901	0.975828	-0.0135967
Gtf2h4	O70422	General transcription factor IIH subunit 4 (Basic transcription factor 2 52 kDa subunit) (BTF2 p52) (General transcription factor IIH polypeptide 4) (TFIIH basal transcription factor complex p52 subunit)	170.019	171.542	173.249	163.205	213.38	143.235	157.871	160.139	170.734	0.00368018	0.975639	0.0156239
Drd3	P30728	D(3) dopamine receptor (Dopamine D3 receptor)	78.1574	94.8753	117.942	97.6603	95.3176	90.3862	83.2674	108.66	106.734	0.00424814	0.975605	0.012013
Gm3476	K7N6M5	Predicted gene 3476	48.0725	45.8382	44.7666	43.2372	47.7984	44.8909	46.6198	43.7727	44.5064	-0.00123664	0.97545	-0.0120564
Slc6a2	O55192	Sodium-dependent noradrenaline transporter (Norepinephrine transporter) (NET) (Solute carrier family 6 member 2)	99.0874	90.2397	83.5391	88.0444	71.6721	102.179	99.9649	86.5103	89.7183	0.00350293	0.975305	0.0132031
Gm10351	O88235	Mszf19 (Fragment)	17.1527	16.4084	16.1124	17.3656	17.0323	14.6033	15.3556	17.3872	19.2658	0.00266586	0.975269	0.0143863
Tgfbr3	O88393	Transforming growth factor beta receptor type 3 (TGF-beta receptor type 3) (TGFR-3) (Betaglycan) (Transforming growth factor beta receptor III) (TGF-beta receptor type III)	117.364	96.4681	129.309	110.591	98.8453	135.291	110.763	109.676	114.05	-0.00370589	0.975193	-0.012259
Acvr1	P37172	Activin receptor type-1 (EC 2.7.11.30) (Activin receptor type I) (ACTR-I) (Serine/threonine-protein kinase receptor R1) (SKR1) (TGF-B superfamily receptor type I) (TSR-I) (TSK-7L)	169.523	171.136	133.483	188.665	170.52	145.163	166.733	123.798	225.822	-0.00613114	0.975131	-0.0130301
Mro	Q7TNB4	Protein maestro (Male-specific transcription in the developing reproductive organs)	127.188	111.289	129.669	114.725	119.553	113.674	115.752	130.658	123.103	0.00203016	0.975051	0.0122525
Vmn2r61	L7N2B8	Vomeronasal 2, receptor 61	18.9928	19.5936	19.5235	18.3362	16.3837	20.9492	17.909	18.7678	21.717	-0.00254999	0.974953	-0.013732
Msx3	P70354	Homeobox protein MSX-3	89.54	105.996	116.151	104.969	88.2406	96.0298	115.945	112.24	107.129	0.00342501	0.974915	0.0124591
Cox5b	P19536	Cytochrome c oxidase subunit 5B, mitochondrial (Cytochrome c oxidase polypeptide Vb)	5432.5	5886.11	5839.38	5936.1	5654.56	6073.03	5522.86	5647.51	5944.34	0.00126595	0.974769	0.0124863
Olfr308	Q8VFP2	Olfactory receptor	24.2295	21.1967	24.6033	19.776	27.0801	20.0294	23.9689	20.6323	20.8463	-0.00385131	0.974727	-0.012781
Vmn2r46	NaN	NaN	42.3847	66.3792	57.1428	63.9703	60.5821	52.5082	56.0662	63.2139	54.1118	0.00434475	0.974688	0.0129401
Rhox3g	B9EJQ9	Reproductive homeobox 3G (Rhox3g protein)	73.9578	63.0804	86.397	74.8469	87.8098	65.9696	63.0905	76.7051	80.3898	-0.00429672	0.97432	-0.012777
Vmn2r113	A0A3Q4EG45	Vomeronasal 2, receptor 113	23.1322	23.3579	20.1854	24.0233	23.7522	22.0708	23.3434	23.3479	20.6951	0.00208873	0.974309	0.012617
Olfr358	Q7TRY5	Olfactory receptor	25.4314	26.6625	28.9466	28.1583	27.1538	27.6514	27.9559	24.9812	28.9255	-0.00178727	0.97426	-0.0126946
Olfr1208	Q8VG47	Olfactory receptor	37.6561	38.9243	36.4647	32.175	34.5909	39.2081	37.2059	34.6386	36.1524	-0.00215025	0.974238	-0.0126875
Anxa11	P97384	Annexin A11 (Annexin XI) (Annexin-11) (Calcyclin-associated annexin 50) (CAP-50)	467.927	477.296	429.052	474.505	435.987	546.372	400.892	426.777	495.678	0.00329327	0.974226	0.0146041
Ebf4	Q8K4J2	Transcription factor COE4 (Early B-cell factor 4) (EBF-4) (Olf-1/EBF-like 4) (O/E-4) (OE-4)	62.5184	75.8149	79.149	67.9278	67.0925	68.7921	61.7086	84.4585	73.7822	0.00376146	0.97386	0.0130729
Gm5795	E9PZN8	Predicted gene 5795	22.6202	24.9117	20.7043	22.349	21.8438	21.096	25.0702	23.4735	21.556	0.00244877	0.973781	0.0129391
Stard3	Q61542	StAR-related lipid transfer protein 3 (Protein ES 64) (Protein MLN 64) (START domain-containing protein 3) (StARD3)	1056.59	1170.82	1017.04	1088.25	1190.62	1134.86	997.263	1036.28	1065.19	-0.00222124	0.973618	-0.0132485
S100b	P50114	Protein S100-B (S-100 protein beta chain) (S-100 protein subunit beta) (S100 calcium-binding protein B)	33.2716	36.9843	37.893	44.4432	36.0388	36.2892	42.8817	39.9707	35.0852	0.0034075	0.973616	0.0129654
Olfr830	Q7TRH0	Olfactory receptor	17.2083	19.6677	19.9133	21.2384	18.6647	18.1813	22.3625	20.0834	18.0397	0.00300716	0.973447	0.0132138
Hic1	Q9R1Y5	Hypermethylated in cancer 1 protein (Hic-1)	186.551	207.049	242.853	209.319	231.12	204.383	187.164	232.447	199.613	0.00340031	0.973434	0.013061
Nubp1	Q9R060	Cytosolic Fe-S cluster assembly factor NUBP1 (Nucleotide-binding protein 1) (NBP 1)	716.747	932.19	871.647	1008.96	809.934	969.287	901.904	919.038	800.357	0.00373507	0.973295	0.0132293
Samd5	Q3V1H9	Sterile alpha motif domain-containing protein 5 (SAM domain-containing protein 5)	69.7823	76.7301	69.3248	64.2952	74.7105	72.4548	65.2032	73.1887	64.0253	0.00240393	0.973269	0.0132029
Kcnj4	P52189	Inward rectifier potassium channel 4 (Inward rectifier K(+) channel Kir2.3) (IRK-3) (Potassium channel, inwardly rectifying subfamily J member 4)	22.3096	22.1897	25.753	20.0156	18.9607	20.9762	23.0036	26.1464	24.0518	-0.00387937	0.973258	-0.0134062
Omg	Q63912	Oligodendrocyte-myelin glycoprotein	40.1885	32.8819	41.9975	32.2487	34.0171	36.8862	37.8342	38.9554	35.9802	0.00370678	0.973201	0.0157569
Fjx1	Q8BQB4	Four-jointed box protein 1 (Four-jointed protein x1) (Four-jointed protein homolog)	36.5617	46.3408	54.636	36.8418	52.0368	36.7688	42.3961	50.305	37.382	-0.00603285	0.973167	-0.0131805
Neto1	Q8R4I7	Neuropilin and tolloid-like protein 1 (Brain-specific transmembrane protein containing 2 CUB and 1 LDL-receptor class A domains protein 1)	22.6808	21.9483	25.339	19.7453	22.1956	22.4251	24.3154	18.618	24.8677	-0.0035962	0.973139	-0.0133539
Wfdc9	Q3UW41	Protein WFDC9	40.1356	34.2839	36.8287	32.9853	35.5957	36.0408	37.0068	36.3784	35.5611	-0.00232666	0.973133	-0.0178097
Gm3985	Q3TYU4	Uncharacterized protein	44.3281	48.1339	41.3501	40.1286	44.7148	39.347	42.1342	45.8513	45.0174	0.00239944	0.973101	0.0132093
Asphd2	Q80VP9	Aspartate beta-hydroxylase domain-containing protein 2 (EC 1.14.11.-)	105.393	102.289	96.418	97.831	101.424	97.4635	96.7708	96.153	111.244	-0.00183932	0.97309	-0.0139427
Gstt1	Q64471	Glutathione S-transferase theta-1 (EC 2.5.1.18) (GST class-theta-1)	177.439	166.831	196.721	159.478	177.937	173.245	180.556	185.228	160.13	-0.00248548	0.972999	-0.0133697
2310057N15Rik	Q3MI12	2310057N15Rik protein (Fragment)	95.8755	94.8766	98.8521	87.5375	93.6943	69.7437	115.943	105.381	85.0259	0.00502608	0.972897	0.0162639
Msln	Q61468	Mesothelin (Pre-pro-megakaryocyte-potentiating factor) [Cleaved into: Megakaryocyte-potentiating factor (MPF); Mesothelin, cleaved form]	61.6304	64.4563	61.0217	52.434	56.4628	53.6591	56.7253	67.6843	64.2324	0.00320282	0.972869	0.0135697
Elovl4	Q9EQC4	Elongation of very long chain fatty acids protein 4 (EC 2.3.1.199) (3-keto acyl-CoA synthase Elovl4) (ELOVL fatty acid elongase 4) (ELOVL FA elongase 4) (Very long chain 3-ketoacyl-CoA synthase 4) (Very long chain 3-oxoacyl-CoA synthase 4)	27.2788	24.2128	24.5859	28.8642	27.2698	24.4898	33.3446	23.8537	21.7819	0.00481949	0.972736	0.0147614
Yaf2	Q99LW6	YY1-associated factor 2	426.544	352.759	407.315	324.715	420.118	331.522	356.061	404.445	372.129	0.00373996	0.9727	0.0134049
Map3k10	Q66L42	Mitogen-activated protein kinase kinase kinase 10 (EC 2.7.11.25)	304.758	322.173	290.944	314.137	281.732	321.708	248.839	324.62	359.134	0.00373373	0.972643	0.0160055
Stox2	Q499E5	Storkhead-box protein 2	36.187	38.1608	35.9996	44.8467	43.1393	38.2851	46.9457	33.7974	32.4685	-0.00477575	0.972526	-0.0141697
Plpp6	Q9D4F2	Polyisoprenoid diphosphate/phosphate phosphohydrolase PLPP6 (EC 3.1.3.-) (EC 3.6.1.-) (EC 3.6.1.68) (Phospholipid phosphatase 6)	701.218	722.183	639.411	820.091	799.348	746.739	566.107	707.159	794.751	-0.00418745	0.972443	-0.0139413
Phf8	Q80TJ7	Histone lysine demethylase PHF8 (EC 1.14.11.27) (EC 1.14.11.65) (PHD finger protein 8) ([histone H3]-dimethyl-L-lysine(36) demethylase PHF8) ([histone H3]-dimethyl-L-lysine(9) demethylase PHF8)	345.456	277.557	290.145	295.147	271.135	339.555	334.926	349.634	209.158	0.00571718	0.972182	0.0150493
Gm21725	NaN	NaN	56.8296	53.018	59.8446	55.9536	63.8551	47.1926	52.9431	66.8136	50.4975	0.00386884	0.971975	0.0149269
Gm21764	NaN	NaN	56.8296	53.018	59.8446	55.9536	63.8551	47.1926	52.9431	66.8136	50.4975	0.00386884	0.971975	0.0149269
Gm21828	NaN	NaN	56.8296	53.018	59.8446	55.9536	63.8551	47.1926	52.9431	66.8136	50.4975	0.00386884	0.971975	0.0149269
Gm21852	NaN	NaN	56.8296	53.018	59.8446	55.9536	63.8551	47.1926	52.9431	66.8136	50.4975	0.00386884	0.971975	0.0149269
Gm21891	NaN	NaN	56.8296	53.018	59.8446	55.9536	63.8551	47.1926	52.9431	66.8136	50.4975	0.00386884	0.971975	0.0149269
Gm21904	NaN	NaN	56.8296	53.018	59.8446	55.9536	63.8551	47.1926	52.9431	66.8136	50.4975	0.00386884	0.971975	0.0149269
Nmur1	O55040	Neuromedin-U receptor 1 (NMU-R1) (G-protein coupled receptor 66) (G-protein coupled receptor FM-3)	63.0402	50.4066	65.1661	53.0404	51.2781	49.3042	61.9937	65.7532	62.1288	-0.00443458	0.971967	-0.0138805
Hk3	Q3TRM8	Hexokinase-3 (EC 2.7.1.1) (Hexokinase type III) (HK III) (Hexokinase-C)	486.68	507.133	535.395	480.516	490.188	537.246	548.603	401.576	528.625	0.00340176	0.971758	0.0157787
Vmn1r222	Q8R269	Vomeronasal type-1 receptor	18.7625	16.8015	22.495	17.6267	19.201	18.4779	19.2195	19.727	18.1923	-0.00320939	0.971744	-0.0154264
Wdr66	E9Q743	Cilia- and flagella-associated protein 251 (WD repeat-containing protein 66)	109.101	120.211	124.76	88.469	131.022	101.082	146.646	102.767	74.6024	-0.00765599	0.971552	-0.0150339
Smad3	Q8BUN5	Mothers against decapentaplegic homolog 3 (MAD homolog 3) (Mad3) (Mothers against DPP homolog 3) (mMad3) (SMAD family member 3) (SMAD 3) (Smad3)	263.78	285.861	293.389	268.303	321.267	252.168	227.169	279.505	312.963	-0.00405094	0.97153	-0.0163369
Gm13547	A2ARC0	Predicted gene 13547	903.556	781.179	783.593	746.04	764.795	725.554	835.456	854.016	845.892	-0.0027815	0.971419	-0.0140408
Plek2	Q9WV52	Pleckstrin-2	81.2007	82.7622	76.0476	81.4707	78.4216	82.9989	74.2645	91.8444	73.5738	0.00268892	0.97138	0.0161206
Uqcr11	Q9CPX8	Cytochrome b-c1 complex subunit 10 (Complex III subunit 10) (Complex III subunit XI) (Ubiquinol-cytochrome c reductase complex 6.4 kDa protein)	1788.58	1731.85	2028.93	1692.69	1733.17	1914.3	1835.17	1704.46	1880.5	-0.00239596	0.971353	-0.0141659
Gm10697	NaN	NaN	59.7729	69.512	59.3629	57.167	57.571	44.999	73.8548	62.7368	66.987	0.00526777	0.971319	0.0154799
Gm10697	NaN	NaN	59.7729	69.512	59.3629	57.167	57.571	44.999	73.8548	62.7368	66.987	0.00526777	0.971319	0.0154799
Top2b	Q64511	DNA topoisomerase 2-beta (EC 5.6.2.2) (DNA topoisomerase II, beta isozyme)	203.124	227.577	199.237	304.665	255.396	253.616	170.753	231.64	262.207	-0.00660067	0.971289	-0.0140973
1700016D06Rik	A0A087WP52	RIKEN cDNA 1700016D06 gene (Fragment)	20.2299	20.6682	17.6976	19.1785	20.166	17.6938	19.0922	20.4251	19.992	-0.00224197	0.971259	-0.0141247
Mug2	P28666	Murinoglobulin-2 (MuG2)	33.8246	32.1808	32.3939	30.6456	34.1696	30.0868	34.6125	31.3082	30.908	0.00197852	0.971188	0.0149856
Bad	Q61337	Bcl2-associated agonist of cell death (BAD) (Bcl-2-binding component 6) (Bcl-xL/Bcl-2-associated death promoter) (Bcl2 antagonist of cell death)	355.504	378.222	430.178	378.067	371.073	418.336	384.692	391.845	364.792	-0.00244912	0.971172	-0.0141969
Olfr1269	Q8VEZ2	Olfactory receptor	91.9495	90.7496	99.3302	94.4992	93.4233	75.0776	96.6763	110.542	93.6969	0.00382019	0.971073	0.0170509
Birc6	O88738	Baculoviral IAP repeat-containing protein 6 (EC 2.3.2.27) (BIR repeat-containing ubiquitin-conjugating enzyme) (BRUCE) (RING-type E3 ubiquitin transferase BIRC6) (Ubiquitin-conjugating BIR domain enzyme apollon) (APOLLON)	982.041	908.719	881.349	991.618	970.141	832.664	1096.43	913.658	881.056	0.00328772	0.970893	0.0155599
Enpp5	Q9EQG7	Ectonucleotide pyrophosphatase/phosphodiesterase family member 5 (E-NPP 5) (NPP-5) (EC 3.1.-.-)	81.0477	93.9193	78.0486	70.1762	70.8384	70.6766	83.1843	88.7934	91.7572	-0.00449315	0.970736	-0.0144874
Sesn3	Q9CYP7	Sestrin-3 (EC 1.11.1.-)	65.6649	60.2404	80.1394	55.3891	70.8163	61.0526	66.3723	68.055	59.4857	0.00446729	0.970588	0.0149241
Cdh8	P97291	Cadherin-8	191.101	198.695	223.226	160.764	202.608	178.754	189.789	211.64	181.877	0.00382871	0.970397	0.0147508
Zfp869	A0A571BDH3	Zinc finger protein 869 (Fragment)	111.444	131.094	119.225	170.821	142.758	159.28	93.9278	125.898	140.592	0.00711161	0.970394	0.0145991
Tmem169	Q8BG50	Transmembrane protein 169	83.8286	87.9176	94.2722	90.0766	98.9447	86.3312	99.4245	74.3958	84.9293	0.00354732	0.970353	0.0165654
Htr1a	Q64264	5-hydroxytryptamine receptor 1A (5-HT-1A) (5-HT1A) (Serotonin receptor 1A)	133.711	124.793	119.666	115.398	138.338	100.114	132.647	111.869	135.64	-0.00385187	0.970306	-0.0150788
Zfp300	A2AE21	Zinc finger protein 300	26.0031	27.3121	27.9102	31.7182	26.6533	23.014	35.226	34.7023	22.1803	-0.00608208	0.970292	-0.0154319
Hrh1	P70174	Histamine H1 receptor (H1R) (HH1R)	165.32	156.726	133.698	134.407	179.468	116.387	125.004	160.311	153.639	0.0056433	0.970276	0.0155469
Gm9961	Q8BNV2	Uncharacterized protein	429.832	382.772	424.532	338.047	384.042	371.12	432.216	412.317	364.703	0.00336013	0.970256	0.0146424
Gm10320	E9PW43	Predicted pseudogene 10320	394.861	480.896	400.345	417.21	416.785	398.916	428.556	438.575	430.121	0.00251451	0.970178	0.0153683
Extl2	Q9ES89	Exostosin-like 2 (EC 2.4.1.223) (Alpha-1,4-N-acetylhexosaminyltransferase EXTL2) (Alpha-GalNAcT EXTL2) (EXT-related protein 2) (Glucuronyl-galactosyl-proteoglycan 4-alpha-N-acetylglucosaminyltransferase)	187.263	163.294	195.609	213.825	212.888	219.534	172.909	191.807	149.503	0.00509472	0.970177	0.015233
Leap2	Q91V13	Liver-expressed antimicrobial peptide 2 (LEAP-2)	107.439	105.805	128.03	95.9174	109.955	105.759	101.921	113.72	116.42	-0.00338907	0.970136	-0.015193
Bcl2l13	P59017	Bcl-2-like protein 13 (Bcl2-L-13) (Bcl-rambo) (Protein Mil1)	325.659	303.845	329.629	286.41	266.009	335.67	330.469	290.342	330.916	0.00326919	0.969895	0.0156146
Olfr312	Q7TRZ9	Olfactory receptor	93.1646	102.857	101.398	92.2393	98.1741	104.412	82.908	111.496	91.291	-0.00357449	0.969687	-0.0164319
Sntb1	Q99L88	Beta-1-syntrophin (59 kDa dystrophin-associated protein A1 basic component 1) (DAPA1B) (Syntrophin-2)	126.537	137.341	132.116	105.762	107.509	110.524	146.96	129.973	130.213	0.00464585	0.96962	0.0152334
Rnf103	Q9R1W3	E3 ubiquitin-protein ligase RNF103 (EC 2.3.2.27) (KF-1) (mKF-1) (RING finger protein 103) (RING-type E3 ubiquitin transferase RNF103) (Zinc finger protein 103) (Zfp-103)	260.851	309.527	249.295	303.939	256.563	277.663	345.734	236.706	282.961	0.00502931	0.969568	0.0155184
Acrv1	P50289	Acrosomal protein SP-10 (Acrosomal vesicle protein 1) (MSA-63)	23.8439	25.767	26.2674	24.6294	26.9257	25.8873	23.0965	25.3485	24.1981	0.00205237	0.969261	0.0156736
Pvrl3	Q9JLB9	Nectin-3 (Nectin cell adhesion molecule 3) (Poliovirus receptor-related protein 3) (CD antigen CD113)	21.3351	21.9934	17.8833	22.7826	23.786	20.9518	18.3626	21.154	21.0102	-0.00372679	0.969231	-0.0151437
4933402N22Rik	A3KN63	RIKEN cDNA 4933402N22 gene	30.1006	25.841	22.141	26.6795	32.7974	22.4573	26.3452	23.9085	25.9433	-0.00548722	0.968894	-0.0156544
Pabpn1l	Q5XFR0	Embryonic polyadenylate-binding protein 2 (Embryonic poly(A)-binding protein 2) (ePABP-2) (ePABP2) (Embryonic poly(A)-binding protein type II) (Poly(A)-binding protein nuclear-like 1)	125.01	129.394	123.104	118.17	142.911	114.191	114.918	128.811	120.065	-0.00301776	0.968853	-0.0175926
Olfr869	A0A2I3BRV7	Olfactory receptor	31.6085	43.6376	38.5832	34.366	32.9241	39.8769	28.1847	37.9424	47.1897	-0.00678806	0.96883	-0.0159157
Olfr484	Q8VFD3	Olfactory receptor 484 (Olfactory receptor 204-16)	26.2348	27.6997	25.9215	25.2227	27.7924	26.9139	22.4855	25.7997	28.6196	-0.00288097	0.968763	-0.0172854
Olfr1301	Q8VGE7	Olfactory receptor	64.7344	56.8895	47.9886	48.2284	53.8763	65.3742	68.5084	44.0863	41.8913	-0.00758642	0.968671	-0.0162038
Gm17482	F6ZF64	Predicted gene, 17482	29.5435	21.4027	13.1843	39.2924	28.9095	24.7043	22.7715	36.5723	15.0149	0.014651	0.96832	0.0155702
Prl2c2	P04095	Prolactin-2C2 (Mitogen-regulated protein 1) (Proliferin-1)	20.888	16.5885	17.1692	19.8414	19.2788	18.5803	17.1151	19.8795	18.0142	0.00373802	0.968239	0.0174768
Lce1j	D3YUU5	Late cornified envelope 1J	498.213	504.99	557.489	440.907	503.263	514.43	502.817	536.149	450.777	-0.00313185	0.968188	-0.0156705
Sufu	Q9Z0P7	Suppressor of fused homolog	250.063	253.461	300.444	275.768	245.56	297.177	269.009	290.864	250.287	-0.00344547	0.968173	-0.0157524
Bahcc1	Q3UHR0	BAH and coiled-coil domain-containing protein 1	29.1645	27.9867	34.8426	24.4117	27.2785	32.202	27.7957	27.8624	29.9171	0.00447908	0.967947	0.0161623
Gm17584	NaN	NaN	20.7631	22.1587	18.7598	20.4468	18.64	19.0846	20.1503	21.4682	23.0861	0.00325219	0.967849	0.0163107
Lars2	Q8VDC0	Probable leucine--tRNA ligase, mitochondrial (EC 6.1.1.4) (Leucyl-tRNA synthetase) (LeuRS)	382.734	433.263	454.448	402.906	418.264	397.059	430.405	411.612	431.047	0.00228011	0.967615	0.0164313
Padi4	Q9Z183	Protein-arginine deiminase type-4 (EC 3.5.3.15) (Peptidylarginine deiminase IV) (Protein-arginine deiminase type IV)	60.4521	57.3718	73.661	47.4251	52.3011	57.1919	65.7446	68.996	55.6743	-0.00612388	0.967152	-0.0161864
Wdr35	Q8BND3	WD repeat-containing protein 35	136.454	139.805	145.226	164.829	118.699	155.172	190.626	147.441	117.482	0.00685519	0.967135	0.0183047
Rmi1	Q9D4G9	RecQ-mediated genome instability protein 1	189.615	151.64	153.496	211.204	151.249	261.636	181.817	132.618	161.233	-0.00995181	0.966946	-0.0174558
AF067063	O70618	Predicted gene, 21731 (Uncharacterized protein uniform group of 2-cell-stage gene family) (cDNA sequence AF067063)	26.052	29.1677	28.4292	28.4333	27.5181	22.3789	34.9813	26.3273	29.4162	-0.00533655	0.966922	-0.0195709
Bpifb9a	Q80XI7	Vomeromodulin (BPI fold-containing family B member 9A)	70.221	90.0741	75.075	77.5997	89.2197	85.93	80.9848	58.072	78.556	-0.0057059	0.966893	-0.0170146
Dct	P29812	L-dopachrome tautomerase (DCT) (DT) (EC 5.3.3.12) (DOPAchrome conversion factor) (DOPAchrome isomerase) (DOPAchrome oxidoreductase) (L-dopachrome Delta-isomerase) (SLATY locus protein) (Tyrosinase-related protein 2) (TRP-2) (TRP2)	97.8595	114.077	85.9932	103.793	108.943	97.5635	107.349	91.9489	94.9654	0.00398141	0.966853	0.0163408
Fer	P70451	Tyrosine-protein kinase Fer (EC 2.7.10.2) (Proto-oncogene c-Fer) (p94-Fer)	158.806	223.317	199.405	232.61	162.125	208.227	207.031	271.013	163.508	0.00820242	0.966829	0.0169027
Gpr153	Q8K0Z9	Probable G-protein coupled receptor 153 (G-protein coupled receptor PGR1)	63.3279	53.506	51.4112	54.2454	50.5542	53.4608	63.6492	53.0187	58.1888	-0.00392949	0.966721	-0.0164596
Fat2	Q5F226	Protocadherin Fat 2 (FAT tumor suppressor homolog 2)	120.959	97.8439	105.527	92.2029	115.004	93.0607	103.186	108.565	102.337	-0.00411297	0.96662	-0.0164504
Cdc34-ps	A0A087WP01	Cell division cycle 34B	146.825	146.244	132.507	128.522	148.388	127.222	157.233	137.192	120.714	0.00390558	0.966592	0.0174167
Slc35a2	Q9R0M8	UDP-galactose translocator (Solute carrier family 35 member A2) (UDP-galactose transporter) (UDP-Gal-Tr) (UGT) (mUGT1)	214.383	289.446	263.666	213.747	188.9	238.638	255.01	265.821	273.038	0.00606574	0.966583	0.0164506
Nucb1	Q02819	Nucleobindin-1 (CALNUC)	1042.62	983.67	1129.84	1009.73	1075.13	1027.41	1129.52	939.826	1045.23	-0.00271092	0.966532	-0.0166794
Gm3414	Q3TNU4	Putative uncharacterized protein ENSP00000382790 homolog	66.0698	64.0755	56.7316	77.553	67.5185	72.0072	56.1358	69.2077	64.6062	0.00464251	0.966522	0.0164572
Prmt8	Q6PAK3	Protein arginine N-methyltransferase 8 (EC 2.1.1.319) (Heterogeneous nuclear ribonucleoprotein methyltransferase-like protein 4)	34.4875	32.7863	26.0839	30.9576	27.6261	28.1193	33.2267	29.3547	36.5191	0.00509784	0.966262	0.016756
Olfr1342	Q8VFY3	Olfactory receptor 1342 (Olfactory receptor MOR258-3) (Olfactory receptor Olfr1342)	46.1053	42.6777	38.1862	40.6925	41.3544	33.4191	42.3127	47.0744	46.0982	-0.00468581	0.966225	-0.0176488
Gm15850	NaN	NaN	80.2339	95.3605	73.5243	89.862	80.7892	88.1519	80.8542	83.6428	91.3644	-0.00366049	0.966128	-0.0170613
Esrra	O08580	Steroid hormone receptor ERR1 (Estrogen receptor-like 1) (Estrogen-related receptor alpha) (ERR-alpha) (Nuclear receptor subfamily 3 group B member 1)	401.665	441.537	435.217	383.369	407.798	415.358	452.06	415.012	390.676	-0.00254591	0.966032	-0.0166845
Olfr480	Q8VEZ0	Olfactory receptor 480 (Odorant receptor S25) (Olfactory receptor 204-32)	19.7375	26.9555	23.8896	22.9726	29.9765	21.8082	19.8685	21.2257	23.5346	0.00656021	0.965933	0.017337
Kcna1	P16388	Potassium voltage-gated channel subfamily A member 1 (MBK1) (MKI) (Voltage-gated potassium channel subunit Kv1.1)	215.504	234.067	253.463	216.818	238.407	193.872	221.735	248.967	243.789	0.00382673	0.965912	0.0172184
Dctn4	Q8CBY8	Dynactin subunit 4 (Dynactin subunit p62)	1492.59	1278.11	1501.82	1254.68	1258.68	1399.7	1387.33	1339.15	1507.56	0.00346572	0.965814	0.0168213
Fbn2	Q61555	Fibrillin-2 [Cleaved into: Placensin]	48.0472	39.5564	45.7649	42.485	40.2007	42.7846	44.7517	50.6486	40.8346	0.00392112	0.965788	0.0170973
Abcc9	P70170	ATP-binding cassette sub-family C member 9 (Sulfonylurea receptor 2)	46.3446	69.2355	55.8645	50.1216	62.0582	50.4363	55.7365	58.4358	49.132	0.00605025	0.965613	0.0171389
Rtl1	Q7M732	Retrotransposon-like protein 1 (Mammalian retrotransposon derived protein 1) (Paternally expressed gene 11 protein) (Retrotransposon-derived protein PEG11)	20.8176	22.3572	31.7545	24.6127	23.6659	28.2441	21.945	24.8984	25.1285	0.00634001	0.965391	0.0174351
Zxdc	Q8C8V1	Zinc finger protein ZXDC	148.581	120.731	121.522	140.942	125.186	131.021	136.27	122.309	148.118	0.00394887	0.965216	0.0170887
Gm16130	NaN	NaN	166.53	127.996	147.935	136.326	166.256	132.875	159.252	136.546	125.949	0.00520715	0.965209	0.0172843
Meikin	Q5F2C3	Meiosis-specific kinetochore protein	75.0162	75.6328	76.4831	71.6771	75.4511	77.6455	67.7665	72.3916	80.8693	-0.00236353	0.965163	-0.019415
Vmn2r98	E9PZ56	Vomeronasal 2, receptor 98	26.3827	28.8436	29.6804	24.6526	29.3228	24.1669	28.5906	26.6355	27.9071	0.00344152	0.965114	0.0171661
Taf1c	Q6PDZ2	TATA box-binding protein-associated factor RNA polymerase I subunit C (RNA polymerase I-specific TBP-associated factor 95 kDa) (TAFI95) (TATA box-binding protein-associated factor 1C) (TBP-associated factor 1C) (Transcription initiation factor SL1/TIF-IB subunit C)	437.928	419.626	434.439	469.854	428.416	417.945	461.853	440.467	450.711	0.00191169	0.964963	0.0172135
Acy1	Q99JW2	Aminoacylase-1 (ACY-1) (EC 3.5.1.14) (N-acyl-L-amino-acid amidohydrolase)	689.841	755.271	730.875	790.258	852.006	810.287	633.197	643.992	756.193	0.00472744	0.964778	0.0195381
4930453H23Rik	NaN	NaN	29.3047	26.8621	33.6637	24.092	21.9234	30.5659	35.7076	29.0857	24.3725	0.00759718	0.96477	0.017922
Fam65b	Q80U16	Rho family-interacting cell polarization regulator 2	179.693	221.738	208.968	216.074	199.765	206.884	209.223	181.327	238.972	-0.00429643	0.964564	-0.0176896
Gm5475	D3YV11	Predicted gene 5475	92.1824	92.0196	117.495	105.07	95.9958	98.281	96.6327	105.541	113.526	-0.00429804	0.964397	-0.0175954
Gm4302	B2RY52	EG667568 protein	52.5151	47.6674	50.0789	43.4098	48.2083	45.3443	46.9125	52.0382	49.0918	0.00294572	0.964285	0.0176065
Sbsn	Q8CIT9	Suprabasin	108.23	125.831	113.355	92.7323	97.2327	119.948	118.561	90.2516	126.519	-0.00608976	0.964227	-0.0179122
Ppl	Q9R269	Periplakin	70.7609	62.5384	52.6405	59.4828	58.1783	55.2622	59.1079	73.0114	60.0986	0.00527504	0.964113	0.0176854
Fsd1	Q7TPM6	Fibronectin type III and SPRY domain-containing protein 1	129.268	142.17	119.546	127.459	127.037	114.284	120.65	126.133	157.745	0.00491531	0.964084	0.0190697
Vsx1	Q91V10	Visual system homeobox 1 (Homeodomain protein RINX) (Retinal inner nuclear layer homeobox protein) (Transcription factor VSX1)	100.489	157.337	145.494	136.336	111.74	95.5802	184.298	149.979	137.779	-0.0102449	0.963952	-0.0184692
Car6	P18761	Carbonic anhydrase 6 (EC 4.2.1.1) (Carbonate dehydratase VI) (Carbonic anhydrase VI) (CA-VI) (Salivary carbonic anhydrase) (Secreted carbonic anhydrase)	71.0095	66.1028	67.8445	62.1116	71.2516	60.3127	67.0028	67.4717	68.4102	-0.00264893	0.963859	-0.0180015
Olfr168	Q8VF05	Olfactory receptor	19.9946	17.3257	17.7433	17.027	16.7569	18.4554	15.9544	20.0178	19.1745	-0.00392923	0.963605	-0.0183809
Olfr330	Q7TRY9	Olfactory receptor	86.8064	77.9691	93.6398	82.0971	82.6951	65.3439	103.53	96.3845	75.7094	0.00672005	0.963564	0.0201705
Prdm13	E9PZZ1	PR domain zinc finger protein 13 (EC 2.1.1.-) (PR domain-containing protein 13)	85.6778	87.9005	76.0281	83.1474	86.9624	68.0409	93.3145	75.4542	93.6372	-0.00507917	0.963472	-0.0200817
Oas1h	E9Q326	2'-5' oligoadenylate synthetase 1H	59.8567	66.9109	61.8058	58.3815	53.671	61.6193	69.5086	56.3139	66.6864	0.00418637	0.963454	0.0194222
Ms4a18	J3QN01	Membrane-spanning 4-domains, subfamily A, member 18	68.5731	72.5458	66.4524	65.8143	74.906	54.4655	63.7375	76.1119	73.5753	-0.00448565	0.96344	-0.0194728
Yes1	Q04736	Tyrosine-protein kinase Yes (EC 2.7.10.2) (Proto-oncogene c-Yes) (p61-Yes)	23.361	27.1267	23.4249	25.8301	27.0411	23.9305	23.3625	23.1818	26.8602	0.00350132	0.963335	0.0181895
Tpsab1	Q02844	Tryptase (EC 3.4.21.59) (Mast cell protease 7) (mMCP-7) (Tryptase alpha/beta-1)	68.5175	70.1276	77.2102	62.2456	65.3167	63.7172	75.3925	64.4885	79.8123	-0.00456271	0.963213	-0.0184907
Gm324	NaN	NaN	26.8506	30.5441	29.2205	24.3466	26.0009	25.433	32.094	29.6971	25.9336	-0.00473892	0.963211	-0.0183068
Gm21786	NaN	NaN	19.9528	22.3222	21.3707	21.8741	20.6305	20.3186	25.1654	21.7679	18.7046	0.00422625	0.963105	0.0205109
Pcdh18	Q8VHR0	Protocadherin 18	40.1645	49.9388	53.075	38.6212	39.7485	55.4198	45.0833	41.1314	44.8066	0.0067432	0.963086	0.0181531
Mup21	A9R9V7	Predicted gene, OTTMUSG00000000231 (Putative novel major urinary protein (Mup))	19.4669	19.8018	20.9979	18.5991	24.1067	21.2013	16.9585	17.7231	18.2473	0.00505996	0.962993	0.0196484
Kcnj1	O88335	ATP-sensitive inward rectifier potassium channel 1 (ATP-regulated potassium channel ROM-K) (Inward rectifier K(+) channel Kir1.1) (Potassium channel, inwardly rectifying subfamily J member 1)	49.6754	46.7136	46.3369	51.3531	48.0009	47.6317	55.2369	51.2337	41.1777	-0.00405029	0.962927	-0.0203024
Olfr1297	Q8VGE8	Olfactory receptor	19.5617	16.4918	15.6636	16.8568	19.7297	16.5865	17.5978	15.9784	16.0861	-0.00438788	0.962856	-0.0183097
Krt24	A1L317	Keratin, type I cytoskeletal 24 (Cytokeratin-24) (CK-24) (Keratin-24) (K24) (Type I keratin-24)	54.6315	57.5494	60.3048	49.0126	52.8529	50.5882	62.6942	57.0569	52.9016	0.00406455	0.962815	0.0183995
Csnk1d	Q9DC28	Casein kinase I isoform delta (CKI-delta) (CKId) (EC 2.7.11.1) (Tau-protein kinase CSNK1D) (EC 2.7.11.26)	515.293	536.294	502.737	669.964	514.793	553.109	553.431	651.549	496.466	0.00572536	0.962764	0.0182866
Slc25a11	Q9CR62	Mitochondrial 2-oxoglutarate/malate carrier protein (OGCP) (Solute carrier family 25 member 11)	2629.73	2892.3	2743.69	2538.57	2591.73	2717.57	2894.9	2564.03	2714.18	0.00245271	0.96258	0.0184009
G630025P09Rik	Q3TMT8	Uncharacterized protein	244.868	261.727	226.3	241.601	281.309	214.437	201.3	248.768	267.814	0.00532874	0.962565	0.0208158
Aadacl2	B2RWD2	Arylacetamide deacetylase-like 2	56.5474	50.0823	49.1146	53.6074	53.9447	44.6485	63.9632	62.4937	37.9537	-0.007227	0.962504	-0.0201945
Cwc27	Q3TKY6	Spliceosome-associated protein CWC27 homolog (Probable inactive peptidyl-prolyl cis-trans isomerase CWC27 homolog) (PPIase CWC27)	660.466	793.167	699.534	820.188	750.23	735.836	815.595	620.755	806.969	-0.00491894	0.962191	-0.0187586
Gm6103	NaN	NaN	38.36	35.5417	39.0909	38.6067	39.4849	32.4679	39.9441	42.4667	35.6586	-0.00397727	0.961963	-0.0213151
Etfdh	Q921G7	Electron transfer flavoprotein-ubiquinone oxidoreductase, mitochondrial (ETF-QO) (ETF-ubiquinone oxidoreductase) (EC 1.5.5.1) (Electron-transferring-flavoprotein dehydrogenase) (ETF dehydrogenase)	230.077	248.35	283.336	314.603	289.619	306.942	205.32	291.199	245.752	0.00712273	0.961941	0.0189928
Olfr982	Q7TRA4	Olfactory receptor Olfr982 (Olfr982 protein)	129.45	120.735	114.837	132.164	119.683	120.006	145.836	123.092	114.628	-0.00408643	0.961889	-0.019764
Dthd1	A0A571BG01	Death domain-containing 1	52.1111	47.6284	52.7073	44.8896	50.8139	42.8466	57.2149	47.2581	49.3131	-0.00453226	0.961823	-0.0195662
Homer2	Q9QWW1	Homer protein homolog 2 (Homer-2) (Cupidin) (VASP/Ena-related gene up-regulated during seizure and LTP 2) (Vesl-2)	44.3158	47.0718	44.2946	45.9117	51.8287	53.9978	33.9427	41.3304	44.8588	0.00658635	0.961702	0.0245517
Nkap	Q9D0F4	NF-kappa-B-activating protein	178.437	151.894	129.925	166.736	149.893	170.436	142.886	167.589	150.162	0.00511453	0.961362	0.0191651
Usp9y	F8VPU6	Ubiquitinyl hydrolase 1 (EC 3.4.19.12)	18.6607	18.3714	15.9967	18.0929	16.7488	18.0463	20.7126	16.516	16.6146	0.00428555	0.961266	0.0199653
Pou4f1	P17208	POU domain, class 4, transcription factor 1 (Brain-specific homeobox/POU domain protein 3A) (Brain-3A) (Brn-3A) (Brn-3.0)	21.6378	21.7717	23.6684	18.6401	19.6046	21.8917	23.6782	22.5182	19.7786	-0.00435431	0.961021	-0.0191639
Socs7	Q8VHQ2	Suppressor of cytokine signaling 7 (SOCS-7)	263.591	234.048	248.886	273.787	182.184	296.437	244.439	302.223	243.553	0.00743424	0.960954	0.0223809
Gm648	Q3UJ22	Gene model 648, (NCBI) (Predicted gene 648)	36.0833	29.8147	35.6881	24.5738	29.2112	33.1409	38.2005	28.4528	27.869	0.00757084	0.960941	0.0191841
Ndufa12	Q7TMF3	NADH dehydrogenase [ubiquinone] 1 alpha subcomplex subunit 12 (Complex I-B17.2) (CI-B17.2) (CIB17.2) (NADH-ubiquinone oxidoreductase subunit B17.2)	2370.21	2377.95	2320.79	2349.44	2286.62	2405.13	2480.3	2242.82	2370.7	-0.00154301	0.960588	-0.0236314
Myo19	Q5SV80	Unconventional myosin-XIX (Myosin head domain-containing protein 1)	335.838	322.304	330.448	282.283	322.057	300.034	334.374	346.85	289.398	-0.00373746	0.960562	-0.0195015
Shc4	Q6S5L9	SHC-transforming protein 4 (Rai-like protein) (RaLP) (SHC-transforming protein D) (mShcD) (Src homology 2 domain-containing-transforming protein C4) (SH2 domain protein C4)	133.761	137.649	120.581	115.431	125.904	112.043	147.811	131.17	119.48	-0.00483627	0.960392	-0.0200599
Pdzd2	A0A087WQ09	PDZ domain-containing 2 (Fragment)	230.738	191.524	183.489	169.452	194.755	156.855	217.078	197.744	198.436	0.0061681	0.960369	0.019479
Itm2a	Q61500	Integral membrane protein 2A (Protein E25)	62.4314	60.3503	54.1936	68.3278	62.6382	64.0235	53.3113	66.4916	61.0941	-0.00436803	0.960273	-0.0195351
1700086D15Rik	Q9D9E9	RIKEN cDNA 1700086D15 gene	28.2563	37.8316	28.0127	22.3459	21.9395	31.7948	31.3664	26.4936	34.9604	-0.00984397	0.959964	-0.0196648
Jph1	Q9ET80	Junctophilin-1 (JP-1) (Junctophilin type 1)	90.6641	92.2636	78.2555	68.1806	91.2669	66.4911	89.1776	85.609	81.0017	-0.00643856	0.959828	-0.0197636
Gpx8	Q9D7B7	Probable glutathione peroxidase 8 (GPx-8) (GSHPx-8) (EC 1.11.1.9)	90.7836	80.4712	73.7096	62.3514	71.7666	87.4435	80.2206	83.3991	63.1959	-0.00704717	0.959765	-0.0197669
Pus3	Q9JI38	tRNA pseudouridine(38/39) synthase (EC 5.4.99.45) (tRNA pseudouridine synthase 3) (tRNA pseudouridylate synthase 3) (tRNA-uridine isomerase 3)	217.714	318.907	231.772	304.809	227.869	235.937	243.842	367.238	276.229	-0.0103015	0.959634	-0.0201674
Zfhx3	Q61329	Zinc finger homeobox protein 3 (AT motif-binding factor 1) (AT-binding transcription factor 1) (Alpha-fetoprotein enhancer-binding protein) (Zinc finger homeodomain protein 3) (ZFH-3)	202	197.97	213.309	193.621	184.735	239.017	175.5	215.697	190.393	0.00470284	0.959625	0.0215222
Olfr67	F8VPJ8	Olfactory receptor	25.9755	20.4432	24.0126	24.3176	26.7111	19.1857	24.9523	22.4833	25.5874	-0.00587886	0.9594	-0.0205768
Defa-rs4	Q70LV9	Cryptdin related sequence peptide	83.0363	104.779	93.7281	85.3341	76.1198	84.3093	92.4262	98.8295	108.96	-0.00642841	0.959374	-0.0205931
Tlx2	Q61663	T-cell leukemia homeobox protein 2 (Enteric neuron homeobox protein) (Homeobox TLX-2) (Homeobox protein Hox-11L1) (Hox11L.1) (PMUR10F)	130.863	169.892	158.533	132.055	141.75	132.231	148.821	169.776	149.517	-0.00568538	0.959374	-0.0199716
Syt1	P46096	Synaptotagmin-1 (Synaptotagmin I) (SytI) (p65)	103.529	93.3812	125.828	76.6185	95.9393	95.1743	110.834	98.8569	100.924	-0.00730078	0.959325	-0.0215978
Ptchd4	B9EKX1	Patched domain-containing protein 4	81.5724	84.5821	100.838	89.3521	85.5995	78.9168	107.771	87.4793	83.8797	0.00579114	0.959308	0.0206686
Iqcg	Q80W32	Dynein regulatory complex protein 9 (IQ domain-containing protein G)	70.9583	68.5009	83.8175	76.9959	70.3935	69.5269	83.1503	74.7131	78.6606	-0.00423625	0.959295	-0.0200059
Txnrd3	Q99MD6	Thioredoxin reductase 3 (EC 1.8.1.9) (Thioredoxin and glutathione reductase) (Thioredoxin reductase TR2)	62.196	86.0934	67.7862	76.7035	66.5511	71.891	78.0345	78.8905	69.1741	0.00565848	0.958838	0.0205911
Hacd2	Q9D3B1	Very-long-chain (3R)-3-hydroxyacyl-CoA dehydratase 2 (EC 4.2.1.134) (3-hydroxyacyl-CoA dehydratase 2) (HACD2) (Protein-tyrosine phosphatase-like member B)	2216.4	2361.36	2206.59	2653.72	2340.66	2733.82	1923.48	2343.1	2503.62	-0.00574776	0.958804	-0.0211384
1700113H08Rik	A0A087WR28	RIKEN cDNA 1700113H08 gene	57.6636	65.5935	59.2992	53.1512	61.0314	55.4386	65.8353	59.9405	51.4247	0.00472651	0.958736	0.0205312
Dio1	Q61153	Type I iodothyronine deiodinase (EC 1.21.99.4) (5DI) (DIOI) (Type 1 DI) (Type-I 5'-deiodinase)	143.054	164.211	153.959	141.274	158.063	131.278	157.06	145.285	159.369	0.00396621	0.958522	0.0207267
Xylt2	Q9EPL0	Xylosyltransferase 2 (EC 2.4.2.26) (Peptide O-xylosyltransferase 2) (Xylosyltransferase II)	301.244	306.31	315.315	363.318	299.855	315.077	327.595	349.394	320.007	-0.00375749	0.958445	-0.0204997
Gm15401	Q3V2H2	Uncharacterized protein	40.9727	34.0934	40.9153	33.3668	43.0169	31.2464	33.845	43.0786	34.5933	0.00701108	0.958374	0.0211621
Olfr78	Q8VBV9	Olfactory receptor 51E2 (Olfactory receptor 78)	26.8106	26.013	30.2034	21.498	30.9915	26.4855	24.6964	23.1247	24.7621	0.00659706	0.958266	0.0205167
Slc28a3	Q9ERH8	Solute carrier family 28 member 3 (Concentrative Na(+)-nucleoside cotransporter 3) (CNT 3) (mCNT3)	129.29	149.993	149.257	117.25	149.034	137.204	121.322	138.264	138.776	-0.00498906	0.957927	-0.0207834
Tfap4	A0A2R8VI80	Transcription factor AP4 (Fragment)	215.816	234.707	217.209	250.494	224.363	227.814	241.693	209.128	247.669	-0.00361908	0.957892	-0.0207636
Gm9967	Q8CBN6	Uncharacterized protein	54.9718	41.4009	47.3624	40.0303	45.863	35.7532	49.5053	47.4347	52.3512	-0.00752092	0.957828	-0.0207967
B4galnt2	Q09199	Beta-1,4 N-acetylgalactosaminyltransferase 2 (EC 2.4.1.-)	56.7733	77.2161	66.5442	70.4941	71.7298	71.4306	79.7029	54.8314	62.7707	-0.00714004	0.957723	-0.0211089
Txlna	Q6PAM1	Alpha-taxilin	301.23	319.728	299.257	318.809	286.168	426.29	324.333	260.8	240.897	0.00961936	0.957715	0.027422
Cacnb1	Q8R3Z5	Voltage-dependent L-type calcium channel subunit beta-1 (CAB1) (Calcium channel voltage-dependent subunit beta 1)	285.604	200.582	171.022	193.747	200.57	214.907	243.033	224.551	187.433	-0.00919411	0.957421	-0.0217065
Wnt1	P04426	Proto-oncogene Wnt-1 (Proto-oncogene Int-1)	69.5052	62.2064	89.8471	65.6758	69.9523	63.0651	86.02	71.6513	66.3894	0.00791783	0.95704	0.0211191
Wnk2	Q3UH66	Serine/threonine-protein kinase WNK2 (EC 2.7.11.1) (Protein kinase lysine-deficient 2) (Protein kinase with no lysine 2)	259.547	278.866	273.946	275.168	287.75	255.808	296.367	255.263	261.51	0.0028813	0.956963	0.0220307
Nptx1	Q62443	Neuronal pentraxin-1 (NP1) (Neuronal pentraxin I) (NP-I)	159.722	147.258	130.747	136.689	144.116	132.702	143.667	155.761	139.804	0.00396168	0.95684	0.0212672
Klhdc2	Q4G5Y1	Kelch domain-containing protein 2 (Endothelial differentiation inhibitory protein TNG)	106.346	145.205	100.265	144.733	127.105	125.476	124.027	124.82	115.66	0.00838474	0.956707	0.0288303
Tbce	Q8CIV8	Tubulin-specific chaperone E (Tubulin-folding cofactor E)	218.62	370.036	283.723	510.551	311.004	386.716	322.287	259.545	468.502	-0.0160937	0.956618	-0.0214052
Mrps5	Q99N87	28S ribosomal protein S5, mitochondrial (MRP-S5) (S5mt)	210.553	187.126	218.988	156.271	159.429	199.485	224.777	163.016	225.226	-0.00857442	0.956549	-0.0217401
Gbx1	P82976	Homeobox protein GBX-1 (Gastrulation and brain-specific homeobox protein 1)	317.15	313.109	356.152	277.476	293.456	264.314	353.614	350.291	311.431	0.00617944	0.956523	0.0218278
Mzb1	Q9D8I1	Marginal zone B- and B1-cell-specific protein (Plasma cell-induced resident endoplasmic reticulum protein) (Plasma cell-induced resident ER protein) (pERp1) (Proapoptotic caspase adapter protein)	30.2791	31.7915	26.2878	24.8739	27.8576	34.1907	26.5491	24.9056	27.3872	0.00664215	0.956455	0.0216946
Als2cr11	E9Q152	C2 calcium-dependent domain-containing 6	25.675	26.1458	33.389	28.2994	27.1278	20.6084	31.9667	27.7585	35.3353	-0.00922664	0.956429	-0.022683
Carnmt1	Q80UY1	Carnosine N-methyltransferase (EC 2.1.1.22)	248.563	242.449	264.488	203.791	239.035	236.571	213.849	266.531	238.949	0.00503769	0.9564	0.0214262
Tesk1	O70146	Dual specificity testis-specific protein kinase 1 (EC 2.7.12.1) (Testicular protein kinase 1)	2321.11	2366.27	2462.14	2425.22	2424.21	2386.7	2432.8	2333.05	2401.3	-0.00115895	0.956394	-0.0215243
Rhox2a	G3UYY0	Reproductive homeobox 2A	105.488	118.109	105.295	91.2138	104.043	94.566	108.596	107.506	112.094	-0.00458864	0.956339	-0.0215941
Panx3	Q8CEG0	Pannexin-3	254.39	203.741	190.839	178.894	211.872	220.31	172.773	204.24	220.612	0.0070195	0.9563	0.021641
Pik3c2b	A0A6I8MWY4	Phosphatidylinositol-4-phosphate 3-kinase catalytic subunit type 2 beta (Fragment)	117.543	109.656	124.698	112.349	135.917	114.564	119.314	104.565	103.879	0.00515059	0.956119	0.0236949
Zfp7	A0A2R8VHC1	Zinc finger protein 7	206.493	212.497	221.985	214.048	197.947	223.421	233.643	219.183	192.119	0.00333359	0.95577	0.0232238
Nim1k	Q8BHI9	Serine/threonine-protein kinase NIM1 (EC 2.7.11.1) (NIM1 serine/threonine-protein kinase)	40.664	42.2855	54.0878	47.2729	41.1899	48.3774	45.2172	54.1801	40.2961	0.00707385	0.955665	0.0218788
Olfr490	Q8VFD2	Olfactory receptor 490 (Olfactory receptor 204-17)	17.1592	19.0387	22.6381	19.7226	18.7021	18.4492	20.1654	19.1238	21.4187	0.00498754	0.955628	0.0221291
Tas2r143	Q7TQB9	Taste receptor type 2 member 143 (T2R143) (Taste receptor type 2 member 43) (T2R43) (mT2R36)	67.6857	89.336	69.5009	63.5443	72.2497	73.8953	75.528	76.4302	66.0556	-0.00625377	0.955588	-0.0231216
Fpr-rs4	A4FUQ5	Formyl peptide receptor-related sequence 4 (N-formylpeptide receptor-like 4)	20.4075	17.7919	19.5213	21.0543	18.0378	21.2442	20.6469	20.7397	18.0904	-0.00424404	0.955574	-0.0221574
Rfpl4b	J3QPR6	Ret finger protein-like 4B	36.1204	35.9368	37.2596	34.5986	41.2969	33.8354	36.6917	30.5242	36.9443	0.00483421	0.955561	0.0266159
Cd200r4	Q6XJV4	Cell surface glycoprotein CD200 receptor 4 (CD200 cell surface glycoprotein receptor-like 4) (CD200 receptor-like 4) (CD200 cell surface glycoprotein receptor-like a) (CD200RLa) (Cell surface glycoprotein OX2 receptor 4)	1697.15	1627.79	1502.97	1678.55	1644.12	1740.28	1319.43	1630.95	1828.7	-0.00538212	0.955409	-0.0245181
Gm10592	NaN	NaN	23.4476	25.2066	27.9034	28.7056	26.3002	26.5959	27.2989	23.5919	27.4075	0.00422441	0.95532	0.0220439
Gm21968	NaN	NaN	23.4476	25.2066	27.9034	28.7056	26.3002	26.5959	27.2989	23.5919	27.4075	0.00422441	0.95532	0.0220439
Aif1	O70200	Allograft inflammatory factor 1 (AIF-1) (Ionized calcium-binding adapter molecule 1)	227.277	252.318	254.87	223.892	197.441	180.561	271.399	287.596	267.757	-0.00817351	0.955284	-0.0237336
Gm5885	NaN	NaN	19.877	16.8377	21.2631	21.9093	19.2246	18.9146	18.7051	22.4411	20.2074	0.00529858	0.955254	0.022024
Gm2663	NaN	NaN	24.0923	24.7413	21.5145	20.768	22.5045	24.6533	21.5867	23.0568	22.394	-0.00379628	0.95507	-0.0222606
Ankrd53	Q3V0J4	Ankyrin repeat domain-containing protein 53	34.0054	40.1495	34.9849	38.1531	40.194	35.3236	28.4751	38.9986	40.2928	0.00653385	0.954668	0.0240176
Dnah7a	E9Q0T8	Dynein, axonemal, heavy chain 7A	93.3682	92.7992	117.228	100.856	108.154	84.9634	121.053	98.3314	90.2009	0.00747558	0.954654	0.022941
Ikzf5	Q8BU00	Zinc finger protein Pegasus (Ikaros family zinc finger protein 5)	464.544	513.269	372.387	491.736	551.398	422.322	354.018	535.325	454.007	-0.00915092	0.954501	-0.023121
Igsf21	Q7TNR6	Immunoglobulin superfamily member 21 (IgSF21)	53.3339	58.9962	51.8665	44.9556	55.3511	48.2809	46.6861	52.1072	60.122	-0.00609565	0.954495	-0.0224573
4930596D02Rik	Q3V0H9	RIKEN cDNA 4930596D02 gene	33.9056	34.7529	40.2894	32.0104	32.669	33.8555	37.2227	41.3607	30.2946	0.00652657	0.954427	0.0229405
Cldn34b3	Q80ZS5	Claudin 34B3 (Predicted gene, EG238829)	32.8828	25.3108	25.5803	31.185	31.1666	25.5647	30.3409	29.5603	26.4407	0.0062917	0.954407	0.0224953
Cd207	Q8VBX4	C-type lectin domain family 4 member K (Langerin) (CD antigen CD207)	157.464	124.025	157.702	133.557	171.805	126.859	130.868	156.983	125.581	0.00775978	0.954365	0.0229885
Prl2a1	Q9JHK0	Prolactin-2A1 (Placental prolactin-like protein M) (PLP-M) (PRL-like protein M)	46.9541	55.9362	56.4179	60.9638	58.9365	55.9835	54.1121	56.3335	50.8635	-0.00465181	0.954222	-0.0229306
Fmod	P50608	Fibromodulin (FM) (Collagen-binding 59 kDa protein) (Keratan sulfate proteoglycan fibromodulin) (KSPG fibromodulin)	69.6132	56.602	79.9375	62.9865	67.5709	58.1038	68.157	67.1651	73.8645	0.0067166	0.954051	0.0228258
Olfr983	Q8VG90	Olfactory receptor 983 (Olfactory receptor MOR162-1)	24.9834	22.833	22.2759	20.9165	20.2201	19.9057	22.169	24.9017	27.0829	-0.00655815	0.953993	-0.0245185
Pam16	Q9CQV1	Mitochondrial import inner membrane translocase subunit TIM16 (Mitochondria-associated granulocyte macrophage CSF-signaling molecule) (Presequence translocated-associated motor subunit PAM16)	3093.88	2754.55	2975.47	3011.78	2824.74	2975.47	2987.87	3067.61	2915.44	0.00228986	0.953979	0.0227325
Ddias	Q6NZG4	DNA damage-induced apoptosis suppressor protein (Nitric oxide-inducible gene protein)	85.6357	76.5097	99.3357	91.763	103.678	127.46	66.884	56.9605	82.0676	0.0147936	0.953953	0.0266208
Tescl	Q9DAJ7	Tescalcin-like	70.6384	66.3581	78.2506	56.531	62.5679	63.1066	67.6276	66.2514	78.6208	0.00658949	0.953877	0.0226728
Faim2	Q8K097	Protein lifeguard 2 (Fas apoptotic inhibitory molecule 2) (Neural membrane protein 35)	206.844	189.099	254.249	234.066	227.842	189.545	247.054	193.994	241.328	0.00727539	0.953846	0.0227616
Olfr547	E9PXN3	Olfactory receptor	35.1124	31.0956	35.3216	36.4736	34.7717	29.9555	40.2283	36.2721	30.558	0.00602073	0.95369	0.0246409
Atp2b2	Q9R0K7	Plasma membrane calcium-transporting ATPase 2 (PMCA2) (EC 7.2.2.10) (Plasma membrane calcium ATPase isoform 2) (Plasma membrane calcium pump isoform 2)	259.912	221.595	244.077	211.171	234.763	220.628	246.322	235.204	230.375	0.0045067	0.953487	0.0267315
Gm21814	Q3TG20	KRAB domain-containing protein (Fragment)	52.843	43.7882	44.993	57.4645	53.5862	50.1529	51.7551	45.7681	48.6956	-0.00634532	0.953274	-0.0264084
Abo	P38649	Histo-blood group ABO system transferase (Cis-AB transferase) (Fucosylglycoprotein 3-alpha-galactosyltransferase) (Fucosylglycoprotein alpha-N-acetylgalactosaminyltransferase) (Glycoprotein-fucosylgalactoside alpha-N-acetylgalactosaminyltransferase) (EC 2.4.1.40) (Glycoprotein-fucosylgalactoside alpha-galactosyltransferase) (EC 2.4.1.37) (Histo-blood group A transferase) (A transferase) (Histo-bl…	81.4899	72.4895	78.5522	75.1114	70.6496	65.2371	96.9964	74.0034	75.7251	0.00730457	0.953203	0.0272538
Nkapl	Q5SZT7	NKAP-like protein	81.6839	74.9595	70.8379	63.3718	68.9195	60.3282	76.9788	72.6872	86.4677	-0.00718416	0.953063	-0.0237352
Uba52	P62984	Ubiquitin-60S ribosomal protein L40 (Ubiquitin A-52 residue ribosomal protein fusion product 1) [Cleaved into: Ubiquitin; 60S ribosomal protein L40 (CEP52)]	7281.4	6451.42	7597.45	6746.86	6950.49	7217.08	7081.8	6670.13	7090.15	0.00357036	0.952785	0.0273986
Tctn2	Q2MV57	Tectonic-2	194.482	238.104	190.061	203.153	190.363	204.54	229.233	189.461	222.747	-0.0057112	0.952672	-0.0232664
Bsx	Q810B3	Brain-specific homeobox protein homolog	174.251	213.794	196.889	170.416	201.684	150.348	204.655	218.343	163.816	0.00818778	0.952325	0.0244916
2310022A10Rik	A0A087WPA4	RIKEN cDNA 2310022A10 gene (Fragment)	1792.3	1743.54	1639.68	1756.03	1867.64	1780.17	1553.06	1606.27	1835.17	0.00368793	0.952318	0.0242397
Ccdc144b	A0A0G2JDK7	Coiled-coil domain-containing 144B	74.7966	70.7104	77.6116	72.4142	81.5233	52.6832	92.6565	63.8361	81.0191	-0.0089631	0.952279	-0.027381
Hira	Q61666	Protein HIRA (TUP1-like enhancer of split protein 1)	291.916	285.414	287.013	315.685	324.234	327.611	296.264	220.177	299.649	0.0069598	0.952197	0.0278472
Sox9	Q04887	Transcription factor SOX-9 (mSox9)	131.996	146.034	150.975	135.395	152.764	128.511	142.037	141.387	142.634	-0.00374238	0.951893	-0.0237803
Higd1b	Q99JY6	HIG1 domain family member 1B	140.078	146.297	136.546	110.252	127.28	136.124	173.608	110.823	114.078	0.00988921	0.95187	0.0250914
Tmem261	Q9CQ00	Distal membrane-arm assembly complex protein 1 (Transmembrane protein 261)	1103.06	947.873	1143.47	1096.05	1121.88	1143.07	1049.8	975.941	1056.59	0.00425344	0.951799	0.0236782
Olfr1298	Q0VE06	Olfactory receptor (Fragment)	33.9832	36.4324	33.3279	30.5869	34.9011	31.0562	35.0735	35.4126	31.9306	-0.00395585	0.951799	-0.023699
Rasd2	P63032	GTP-binding protein Rhes (Ras homolog enriched in striatum)	39.5636	56.966	33.2497	47.7914	44.2274	36.7543	41.0366	54.76	46.9671	-0.0115366	0.951643	-0.0238312
Fam205a2	NaN	NaN	236.222	223.015	254.061	218.558	265.843	240.181	230.447	215.256	217.057	-0.00490133	0.951544	-0.0245763
Gimap8	Q75N62	GTPase IMAP family member 8 (mGIMAP8) (Immune-associated nucleotide-binding protein 9) (IAN-9) (Immunity-associated protein 8)	101.407	94.0398	103.078	81.2193	103.793	93.411	107.332	88.4702	79.3859	0.00696977	0.951339	0.0243539
Plekhg5	Q66T02	Pleckstrin homology domain-containing family G member 5 (PH domain-containing family G member 5) (Synectin-binding RhoA exchange factor) (SYX)	209.196	196.01	174.589	145.434	168.028	152.027	170.067	204.292	217.995	-0.00931703	0.951281	-0.0241106
Acaa1a	Q921H8	3-ketoacyl-CoA thiolase A, peroxisomal (EC 2.3.1.16) (Acetyl-CoA C-myristoyltransferase) (EC 2.3.1.155) (Acetyl-CoA acyltransferase A) (EC 2.3.1.9) (Beta-ketothiolase A) (Peroxisomal 3-oxoacyl-CoA thiolase A)	956.188	1049.8	1034.2	1096.74	918.534	1153.82	1004.24	1039.3	1071.41	-0.00449985	0.951091	-0.0252448
Olfr1113	A0A126GX07	Olfactory receptor	18.024	17.9922	19.3264	17.6869	18.5952	16.7509	18.9678	17.4356	19.7571	-0.00346793	0.950972	-0.0257199
Snx13	Q6PHS6	Sorting nexin-13	191.358	224.497	194.799	286.669	224.024	243.421	186.097	236.953	238.418	-0.00930952	0.950788	-0.0245822
Klhl10	Q9D5V2	Kelch-like protein 10	49.9593	55.8529	52.3653	50.7977	54.3478	51.2482	60.0108	44.9556	49.6778	0.00541507	0.950779	0.0269571
Muc3	E9PWP7	Mucin 3, intestinal	48.6477	60.6851	42.8072	50.7748	45.7532	44.6773	58.4277	49.6661	53.7197	0.00798173	0.950681	0.0242286
Mroh2b	Q7M6Y6	Maestro heat-like repeat-containing protein family member 2B (HEAT repeat-containing protein 7B2) (Sperm PKA-interacting factor) (SPIF)	137.795	146.163	143.853	156.284	173.063	145.747	140.721	138.903	128.772	0.00576857	0.950647	0.0270549
Stk33	Q924X7	Serine/threonine-protein kinase 33 (EC 2.7.11.1)	42.35	60.3788	45.9416	43.1288	50.0254	48.6669	48.819	46.3205	47.3493	-0.0085921	0.950479	-0.0333884
Zc3hav1l	Q8BFR1	Zinc finger CCCH-type antiviral protein 1-like	170.697	144.207	165.372	127.292	155.137	171.609	137.92	144.843	153.455	-0.006642	0.950467	-0.0244494
Ccdc14	Q8K2J4	Coiled-coil domain-containing protein 14	64.9272	68.8474	65.9952	53.4905	72.4287	51.1833	59.4568	72.7437	62.5362	-0.00805903	0.950405	-0.0252912
Eri2	Q5BKS4	ERI1 exoribonuclease 2 (EC 3.1.-.-) (Exonuclease domain-containing protein 1)	212.584	238.004	230.581	231.961	227.342	229.204	215.685	226.119	245.418	-0.00297484	0.949989	-0.0247341
Olfr1030	Q8VFL5	Olfactory receptor 1030 (Olfactory receptor 196-2)	54.8405	44.8728	62.9289	56.7056	58.7375	50.3626	55.9098	55.4313	54.9272	-0.00621499	0.949793	-0.0257713
Olfr881	Q7TRE2	Olfactory receptor 881 (Olfactory receptor Olfr881)	18.2758	17.7577	19.4716	17.1446	18.0504	18.0683	16.477	18.2023	20.2795	-0.00421187	0.949692	-0.025699
Scnn1b	Q9WU38	Amiloride-sensitive sodium channel subunit beta (Beta-NaCH) (Epithelial Na(+) channel subunit beta) (Beta-ENaC) (Nonvoltage-gated sodium channel 1 subunit beta) (SCNEB)	92.9234	81.2801	75.3189	69.5154	67.9151	77.5067	88.7275	81.6256	81.1073	0.00694407	0.949551	0.0247858
Ston1	Q8CDJ8	Stonin-1 (Stoned B-like factor)	132.499	120.622	107.312	95.9998	113.718	127.267	106.592	103.105	122.718	-0.00720953	0.949463	-0.0249218
Actl7b	Q9QY83	Actin-like protein 7B (Actin-like-7-beta) (Testis-specific actin-1) (T-actin-1)	106.919	90.154	90.7742	72.7694	109.726	106.968	73.7331	86.969	76.8141	-0.0109654	0.949451	-0.0254246
4930474N05Rik	Q3V0P0	RIKEN cDNA 4930474N05 gene	37.9306	40.1846	39.9818	33.1963	36.7102	34.9786	37.3395	40.8711	38.6196	0.00456562	0.949258	0.0249818
Ubxn10	Q8BG34	UBX domain-containing protein 10 (UBX domain-containing protein 3)	53.7704	53.823	57.5762	51.408	53.5446	49.1415	54.4534	55.8773	58.384	-0.00361334	0.949239	-0.0258444
Psg25	Q497W1	Pregnancy-specific glycoprotein 25	29.1283	30.1158	30.2915	28.3442	29.1881	29.4436	29.6288	30.937	27.9282	0.00219529	0.948976	0.025627
Olfr557	A6H6J6	Olfactory receptor	40.2702	30.2221	38.2782	31.81	34.3308	29.2179	40.2763	36.8573	34.0572	0.00811774	0.948969	0.0250871
Sec62	Q8BU14	Translocation protein SEC62 (Translocation protein 1) (TP-1)	2766.6	2664.04	2372.18	2487.19	2595.51	2657.58	2530.84	2448.87	2597.31	0.00364029	0.948957	0.0289621
Vmn1r112	G3UY48	Taste receptor type 2	17.8615	18.6208	17.4291	18.6215	18.3824	16.3187	18.1152	18.8568	19.2003	-0.00329283	0.948904	-0.0274009
Olfr506	A4IF58	Olfactory receptor (Fragment)	17.1423	16.6585	17.6324	19.7703	19.016	16.9819	18.755	16.8824	17.1023	0.00433146	0.948847	0.0251315
Got2	P05202	Aspartate aminotransferase, mitochondrial (mAspAT) (EC 2.6.1.1) (EC 2.6.1.7) (Fatty acid-binding protein) (FABP-1) (Glutamate oxaloacetate transaminase 2) (Kynurenine aminotransferase 4) (Kynurenine aminotransferase IV) (Kynurenine--oxoglutarate transaminase 4) (Kynurenine--oxoglutarate transaminase IV) (Plasma membrane-associated fatty acid-binding protein) (FABPpm) (Transaminase A)	1998.22	1970.03	2058.67	1932.56	2063.82	2087.27	1704.93	1940.08	2123.46	0.00432758	0.948803	0.0300169
Tex40	Q9CQP8	Cation channel sperm-associated auxiliary subunit zeta (CatSper-zeta) (CatSperzeta) (Protein expressed in male leptotene and zygotene spermatocytes 622) (MLZ-622) (Testis-expressed protein 40)	83.4627	78.0156	87.3587	70.9677	77.199	67.2485	94.4429	74.3597	84.4661	0.00737993	0.948666	0.0264406
Atp1a3	Q6PIC6	Sodium/potassium-transporting ATPase subunit alpha-3 (Na(+)/K(+) ATPase alpha-3 subunit) (EC 7.2.2.13) (Na(+)/K(+) ATPase alpha(III) subunit) (Sodium pump subunit alpha-3)	169.497	242.653	189.106	198.758	169.506	191.872	206.573	233.769	204.329	-0.00867477	0.948552	-0.0252778
Dapk2	Q8VDF3	Death-associated protein kinase 2 (DAP kinase 2) (EC 2.7.11.1) (DAP-kinase-related protein 1) (DRP-1)	211.158	190.479	230.645	173.401	221.363	179.785	194.282	200.964	206.22	0.00644729	0.948404	0.0255084
Rnf141	Q99MB7	RING finger protein 141 (Zinc finger protein 230)	198.842	158.685	141.035	143.99	149.905	159.946	171.654	156.19	169.716	-0.00756254	0.948356	-0.0270239
Trim21	Q62191	E3 ubiquitin-protein ligase TRIM21 (EC 2.3.2.27) (52 kDa Ro protein) (52 kDa ribonucleoprotein autoantigen Ro/SS-A) (RING-type E3 ubiquitin transferase TRIM21) (Ro(SS-A)) (Sjoegren syndrome type A antigen) (SS-A) (Tripartite motif-containing protein 21)	66.8219	90.4908	54.3056	85.9997	81.6171	88.9881	68.1499	69.4532	66.8104	-0.011572	0.948345	-0.0256253
Smco3	Q8BQM7	Single-pass membrane and coiled-coil domain-containing protein 3	51.6258	51.6075	45.7199	30.2323	38.7765	46.0261	49.0364	56.3854	35.8008	-0.0131009	0.948342	-0.0253871
Ssxb9	A2BI93	Synovial sarcoma, X member B9	32.2711	35.2502	27.1939	37.6579	37.3939	33.24	35.0956	30.7685	28.0574	0.00796407	0.948248	0.0254312
Usp17lb	E9Q9U0	Ubiquitin carboxyl-terminal hydrolase 17-like protein B (USP17-B) (EC 3.4.19.12) (Deubiquitinating enzyme 1A)	74.0121	72.0751	72.0537	69.1492	71.7825	77.7893	73.5203	69.5038	65.6917	0.0033184	0.948185	0.0286034
Hoxa11	P31311	Homeobox protein Hox-A11 (Homeobox protein Hox-1.9)	89.694	97.73	117.366	126.858	119.329	96.5076	115.302	99.3054	112.192	-0.00820126	0.948017	-0.0257716
Olfr61	A0A1B0GSM2	Olfactory receptor 61 (Fragment)	49.5255	50.9412	47.2545	44.7263	52.458	47.2745	48.7	50.1894	42.6839	-0.00446965	0.947974	-0.0265159
Gpr173	Q6PI62	Probable G-protein coupled receptor 173 (Super conserved receptor expressed in brain 3)	22.1427	23.7916	22.1963	20.1558	24.1276	22.9546	20.523	21.3207	21.7611	-0.00429327	0.94793	-0.0257187
Slc22a22	Q8R0S9	Solute carrier family 22 member 22 (Prostaglandin-specific organic anion transporter)	30.477	28.0778	30.157	40.5683	29.0597	29.9532	36.0751	36.9733	30.5871	-0.00932784	0.947866	-0.0256917
Tmem98	Q91X86	Transmembrane protein 98	55.0053	54.6087	58.4929	52.8335	53.4101	55.0267	47.1514	53.2581	66.0918	0.00647849	0.947811	0.0301125
Spin2e	A0A571BDE3	Spindlin family, member 2E	24.6653	28.7632	28.3603	26.0128	29.6334	23.9279	27.4693	25.528	27.7149	0.00513126	0.947465	0.0262572
Rhag	Q9QUT0	Ammonium transporter Rh type A (Erythrocyte membrane glycoprotein Rh50) (Rhesus blood group family type A glycoprotein) (Rh family type A glycoprotein) (Rh type A glycoprotein) (CD antigen CD241)	23.556	29.8457	23.6232	28.7416	23.7162	24.8439	26.2925	29.8492	26.8627	0.0070401	0.947271	0.0259381
Golim4	Q8BXA1	Golgi integral membrane protein 4 (Decapacitation factor 10) (Golgi phosphoprotein 4)	372.71	410.617	284.434	497.682	452.257	394.073	316.221	345.488	432.079	0.0123548	0.947019	0.0261328
Arl13a	Q9D416	ADP-ribosylation factor-like protein 13A	38.3563	30.5248	28.016	33.7758	36.6855	29.337	28.9733	33.4787	33.9787	0.00786404	0.946889	0.0261034
Tango2	P54797	Transport and Golgi organization 2 homolog (Ser/Thr-rich protein T10 in DGCR region)	257.183	282.796	330.868	333.305	288.195	293.283	323.04	271.67	322.09	0.00664043	0.946698	0.0263923
Vipas39	Q8BGQ1	Spermatogenesis-defective protein 39 homolog (hSPE-39) (VPS33B-interacting protein in apical-basolateral polarity regulator) (VPS33B-interacting protein in polarity and apical restriction)	202.235	179.948	191.151	228.481	220.583	193.28	124.622	223.384	232.056	0.0120619	0.946664	0.0291335
Pabpc5	Q8C7D3	Poly(A)-binding protein, cytoplasmic 5	27.5206	25.1422	26.3138	27.7368	28.1947	28.8762	29.4397	23.9976	23.3811	-0.00536999	0.946342	-0.0276404
Ccna1	Q61456	Cyclin-A1	35.8043	29.362	44.4324	34.684	28.9179	33.3665	46.6993	37.1206	32.7164	0.0123127	0.946326	0.0267445
Lonp2	Q9DBN5	Lon protease homolog 2, peroxisomal (EC 3.4.21.53) (Lon protease-like protein 2) (Lon protease 2) (Peroxisomal Lon protease)	1071.56	1245.49	1172.36	1061.29	1206.99	1255.46	1121.26	1078.19	1004.07	0.00569482	0.945939	0.0270665
Ly6g	P35461	Lymphocyte antigen 6G (Ly-6G) (Ly-6G.1)	29.2379	24.3943	24.48	26.1453	30.3987	22.6618	27.7726	25.5571	23.2608	0.00744559	0.945934	0.027749
Gm20026	NaN	NaN	129.545	125.855	97.8961	133.391	120.516	136.57	89.7264	110.543	146.324	0.0111422	0.945873	0.0276637
Mthfr	Q9WU20	Methylenetetrahydrofolate reductase (EC 1.5.1.20)	236.968	218.359	249.44	203.742	254.745	212.82	247.762	226.21	199.298	-0.00658753	0.945767	-0.0271734
Ankfy1	Q810B6	Rabankyrin-5 (Rank-5) (Ankyrin repeat and FYVE domain-containing protein 1) (Ankyrin repeats hooked to a zinc finger motif)	214.391	307.54	187.211	307.088	195.761	315.282	259.653	316.704	197.31	-0.0162874	0.945722	-0.0268168
Hcrt	O55241	Orexin (Hypocretin) (Hcrt) [Cleaved into: Orexin-A (Hypocretin-1) (Hcrt1); Orexin-B (Hypocretin-2) (Hcrt2)]	94.3317	99.8659	102.532	98.5088	94.2375	82.207	117.907	96.6274	105.522	-0.00714684	0.945456	-0.0329808
4930555G01Rik	Q8C5Y7	Takusan domain-containing protein	42.8318	37.6156	39.9784	33.8882	40.7712	36.3774	28.017	45.1361	41.2745	0.00987844	0.945415	0.0288401
Adamtsl3	G3UWL5	ADAMTS-like 3	80.7858	122.205	114.424	106.061	95.1083	138.015	107.545	119.73	74.1379	-0.0140772	0.945297	-0.0278863
Olfr782	NaN	NaN	20.0814	18.0803	16.2523	20.2534	18.7612	19.3729	18.8288	18.7958	17.9352	-0.0055487	0.945176	-0.0343297
Sowahd	Q8BY98	Ankyrin repeat domain-containing protein SOWAHD (Ankyrin repeat domain-containing protein 58) (Protein sosondowah homolog D)	56.2433	57.6996	59.2306	57.5032	63.6991	47.0724	57.2126	58.7966	60.4114	0.00578464	0.944973	0.0345926
Abhd17b	Q7M759	Alpha/beta hydrolase domain-containing protein 17B (Abhydrolase domain-containing protein 17B) (EC 3.1.2.22)	487.548	460.561	419.722	505.547	471.852	501.057	414.196	496.545	449.295	0.00541792	0.944874	0.027246
Scn11a	Q9R053	Sodium channel protein type 11 subunit alpha (NaN) (Sensory neuron sodium channel 2) (Sodium channel protein type XI subunit alpha) (Voltage-gated sodium channel subunit alpha Nav1.9)	49.2534	45.0377	38.3137	39.7339	45.2081	42.4973	36.8558	43.8107	46.0207	0.00691984	0.944812	0.027134
Cenpq	Q9CPQ5	Centromere protein Q (CENP-Q)	42.5693	65.0253	41.9085	47.9135	39.2494	59.6756	33.6443	48.5396	68.8126	-0.018304	0.944389	-0.0283246
Olfr384	Q6W058	Olfactory receptor Olfr384 (Fragment)	118.211	110.005	100.309	104.338	124.119	93.8861	108.392	120.715	90.9392	0.00809755	0.944388	0.0299554
Cox14	Q8BH51	Cytochrome c oxidase assembly protein COX14	804.484	878.763	926.091	870.602	874.843	955.598	813.478	802.212	889.882	0.00462144	0.944354	0.0280999
Syngr2	O55101	Synaptogyrin-2 (Cellugyrin)	1690.34	1678.08	2003.49	1878.28	1808.78	1768.61	1800.15	1746.2	1907.94	0.00495626	0.944243	0.032488
Ppfia2	Q8BSS9	Liprin-alpha-2 (Protein tyrosine phosphatase receptor type f polypeptide-interacting protein alpha-2) (PTPRF-interacting protein alpha-2)	52.8276	48.472	46.5791	48.8457	42.5519	47.0069	51.3902	56.2679	47.6538	0.00608443	0.944187	0.0301018
Tmem117	Q8BH18	Transmembrane protein 117	47.8654	42.2632	45.9197	44.528	43.9439	43.0025	45.7678	50.1264	42.1862	0.00443862	0.944067	0.0284932
Defb45	Q3V490	Beta-defensin	154.826	162.737	162.938	170.939	166.229	146.447	178.122	176.132	144.46	0.00516605	0.943733	0.0290674
Zbtb40	A0A1W2P800	Zinc finger and BTB domain-containing 40 (Fragment)	231.188	182.07	192.856	191.058	173.772	213.532	238.66	173.396	190.84	0.00909934	0.943714	0.0285333
Gm26620	Q9CY65	Predicted gene, 26620	85.2017	86.676	88.2981	95.7632	86.0874	78.12	87.0668	96.3011	99.0943	-0.00564985	0.943485	-0.0300565
Klhl22	Q99JN2	Kelch-like protein 22	349.888	344.5	375.375	377.193	315.691	399.292	228.296	349.096	497.461	0.0151225	0.943285	0.0362849
Unc13d	B2RUP2	Protein unc-13 homolog D (Munc13-4)	252.15	280.468	289.938	202.363	269.024	218.085	277.088	261.847	247.395	0.00870767	0.943249	0.0281313
Ralgps1	A2AR50	Ras-specific guanine nucleotide-releasing factor RalGPS1 (Ral GEF with PH domain and SH3-binding motif 1) (Ral guanine nucleotide exchange factor 2) (RalGEF 2) (RalA exchange factor RalGPS1)	121.257	124.191	106.001	111.859	112.27	121.342	96.1723	135.295	111.023	0.00757545	0.942974	0.0300942
Slitrk2	Q810C0	SLIT and NTRK-like protein 2	55.6354	49.8828	59.0498	44.8594	49.9845	40.1089	54.3294	50.2009	69.4109	-0.0123484	0.942907	-0.0300893
Mob3b	Q8VE04	MOB kinase activator 3B (Mob1 homolog 2b) (Mps one binder kinase activator-like 2B)	2459.76	2362.34	2457.71	2184.52	2347.16	2141.94	2585.63	2468.98	2324.49	-0.00460121	0.942852	-0.0289748
Dnal4	Q9DCM4	Dynein axonemal light chain 4	476.054	472.552	528.405	510.002	503.047	533.217	503.183	457.447	479.93	0.00403774	0.942794	0.0284383
Elmo3	Q8BYZ7	Engulfment and cell motility protein 3	175.255	145.314	205.541	146.904	146.291	145.197	204.281	194.351	158.145	-0.0119512	0.942784	-0.0283062
Tas2r124	Q7M718	Taste receptor type 2 member 124 (T2R124) (mT2R50)	16.4782	19.6755	17.6321	19.4005	16.3414	17.6552	20.6534	18.4941	18.7262	-0.00609728	0.942732	-0.0284545
Vmn1r46	Q9EQ45	Vomeronasal type-1 receptor 46 (Vomeronasal type-1 receptor A13) (Vomeronasal type-1 receptor B8)	25.7387	21.8011	23.3291	20.2539	19.5043	25.1464	23.1815	24.3735	22.2618	-0.0071237	0.94269	-0.0282909
Loxhd1	C8YR32	Lipoxygenase homology domain-containing protein 1	46.8819	42.0207	63.2867	57.6836	52.735	50.09	44.4715	57.5554	59.4444	-0.0107122	0.942663	-0.0283535
Slc39a5	Q9D856	Zinc transporter ZIP5 (Solute carrier family 39 member 5) (Zrt- and Irt-like protein 5) (ZIP-5)	116.416	111.945	119.138	113.712	114.385	117.628	113.386	133.179	95.3314	0.00653258	0.942554	0.0352321
Slc29a4	Q8R139	Equilibrative nucleoside transporter 4 (Solute carrier family 29 member 4)	55.6431	52.6109	46.5078	41.0315	51.1	43.8949	53.0687	46.5323	48.8769	0.00749918	0.942543	0.0285872
Fbxl4	Q8BH70	F-box/LRR-repeat protein 4 (F-box and leucine-rich repeat protein 4)	447.601	347.137	377.368	334.298	421.749	376.744	294.365	366.104	437.537	-0.0103008	0.942525	-0.0286929
Fstl5	Q8BFR2	Follistatin-related protein 5 (Follistatin-like protein 5) (m-D/Bsp120I 1-2)	42.814	39.4308	45.9537	34.8653	38.1492	44.9276	35.2771	46.2423	40.4066	-0.00827889	0.942244	-0.0285536
Zfp119a	Q9JIC0	KRAB zinc finger protein (Zinc finger protein 119) (Zinc finger protein 119a)	113.37	135.347	82.2851	130.531	123.102	99.6515	104.727	132.943	111.764	0.0118774	0.942198	0.0287307
Pex26	Q8BGI5	Peroxisome assembly protein 26 (Peroxin-26)	145.911	110.145	98.5996	94.2317	111.107	87.7417	103.878	152.62	99.6591	0.0157773	0.94218	0.0287545
Magea1	O89006	MAGE family member A1 (Magea1 protein) (Melanoma antigen, family A, 1)	48.2451	70.7741	41.9748	46.4897	54.8789	50.6433	48.8633	47.9623	59.3181	-0.0128003	0.942101	-0.030064
Tigd4	Q8BUZ3	Tigger transposable element-derived protein 4	62.6612	74.6391	78.4146	83.159	84.4438	82.1985	62.0857	65.7049	76.7737	0.00924207	0.942092	0.02897
Hoxc10	P31257	Homeobox protein Hox-C10 (Homeobox protein Hox-3.6)	28.281	30.3874	29.4568	25.9842	29.806	26.4802	25.5363	34.6103	25.3914	0.00824072	0.942042	0.0315284
Stradb	Q8K4T3	STE20-related kinase adapter protein beta (STRAD beta) (Amyotrophic lateral sclerosis 2 chromosomal region candidate gene 2 protein homolog) (ILP-interacting protein homolog) (Polyploidy-associated protein kinase) (Pseudokinase ALS2CR2)	314.717	304.407	328.357	344.533	331.926	318.18	333.814	324.918	309.634	-0.00308236	0.942019	-0.0287885
Aldh1a7	O35945	Aldehyde dehydrogenase, cytosolic 1 (EC 1.2.1.3) (ALDH class 1) (ALDH-E1) (ALHDII) (Aldehyde dehydrogenase family 1 member A7) (Aldehyde dehydrogenase phenobarbital-inducible)	150.163	174.607	160.26	131.434	168.489	160.243	146.938	148.935	149.47	-0.00652532	0.941871	-0.0291346
Ddx58	Q6Q899	Antiviral innate immune response receptor RIG-I (DEAD box protein 58) (Probable ATP-dependent RNA helicase DDX58) (EC 3.6.4.13) (RIG-I-like receptor 1) (RLR-1) (Retinoic acid-inducible gene 1 protein) (RIG-1) (Retinoic acid-inducible gene I protein) (RIG-I)	264.686	307.932	291.578	303.965	312.827	343.568	212.854	269.883	310.862	0.0101223	0.941796	0.0329161
Dync2li1	Q8K0T2	Cytoplasmic dynein 2 light intermediate chain 1 (mD2LIC)	47.0453	39.7425	37.2046	37.1557	35.5343	42.3277	35.937	37.2878	49.0044	0.00965753	0.941697	0.0293924
Arel1	Q8CHG5	Apoptosis-resistant E3 ubiquitin protein ligase 1 (EC 2.3.2.26) (Apoptosis-resistant HECT-type E3 ubiquitin transferase 1)	2220.24	3165.02	2547.74	2864.56	2729.27	2840.44	2621	2598.21	2625.72	0.00882531	0.941602	0.0371444
Ttc16	Q8C1F5	Tetratricopeptide repeat protein 16 (TPR repeat protein 16)	163.28	168.112	153.389	152.488	165.779	139.311	177.459	185.701	123.585	0.00862772	0.941591	0.0316444
Gpr149	Q3UVY1	Probable G-protein coupled receptor 149 (G-protein coupled receptor PGR10)	50.8068	32.7236	39.7078	35.966	36.5216	35.2421	37.7258	41.1377	46.7891	0.0115642	0.941542	0.0289815
St3gal6	Q8VIB3	Type 2 lactosamine alpha-2,3-sialyltransferase (EC 2.4.99.-) (CMP-NeuAc:beta-galactoside alpha-2,3-sialyltransferase VI) (ST3Gal VI) (ST3GalVI) (Sialyltransferase 10)	157.58	141.27	136.548	139.758	144.836	150.36	135.511	164.844	126.618	-0.00645875	0.941366	-0.0304717
Nelfb	Q8C4Y3	Negative elongation factor B (NELF-B) (Cofactor of BRCA1)	778.504	912.405	837.114	917.86	940.745	990.917	718.852	893.82	736.872	0.0087845	0.941313	0.0313272
AA619741	NaN	NaN	40.1292	46.0768	42.5303	38.8755	43.657	35.4956	45.301	43.1524	42.8166	-0.00623762	0.941299	-0.0295343
Paxip1	Q6NZQ4	PAX-interacting protein 1 (PAX transactivation activation domain-interacting protein)	518.996	552.324	472.575	610.378	515.833	558.991	605.667	578.29	449.404	-0.00819668	0.941129	-0.0292719
Erp27	Q9D8U3	Endoplasmic reticulum resident protein 27 (ER protein 27) (ERp27) (Inactive protein disulfide-isomerase 27)	105.355	104.152	112.894	130.698	127.857	103.006	105.5	91.8559	134.123	0.0103051	0.941001	0.0303875
Sema3g	Q4LFA9	Semaphorin-3G	135.077	133.027	160.966	142.867	163.691	125.596	154.73	155.986	119.352	-0.0089208	0.940979	-0.0307311
Gm684	F8VPY8	COLCA2 homolog	71.7556	86.4306	75.7115	73.7372	71.2634	63.281	89.0924	81.6924	76.9975	0.00834106	0.94083	0.0306176
Nt5c	Q9JM14	5'(3')-deoxyribonucleotidase, cytosolic type (EC 3.1.3.-) (Cytosolic 5',3'-pyrimidine nucleotidase) (Deoxy-5'-nucleotidase 1) (dNT-1)	1657.74	1530.3	1563.54	1574.85	1592.19	1710.62	1333.87	1575.29	1728.25	-0.00585925	0.940663	-0.0342457
Olfr279	Q3B855	Olfactory receptor (Fragment)	77.0995	92.5281	96.7782	71.5227	89.2642	73.0018	84.2147	84.4977	93.9916	-0.00871457	0.940556	-0.0293287
Ckap4	Q8BMK4	Cytoskeleton-associated protein 4 (63-kDa cytoskeleton-linking membrane protein) (Climp-63) (p63)	114.145	106.407	109.201	104.671	109.699	110.535	104.078	108.773	110.83	-0.00235049	0.940528	-0.0293095
Foxi2	Q3I5G5	Forkhead box protein I2	219.668	186.056	223.207	205.03	190.235	185.807	219.712	239.651	201.787	0.00729622	0.940144	0.030436
B930041F14Rik	Q8BX63	Uncharacterized protein	152.468	132.906	140.527	115.532	148.418	121.42	136.715	142.46	124.273	0.00749039	0.940007	0.0294873
Ttc7b	E9Q6P5	Tetratricopeptide repeat protein 7B (TPR repeat protein 7B)	515.726	587.38	661.419	628.209	632.947	645.7	555.668	567.316	602.58	-0.00639904	0.939924	-0.0296794
Vmn2r11	A0A3B2W4B5	Vomeronasal 2, receptor 11	26.6804	26.7087	24.4946	24.0208	24.1587	23.3975	24.7975	25.5459	28.9863	0.00561508	0.939777	0.0312308
H60a	O77968	Histocompatibility antigen 60 (Fragment)	29.3268	25.5073	26.3884	23.4104	25.442	19.942	26.7551	27.722	30.0664	0.00955901	0.939554	0.0313854
3110009E18Rik	F6SAX2	RIKEN cDNA 3110009E18 gene (Fragment)	253.825	227.392	227.386	238.144	296.86	210.829	251.99	227.025	204.519	-0.00946423	0.939541	-0.0350778
Olfr58	A0A1D5RLX2	Olfactory receptor 58 (Fragment)	19.7919	14.4552	14.6446	17.9614	15.5886	16.8965	19.9416	14.8766	15.6591	0.0104681	0.939373	0.0297957
Rgma	Q6PCX7	Repulsive guidance molecule A (RGM domain family member A)	440.772	515.193	522.378	468.261	502.845	370.942	574.857	518.324	449.407	0.0100434	0.939125	0.0329025
5730559C18Rik	NaN	NaN	154.086	117.118	163.972	134.086	123.372	150.176	152.425	154.715	135.415	-0.00914649	0.93907	-0.0300712
Olfr739	E9Q1P0	Olfactory receptor	27.576	26.7167	29.1168	28.5403	27.6679	22.7127	30.4937	31.1099	27.2565	0.00719892	0.938856	0.035748
Mbd3l2	Q3UXB0	Methyl-CpG-binding domain protein 3-like 2	22.6873	21.3161	29.0515	25.2796	23.6786	25.0695	21.9824	27.5132	25.4032	-0.00852991	0.938497	-0.0304447
Defb33	Q30KN3	Beta-defensin 33 (BD-33) (mBD-33) (Defensin, beta 33)	375.636	339.27	341.627	313.595	359.695	301.622	368.525	317.631	357.711	0.00631081	0.938447	0.0308628
Rab25	Q9WTL2	Ras-related protein Rab-25	218.82	161.412	243.516	176.027	206.46	208.685	204.847	199.88	187.901	-0.0115782	0.938426	-0.0400301
Mup12	A2CEK7	Major urinary protein 12 (Major urinary protein 14)	21.1442	17.6042	20.8521	18.6035	20.4174	22.187	18.1087	19.0035	17.5522	0.00719401	0.938422	0.0306956
Zfp420	O88221	Mszf70 (Fragment)	709.702	656.208	632.32	634.884	638.539	604.941	650.913	654.455	731.199	0.00498239	0.938345	0.0312749
Gm14743	A2BHD2	Predicted gene 14743	29.1738	30.0062	31.5682	26.7078	31.3741	26.5859	28.0693	33.5423	26.5193	0.00718298	0.938206	0.0320764
Slc22a12	Q8CFZ5	Solute carrier family 22 member 12 (Renal-specific transporter) (RST) (Urate anion exchanger 1)	304.69	319.579	317.933	297.829	335.579	262.678	320.918	297.62	326.98	0.00584207	0.938176	0.0354378
Lactbl1	S4R213	Lactamase, beta-like 1	142.187	148.237	149.625	125.069	133.601	143.222	135.652	158.587	138.189	-0.00581628	0.938157	-0.030466
Myo1a	O88329	Unconventional myosin-Ia (Brush border myosin I) (BBM-I) (BBMI) (Myosin I heavy chain) (MIHC)	193.775	163.69	209.938	157.325	153.325	190.512	167.797	203.643	184.66	0.00954196	0.937984	0.0304812
Ncapg2	Q6DFV1	Condensin-2 complex subunit G2 (Chromosome-associated protein G2) (CAP-G2) (Leucine zipper protein 5) (More than blood protein) (Non-SMC condensin II complex subunit G2)	145.219	111.805	100.407	126.768	122.295	108.406	147.023	138.681	94.4317	-0.013259	0.937878	-0.0310216
Gm21830	J3QMJ3	Predicted gene, 21830	13.6059	14.1448	13.0047	15.2884	13.5651	14.2113	13.3165	15.0901	14.094	-0.00456947	0.937877	-0.0305637
Krtap16-3	Q8C1I6	Keratin-associated protein 16-3 (Keratin-associated protein 16-10) (Keratin-associated protein 16.3)	290.493	242.581	289.4	251.71	243.576	235.017	258.457	288.739	309.162	0.00838221	0.937874	0.031394
Gm7995	F6XQQ1	Predicted gene 10378 (Fragment)	36.444	48.3696	40.085	29.8473	41.0898	44.0757	35.7039	34.717	39.428	-0.0117509	0.937848	-0.0312101
Mtor	Q9JLN9	Serine/threonine-protein kinase mTOR (EC 2.7.11.1) (FK506-binding protein 12-rapamycin complex-associated protein 1) (FKBP12-rapamycin complex-associated protein) (Mammalian target of rapamycin) (mTOR) (Mechanistic target of rapamycin) (Rapamycin target protein 1) (RAPT1)	348.651	280.326	295.362	329.209	300.046	302.252	229.354	387.94	334.282	0.0120757	0.937821	0.0332325
Zcchc16	Q3URY0	Retrotransposon Gag-like protein 4 (Mammalian retrotransposon-derived protein 4) (Sushi-XF2b protein) (Sushi-ichi-related retrotransposon homolog 11) (Zinc finger CCHC domain-containing protein 16)	22.9603	24.8529	30.911	24.3785	22.9209	25.8358	22.0673	30.2007	26.9365	0.0103045	0.937701	0.0307451
Paqr6	Q6TCG5	Membrane progestin receptor delta (mPR delta) (Membrane progesterone P4 receptor delta) (Membrane progesterone receptor delta) (Progesterone and adipoQ receptor family member 6) (Progestin and adipoQ receptor family member 6) (Progestin and adipoQ receptor family member VI)	80.3803	83.148	76.3655	97.8636	84.8087	75.4631	94.3173	87.9219	77.3822	0.00789339	0.937673	0.0306481
Efemp1	Q8BPB5	EGF-containing fibulin-like extracellular matrix protein 1 (Fibulin-3) (FIBL-3)	71.3702	59.6442	58.3015	61.9731	49.2056	70.7192	83.2893	52.8155	61.1203	-0.0138898	0.937583	-0.0347298
Zfyve1	Q810J8	Zinc finger FYVE domain-containing protein 1	778.676	720.618	776.106	680.49	733.168	696.249	684.829	834.779	760.798	-0.00582978	0.937543	-0.0316188
Icos	Q9WVS0	Inducible T-cell costimulator (Activation-inducible lymphocyte immunomediatory molecule) (CD28 and CTLA-4-like protein) (CCLP) (CD28-related protein 1) (CRP-1) (CD antigen CD278)	73.819	76.9266	89.9063	62.4253	80.06	67.6023	72.5961	80.3079	80.6526	-0.00900647	0.936985	-0.0315298
AY761185	B9EJ34	Defensin_propep domain-containing protein	110.99	99.9164	101.431	92.2412	98.2932	100.573	86.3282	101.683	121.844	-0.00852869	0.936969	-0.0331112
Ptgdr	P70263	Prostaglandin D2 receptor (PGD receptor) (PGD2 receptor) (Prostanoid DP receptor)	58.2312	57.3722	64.9591	50.4492	54.9261	54.9291	63.6862	58.8116	57.7172	-0.00650883	0.936908	-0.0312278
Olfr874	Q7TRE6	Olfactory receptor	17.8225	14.5607	16.4246	14.6793	16.0085	16.0338	15.6562	15.8553	15.4687	0.0061311	0.93687	0.0431003
Mlf1	Q9QWV4	Myeloid leukemia factor 1 (Hematopoietic lineage switch 7) (Myelodysplasia-myeloid leukemia factor 1)	55.4648	57.857	52.0079	51.2436	57.4478	50.0258	52.828	50.9016	58.5375	0.00521037	0.936798	0.0319386
Ccnyl1	A0A087WPI4	Cyclin Y-like 1 (Fragment)	375.516	374.256	339.47	434.261	318.438	378.61	467.214	414.69	339.727	-0.0107934	0.936717	-0.0327805
Cdkn2aip	A0A1I7Q4A1	CDKN2A-interacting protein	359.558	333.948	331.754	367.451	414.093	309.01	290.225	363.714	374.871	-0.00910665	0.936646	-0.0363271
Homer1	Q9Z2Y3	Homer protein homolog 1 (Homer-1) (VASP/Ena-related gene up-regulated during seizure and LTP 1) (Vesl-1)	580.435	718.319	653.458	653.816	708.223	631.982	555.514	679.246	699.224	-0.00735763	0.936518	-0.0317201
Vmn1r7	E9Q8T0	Vomeronasal type-1 receptor	24.7602	20.8702	20.8815	19.3422	22.8561	19.9852	22.4833	21.5384	19.947	0.00683822	0.936471	0.0315026
Dok5	Q91ZM9	Docking protein 5 (Downstream of tyrosine kinase 5)	105.671	136.784	105.611	114.231	115.428	117.813	136.851	106.245	105.318	-0.00941588	0.936247	-0.0313828
Slco4c1	Q8BGD4	Solute carrier organic anion transporter family member 4C1 (Oatp-R) (Solute carrier family 21 member 20)	25.5675	25.9559	38.7442	19.3328	25.6967	31.3022	22.5742	27.7076	28.0887	0.0172811	0.936218	0.0328333
4933427I04Rik	Q3V053	Uncharacterized protein	26.7273	27.7813	28.5504	32.1474	28.6982	26.6771	27.4343	26.148	34.2388	0.00815214	0.936174	0.0326847
Wfdc8	Q4KUS1	WAP four-disulfide core domain protein 8 (Putative protease inhibitor WAP8C)	27.5773	30.7798	27.8377	29.5907	30.5354	28.2792	27.5993	28.4779	29.4734	0.00365979	0.93615	0.0313857
Cdk9	Q99J95	Cyclin-dependent kinase 9 (EC 2.7.11.22) (EC 2.7.11.23) (Cell division protein kinase 9)	405.099	451.906	330.492	514.255	350.354	471.218	389.506	471.221	463.277	-0.0124156	0.936146	-0.0314052
Olfr1282	NaN	NaN	56.394	45.2047	36.5004	32.938	43.8517	42.6215	41.6556	45.58	37.7637	0.0157661	0.9361	0.0398356
Itpkb	B2RXC2	Kinase (EC 2.7.-.-)	1126.71	1046.97	1184.86	1113.82	1044.65	1130.7	988.893	1258.95	1192.44	-0.0064834	0.93608	-0.0343828
Olfr1012	Q2NKW1	Olfactory receptor (Fragment)	70.4555	63.0861	59.3753	61.1572	75.1104	55.5225	59.3349	62.1607	67.2975	-0.00830437	0.93604	-0.0332873
Gm38423	NaN	NaN	63.7702	66.3227	57.2602	60.4303	57.2106	66.1996	58.3338	67.1949	59.5715	0.00568822	0.935943	0.0321728
4930529C04Rik	NaN	NaN	85.6903	74.9943	65.6599	65.8385	76.796	62.8539	74.1919	72.6913	80.9484	-0.00887092	0.935659	-0.031656
Pde6c	Q91ZQ1	Cone cGMP-specific 3',5'-cyclic phosphodiesterase subunit alpha' (EC 3.1.4.35) (cGMP phosphodiesterase 6C)	26.1547	25.6486	28.1106	26.7541	23.1881	29.9948	29.4354	24.8482	25.2566	0.00663703	0.935637	0.0339395
Gm10729	Q3UVH3	Uncharacterized protein	89.778	77.0691	78.4853	81.9368	85.603	80.2328	66.9838	90.8	83.2963	0.00767524	0.935437	0.0336254
Hcrtr2	P58308	Orexin receptor type 2 (Ox-2-R) (Ox2-R) (Ox2R) (Hypocretin receptor type 2)	45.236	56.7855	51.791	47.302	52.7551	47.1149	44.8277	57.342	50.761	-0.00805551	0.935366	-0.0319408
Cpne6	Q9Z140	Copine-6 (Copine VI) (Neuronal-copine) (N-copine)	179.423	169.826	217.214	173.009	170.635	184.439	229.683	167.664	178.661	-0.0104874	0.935157	-0.0324878
Cdh10	P70408	Cadherin-10 (T2-cadherin)	26.3935	25.1523	28.4091	23.3579	24.9587	25.5991	24.3547	28.6807	25.0103	0.00601715	0.935142	0.0318863
4930503E14Rik	A0A2I3BQR7	RIKEN cDNA 4930503E14 gene (Fragment)	31.9112	22.1785	21.922	26.3345	22.3009	21.876	29.6019	28.3874	26.9163	-0.0129097	0.935139	-0.0318838
Ddx24	Q9ESV0	ATP-dependent RNA helicase DDX24 (EC 3.6.4.13) (DEAD box protein 24)	2544.38	2763.35	2794.55	2738.18	2692.26	2773.9	2714.18	2823.17	2514.23	0.00350013	0.934888	0.0323577
Gm5414	Q6IFZ8	Predicted gene 5414 (Type II keratin Kb14)	34.4896	37.5682	36.0303	33.1767	35.9057	32.1695	36.1103	33.7641	39.311	-0.00554091	0.934832	-0.0334635
9030624G23Rik	Q9D308	RIKEN cDNA 9030624G23 gene	705.24	745.989	661.648	809.171	739.097	687.016	701.909	735.015	775.665	0.00548352	0.934791	0.0324779
Abca15	E9PWH4	ATP-binding cassette, sub-family A (ABC1), member 15	37.473	48.9762	35.8621	45.289	45.0639	38.7862	41.4845	43.5406	42.0753	-0.00994989	0.934608	-0.0385158
Ror1	Q9Z139	Inactive tyrosine-protein kinase transmembrane receptor ROR1 (mROR1) (Neurotrophic tyrosine kinase, receptor-related 1)	101.568	126.761	102.182	92.2771	114.887	96.0464	92.4506	108.785	120.089	-0.0102603	0.934502	-0.0322022
Ube2t	Q9CQ37	Ubiquitin-conjugating enzyme E2 T (EC 2.3.2.23) (E2 ubiquitin-conjugating enzyme T) (Ubiquitin carrier protein T) (Ubiquitin-protein ligase T)	202.819	312.97	282.252	357.252	270.632	370.077	252.493	230.298	338.302	-0.0175612	0.934436	-0.0323341
Kcnj2	P35561	Inward rectifier potassium channel 2 (Inward rectifier K(+) channel Kir2.1) (IRK-1) (Potassium channel, inwardly rectifying subfamily J member 2)	70.114	69.5019	71.7835	75.0859	54.2921	60.1465	111.438	68.1835	68.941	-0.0195858	0.934436	-0.0438503
Prkd1	Q62101	Serine/threonine-protein kinase D1 (EC 2.7.11.13) (Protein kinase C mu type) (Protein kinase D) (nPKC-D1) (nPKC-mu)	80.2183	79.3435	66.2689	77.1177	75.8375	81.0888	71.3297	79.2468	72.6882	-0.00572387	0.934424	-0.032363
Lce1m	A0A0A6YWC3	Late cornified envelope 1M (Fragment)	20.9981	21.9553	21.0331	20.449	22.0543	21.9846	19.4454	20.3646	21.9796	-0.00387625	0.934403	-0.0352584
Olfr1249	L7MU51	Olfactory receptor	33.2048	27.5928	25.9553	27.8984	28.2588	28.6863	26.7825	33.7634	26.6841	-0.00864193	0.934292	-0.032418
BC003965	Q3URN7	Uncharacterized protein (Fragment)	318.668	346.286	333.937	308.379	353.173	306.157	381.135	300.198	284.823	0.00761313	0.934162	0.0339975
Ahrr	Q3U1U7	Aryl hydrocarbon receptor repressor (AhR repressor) (AhRR)	426.488	339.214	375.784	371.506	416.188	340.41	353.557	408.032	382.933	-0.00751893	0.9341	-0.0325085
Gm10309	Q8C648	Predicted gene 10309	108.788	93.5788	90.0266	96.7359	85.827	82.904	124.8	97.0718	99.7282	-0.0115786	0.933995	-0.0358375
Zfp91	Q62511	E3 ubiquitin-protein ligase ZFP91 (EC 2.3.2.27) (Penta Zf protein) (RING-type E3 ubiquitin transferase ZFP91) (Zinc finger protein 91 homolog) (Zfp-91) (Zinc finger protein PZF)	1679.02	1749.95	1648.8	1728.97	1570.27	1645.49	1767.38	1856.54	1642.41	0.00447137	0.933966	0.0370759
Osr2	Q91ZD1	Protein odd-skipped-related 2	42.8425	48.3519	54.7213	44.9541	46.3896	41.4497	53.6952	46.4962	49.1742	0.00838268	0.9339	0.0325381
2310057J18Rik	D3YTP1	RIKEN cDNA 2310057J18 gene	28.3489	24.0258	24.4	21.8748	27.5193	28.6811	21.179	18.1828	28.9361	-0.013814	0.933828	-0.0352694
Olfr575	Q7TRS3	Olfactory receptor	95.2759	108.41	97.7944	102.162	100.667	91.4784	96.3765	106.451	107.734	0.00528856	0.933722	0.0333144
1700022A21Rik	NaN	NaN	186.561	158.7	187.945	140.679	158.914	168.857	176.267	184.991	158.336	-0.00855415	0.933656	-0.0333236
Tmem209	Q8BRG8	Transmembrane protein 209	311.727	313.767	390.644	332.042	370.367	355.688	320.098	316.096	313.967	0.00773237	0.933653	0.0326501
Olfr59	A0A0U1RPY7	Olfactory receptor 59 (Fragment)	32.5494	34.277	34.1319	30.0404	35.1424	33.4216	31.3417	35.1144	29.3901	-0.00581874	0.933632	-0.0336051
C330013J21Rik	A2AW64	Zinc finger protein 972	244.744	242.33	218.987	237.549	233.081	210.983	264.019	240.563	235.568	-0.00573974	0.933612	-0.0347575
Esp6	A0A3B2WD20	Exocrine gland secreted peptide 6	16.8467	17.569	17.4418	18.3255	18.4285	16.8639	17.7096	17.0298	17.8793	-0.00299795	0.933256	-0.0331996
Chrnd	P02716	Acetylcholine receptor subunit delta	25.5324	29.2738	25.8611	23.9178	25.9892	24.0546	24.7089	27.5204	27.8905	0.00627982	0.93315	0.0328674
Ryr3	A2AGL3	Ryanodine receptor 3 (RYR-3) (RyR3) (Brain ryanodine receptor-calcium release channel) (Brain-type ryanodine receptor) (Type 3 ryanodine receptor)	35.887	40.3498	46.7473	39.3131	37.2689	36.3308	41.9271	44.4755	41.7195	0.0081998	0.933129	0.0328748
Ces1h	D3Z298	Carboxylic ester hydrolase (EC 3.1.1.-)	24.7506	25.7845	27.6566	27.0872	30.2831	24.4737	24.7247	24.653	26.8614	0.00662279	0.933018	0.035955
Gm5591	Q8CDK1	Predicted gene 5591	201.614	167.062	153.082	146.191	145.162	158.49	229.914	157.073	134.763	0.0165683	0.933017	0.034728
Gm13102	A2ASJ3	Predicted gene 13102	76.8994	67.4273	79.4189	72.0487	59.6339	72.6505	80.402	81.159	73.7326	0.0084715	0.93301	0.0350826
Dnajb7	Q9QYI8	DnaJ homolog subfamily B member 7 (mDj5)	35.0021	38.5295	38.8952	36.2887	35.6344	51.9244	38.7179	31.9072	29.6741	-0.0151593	0.932987	-0.0416827
Tsga10ip	A0A494BAR6	Testis-specific 10-interacting protein	44.4386	51.7838	67.4703	45.5794	50.5658	51.3987	53.5112	60.9393	47.4916	-0.0127195	0.932965	-0.0338226
Ccdc113	Q8C5T8	Coiled-coil domain-containing protein 113	38.6815	38.719	41.8066	36.3061	39.9989	43.3089	36.919	38.1822	36.7245	-0.00549625	0.932912	-0.0337906
Olfr787	Q7TRI1	Olfactory receptor	29.6646	40.0605	25.8313	29.9663	28.1098	34.1532	30.1388	32.4051	30.8186	0.0117985	0.932553	0.0349283
Spin2c	Q6NVE3	Spindlin-2C (Spindlin-like protein 2C) (SPIN-2) (SPIN-2C)	710.332	692.581	714.946	675.93	704.331	543.814	786.395	746.465	690.401	0.00863153	0.932392	0.0425697
Doc2g	Q9ESN1	Double C2-like domain-containing protein gamma (Doc2-gamma)	566.063	504.724	494.827	476.11	512.06	479.079	537.943	511.862	520.109	-0.00502149	0.932389	-0.0336976
Dlx6os2	NaN	NaN	71.2007	79.688	96.4173	74.9382	85.7735	71.2476	85.5514	78.0729	84.7346	-0.00919269	0.93233	-0.0336308
Tbx3	P70324	T-box transcription factor TBX3 (T-box protein 3)	72.7462	69.6963	64.4702	65.7564	61.2374	65.6439	89.8614	59.1768	67.759	-0.0119803	0.932245	-0.0398472
Olfr115	B2RTB9	Olfactory receptor 115	31.7042	26.924	30.6584	26.1859	33.0175	27.3715	21.9792	28.321	32.5188	0.0113651	0.932155	0.0355936
Hoxa1	P09022	Homeobox protein Hox-A1 (Early retinoic acid 1) (Homeobox protein Hox-1.6) (Homeoboxless protein ERA-1-399) (Homeotic protein ERA-1-993)	97.5	92.4217	97.661	71.2047	90.3354	76.8482	90.749	92.1007	95.5232	0.00944832	0.93183	0.0338849
Lce6a	D3YV94	Late cornified envelope 6A	34.7579	31.9736	26.8108	32.0315	29.3161	28.9845	26.5064	37.7535	33.223	0.010921	0.931733	0.0347513
1700024B05Rik	E9PZD6	RIKEN cDNA 1700024B05 gene	32.3309	33.092	30.096	36.9715	33.3818	39.8415	30.6865	28.6561	31.9335	0.00973281	0.931386	0.035453
Vmn1r227	A0A3B2W3R4	Vomeronasal type-1 receptor	37.4483	26.0962	32.082	31.5197	36.1965	28.5043	29.209	29.5247	34.2972	0.010943	0.931361	0.0337501
Hnrnph2	P70333	Heterogeneous nuclear ribonucleoprotein H2 (hnRNP H2) (Heterogeneous nuclear ribonucleoprotein H') (hnRNP H') [Cleaved into: Heterogeneous nuclear ribonucleoprotein H2, N-terminally processed]	920.204	727.655	758.876	978.311	862.518	965.304	891.425	737.961	804.992	-0.0104946	0.931282	-0.0338178
Ufsp2	Q99K23	Ufm1-specific protease 2 (UfSP2) (EC 3.4.22.-)	1303.16	1219.44	1293.89	1119.78	1171.55	1156.3	1299.73	1314.32	1204.9	0.00551326	0.931233	0.0338562
Apbb1	Q9QXJ1	Amyloid beta precursor protein binding family B member 1 (Amyloid-beta A4 precursor protein-binding family B member 1) (Protein Fe65)	106.471	96.981	104.402	89.9686	90.7761	88.3617	100.342	103.213	117.609	-0.00874693	0.931212	-0.0357514
Fam120c	Q8C3F2	Constitutive coactivator of PPAR-gamma-like protein 2 (Protein FAM120C)	991.301	1030.55	939.82	1231.16	1169.76	1035.92	946.088	1068	1052.2	-0.00849267	0.931175	-0.0340162
Rbm46os	NaN	NaN	147.346	131.954	128.409	113.956	130.097	119.118	151.633	119.983	127.219	0.00894354	0.931087	0.0340753
Olfr170	Q7TS52	Olfactory receptor	50.0161	49.3166	55.6122	51.906	40.5567	64.1679	62.0105	46.5933	42.8888	0.0131516	0.931066	0.0380658
Gm8773	Q3UQ24	Predicted gene 8773	106.023	134.272	138.653	126.226	119.598	94.2918	153.168	142.654	115.745	0.0137947	0.93101	0.0360678
Olfr553	Q7TRS6	Olfactory receptor 553 (Olfactory receptor Olfr553)	28.5813	22.3055	26.9079	26.8329	31.7611	26.8561	27.8086	23.4169	21.968	-0.0112759	0.930938	-0.0355113
Uaca	Q8CGB3	Uveal autoantigen with coiled-coil domains and ankyrin repeats (Nuclear membrane-binding protein) (Nucling)	124.236	141.598	114.258	110.409	125.714	112.86	131.331	133.347	106.012	0.00911863	0.930932	0.0339983
Gm20737	NaN	NaN	19.7326	17.3472	19.1528	27.5082	25.2105	19.763	21.3742	18.0747	19.161	0.0151377	0.930785	0.0342344
Ddx52	Q8K301	Probable ATP-dependent RNA helicase DDX52 (EC 3.6.4.13) (ATP-dependent RNA helicase ROK1-like) (DEAD box protein 52)	604.744	614.811	637.283	655.581	629.233	804.557	534.783	548.467	598.285	0.0116227	0.930619	0.0432007
1700019O17Rik	NaN	NaN	52.8023	69.6586	54.6091	51.0865	65.5376	50.9874	45.878	64.1301	56.0981	0.0130316	0.930575	0.0343807
4930453N24Rik	Q9DCQ5	Uncharacterized protein	621.75	562.664	569.306	594.676	561.709	576.665	609.757	548.071	650.124	-0.00531363	0.930413	-0.0360983
Olfr814	Q7TRH4	Olfactory receptor	17.3384	14.0432	14.9996	13.6177	16.072	14.5162	15.2085	14.0698	14.7577	0.00721839	0.930336	0.0352866
Stk-ps2	Q8C0V7	Putative sperm motility kinase W (EC 2.7.11.1)	30.8146	35.366	36.4349	29.6718	32.7604	32.1994	34.3408	35.0866	31.805	-0.00724981	0.930077	-0.0401793
Timeless	Q9R1X4	Protein timeless homolog (mTim)	153.337	200.574	220.11	269.07	223.557	254.553	189.348	171.628	226.994	-0.0166275	0.929979	-0.0344895
E330013P04Rik	Q8C2X9	Uncharacterized protein	49.4614	40.4579	57.4164	41.0326	49.3155	45.1774	43.0544	49.2049	46.7317	0.0121604	0.929853	0.0423115
Tcf21	O35437	Transcription factor 21 (TCF-21) (Capsulin) (Epicardin) (Podocyte-expressed 1) (Pod-1)	42.1909	41.3032	51.6455	43.9771	50.1275	53.8651	31.5697	44.5277	41.6037	0.0142593	0.929758	0.0374546
Adam30	Q811Q3	A disintegrin and metallopeptidase domain 30 (ADAM30)	24.0471	30.3272	28.023	36.0356	28.0236	29.8809	39.6811	25.2482	23.4259	0.0174658	0.929667	0.0356072
Nell2	Q61220	Protein kinase C-binding protein NELL2 (MEL91 protein) (NEL-like protein 2)	48.0139	48.1008	51.5482	44.8551	52.1491	55.7879	40.1133	42.3001	48.675	0.00975727	0.929605	0.039338
Ncoa7	Q6DFV7	Nuclear receptor coactivator 7	101.588	90.1215	111.467	74.5295	87.8622	93.9499	82.95	104.82	98.7775	0.0115731	0.929581	0.0351179
Tmigd3	G3X8R9	Transmembrane domain-containing protein TMIGD3	19.0928	20.877	25.7559	15.9051	17.2848	18.4961	24.1635	22.594	18.4165	0.0154015	0.929496	0.0346796
4930447C04Rik	B2RQE0	Six6os1 protein	16.7702	17.9425	17.64	20.2023	18.7218	21.6352	15.4977	18.8925	16.5725	-0.00992159	0.929405	-0.0369537
Armcx4	A2VCS7	Armcx4 protein (Fragment)	63.3688	76.5303	62.109	71.8477	71.0149	76.7737	61.8126	67.2546	63.4853	0.00836327	0.929313	0.0348164
Fam222a	Q6PGH4	Protein FAM222A	258.633	213.55	246.03	219.973	220.948	231.015	240.823	240.051	234.55	0.00659035	0.929306	0.0415865
Nck2	O55033	Cytoplasmic protein NCK2 (Growth factor receptor-bound protein 4) (NCK adaptor protein 2) (Nck-2) (SH2/SH3 adaptor protein NCK-beta)	201.895	175.368	184.019	154.181	180.687	159.692	168.517	180.538	199.566	0.00862028	0.929198	0.034813
Asic1	Q6NXK8	Acid-sensing ion channel 1 (ASIC1) (Acid-sensing ion channel) (Amiloride-sensitive cation channel 2, neuronal) (Brain sodium channel 2) (BNaC2)	165.248	134.415	154.484	131.349	161.159	120.517	161.205	135.878	147.868	0.0103715	0.929001	0.0353715
Agr2	O88312	Anterior gradient protein 2 homolog (AG-2) (mAG-2) (Protein Gob-4) (Secreted cement gland protein XAG-2 homolog)	79.7499	60.9917	84.757	65.1792	68.6197	72.0007	70.7893	71.1208	77.9891	0.0112707	0.928987	0.0434874
Zfp33b	NaN	NaN	389.335	363.072	319.101	421.121	368.87	378.954	360.996	381.503	386.105	-0.00820601	0.928718	-0.0458001
Mansc4	Q3UU94	MANSC domain-containing protein 4	124.191	105.209	131.491	113.06	137.856	109.584	109.889	114.096	124.717	-0.00899042	0.928668	-0.0354448
Mob3a	Q8BSU7	MOB kinase activator 3A (Mob1 homolog 2A) (Mps one binder kinase activator-like 2A)	1056.37	786.782	879.201	855.166	835.132	920.179	794.548	895.376	996.89	0.00963809	0.928665	0.0351447
Gm8265	K7N6Y8	Predicted gene 8265 (Fragment)	25.3862	33.4443	22.9458	32.4422	33.5411	28.5251	24.0291	30.0197	27.989	-0.0133868	0.928659	-0.0351756
Gm6578	NaN	NaN	43.4716	46.758	42.0292	45.6395	44.544	42.6585	52.4511	36.413	47.7772	-0.00951178	0.928575	-0.0409882
Tas2r121	Q7M720	Taste receptor type 2 member 13 (T2R13) (Taste receptor type 2 member 121) (T2R121) (mT2R48)	42.5675	36.546	39.0143	36.1965	36.1659	36.5057	37.4548	41.3854	42.3007	-0.00676937	0.928287	-0.0354972
Scrt1	Q99M85	Transcriptional repressor scratch 1 (Scratch homolog 1 zinc finger protein) (SCRT) (Scratch 1) (mScrt)	57.7304	57.714	63.8334	60.1774	56.9534	54.1174	67.5306	54.4877	67.8436	-0.00775662	0.928138	-0.0370795
Gsdmc2	Q2KHK6	Gasdermin-C2 [Cleaved into: Gasdermin-C2, N-terminal (GSDMC2-NT); Gasdermin-C2, C-terminal (GSDMC2-CT)]	30.4454	29.5919	33.8969	26.4193	30.5782	28.637	33.8616	29.3952	28.7829	-0.00777748	0.928057	-0.0354155
Kirrel3	Q8BR86	Kin of IRRE-like protein 3 (Kin of irregular chiasm-like protein 3) (Nephrin-like protein 2) (mKirre) [Cleaved into: Processed kin of IRRE-like protein 3]	125.013	128.963	140.314	112.57	144.495	107.074	122.247	128.24	127.559	0.00904918	0.928053	0.0361351
Adgrg6	Q6F3F9	Adhesion G-protein coupled receptor G6 (Developmentally regulated G-protein-coupled receptor) (G-protein coupled receptor 126) [Cleaved into: ADGRG6 N-terminal fragment (ADGRG6-NTF); ADGRG6 C-terminal fragment (ADGRG6-CTF)]	51.5696	50.5995	56.8599	38.5709	51.3118	60.9621	43.7433	51.4465	36.8573	0.0157322	0.927965	0.0361822
9030612E09Rik	Q8CE20	Uncharacterized protein	75.9243	82.1239	91.1613	84.5557	68.3538	84.8457	84.7822	94.1892	82.4696	0.00890047	0.927896	0.0372379
Olfr805	A0A0N4SW83	Olfactory receptor 805 (Fragment)	19.8597	15.4885	17.9439	18.5852	16.6494	18.931	17.1401	18.1626	18.5215	0.00711436	0.927769	0.0361538
Cd4	P06332	T-cell surface glycoprotein CD4 (T-cell differentiation antigen L3T4) (T-cell surface antigen T4/Leu-3) (CD antigen CD4)	148.708	122.765	146.004	123.12	156.815	126.942	148.92	132.239	115.752	-0.0104706	0.927741	-0.0363
P4ha2	Q60716	Prolyl 4-hydroxylase subunit alpha-2 (4-PH alpha-2) (EC 1.14.11.2) (Procollagen-proline,2-oxoglutarate-4-dioxygenase subunit alpha-2)	87.4181	102.291	84.0421	91.4854	104.344	80.4405	82.5136	99.539	92.6847	-0.0093769	0.927612	-0.0368105
Nek6	Q9ES70	Serine/threonine-protein kinase Nek6 (EC 2.7.11.1) (Never in mitosis A-related kinase 6) (NimA-related protein kinase 6)	827.784	987.468	866.514	910.711	876.925	951.085	927.575	827.353	889.456	0.00585965	0.927582	0.035656
Olfr1100	Q8VFM1	Olfactory receptor	18.0087	20.487	17.3604	15.8901	17.6445	17.3411	18.5009	18.791	16.9667	0.00707523	0.927382	0.0373076
A430035B10Rik	NaN	NaN	39.5671	35.6856	46.6104	43.78	42.8051	34.9219	42.0476	49.9364	39.0008	-0.011505	0.927311	-0.0364518
Olfr779	E9PUS9	Olfactory receptor 779	82.7851	70.149	76.8195	69.869	77.2954	70.6834	79.6791	74.9564	70.3008	0.00622682	0.927254	0.0358711
Enc1	O35709	Ectoderm-neural cortex protein 1 (ENC-1)	376.076	321.932	367.095	403.493	354.237	399.998	370.343	349.854	369.812	-0.0066652	0.927057	-0.0362178
Pex11b	Q9Z210	Peroxisomal membrane protein 11B (Peroxin-11B) (Peroxisomal biogenesis factor 11B) (Protein PEX11 homolog beta) (PEX11-beta)	127.694	103.824	120.488	114.686	156.059	113.439	88.2081	105.694	113.59	0.0158538	0.926932	0.0410446
Gnat2	P50149	Guanine nucleotide-binding protein G(t) subunit alpha-2 (Transducin alpha-2 chain)	96.903	109.802	129.306	102.352	115.243	102.129	97.5743	123.115	106.026	0.0102163	0.926836	0.0359938
Spink10	Q8CAC8	Serine protease inhibitor Kazal-type 10	20.099	19.5932	26.2399	21.1571	22.637	25.6374	19.9714	20.946	20.514	-0.0111464	0.926821	-0.0359872
Tmeff1	Q6PFE7	Tomoregulin-1 (TR-1) (M7365) (Transmembrane protein with EGF-like and one follistatin-like domain)	49.1071	42.3209	38.314	37.9714	36.742	43.6379	38.5829	45.2432	44.0241	0.0097474	0.926715	0.0360572
Olfr455	A0A0B4J1M2	Olfactory receptor	90.0291	83.4257	85.8776	75.9401	78.7075	75.7671	89.7799	81.4069	95.7998	-0.0081375	0.926246	-0.0378173
Pou4f3	Q63955	POU domain, class 4, transcription factor 3 (Brain-specific homeobox/POU domain protein 3C) (Brain-3C) (Brn-3C) (Brn-3.1)	111.642	138.446	102.408	133.773	109.935	113.056	125.499	137.229	126.652	-0.0107262	0.926226	-0.0364374
Rpgrip1l	Q8CG73	Protein fantom (Nephrocystin-8) (RPGR-interacting protein 1-like protein) (RPGRIP1-like protein)	113.739	139.046	141.879	161.204	122.264	174.189	130.149	144.026	117.294	0.0144258	0.926164	0.0370788
Has3	O08650	Hyaluronan synthase 3 (EC 2.4.1.212) (Hyaluronate synthase 3) (Hyaluronic acid synthase 3) (HA synthase 3)	89.8365	117.937	102.829	84.7476	114.481	86.1363	118.509	79.6443	100.613	-0.0150893	0.926144	-0.0370162
Pigp	Q9JHG1	Phosphatidylinositol N-acetylglucosaminyltransferase subunit P (Down syndrome critical region protein 5 homolog) (Phosphatidylinositol-glycan biosynthesis class P protein) (PIG-P)	940.934	1120.71	976.753	1201.82	1050.53	1226.47	758.776	1081.11	1133.21	0.0137206	0.925955	0.0381025
P2ry10	Q8BFU7	Putative P2Y purinoceptor 10 (P2Y10)	29.6196	24.2143	26.5195	26.6176	24.6071	26.9042	27.8611	24.5677	30.5428	-0.00827373	0.925929	-0.037058
Gm8693	E9PW18	Taste receptor type 2	42.4232	43.145	38.3986	45.3821	37.2976	44.8038	41.0088	37.2253	49.8956	0.00994979	0.925852	0.0396405
Ptrf	O54724	Caveolae-associated protein 1 (Cav-p60) (Cavin-1) (Polymerase I and transcript release factor)	126.825	107.82	134.914	131.612	124.297	119.574	131.089	125.757	122.983	0.00638357	0.925852	0.0387736
Gm933	J3QPC1	Somatomedin B domain-containing 1	113.629	137.11	138.693	116.233	139.494	118.452	120.938	122.221	127.486	0.00798865	0.925785	0.0366842
1700023F06Rik	A0A087WPM6	EF-hand calcium-binding domain 15	385.135	396.16	394.74	373.988	341.093	366.086	428.758	420.835	390.027	-0.00688527	0.925762	-0.0443594
Magea10	A2AMW4	MAGE family member A10	53.1667	47.9527	59.0068	50.6707	53.9649	45.8128	59.9775	48.1485	53.9014	0.00928802	0.925669	0.0373544
Fam71d	A0A1W2P6P5	Family with sequence similarity 71, member D (Fragment)	21.5184	23.4299	20.4995	22.8052	24.0873	17.8369	22.2666	20.7451	26.2124	-0.0108398	0.925606	-0.0416734
Grm8	P47743	Metabotropic glutamate receptor 8 (mGluR8)	63.5055	50.3584	56.319	57.7188	60.8434	54.312	50.5528	53.3357	67.8972	-0.0104153	0.925532	-0.0378052
Ralyl	Q8BTF8	RNA-binding Raly-like protein	59.3057	52.418	56.629	55.7852	58.2175	50.9606	57.7264	48.6373	66.4533	-0.00935499	0.925527	-0.0418032
Padi6	Q8K3V4	Protein-arginine deiminase type-6 (EC 3.5.3.15) (Arginine deiminase-like protein) (Egg and embryo abundant PAD) (ePAD) (P75) (Peptidylarginine deiminase VI) (Protein-arginine deiminase type VI)	34.6345	34.1473	32.3024	34.624	27.8823	35.8713	39.4981	30.19	37.3136	-0.00949448	0.92549	-0.0418523
Cldn19	Q9ET38	Claudin-19	221.707	211.174	256.891	195.287	224.733	203.033	250.756	208.274	226.745	-0.00938302	0.925472	-0.036676
Ppp1r16b	Q8VHQ3	Protein phosphatase 1 regulatory inhibitor subunit 16B (CAAX box protein TIMAP) (TGF-beta-inhibited membrane-associated protein)	101.697	120.201	137.674	96.8292	106.219	93.9545	126.022	117.897	121.314	0.0129428	0.925435	0.0367211
Pramef12	Q6NZE6	PRAME family member 12	40.9937	30.0189	43.6476	36.2638	34.5138	42.2776	46.5913	33.2871	29.8604	0.0163423	0.92532	0.0374493
Nudt7	Q99P30	Peroxisomal coenzyme A diphosphatase NUDT7 (EC 3.6.1.-) (Nucleoside diphosphate-linked moiety X motif 7) (Nudix motif 7)	62.6512	87.9901	58.6813	95.3876	89.9512	77.6805	54.9139	74.5089	89.0671	-0.0196884	0.925319	-0.0367251
Srrt	Q99MR6	Serrate RNA effector molecule homolog (Arsenite-resistance protein 2)	1280.42	1213.79	1185.43	1251.81	1153.34	1338.03	1196.16	1216.15	1241.44	0.00449804	0.925284	0.0392274
Cog1	Q9Z160	Conserved oligomeric Golgi complex subunit 1 (COG complex subunit 1) (Component of oligomeric Golgi complex 1) (Low density lipoprotein receptor defect B-complementing protein)	1919.21	1993.24	1811.66	1765.06	1958.32	1841.03	1892.53	1759.81	1881.28	0.00439932	0.925193	0.0368237
Krt84	Q99M73	Keratin, type II cuticular Hb4 (65 kDa type II keratin) (Keratin-84) (K84) (Type II hair keratin Hb4) (Type-II keratin Kb24)	22.0536	25.8691	21.0581	22.2841	24.2654	21.7441	28.7104	19.4893	20.8767	-0.0126515	0.924954	-0.03967
Pbp2	Q8VIN1	Phosphatidylethanolamine-binding protein 2 (PEBP-2)	133.764	131.872	113.372	122.019	121.806	115.191	126.441	117.365	142.141	0.00771384	0.924939	0.0375826
Cpne4	Q8BLR2	Copine-4 (Copine IV)	174.421	147.451	183.037	155.324	162.633	167.629	147.86	187.843	154.131	0.00911035	0.924861	0.0371063
Cpa6	Q5U901	Carboxypeptidase A6 (EC 3.4.17.-)	48.508	37.6409	40.0897	32.7481	45.8367	37.918	37.6806	37.5583	41.4124	-0.0120907	0.924837	-0.0374877
Wfdc6b	F6ULY1	WAP four-disulfide core domain protein 6B (Putative protease inhibitor WAP6B)	19.8595	20.2528	19.3062	18.4567	19.6524	18.54	20.3897	21.6926	16.559	0.0075836	0.924787	0.0423125
Prrx2	Q06348	Paired mesoderm homeobox protein 2 (PRX-2) (Homeobox protein S8)	89.03	80.7024	80.3792	87.5831	102.075	73.5973	72.6444	81.6024	89.0201	0.010908	0.924738	0.0429
Epha2	Q03145	Ephrin type-A receptor 2 (EC 2.7.10.1) (Epithelial cell kinase) (Tyrosine-protein kinase receptor ECK) (Tyrosine-protein kinase receptor MPK-5) (Tyrosine-protein kinase receptor SEK-2)	102.799	72.7714	83.8071	82.6647	74.1189	97.4817	80.4567	92.7844	86.2702	-0.0119605	0.924723	-0.0370257
Col23a1	Q8K4G2	Collagen alpha-1(XXIII) chain	439.056	446.975	482.05	449.884	458.262	449.89	501.477	475.773	374.549	0.00796055	0.924682	0.042421
Cyp2b19	O55071	Cytochrome P450 2B19 (EC 1.14.14.1) (CYPIIB19)	27.521	25.3138	23.2466	25.1574	24.1424	23.1924	26.0467	26.5408	27.1894	-0.00640722	0.924657	-0.0372746
Olfr1101	Q7TR59	Olfactory receptor	18.8956	18.9674	26.2059	21.1575	22.0762	24.3053	19.4488	23.6581	18.0447	-0.0134786	0.924407	-0.0371758
Shmt1	P50431	Serine hydroxymethyltransferase, cytosolic (SHMT) (EC 2.1.2.1) (Glycine hydroxymethyltransferase) (Serine methylase)	414.208	329.97	370.42	379.041	403.191	367.632	359.525	404.596	342.258	-0.00782555	0.924378	-0.0371928
Gm7385	NaN	NaN	248.869	248.658	256.208	217.808	266.701	193.881	277.278	228.34	257.434	-0.0108968	0.924271	-0.0409343
Mageb3	Q8JZK8	MAGEB3 (Melanoma antigen, family B, 3)	45.2724	39.8329	39.7629	36.7568	35.9622	35.4504	43.121	48.3961	40.6493	-0.0110109	0.924097	-0.0393375
Olfr1006	A2ALD2	Olfactory receptor	21.9812	22.3263	24.4212	19.6673	24.3016	21.2584	23.4592	21.5453	20.5118	-0.00756888	0.924074	-0.0373536
Pcdhb14	Q6PB90	Protocadherin beta-14 (PCDH-beta-14)	25.8568	18.8368	24.6424	22.4442	19.023	21.2989	27.195	21.652	24.5173	0.0131236	0.923943	0.0377769
Olfr95	Q8VFE2	Olfactory receptor	63.1268	80.8379	79.6648	68.0569	74.4232	64.7366	82.8638	75.6527	64.1813	0.0109242	0.923749	0.0376181
Pla2r1	Q62028	Secretory phospholipase A2 receptor (PLA2-R) (PLA2R) (180 kDa secretory phospholipase A2 receptor) (M-type receptor) [Cleaved into: Soluble secretory phospholipase A2 receptor (Soluble PLA2-R) (Soluble PLA2R)]	59.0191	67.3212	80.4494	60.3361	69.2902	67.3675	66.2762	69.5448	63.6523	-0.00957561	0.923711	-0.041724
Olfr985	Q8VGB4	Olfactory receptor	39.9937	47.0493	39.3489	44.0463	47.7481	43.7727	42.0015	38.414	39.9029	0.00820699	0.923623	0.0378785
Nfkbid	Q2TB02	NF-kappa-B inhibitor delta (I-kappa-B-delta) (IkB-delta) (IkappaBdelta) (IkappaBNS)	712.294	691.502	681.609	698.521	448.517	702.118	1040.02	611.166	622.755	0.0231226	0.923468	0.0534791
Pnliprp2	P17892	Pancreatic lipase-related protein 2 (PL-RP2) (Cytotoxic T lymphocyte lipase) (Galactolipase) (EC 3.1.1.26) (Triacylglycerol lipase) (EC 3.1.1.3)	125.602	113.995	127.539	118.16	127.042	96.438	121.986	132.081	125.279	0.00905068	0.923406	0.0421775
Ccl27a	A0A0R4J0X6	Chemokine (C-C motif) ligand 27A	279.803	237.137	227.782	223.864	255.787	246.412	218.711	236.442	246.716	0.0079649	0.923382	0.0381963
Vps13a	Q5H8C4	Vacuolar protein sorting-associated protein 13A (Chorea-acanthocytosis protein homolog) (Chorein)	165.59	194.643	164.603	135.372	145.185	168.321	196.15	144.229	163.842	0.0132324	0.923371	0.0377568
Rhox8	Q4TU85	Reproductive homeobox on X chromosome 8	73.5014	81.2091	78.4537	77.2456	82.9972	68.2132	76.3597	77.4675	81.3596	0.00601753	0.923336	0.0408064
Olfr906	K7N5P3	Olfactory receptor	47.7682	37.0826	39.8705	40.7868	40.3207	42.5345	37.3998	41.658	43.8003	0.00819502	0.923332	0.0382789
Ifi27l2b	Q8VC49	Interferon alpha-inducible protein 27-like protein 2B (Interferon-stimulated gene 12 protein B2) (ISG12(b2))	150.06	164.879	175.962	150.705	167.067	158.45	170.078	156.513	146.284	0.00651902	0.923303	0.0377224
Gm11444	F6QMA6	Predicted gene 11444 (Fragment)	216.792	258.532	221.429	209.976	237.774	176.525	267.677	235.433	225.64	-0.0122158	0.923266	-0.0398037
Fgf18	O89101	Fibroblast growth factor 18 (FGF-18) (zFGF5)	119.137	88.6839	108.633	102.659	123.646	100.34	99.1843	97.5148	107.102	-0.0106861	0.923259	-0.0377779
Lgi2	Q8K4Z0	Leucine-rich repeat LGI family member 2 (Leucine-rich glioma-inactivated protein 2)	43.3413	38.4305	47.1619	34.3855	45.8777	35.5328	43.1818	38.3536	39.6006	0.0113702	0.923167	0.0378051
Ccl8	Q9Z121	C-C motif chemokine 8 (Monocyte chemoattractant protein 2) (Monocyte chemotactic protein 2) (MCP-2) (Small-inducible cytokine A8)	45.7307	32.0528	60.2776	30.5909	27.9417	53.8163	59.0121	29.2365	36.0603	0.032864	0.92304	0.0382435
Vmn1r103	K7N6X7	Vomeronasal type-1 receptor	39.5098	33.2396	32.9455	36.2269	40.048	29.7533	39.6231	32.6323	36.6662	-0.0107011	0.92304	-0.0396807
Klhl25	Q8R2P1	Kelch-like protein 25 (Ectoderm-neural cortex protein 2) (ENC-2)	219.332	186.843	210.018	232.285	217.164	201.629	181.24	220.765	233.195	0.00901021	0.92298	0.0382993
Ppih	Q9D868	Peptidyl-prolyl cis-trans isomerase H (PPIase H) (EC 5.2.1.8) (Rotamase H)	760.371	727.438	669.133	891.703	889.228	847.395	531.398	667.609	831.741	0.0165384	0.922924	0.0402504
4930524B15Rik	NaN	NaN	96.0251	88.2767	97.1041	76.8589	86.7078	89.499	89.2815	89.5338	95.0062	-0.00706177	0.922906	-0.0406772
Amotl1	Q9D4H4	Angiomotin-like protein 1 (junction-enriched and -associated protein) (JEAP)	78.3869	83.2236	73.4688	83.1843	98.5395	69.1252	82.1421	77.0846	73.9916	-0.011031	0.922875	-0.0431846
Prkra	Q9WTX2	Interferon-inducible double-stranded RNA-dependent protein kinase activator A (PKR-associated protein X) (PKR-associating protein X) (RAX) (Protein activator of the interferon-induced protein kinase) (Protein kinase, interferon-inducible double-stranded RNA-dependent activator)	81.2891	63.7702	54.8242	76.6748	71.3707	55.5798	85.6452	47.5057	91.0748	-0.0226841	0.922632	-0.0402449
Tmem132c	Q8CEF9	Transmembrane protein 132C	53.4112	70.4755	60.9938	56.1748	62.3341	54.9284	54.0409	65.8997	62.0036	0.0101492	0.922624	0.0381252
Med4	Q9CQA5	Mediator of RNA polymerase II transcription subunit 4 (Mediator complex subunit 4)	193.126	237.834	187.193	239.662	255.947	271.374	126.389	199.347	235.216	-0.021374	0.922584	-0.0421071
Agl	A0A0G2JGI9	Glycogen debrancher (EC 2.4.1.25) (EC 3.2.1.33) (Glycogen debranching enzyme)	860.165	867.704	754.753	674.624	808.066	681.94	997.249	698.647	721.522	0.0143771	0.92227	0.0398991
Yipf1	Q91VU1	Protein YIPF1 (YIP1 family member 1)	195.724	191.292	181.103	190.053	170.989	173.772	252.122	155.124	185.934	0.0149564	0.922204	0.0500768
Fkbp14	P59024	Peptidyl-prolyl cis-trans isomerase FKBP14 (PPIase FKBP14) (EC 5.2.1.8) (FK506-binding protein 14) (FKBP-14) (Rotamase)	29.4965	32.9546	32.9416	35.0852	42.2922	31.8493	31.5409	24.1585	35.0172	-0.0154905	0.922178	-0.0447499
Baat	Q91X34	Bile acid-CoA:amino acid N-acyltransferase (BACAT) (BAT) (EC 2.3.1.65) (Bile acid-CoA thioesterase) (Choloyl-CoA hydrolase) (EC 3.1.2.27) (Glycine N-choloyltransferase) (Long-chain fatty-acyl-CoA hydrolase) (EC 3.1.2.2)	149.086	142.932	173.395	152.543	163.049	167.921	155.053	146.82	143.566	-0.00738325	0.922175	-0.0382773
Prph2	P15499	Peripherin-2 (Retinal degeneration slow protein)	58.919	50.7639	55.9544	62.3678	62.7986	51.7053	64.2133	55.6959	52.4452	-0.00934449	0.922143	-0.0391486
Msx2	Q03358	Homeobox protein MSX-2 (Homeobox protein Hox-8-1)	169.703	152.179	155.682	133.204	154.892	134.841	141.859	149.704	188.457	-0.0118419	0.922129	-0.0398565
Lrrtm4	Q80XG9	Leucine-rich repeat transmembrane neuronal protein 4	20.1306	23.4155	20.6337	18.3743	19.231	21.6609	17.6277	24.4869	19.3575	0.0116325	0.922023	0.0395284
Gm7020	NaN	NaN	111.027	94.0633	96.742	107.865	92.0994	90.817	83.6997	111.692	139.976	-0.0172573	0.921871	-0.0447042
5031434C07Rik	Q3TNP5	Uncharacterized protein	33.1675	34.9362	33.3584	34.8071	32.9012	32.0926	34.3619	33.9265	37.6404	-0.00495567	0.921869	-0.0432688
Pcbp3	P57722	Poly(rC)-binding protein 3 (Alpha-CP3)	78.5533	89.4959	98.761	83.6654	93.9239	75.8128	92.4486	98.0041	74.4794	0.0113258	0.92185	0.0395763
Paqr9	Q6TCG2	Membrane progesterone receptor epsilon (mPR epsilon) (Membrane progesterone P4 receptor epsilon) (Membrane progestin receptor epsilon) (Progesterone and adipoQ receptor family member 9) (Progestin and adipoQ receptor family member 9) (Progestin and adipoQ receptor family member IX)	34.3836	28.7881	35.6107	33.0221	35.7212	30.7375	35.2089	32.5003	31.4664	-0.00767402	0.921792	-0.0384702
Gp5	O08742	Platelet glycoprotein V (GPV) (Glycoprotein 5) (CD antigen CD42d)	77.5567	68.3173	59.8305	78.598	59.0428	62.3574	78.972	71.4638	80.3775	0.0129046	0.921716	0.0390611
Dbil5	O09035	Diazepam-binding inhibitor-like 5 (Endozepine-like peptide) (ELP)	139.115	134.509	122.36	117.995	145.683	107.885	140.949	102.716	139.915	0.0120066	0.921696	0.039647
Fpr-rs7	Q71MR7	Formyl peptide receptor-related sequence 7	21.8689	22.7813	24.6219	21.2795	22.8082	22.4562	24.3277	20.7402	23.3304	-0.00601907	0.921482	-0.0387326
Ankrd34b	Q3UUF8	Ankyrin repeat domain-containing protein 34B (Dendritic cell progenitor protein of 58 kDa)	159.693	132.643	125.236	133.677	152.026	111.407	124.71	173.066	134.951	-0.0147805	0.921375	-0.0410771
Llgl2	Q3TJ91	LLGL scribble cell polarity complex component 2 (Lethal giant larvae-like protein 2) (Lethal(2) giant larvae protein homolog 2)	491.644	506.03	574.312	515.365	531.008	600.042	431.172	504.433	524.82	0.00982695	0.921332	0.0413751
Fut11	Q8BHC9	Alpha-(1,3)-fucosyltransferase 11 (EC 2.4.1.-) (Fucosyltransferase XI) (Fuc-TXI) (FucT-XI) (Galactoside 3-L-fucosyltransferase 11) (Fucosyltransferase 11)	446.062	388.845	344.789	442.336	379.843	488.807	292.999	426.496	417.76	0.0154772	0.92123	0.0407617
Hs3st6	Q5GFD5	Heparan sulfate glucosamine 3-O-sulfotransferase 6 (EC 2.8.2.23) (Heparan sulfate D-glucosaminyl 3-O-sulfotransferase 6) (3-OST-6) (Heparan sulfate 3-O-sulfotransferase 6)	98.3893	126.897	137.127	101.206	125.503	96.3732	147.153	104.026	99.4025	0.0176992	0.921106	0.0394854
Hunk	O88866	Hormonally up-regulated neu tumor-associated kinase (EC 2.7.11.1) (Serine/threonine-protein kinase MAK-V)	149.626	157.418	145.781	147.233	146.346	115.985	154.764	184.566	154.905	-0.0124344	0.921034	-0.0491625
Gm9871	Q8CEJ5	Uncharacterized protein	21.4018	23.9055	22.8125	22.1291	23.1309	25.0987	24.5411	18.4729	20.8088	0.00973391	0.920859	0.0448059
D030025P21Rik	Q8BQF7	Uncharacterized protein	163.642	161.005	217.4	187.653	208.205	184.842	185.497	173.31	167.469	-0.0113402	0.920849	-0.0392481
Foxf1	Q61080	Forkhead box protein F1 (Forkhead-related protein FKHL5) (Forkhead-related transcription factor 1) (FREAC-1) (Hepatocyte nuclear factor 3 forkhead homolog 8) (HFH-8)	122.386	116.242	144.755	122.881	132.087	118.403	134.778	136.407	114.993	-0.00871799	0.920758	-0.038979
Smarcc1	P97496	SWI/SNF complex subunit SMARCC1 (BRG1-associated factor 155) (SWI/SNF complex 155 kDa subunit) (SWI/SNF-related matrix-associated actin-dependent regulator of chromatin subfamily C member 1) (SWI3-related protein) (BAF155)	45.5428	59.2712	56.4981	56.107	43.9366	49.745	60.622	47.6717	66.9337	0.0152893	0.92072	0.041408
Alox12e	P55249	Polyunsaturated fatty acid (12S)/(13S)-lipoxygenase, epidermal-type (EC 1.13.11.-) (Arachidonate (12S)-lipoxygenase, epidermal-type) (12-LOX-e) (e(12S)-LOX) (EC 1.13.11.31) (Linoleate (13S)-lipoxygenase)	26.4014	25.8197	27.9319	24.3055	26.9268	28.2716	25.4519	24.8679	24.5228	0.00589171	0.920658	0.0394579
Ror2	Q9Z138	Tyrosine-protein kinase transmembrane receptor ROR2 (mROR2) (EC 2.7.10.1) (Neurotrophic tyrosine kinase, receptor-related 2)	102.46	92.6841	104.3	107.871	93.3165	95.8708	102.087	116.804	98.2238	0.00807399	0.92058	0.0408344
Dcun1d2	Q8BZJ7	DCN1-like protein 2 (DCNL2) (DCUN1 domain-containing protein 2) (Defective in cullin neddylation protein 1-like protein 2)	193.164	226.083	160.19	216.102	182.781	164.773	225.507	226.24	185.305	0.0143134	0.920563	0.039263
Smok4a	NaN	NaN	35.7027	27.1635	32.7222	25.8799	30.4131	27.8219	36.8022	32.5641	25.7741	-0.0145582	0.920472	-0.0392703
Serpinb6b	A0A1Y7VLD5	Serine (or cysteine) peptidase inhibitor, clade B, member 6b	35.0913	50.5942	39.0914	34.4607	34.9468	45.0917	41.4966	36.0688	43.5138	-0.014931	0.920451	-0.0394195
Nlgn2	Q69ZK9	Neuroligin-2	105.08	77.2231	98.0109	88.1727	91.4448	93.2538	81.7077	111.14	78.7168	0.0136718	0.920168	0.0397243
Maneal	Q6P1J0	Glycoprotein endo-alpha-1,2-mannosidase-like protein (EC 3.2.1.-)	54.6739	65.7674	60.6519	56.2293	61.3168	55.4348	63.2683	60.1161	57.9092	-0.0067544	0.920039	-0.0396002
Gm7903	A2AWL1	Predicted gene 5128 (Predicted gene 7903)	68.9984	53.5792	59.4173	54.0521	52.096	61.8384	69.7287	59.372	54.4821	-0.0119706	0.919675	-0.0397442
Snrpe	P62305	Small nuclear ribonucleoprotein E (snRNP-E) (Sm protein E) (Sm-E) (SmE)	4159.23	3984.27	3535.26	3864.32	3999.49	4149.72	3410.34	3616.8	4144.84	0.00801605	0.919291	0.0408928
Esp18	A8R0V1	Exocrine gland secreted peptide 18 (Exocrine gland-secreting peptide 18)	24.0386	25.9104	22.3589	28.7406	27.9065	23.193	25.8562	23.1625	25.3675	0.00945281	0.919271	0.0397288
Nr2f1	Q60632	COUP transcription factor 1 (COUP-TF1) (COUP transcription factor I) (COUP-TF I) (Nuclear receptor subfamily 2 group F member 1) (V-erbA-related protein 3) (EAR-3)	211.101	215.797	223.345	197.333	205.449	182.562	258.697	205.481	215.18	-0.0107162	0.918972	-0.0457892
A730020M07Rik	Q8C983	Uncharacterized protein	39.6083	48.9837	45.6803	37.5242	37.0934	51.7828	48.4441	43.4363	36.194	-0.0147381	0.918949	-0.0411476
Klrb1c	P27814	Killer cell lectin-like receptor subfamily B member 1C (CD161 antigen-like family member C) (Lymphocyte antigen 55c) (Ly-55c) (NK1.1) (NKR-P1.9) (NKR-P1C) (Natural killer cell surface protein P1-40) (NKR-P1 40) (CD antigen CD161c)	26.9828	29.1833	20.819	29.6149	23.3079	28.3151	31.1861	24.3829	27.3227	-0.0136293	0.918794	-0.039947
Tmem181c-ps	NaN	NaN	286.84	398.916	282.207	550.111	446.418	439.558	241.973	423.865	307.51	0.0293924	0.918703	0.0400083
Tmem241	Q3UME2	Transmembrane protein 241	228.323	249.547	305.704	287.194	241.627	294.136	223.102	283.711	308.588	-0.013631	0.918681	-0.0404151
Gm4952	Q5FW57	Glycine N-acyltransferase-like protein (EC 2.3.1.13) (Acyl-CoA:glycine N-acyltransferase-like) (AAc-like)	31.7616	28.2326	26.9395	25.3981	32.5788	23.639	28.3845	29.6607	24.9957	0.0119265	0.918486	0.0415246
Chil4	Q91Z98	Chitinase-like protein 4 (Chitinase-3-like protein 4) (Secreted protein Ym2)	2366.44	2161.77	1833.52	2466.24	2342.93	2294.88	1996.7	2363.49	2115.09	-0.0101758	0.918369	-0.0405886
Tctex1d1	Q9D5I4	Dynein light chain Tctex-type 5 (Tctex1 domain-containing protein 1)	56.2921	53.7719	79.2155	50.0487	67.1819	49.0976	56.8832	56.1207	73.9445	-0.0194839	0.9182	-0.0402466
Pspn	O70300	Persephin (PSP)	150	157.941	118.989	127.237	177.82	128.6	103.53	176.73	116.324	-0.0212811	0.918194	-0.0438699
Olah	Q8R197	S-acyl fatty acid synthase thioesterase, medium chain (EC 3.1.2.14) (Oleoyl-ACP hydrolase) (Thioesterase II) (Thioesterase domain-containing protein 1)	41.7074	53.5431	53.6401	57.1107	58.5241	46.1059	64.0644	41.1192	44.591	0.0174571	0.918159	0.0422403
Eva1c	P58659	Protein eva-1 homolog C (Protein FAM176C)	58.553	53.486	79.9874	62.8848	58.1392	53.1184	72.5483	67.1069	64.3367	0.0154282	0.91802	0.0404515
Kera	O35367	Keratocan (KTN) (Keratan sulfate proteoglycan keratocan)	18.4288	18.3639	23.3493	20.1368	19.847	19.0158	20.5469	19.6793	21.8817	-0.00891871	0.917916	-0.0415288
Gip	P48756	Gastric inhibitory polypeptide (GIP) (Glucose-dependent insulinotropic polypeptide)	288.269	292.431	339.649	254.463	286.426	249.008	350.716	289.639	279.732	0.0128206	0.917734	0.0409574
Dusp18	Q8VE01	Dual specificity protein phosphatase 18 (EC 3.1.3.16) (EC 3.1.3.48)	156.165	135.135	142.127	132.642	167.351	191.481	83.6933	134.846	118.535	0.0240139	0.917639	0.0500219
Ppy	P10601	Pancreatic prohormone (Pancreatic polypeptide) (PP) [Cleaved into: Pancreatic hormone (PH); C-terminal peptide]	195.54	185.395	170.059	193.176	198.925	195.818	162.804	201.459	165.348	0.0091157	0.917614	0.0433139
Clrn3	Q8BHH8	Clarin-3 (Transmembrane protein 12)	45.4271	51.6709	53.5413	51.5811	46.6291	36.5716	64.9848	47.57	54.0525	0.0170364	0.917577	0.0477547
Chil5	A0A0G2JDS2	Chitinase-like 5	36.8722	35.5308	41.9271	27.3042	35.7341	32.3425	31.1718	39.5967	40.0039	-0.0146447	0.917436	-0.0407273
Kcng4	Q80XM3	Potassium voltage-gated channel subfamily G member 4 (Voltage-gated potassium channel subunit Kv6.4)	96.4353	71.1425	75.8785	68.1868	85.8032	69.8976	79.9413	75.1109	75.3774	0.012735	0.917351	0.0417998
St13	Q99L47	Hsc70-interacting protein (Hip) (Protein FAM10A1) (Protein ST13 homolog)	1167.17	1221.64	1032.84	1055.42	1159.99	1069.41	1108.66	1187.49	1043.92	0.00694014	0.917333	0.0407778
Emp1	P47801	Epithelial membrane protein 1 (EMP-1) (Tumor-associated membrane protein)	858.896	827.744	872.245	972.564	818.955	1052.35	686.34	957.381	858.563	0.0133705	0.917284	0.0456159
Vmn1r3	A2AMT7	Vomeronasal type-1 receptor	19.4573	18.8824	20.8076	20.5679	19.5213	19.1196	16.4301	21.3029	22.5948	0.00980905	0.917271	0.0467866
Nudt16	Q6P3D0	U8 snoRNA-decapping enzyme (EC 3.6.1.62) (IDP phosphatase) (IDPase) (EC 3.6.1.64) (Inosine diphosphate phosphatase) (Nucleoside diphosphate-linked moiety X motif 16) (Nudix motif 16) (m7GpppN-mRNA hydrolase)	292.382	250.895	307.834	322.895	317.885	302.19	268	333.55	257.399	-0.011277	0.9171	-0.0412406
Gm21943	Q5FWD5	Predicted gene, 21943 (Similar to spermiogenesis specific transcript on the Y 2)	16.0611	16.5303	17.1281	15.5135	17.1113	14.2215	16.5438	16.1664	17.132	0.00649242	0.916969	0.0439844
Slc35f3	Q1LZI2	Putative thiamine transporter SLC35F3 (Solute carrier family 35 member F3)	76.6923	66.558	82.0835	54.1136	83.3823	59.0744	72.9573	68.5369	69.1449	-0.0155547	0.916932	-0.0409015
Arpc1a	Q9R0Q6	Actin-related protein 2/3 complex subunit 1A (SOP2-like protein) (Sid 329)	192.702	204.165	232.799	197.922	195.375	206.44	228.996	223.754	172.35	0.0105955	0.916907	0.042138
Spatc1	A0A0R4J0X4	Speriolin	94.2225	78.5424	91.4842	87.2867	82.2515	89.948	94.4252	85.6665	89.19	-0.00675258	0.916768	-0.0410494
Pde12	Q3TIU4	2',5'-phosphodiesterase 12 (2'-PDE) (2-PDE) (EC 3.1.4.-) (Mitochondrial deadenylase) (EC 3.1.13.4)	437.682	403.465	416.592	435.443	385.781	382.44	436.994	480.306	442.99	-0.00817985	0.916706	-0.0470509
Uts2r	Q8VIH9	Urotensin-2 receptor (UR-2-R) (G-protein coupled receptor 14) (Urotensin II receptor) (UR-II-R)	47.8547	46.9658	37.0433	41.3759	45.2558	39.9682	41.2274	43.7472	44.8271	0.0101896	0.916661	0.0472341
Actbl2	Q8BFZ3	Beta-actin-like protein 2 (Kappa-actin)	23.0958	23.3477	34.3743	25.4538	26.6936	27.8518	30.9868	25.903	22.9067	-0.0162242	0.916609	-0.0415628
1700001C19Rik	E9Q6U5	RIKEN cDNA 1700001C19 gene	110.097	102.895	99.6805	85.679	114.059	85.72	104.084	106.14	91.9151	-0.0114828	0.916574	-0.0417184
Ifna12	Q80SS5	Interferon alpha-12 (IFN-alpha-12)	30.2917	30.7099	33.6163	31.5192	34.8296	27.7628	27.5475	33.9778	32.6138	0.0086263	0.91654	0.042951
Npc1l1	Q6T3U4	NPC1-like intracellular cholesterol transporter 1 (Niemann-Pick C1-like protein 1)	38.4404	35.941	36.863	32.0175	36.6965	33.168	31.4551	41.5072	35.0033	0.0100836	0.916514	0.0428711
Runx3	Q64131	Runt-related transcription factor 3 (Acute myeloid leukemia 2 protein) (Core-binding factor subunit alpha-3) (CBF-alpha-3) (Oncogene AML-2) (Polyomavirus enhancer-binding protein 2 alpha C subunit) (PEA2-alpha C) (PEBP2-alpha C) (SL3-3 enhancer factor 1 alpha C subunit) (SL3/AKV core-binding factor alpha C subunit)	554.66	520.131	579.619	492.336	489	533.961	568.967	573.858	503.71	0.00751218	0.916217	0.0415292
Slc35a3	Q8R1T4	UDP-N-acetylglucosamine transporter (Golgi UDP-GlcNAc transporter) (Solute carrier family 35 member A3)	157.948	128.722	139.056	169.072	117.301	144.386	171.283	151.147	152.441	0.0135277	0.916193	0.04178
Vmn2r16	A0A3B2WCY4	Vomeronasal 2, receptor 16	23.6286	23.1114	23.2283	21.1934	21.6875	25.8539	21.6736	24.9734	20.4153	-0.00822859	0.91607	-0.0427758
Pcsk6	E9Q4D0	Proprotein convertase subtilisin/kexin type 6	146.309	138.546	139.984	122.968	116.935	129.004	155.764	139.185	148.774	-0.0102945	0.916037	-0.0437332
Mas1	P30554	Proto-oncogene Mas	30.6609	25.5838	26.6193	24.2023	26.0409	28.8738	27.9857	24.0223	27.7662	-0.0091994	0.91584	-0.0414685
Gpr119	Q7TQP3	Glucose-dependent insulinotropic receptor (G-protein coupled receptor 119)	39.9685	42.2146	43.7797	42.4279	51.271	36.1171	38.1719	38.2024	45.0923	0.0112404	0.915829	0.0466342
Gm5409	Q7M754	Try10-like trypsinogen	78.0545	62.6707	81.8046	64.476	79.2627	67.7003	64.2779	73.1244	77.2932	-0.0116196	0.915784	-0.041566
Gm156	Q3UU75	Killer cell lectin-like receptor subfamily H, member 1	20.7004	17.5149	20.7381	21.5417	22.0638	20.7527	21.6742	19.2033	17.5953	-0.00958195	0.915717	-0.0419145
Olfr998	Q8VF76	Olfactory receptor 998 (Olfactory receptor 175-5)	33.5446	29.9886	35.6774	32.9268	35.6418	31.2848	33.3765	34.6843	30.9883	-0.00700468	0.91557	-0.0416121
Trav3-3	A0A075B6D8	T cell receptor alpha variable 3-3	111.313	108.345	115.287	102.882	110.624	89.648	114.152	123.89	105.223	0.00990985	0.915461	0.0473264
A830010M20Rik	NaN	NaN	122.605	90.6176	104.318	83.8815	111.906	97.2327	102.455	104.298	90.5787	-0.0134302	0.91545	-0.0427826
Med26	Q7TN02	Mediator of RNA polymerase II transcription subunit 26 (Cofactor required for Sp1 transcriptional activation subunit 7) (CRSP complex subunit 7) (Mediator complex subunit 26)	226.672	242.658	281.699	286.768	251.492	249.724	267.761	254.089	265.502	0.00968289	0.915409	0.0527018
Gm5709	NaN	NaN	22.9436	19.7627	23.4792	21.4114	20.8637	21.2702	24.114	24.0841	19.8434	-0.00892151	0.915403	-0.0424981
Cpn2	Q9DBB9	Carboxypeptidase N subunit 2 (Carboxypeptidase N 83 kDa chain) (Carboxypeptidase N large subunit) (Carboxypeptidase N polypeptide 2) (Carboxypeptidase N regulatory subunit)	30.8265	24.0336	28.8542	26.1198	28.7452	29.9076	29.466	24.0021	24.0739	0.0115814	0.915288	0.041986
Olfr963	Q7TRA9	Olfactory receptor 963 (Olfactory receptor Olfr963)	42.7716	43.6642	53.8017	49.5228	46.2339	36.777	55.23	53.1995	48.1392	-0.0143986	0.915227	-0.0434494
Armc4	B2RY50	Outer dynein arm-docking complex subunit 2 (Armadillo repeat-containing protein 4)	51.5582	48.6207	52.817	48.8525	50.6517	45.6129	64.2957	49.3207	39.8454	0.0148523	0.915118	0.0523201
Prl3d1	P18121	Prolactin-3D1 (Chorionic somatomammotropin hormone 1) (Placental lactogen I) (PL-I)	29.8544	34.1679	31.1345	28.8944	26.824	32.0975	33.9752	27.0484	36.4357	-0.0121993	0.914979	-0.045489
Ttc39d	Q0VF76	Tetratricopeptide repeat domain 39D (Ttc39d protein)	38.7136	43.0154	49.4552	43.9734	43.4607	42.1529	40.8088	39.2625	55.3615	-0.0137675	0.914943	-0.0438649
Tpbpa	P13438	Trophoblast-specific protein alpha	126.03	106.123	97.0267	78.2853	111.531	81.7349	119.905	105.745	96.7581	-0.0178559	0.914873	-0.0418965
Frmpd3	A0A140LIW3	FERM and PDZ domain-containing 3	45.317	42.8297	41.7528	43.8295	39.1888	37.4525	48.4062	50.8787	39.6415	0.0106251	0.914845	0.0472139
Cacng1	O70578	Voltage-dependent calcium channel gamma-1 subunit (Dihydropyridine-sensitive L-type, skeletal muscle calcium channel subunit gamma)	123.774	113.413	128.382	118.065	123.359	108.932	161.866	103.902	113.227	-0.0160061	0.914681	-0.0509438
Oxct2b	Q9ESL0	Succinyl-CoA:3-ketoacid coenzyme A transferase 2B, mitochondrial (EC 2.8.3.5) (3-oxoacid CoA-transferase 2B) (Testis-specific succinyl-CoA:3-oxoacid CoA-transferase 2) (SCOT-t2)	149.591	158.213	185.924	142.389	186.799	164.345	134.435	171.046	145.97	-0.0134532	0.914665	-0.0425798
Ces2h	F6Z9B9	Carboxylic ester hydrolase (EC 3.1.1.-)	96.3866	83.5901	73.9783	81.8381	76.829	89.9774	94.97	91.3112	70.4052	-0.0128373	0.914205	-0.0429778
Nat8	Q9JIY7	N-acetyltransferase 8 (EC 2.3.1.-) (Acetyltransferase 2) (ATase2) (Camello-like protein 4) (Cysteinyl-conjugate N-acetyltransferase) (CCNAT) (EC 2.3.1.80)	119.552	122.594	116.81	117.996	133.029	101.829	111.842	124.401	121.933	0.00765494	0.914119	0.0487731
Anxa10	Q9QZ10	Annexin A10 (Annexin-10)	35.4553	45.7044	34.8655	32.6771	40.4753	31.7704	40.7619	37.4229	33.6196	0.0142572	0.914108	0.0423246
Spaca4	Q80ZQ0	Sperm acrosome membrane-associated protein 4	364.312	383.321	410.017	344.517	405.99	344.863	393.669	367.502	375.295	-0.00736548	0.913958	-0.0423801
Qdpr	Q8BVI4	Dihydropteridine reductase (EC 1.5.1.34) (HDHPR) (Quinoid dihydropteridine reductase)	953.996	1213.7	1100.85	1363.22	1180.43	1272.72	968.823	1004.82	1302.08	0.0152388	0.913842	0.0424794
Zfp202	E9Q2D3	Zinc finger protein 202	172.562	197.414	182.653	149.403	178.156	174.054	192.403	160.979	177.857	-0.00968209	0.9138	-0.0429538
Map1b	P14873	Microtubule-associated protein 1B (MAP-1B) (MAP1(X)) (MAP1.2) [Cleaved into: MAP1B heavy chain; MAP1 light chain LC1]	74.8266	78.9666	76.1209	67.5316	64.9492	96.7299	91.3543	57.2201	66.2469	-0.018097	0.913763	-0.0471183
Sept1	NaN	NaN	112.124	169.351	154.859	131.84	140.257	110.903	158.407	157.39	134.921	0.0170394	0.91363	0.0424989
Cwf19l1	Q8CI33	CWF19-like protein 1	409.412	366.251	460.077	389.508	336.152	441.558	480.066	388.33	403.851	-0.0130062	0.913618	-0.0441663
Vmn1r24	Q8R2D6	Vomeronasal type-1 receptor	19.5561	21.0467	22.8257	21.8371	22.9425	21.6639	22.3965	19.2733	19.7286	0.0078357	0.913309	0.0435843
Glp1r	O35659	Glucagon-like peptide 1 receptor (GLP-1 receptor) (GLP-1-R) (GLP-1R)	139.054	125.56	157.31	130.945	124.899	130.873	154.179	168.013	105.242	0.0165459	0.913215	0.0461463
Vmn2r58	A0A3B2W3G0	Vomeronasal 2, receptor 58	26.1448	27.9406	22.281	24.847	25.777	26.8381	26.6765	25.7255	22.2938	-0.00902914	0.912974	-0.0428231
Gtf2h1	Q9DBA9	General transcription factor IIH subunit 1 (Basic transcription factor 2 62 kDa subunit) (BTF2 p62) (General transcription factor IIH polypeptide 1) (TFIIH basal transcription factor complex p62 subunit)	550.172	601.687	459.487	562.204	540.991	540.56	554.779	597.655	462.433	0.0109378	0.912943	0.0428514
Olfr648	Q8VG19	Olfactory receptor	25.122	22.0339	22.6226	26.7284	22.0707	22.7236	23.4493	25.9908	27.2435	-0.010063	0.912397	-0.0434965
Nr5a2	P45448	Nuclear receptor subfamily 5 group A member 2 (Liver receptor homolog 1) (LRH-1)	78.5958	90.7257	87.4823	67.5142	97.6698	57.5347	102.338	77.5928	76.1161	-0.020683	0.912307	-0.0464612
4933417A18Rik	NaN	NaN	26.7608	31.0728	28.6398	28.0121	30.435	30.0487	27.8595	24.8179	30.8007	-0.0085928	0.912223	-0.0449514
Pias1	O88907	E3 SUMO-protein ligase PIAS1 (EC 2.3.2.27) (DEAD/H box-binding protein 1) (Protein inhibitor of activated STAT protein 1) (RING-type E3 ubiquitin transferase PIAS1)	543.513	469.038	466.227	579.482	502.859	551.264	379.191	538.033	574.981	0.0149353	0.912069	0.0450139
Olfr267	A2AM35	Olfactory receptor	41.7328	43.0344	41.345	37.8127	53.0518	45.1812	40.0944	34.9539	28.8664	0.0195538	0.911997	0.0538323
Lhpp	Q9D7I5	Phospholysine phosphohistidine inorganic pyrophosphate phosphatase (EC 3.1.3.-) (EC 3.6.1.1)	120.078	129.101	127.918	119.441	107.929	103.987	114.114	131.474	157.263	0.0137935	0.911953	0.0492931
Timm9	Q9WV98	Mitochondrial import inner membrane translocase subunit Tim9	327.765	388.831	350.269	356.748	397.855	328.013	400.009	342.555	323.74	-0.0102237	0.91189	-0.0456052
Gm8994	A0A0N4SVM5	RNA helicase (EC 3.6.4.13) (Fragment)	206.424	223.244	179.61	163.102	207.043	178.604	219.281	179.357	172.134	0.013595	0.911812	0.0433981
Tll1	Q62381	Tolloid-like protein 1 (mTll) (EC 3.4.24.-)	48.0062	50.6956	59.5987	45.5807	57.3158	53.9915	52.604	45.7345	42.8749	0.0132567	0.911782	0.0437137
Fat4	Q2PZL6	Protocadherin Fat 4 (FAT tumor suppressor homolog 4) (Fat-like cadherin protein FAT-J)	53.6948	50.3423	39.2851	42.1138	39.735	34.5835	35.1977	58.1828	68.5118	-0.0272255	0.911753	-0.0452115
Olfr1104	A2AVB5	Olfactory receptor	15.7801	22.1257	15.5806	17.4732	18.0552	18.1635	16.2279	17.8554	17.5953	0.0131063	0.911685	0.0480372
LOC100502805	NaN	NaN	69.0472	80.9848	63.8733	74.0229	70.5337	63.5742	86.9666	65.3375	70.2273	0.0131711	0.911556	0.0448317
Olfr1347	A0A140LHY9	Olfactory receptor 1347 (Fragment)	49.6671	46.1494	50.6152	47.5021	50.4527	47.2791	44.5329	45.797	53.2006	0.00689103	0.911473	0.0469171
Ly6k	Q9CWP4	Lymphocyte antigen 6K (Ly-6K)	111.375	92.8403	113.595	98.8247	94.0327	79.1298	114.451	99.7545	127.413	0.0167532	0.911274	0.0475553
Obscn	A2AAJ9	Obscurin (EC 2.7.11.1) (Obscurin-RhoGEF) (Obscurin-myosin light chain kinase) (Obscurin-MLCK)	102.07	115.26	126.926	107.215	112.483	104.04	113.138	111.573	126.762	-0.00931765	0.911184	-0.043711
Laptm4a	Q60961	Lysosomal-associated transmembrane protein 4A (Golgi 4-transmembrane-spanning transporter) (Mouse transporter protein) (MTP)	3574.68	3828.33	3766.22	4034.29	3783.48	3937.6	3719.52	3624.08	4006.43	-0.00505487	0.910929	-0.0438585
Rtkn	Q8C6B2	Rhotekin	189.526	188.774	197.532	210.622	194.482	188.273	196.122	212.101	195.756	-0.00537105	0.910863	-0.0439426
Gpr150	Q8BL07	Probable G-protein coupled receptor 150 (G-protein coupled receptor PGR11)	49.713	52.2873	48.845	53.0628	48.0275	44.9429	55.4905	53.7108	54.0368	-0.00747069	0.910825	-0.0456615
Cml3	Q9JIY8	N-acetyltransferase family 8 member 3 (EC 2.3.1.48) (Camello-like protein 3) (N-acetyltransferase CML3)	114.904	124.839	146.836	109.914	126.209	122.797	111.418	122.838	132.599	0.0110982	0.910649	0.04519
Xkr5	Q5GH66	XK-related protein 5	101.041	82.5851	90.0741	68.5517	77.5223	87.2274	94.3271	83.2703	81.5018	0.0134343	0.910537	0.0452675
1700020N01Rik	Q8CF20	RIKEN cDNA 1700020N01 gene	191.435	192.321	214.064	186.254	186.624	192.519	216.047	190.714	198.833	-0.00682039	0.910535	-0.044229
Ift74	Q8BKE9	Intraflagellar transport protein 74 homolog (Capillary morphogenesis gene 1 protein) (CMG-1) (Coiled-coil domain-containing protein 2)	167.093	117.291	126.971	177.953	147.559	168.974	152.703	156.083	120.569	-0.0180108	0.910441	-0.0444127
Gm16381	A0A1Y7VKT9	Ubiquitin-like protein 5	72.2617	68.2199	57.6832	76.7923	71.7268	76.0681	63.6068	69.1957	65.6485	-0.0106622	0.910411	-0.0444105
Gm16381	A0A1Y7VKT9	Ubiquitin-like protein 5	72.2617	68.2199	57.6832	76.7923	71.7268	76.0681	63.6068	69.1957	65.6485	-0.0106622	0.910411	-0.0444105
Taf4b	G5E8Z2	Transcription initiation factor TFIID subunit 4B (Transcription initiation factor TFIID 105 kDa subunit) (TAF(II)105) (TAFII-105) (TAFII105)	223.328	239.491	222.694	293.761	255.807	244.06	219.288	260.697	254.128	-0.0116037	0.910405	-0.0451081
4930519F16Rik	Q1LZM0	Peptidase S1 domain-containing protein	18.9313	18.7346	19.0852	17.9005	17.7117	21.8585	17.2002	16.5088	19.4421	0.00920156	0.910176	0.0499089
Tbc1d14	Q8CGA2	TBC1 domain family member 14	333.576	363.608	308.11	490.98	366.457	464.325	371.524	290.983	405.11	-0.0214809	0.91003	-0.0442792
Gm6902	NaN	NaN	30.9629	28.9992	27.991	28.7919	36.0451	26.267	26.8481	27.7834	30.2206	-0.0121382	0.909782	-0.052874
Qrich1	Q3UA37	Transcriptional regulator QRICH1 (Glutamine-rich protein 1)	1774.63	1642.07	1664.76	1523.32	1689.17	1716.44	1640.93	1629.48	1609.62	-0.0051754	0.909776	-0.0460682
Mup1	P11588	Major urinary protein 1 (MUP 1)	62.1292	63.8932	66.9392	58.7978	69.3368	55.9424	61.1279	68.612	61.5723	-0.00864882	0.90972	-0.0474493
Klf16	P58334	Krueppel-like factor 16 (Basic transcription element-binding protein 4) (BTE-binding protein 4) (Dopamine receptor-regulating factor) (Transcription factor BTEB4)	361.417	379.475	384.428	362.219	416.315	338.899	297.503	413.757	407.823	-0.0114933	0.909696	-0.0509516
Pcdhb3	Q91XZ7	Protocadherin beta 3	70.3403	82.8018	83.3766	65.3833	74.1688	67.3493	75.4642	69.8825	87.2347	0.0125865	0.909316	0.0446801
Lingo2	Q3URE9	Leucine-rich repeat and immunoglobulin-like domain-containing nogo receptor-interacting protein 2 (Leucine-rich repeat neuronal protein 6C)	26.6614	33.9279	33.4991	28.3642	29.6551	30.7953	35.719	27.0547	31.1785	-0.012547	0.909243	-0.0447326
Pnma5	Q5DTT8	Paraneoplastic antigen-like protein 5	73.9009	56.7343	71.5912	56.5208	65.8636	59.6996	71.9085	58.045	64.7353	0.0142638	0.909164	0.0489162
Kcnh4	A2A5F7	potassium Voltage-gated channel, subfamily H (Eag-related), member 4	336.199	299.136	380.36	606.721	336.632	432.606	427.684	402.401	467.447	-0.0273063	0.909142	-0.0474795
Gorasp1	Q91X51	Golgi reassembly-stacking protein 1 (Golgi peripheral membrane protein p65) (Golgi reassembly-stacking protein of 65 kDa) (GRASP65)	155.056	182.928	179.881	173.253	194.53	143.311	152.008	165.741	200.055	0.013849	0.909034	0.0494069
Igfbp1	P47876	Insulin-like growth factor-binding protein 1 (IBP-1) (IGF-binding protein 1) (IGFBP-1)	57.1654	56.2734	58.1179	57.8682	56.0662	51.3214	56.9285	66.9884	57.2094	-0.00869162	0.908812	-0.0595078
Klk5	A0A0B6VJJ8	Kallikrein related-peptidase 5	67.8803	76.5081	70.8139	61.7386	72.6369	60.2567	75.8728	67.3166	67.69	0.0100498	0.908769	0.0451777
Gm13084	Q3ULQ4	Uncharacterized protein	27.2635	27.403	28.3538	27.563	31.0455	30.424	28.417	28.7847	20.8055	-0.012962	0.908603	-0.0608474
Olfr1331	A0A2I3BRQ0	Olfactory receptor 1331	123.956	85.2537	110.952	115.291	108.815	78.3847	125.193	114.639	124.517	-0.0190436	0.908538	-0.0458903
BC053393	A0A0B4J1F6	cDNA sequence BC053393	36.3539	30.3133	32.9528	34.8081	25.5533	34.5811	38.1349	35.392	32.7906	0.0136585	0.908525	0.0488271
Slc6a3	Q61327	Sodium-dependent dopamine transporter (DA transporter) (DAT) (Solute carrier family 6 member 3)	134.309	159.089	152.087	134.625	159.544	126.166	123.883	170.863	151.75	-0.0139965	0.908434	-0.0481319
Olfr653	E9PVA0	Olfactory receptor	93.3482	98.1611	103.711	94.7865	102.862	86.1883	109.064	94.456	97.8141	-0.00848723	0.908393	-0.0491291
Spaca7	Q9D2S4	Sperm acrosome-associated protein 7	26.0348	25.2437	23.8543	22.4187	24.3063	22.5748	29.5186	20.1874	24.2342	0.013291	0.908369	0.0503007
Cfap157	Q0VFX2	Cilia- and flagella-associated protein 157	274.477	265.605	232.592	280.827	240.91	248.414	298.395	247.954	291.158	-0.0108639	0.908322	-0.0464641
Trpc7	Q9WVC5	Short transient receptor potential channel 7 (TrpC7) (Transient receptor protein 7) (TRP-7) (mTRP7)	27.3097	31.4937	28.9199	26.9042	34.0063	24.3019	31.4579	28.0677	26.7367	-0.0128933	0.908265	-0.0490761
Kif21a	Q9QXL2	Kinesin-like protein KIF21A	52.3098	50.8244	58.1997	50.6258	52.4852	58.6074	52.3251	45.7262	54.1215	0.00920035	0.908239	0.0466673
Apobec1	P51908	C->U-editing enzyme APOBEC-1 (EC 3.5.4.36) (Apolipoprotein B mRNA-editing enzyme 1) (mRNA(cytosine(6666)) deaminase 1)	1435.16	1465.83	1477.66	1505.16	1462.78	1525.75	1339.61	1488.87	1513.84	0.00469814	0.908189	0.0519869
Emx2	Q04744	Homeobox protein EMX2 (Empty spiracles homolog 2) (Empty spiracles-like protein 2)	73.9865	74.5652	62.0182	70.4355	85.5336	62.4708	76.1341	71.008	59.6326	-0.0143955	0.908176	-0.0489728
Olfr1314	Q8VF86	Olfactory receptor	37.2927	26.2121	24.3601	31.4256	29.8769	24.0733	36.7731	31.0353	25.1841	0.0211533	0.908104	0.0453165
Ppp1r3g	Q9CW07	Protein phosphatase 1 regulatory subunit 3G	41.7369	39.1093	36.5006	31.6232	37.545	35.0721	40.8318	42.0901	32.3398	-0.0128526	0.908044	-0.0454562
B4galnt3	Q6L8S8	Beta-1,4-N-acetylgalactosaminyltransferase 3 (Beta4GalNAc-T3) (Beta4GalNAcT3) (EC 2.4.1.244) (Beta-1,4-N-acetylgalactosaminyltransferase III) (N-acetyl-beta-glucosaminyl-glycoprotein 4-beta-N-acetylgalactosaminyltransferase 2) (NGalNAc-T2)	265.473	190.095	269.713	235.514	256.167	215.395	253.192	241.574	245.517	-0.0129764	0.907855	-0.0469232
Slc28a2	O88627	Sodium/nucleoside cotransporter 2 (Concentrative nucleoside transporter 2) (CNT 2) (Na(+)/nucleoside cotransporter 2) (Sodium-coupled nucleoside transporter 2) (Sodium/purine nucleoside cotransporter) (SPNT) (Solute carrier family 28 member 2)	106.942	92.178	109.733	93.6586	100.605	98.7234	97.3993	112.132	90.9253	0.00964683	0.907399	0.0456405
Sfswap	Q3USH5	Splicing factor, suppressor of white-apricot homolog (Splicing factor, arginine/serine-rich 8) (Suppressor of white apricot protein homolog)	352.231	388.163	417.748	395.68	338.882	454.794	409.069	391.462	330.785	0.0128973	0.907388	0.0497261
Vmn2r79	A0A3B2W3L2	Vomeronasal 2, receptor 79	21.0172	21.2113	19.5628	21.9382	20.992	20.4976	20.7374	19.5343	23.4153	-0.00707852	0.907121	-0.0478818
LOC100861707	NaN	NaN	26.3003	26.4521	26.3482	26.7491	29.7977	25.9133	26.8867	24.816	25.4997	-0.00654139	0.906872	-0.0627559
Hspb7	P35385	Heat shock protein beta-7 (HspB7) (Cardiovascular heat shock protein) (cvHsp) (Heat shock protein 25 kDa 2) (Protein p19/6.8)	68.535	70.9716	67.1269	69.7195	67.2159	63.01	91.8317	55.8467	63.2604	0.0179726	0.906742	0.0620758
Hecw2	Q6I6G8	E3 ubiquitin-protein ligase HECW2 (EC 2.3.2.26) (HECT, C2 and WW domain-containing protein 2) (HECT-type E3 ubiquitin transferase HECW2) (NEDD4-like E3 ubiquitin-protein ligase 2)	89.9954	82.7341	86.8847	97.195	81.6013	94.0581	91.8591	91.3568	84.834	0.00746656	0.906579	0.0460549
Gm5861	F6VCN9	Predicted gene 5861 (Fragment)	23.0562	25.7284	23.8504	22.0861	20.9974	22.3988	28.6611	24.114	23.2194	-0.0120051	0.906426	-0.050229
Scyl3	Q9DBQ7	Protein-associating with the carboxyl-terminal domain of ezrin (Ezrin-binding protein PACE-1) (SCY1-like protein 3)	344.768	394.084	365.402	450.302	379.333	391.066	374.352	363.752	451.005	-0.0120606	0.90601	-0.0462739
Tspan12	Q8BKT6	Tetraspanin-12 (Tspan-12) (Transmembrane 4 superfamily member 12)	36.953	41.7649	37.0921	35.3476	34.4552	38.6774	39.1362	32.1412	46.3858	-0.0140468	0.905973	-0.0508531
Olfr1337	A1L1B1	Olfr1337 protein	64.5654	59.6789	69.3729	62.7268	74.3072	57.7669	59.8007	68.5317	62.3985	-0.0106533	0.905913	-0.0495468
Cln6	A0PJN2	Cln6 protein (Fragment)	245.948	200.845	213.906	121.669	237.399	168.56	171.053	186.408	197.887	0.0247785	0.90586	0.0471194
Gm17332	F7BTU1	Predicted gene, 17332	14.8794	13.7427	15.4365	15.9561	14.8763	14.1108	14.882	16.1173	15.3755	-0.00659362	0.905817	-0.0463644
Slc26a10	Q5EBI0	Solute carrier family 26 member 10	126.749	106.3	94.6637	110.509	117.012	119.692	105.539	96.4989	113.682	-0.0121845	0.905502	-0.0465606
1700022I11Rik	A0A087WQV9	RIKEN cDNA 1700022I11 gene (Fragment)	126.43	130.751	108.003	139.283	139.867	99.0126	126.076	114.41	159.29	-0.0183484	0.905425	-0.0501891
Gdap1	O88741	Ganglioside-induced differentiation-associated protein 1 (GDAP1)	34.438	37.856	31.7193	28.0463	30.3219	29.8014	31.9433	34.3929	37.1412	0.0129381	0.905414	0.0465805
Csprs	Q99388	Component of Sp100-rs	64.351	64.8781	79.7559	67.324	69.3445	66.2877	70.4184	74.483	67.059	-0.00918681	0.905291	-0.0481535
Gm4301	K9J7E2	Predicted gene 4301 (Predicted gene 4312)	34.9071	44.3902	37.6793	45.068	42.8051	38.791	41.7288	39.641	41.2557	-0.0118153	0.905284	-0.0576034
Plekhd1	B2RPU2	Pleckstrin homology domain-containing family D member 1 (PH domain-containing family D member 1)	111.086	122.752	121.952	108.052	124.49	105.754	135.439	100.111	109.006	0.0124966	0.905142	0.0512026
Chil6	Q80W26	Chitinase-like 6 (cDNA sequence BC051070)	34.9371	43.165	36.326	42.3911	40.2016	36.6754	46.7599	36.2706	37.8788	-0.0129119	0.905131	-0.0471829
Olfr821	Q8VG45	Olfactory receptor	24.2725	25.2824	29.9543	25.0134	27.9991	25.0403	33.9342	22.2547	23.0649	-0.0179982	0.905077	-0.0507145
Slc22a7	Q91WU2	Solute carrier family 22 member 7 (Organic anion transporter 2) (mOAT2)	54.3618	49.4891	44.7157	49.0462	48.4035	55.9905	44.5304	58.5879	41.9992	-0.0145018	0.904942	-0.0507398
9230113P08Rik	A0A1L1SRX8	Prostate and testis-expressed protein 13	22.4324	19.3433	17.633	20.1064	20.1105	19.8686	18.7351	21.0811	20.2021	-0.00873486	0.904794	-0.0487064
Steap1	Q9CWR7	Metalloreductase STEAP1 (EC 1.16.1.-) (Six-transmembrane epithelial antigen of prostate 1)	39.5921	35.0041	36.0888	36.5363	33.0938	37.4585	42.7745	33.7522	38.2872	-0.010464	0.90478	-0.0515703
Gm3264	A6NAU0	Alpha23-takusan	95.6604	113.134	109.265	99.8721	115.601	107.448	99.0641	97.1889	106.308	-0.00879885	0.904772	-0.0470292
Cryga	P04345	Gamma-crystallin A (Gamma-A-crystallin) (Gamma-crystallin 4)	143.533	139.899	176.578	164.813	163.052	143.85	125.618	172.094	185.214	-0.0161622	0.904744	-0.0486523
Gm6904	NaN	NaN	65.0276	68.762	67.8478	63.2262	69.4735	62.4124	76.8924	51.5904	73.9747	-0.0141529	0.90474	-0.0578978
Eif2ak2	Q03963	Interferon-induced, double-stranded RNA-activated protein kinase (EC 2.7.11.1) (Eukaryotic translation initiation factor 2-alpha kinase 2) (eIF-2A protein kinase 2) (Interferon-inducible RNA-dependent protein kinase) (P1/eIF-2A protein kinase) (Protein kinase RNA-activated) (PKR) (Protein kinase R) (Serine/threonine-protein kinase TIK) (Tyrosine-protein kinase EIF2AK2) (EC 2.7.10.2) (p68 kinase)	421.211	505.862	489.743	478.167	430.721	531.336	476.278	451.405	494.823	-0.00961261	0.904738	-0.0474679
Prr5	Q812A5	Proline-rich protein 5 (Protein observed with Rictor-1) (Protor-1)	64.9996	62.9463	88.3372	75.5097	71.178	55.4902	77.7958	81.5233	83.5241	-0.0187456	0.9047	-0.0472202
Abcc8	A0A1B0GR95	ATP-binding cassette, sub-family C (CFTR/MRP), member 8 (Fragment)	80.6437	93.6638	101.362	71.3653	94.7951	74.9772	93.8295	92.0669	73.1502	0.0166392	0.904599	0.0469756
Arc	Q9D1X0	Nucleolar protein 3 (Apoptosis repressor with CARD)	119.835	131.999	153.266	129.977	133.148	128.712	159.048	120.995	132.878	-0.0127486	0.904386	-0.0475213
Chd8	Q09XV5	Chromodomain-helicase-DNA-binding protein 8 (CHD-8) (EC 3.6.4.12) (ATP-dependent helicase CHD8) (Axis duplication inhibitor) (Duplin)	218.733	195.636	154.204	211.602	174.699	219.869	175.54	184.94	209.9	0.0152761	0.9042	0.0472007
Tmem54	Q9D7S1	Transmembrane protein 54	277.201	321.945	311.93	275.153	285.463	260.04	351.302	316.974	282.019	-0.0126048	0.904174	-0.0495953
Lingo3	Q6GQU6	Leucine-rich repeat and immunoglobulin-like domain-containing nogo receptor-interacting protein 3 (Leucine-rich repeat neuronal protein 6B)	116.003	113.034	95.1439	108.22	124.276	80.6879	120.582	116.139	92.7085	0.0163952	0.904052	0.0486967
Ccdc27	Q3V036	Coiled-coil domain-containing protein 27	124.775	137.772	143.504	173.597	134.274	128.585	148.022	152.449	154.481	0.0134998	0.903945	0.0478937
Cacna1c	Q01815	Voltage-dependent L-type calcium channel subunit alpha-1C (Calcium channel, L type, alpha-1 polypeptide, isoform 1, cardiac muscle) (MELC-CC) (Mouse brain class C) (MBC) (Voltage-gated calcium channel subunit alpha Cav1.2)	140.903	131.154	135.131	112.302	132.024	151.102	108.453	128.311	135.412	-0.0131346	0.903878	-0.0486144
Cwh43	Q91YL7	PGAP2-interacting protein (Cell wall biogenesis protein 43 C-terminal homolog)	33.2836	30.2818	30.8907	25.6126	35.1711	34.1329	25.7503	25.103	31.6605	-0.0165534	0.903798	-0.0496718
Dydc1	Q9D9T0	DPY30 domain-containing protein 1	33.2829	29.8107	39.9095	32.3537	37.4356	26.9078	38.7733	30.9393	37.1472	-0.0170128	0.903754	-0.0484447
Pgr15l	Q80T54	G protein-coupled receptor 15-like (G protein-coupled receptor PGR15L) (Fragment)	91.7496	99.3274	94.1984	100.676	98.1605	89.432	90.3041	95.6027	106.458	0.0074421	0.903589	0.0506009
LOC100862025	NaN	NaN	86.6778	87.9517	84.1062	80.4366	88.0121	87.5897	78.4825	83.6985	84.656	0.00520368	0.903493	0.0484632
Olfr1333	A0A2I3BRV8	Olfactory receptor 1333	94.7622	90.5028	114.221	88.1916	93.6982	95.2304	111.645	83.4361	95.9925	0.0137473	0.903395	0.0476185
Exo5	Q9CXP9	Exonuclease V (Exo V) (mExo5) (EC 3.1.-.-) (Defects in morphology protein 1 homolog)	532.187	605.742	558.774	632.171	584.938	640.751	560.679	462.956	635.567	0.0130441	0.903317	0.0505828
Slc35d3	Q8BGF8	Solute carrier family 35 member D3 (Fringe connection-like protein 1)	93.7314	98.933	114.515	98.2748	102.738	91.047	93.4731	106.882	116.855	-0.0118442	0.903279	-0.048561
Lin7a	Q8JZS0	Protein lin-7 homolog A (Lin-7A) (mLin-7) (Mammalian lin-seven protein 1) (MALS-1) (Vertebrate lin-7 homolog 1) (Veli-1)	32.2244	28.261	31.8039	28.2391	28.9847	29.2264	31.2016	28.1839	34.0263	-0.00918889	0.903265	-0.0482751
Mgam	A0A0J9YVE6	Maltase-glucoamylase	70.655	53.3527	38.7883	47.4307	51.4664	43.8058	56.8209	60.2738	54.6458	-0.0230346	0.903224	-0.0490273
Atp6v0e2	Q91XE7	V-type proton ATPase subunit e 2 (V-ATPase subunit e 2) (Vacuolar proton pump subunit e 2)	104.204	113.187	110.927	87.9328	110.087	118.451	93.0852	103.282	99.841	-0.0122395	0.903194	-0.0477178
Tmem135	Q9CYV5	Transmembrane protein 135 (Peroxisomal membrane protein 52) (PMP52)	112.413	143.128	99.8562	144.388	117.121	106.66	99.0606	149.503	163.248	-0.0248658	0.903108	-0.0490538
Nos2	P29477	Nitric oxide synthase, inducible (EC 1.14.13.39) (Inducible NO synthase) (Inducible NOS) (iNOS) (Macrophage NOS) (MAC-NOS) (NOS type II) (Peptidyl-cysteine S-nitrosylase NOS2)	36.5082	35.5656	28.6581	38.9494	41.3501	29.6757	34.2789	34.7355	32.7232	0.0152693	0.903056	0.0480377
Cr2	P19070	Complement receptor type 2 (Cr2) (Complement C3d receptor) (CD antigen CD21)	32.012	30.38	31.1532	25.5989	30.5214	28.5542	34.0563	29.0362	27.8851	-0.0108377	0.902785	-0.0479277
Fbxo4	Q8CHQ0	F-box only protein 4	79.0328	61.0356	73.2796	70.2492	65.3489	63.6104	82.5096	68.208	78.2159	-0.0137556	0.902705	-0.0486691
Rmnd5a	Q80YQ8	E3 ubiquitin-protein ligase RMND5A (EC 2.3.2.27) (Protein RMD5 homolog A)	402.54	447.607	329.113	475.678	440.745	409.041	379.104	415.427	444.097	-0.0137012	0.902628	-0.0499483
Vmn1r14	A0A2I3BPI9	Vomeronasal type-1 receptor	23.1991	21.1373	20.6854	21.4359	22.4198	19.567	25.3686	20.4834	21.023	-0.010501	0.902565	-0.0530762
Lhfpl1	Q80SV1	LHFPL tetraspan subfamily member 1 protein (Lipoma HMGIC fusion partner-like 1 protein)	134.915	148.632	163.048	145.661	153.797	145.445	134.496	160.278	141.709	0.00898255	0.902397	0.0481424
Olfr541	A0A1B0GRT9	Olfactory receptor 541 (Fragment)	60.1945	52.502	61.4189	56.9171	61.5791	71.2407	61.6641	43.3656	47.4005	0.0177961	0.90228	0.0517417
Slc16a3	P57787	Monocarboxylate transporter 4 (MCT 4) (Solute carrier family 16 member 3)	456.145	413.814	510.798	455.58	496.383	447.846	446.811	502.869	417.676	-0.010123	0.902096	-0.0483652
Edc3	Q8K2D3	Enhancer of mRNA-decapping protein 3 (YjeF domain-containing protein 1)	397.183	454.347	414.472	458.736	410.014	526.829	452.872	408.281	378.416	-0.0136472	0.901983	-0.0527515
Mterf4	Q8BVN4	Transcription termination factor 4, mitochondrial (Mitochondrial transcription termination factor 4) (mTERF domain-containing protein 2)	380.982	447.803	421.319	379.17	420.255	381.04	395.176	438.131	389.886	0.00860003	0.901627	0.0484851
Itga3	Q62470	Integrin alpha-3 (CD49 antigen-like family member C) (Galactoprotein B3) (GAPB3) (VLA-3 subunit alpha) (CD antigen CD49c) [Cleaved into: Integrin alpha-3 heavy chain; Integrin alpha-3 light chain]	167.41	131.831	121.268	117.75	151.224	131.194	121.491	131.032	130.569	0.0157675	0.901558	0.0496982
Arhgap24	Q8C4V1	Rho GTPase-activating protein 24 (Rho-type GTPase-activating protein 24)	529.927	508.294	505.827	513.998	570.092	531.535	471.352	546.24	436.734	0.00934343	0.901472	0.0564259
F5	O88783	Coagulation factor V (Activated protein C cofactor) [Cleaved into: Coagulation factor V heavy chain; Coagulation factor V light chain]	40.9602	41.7343	56.9277	44.9251	45.1859	44.9123	41.1169	43.9911	52.9434	0.0159379	0.901225	0.0490423
Vpreb2	P13373	Immunoglobulin omega chain (Protein VPreB2)	288.181	258.846	289.968	238.807	280.067	246.621	257.586	279.311	290.292	-0.00975674	0.901085	-0.0487286
Cbx2	P30658	Chromobox protein homolog 2 (M33) (Modifier 3 protein)	166.478	156.366	174.919	140.975	181.234	158.919	174.486	133.11	158.02	-0.0132135	0.901075	-0.0501984
Gm10319	NaN	NaN	35.4543	33.5791	36.9674	45.0536	46.8878	35.2065	36.8111	34.2291	37.8694	-0.0166061	0.901041	-0.0491292
Cdkl4	Q3TZA2	Cyclin-dependent kinase-like 4 (EC 2.7.11.22)	31.07	37.5045	31.5133	36.7128	34.4361	37.2426	39.4535	32.7461	28.7757	-0.013881	0.900964	-0.0500127
Gm884	A2A9H6	Predicted gene 884	27.335	28.8942	26.8299	31.0313	28.3006	30.9117	25.7307	30.1219	28.3933	-0.00852431	0.900955	-0.0493658
Gpr20	Q8BYC4	G-protein coupled receptor 20	186.355	202.538	224.987	160.703	193.81	198.616	198.319	189.464	197.236	-0.0136682	0.900874	-0.0684899
Parp9	Q8CAS9	Protein mono-ADP-ribosyltransferase PARP9 (EC 2.4.2.-) (ADP-ribosyltransferase diphtheria toxin-like 9) (ARTD9) (B aggressive lymphoma protein homolog) (Poly [ADP-ribose] polymerase 9) (PARP-9)	105.591	81.6516	88.9918	79.4315	76.0987	94.8989	104.367	87.3963	76.6147	0.0169955	0.900702	0.0493711
Cds1	P98191	Phosphatidate cytidylyltransferase 1 (EC 2.7.7.41) (CDP-DAG synthase 1) (CDP-DG synthase 1) (CDP-diacylglycerol synthase 1) (CDS 1) (CDP-diglyceride pyrophosphorylase 1) (CDP-diglyceride synthase 1) (CTP:phosphatidate cytidylyltransferase 1)	62.9585	63.3587	59.1867	55.7956	53.6706	74.5378	49.621	57.7725	62.7059	0.0159511	0.900687	0.0567303
Triml1	Q8BVP1	Probable E3 ubiquitin-protein ligase TRIML1 (EC 2.3.2.27) (RING-type E3 ubiquitin transferase TRIML1) (Tripartite motif family-like protein 1)	91.8616	77.0109	92.9485	77.2284	80.9714	74.2851	101.866	77.8362	84.5188	0.0148301	0.900478	0.0502392
Olfr905	L7N1X5	Olfactory receptor	21.286	19.8737	21.6223	18.5086	18.6146	22.0543	19.9042	21.0203	19.4159	0.00859952	0.900261	0.0493687
Prss2	P07146	Anionic trypsin-2 (EC 3.4.21.4) (Anionic trypsin II) (Pretrypsinogen II) (Serine protease 2)	244.62	245.434	252.299	241.064	268.409	222.511	243.295	263.017	237.832	-0.00678204	0.899973	-0.0554962
Tspan8	Q8R3G9	Tetraspanin-8 (Tspan-8)	47.4044	44.1343	53.8136	48.1459	48.5935	47.8319	50.164	54.6084	38.4009	0.0136294	0.899954	0.0517373
Gabre	A2AMW3	Gamma-aminobutyric acid (GABA) A receptor, subunit epsilon	76.3169	88.9782	92.4294	86.8997	106.207	64.5377	83.5466	90.1115	80.9961	0.018137	0.899803	0.055127
Rhod	P97348	Rho-related GTP-binding protein RhoD	47.2925	48.0335	45.0573	51.9726	51.0617	53.7514	40.8074	45.9321	47.0502	0.0110958	0.8998	0.0530528
Obp1b	A2AEP0	Odorant-binding protein 1b (Odorant-binding protein IB)	29.4121	28.1254	27.8443	25.7846	27.2807	29.0636	26.8373	30.1591	26.3062	-0.00713392	0.899664	-0.0500905
4933411K16Rik	NaN	NaN	243.242	231.439	252.47	205.283	226.43	230.145	244.388	246.004	225.332	-0.00833842	0.899398	-0.0507305
Acaa2	Q8BWT1	3-ketoacyl-CoA thiolase, mitochondrial (EC 2.3.1.16) (Acetyl-CoA acetyltransferase) (EC 2.3.1.9) (Acetyl-CoA acyltransferase) (Acyl-CoA hydrolase, mitochondrial) (EC 3.1.2.-) (EC 3.1.2.1) (EC 3.1.2.2) (Beta-ketothiolase) (Mitochondrial 3-oxoacyl-CoA thiolase)	1299.64	1214.29	1335.9	1254.33	1312.86	1415.11	1115.6	1204.15	1376.42	-0.00989863	0.899289	-0.0560949
Ankrd42	Q3V096	Ankyrin repeat domain-containing protein 42	67.3936	71.177	85.9783	75.9733	81.6194	68.0409	81.4024	77.9156	69.8293	-0.0120655	0.899263	-0.0496181
Olfr136	NaN	NaN	45.3946	47.2663	45.7497	47.6162	46.5391	60.6796	48.8731	39.2772	40.058	-0.0178415	0.899245	-0.0666752
Vmn1r6	A0A2I3BQJ7	Vomeronasal type-1 receptor	20.3786	24.561	23.5613	23.2094	25.0982	21.6718	23.8529	23.1612	21.5728	-0.00901875	0.899032	-0.0497589
H2-M1	F7CXU4	Histocompatibility 2, M region locus 1	22.6188	18.5439	19.4873	22.1237	26.4242	20.2058	19.6002	17.1334	18.7851	0.0184977	0.898717	0.0539171
Gm13283	A0A087WPG5	Interferon 1ha2 (Predicted gene 13283)	54.407	41.0622	39.2209	32.2141	43.0607	32.1224	38.4254	46.1795	45.5137	0.0232019	0.898603	0.0501904
Rgs6	Q9Z2H2	Regulator of G-protein signaling 6 (RGS6)	71.2086	67.5976	58.3285	62.7829	68.6406	65.971	65.6594	58.9598	63.6342	0.00905175	0.898467	0.0502173
Defa-rs10	Q64263	Alpha-defensin-related sequence 10 (CRS4C-4) (Cryptdin-related protein 4C-4) (Defensin-related cryptdin-related sequence 10)	191.981	201.959	224.187	218.064	215.707	159.998	259.845	191.823	204.869	0.0180517	0.898115	0.0573078
Muc16	A0A140LI05	Mucin 16 (Fragment)	37.9069	39.5855	36.6091	39.3388	39.0248	38.4651	45.6474	37.4629	29.1835	0.0152494	0.898089	0.0625716
Krt12	Q64291	Keratin, type I cytoskeletal 12 (Cytokeratin-12) (CK-12) (Keratin-12) (K12)	252.684	259.063	293.497	218.104	230.078	237.732	306.559	227.765	262.716	0.0162586	0.897883	0.0509466
Gm11110	Q3U4K9	Uncharacterized protein	25.9665	26.696	25.7079	24.6858	26.6355	22.8212	25.2397	29.9217	25.1156	-0.010193	0.897876	-0.0598114
Vmn2r37	F8VQD3	Vomeronasal 2, receptor 37	51.0274	48.9019	54.1756	42.1377	51.0129	46.9398	49.8672	48.5194	47.3667	0.00942464	0.897853	0.0537858
Gm9507	D3Z5T3	Predicted gene 9507	508.164	469.854	539.328	465.501	545.925	469.705	516.803	472.726	488.397	-0.00870251	0.89734	-0.0507716
Gkap1	Q9JMB0	G kinase-anchoring protein 1 (cGMP-dependent protein kinase-anchoring protein of 42 kDa)	620.308	506.174	516.91	479.116	534.002	477.504	560.64	643.372	467.814	-0.0163274	0.897324	-0.0515515
Gm15299	NaN	NaN	98.6447	107.591	104.658	95.608	114.225	96.3491	90.0167	98.3784	113.143	-0.0112713	0.897253	-0.0555604
Wbp4	Q61048	WW domain-binding protein 4 (WBP-4) (Formin-binding protein 21) (WW domain-containing-binding protein 4)	1393.31	1360.01	1228.69	1433.87	1298.92	1368.14	1388.78	1381.48	1361.33	-0.00612584	0.897168	-0.0529459
2310022B05Rik	NaN	NaN	209.112	183.317	241.532	169.583	222.329	202.875	216.107	168.736	206.087	-0.0167121	0.897077	-0.0508624
Ermp1	Q3UVK0	Endoplasmic reticulum metallopeptidase 1 (EC 3.4.-.-) (Felix-ina)	141.856	209.9	183.474	351.931	161.244	250.825	186.004	237.133	243.656	0.0396862	0.896984	0.0525521
Ccdc79	Q8C0V1	Telomere repeats-binding bouquet formation protein 1 (Coiled-coil domain-containing protein 79)	25.5654	26.7612	34.1544	27.5111	26.7191	30.0335	27.1348	31.6126	28.3249	-0.0134524	0.896837	-0.0516466
Oas3	Q8VI93	2'-5'-oligoadenylate synthase 3 ((2-5')oligo(A) synthase 3) (2-5A synthase 3) (EC 2.7.7.84) (2',5'-oligoadenylate synthetase-like 10)	54.4651	54.4602	53.7413	54.7399	52.8694	39.3789	60.268	62.7899	53.3409	0.0166113	0.896686	0.073076
Galntl6	A0A087WP88	UDP-N-acetyl-alpha-D-galactosamine:polypeptide N-acetylgalactosaminyltransferase-like 6	21.5107	27.4572	28.1365	25.328	25.3269	25.1535	22.7003	27.9951	28.0335	-0.0131119	0.89649	-0.0509924
Gm2381	G3UY53	Predicted gene 2381	31.125	29.4781	35.0502	38.262	31.9444	35.6023	32.1316	30.4749	35.8122	0.0123651	0.89638	0.0514197
Chst3	O88199	Carbohydrate sulfotransferase 3 (EC 2.8.2.17) (EC 2.8.2.21) (Chondroitin 6-O-sulfotransferase 1) (C6ST-1) (Chondroitin 6-sulfotransferase) (C6ST) (Galactose/N-acetylglucosamine/N-acetylglucosamine 6-O-sulfotransferase 0) (GST-0)	77.8033	55.1772	81.9147	61.4265	82.2441	60.6922	73.6927	64.5144	69.0251	-0.0197726	0.896296	-0.0512577
Ttc22	Q8C159	Tetratricopeptide repeat protein 22 (TPR repeat protein 22)	474.124	433.158	498.846	434.301	449.7	479.986	527.037	440.04	420.87	-0.0106826	0.896286	-0.0527301
Zfp462	B1AWL2	Zinc finger protein 462 (Zinc finger PBX1-interacting protein) (ZFPIP)	47.71	56.6542	43.3867	48.1335	51.0815	47.6641	59.8463	43.2525	45.7681	-0.0161534	0.896188	-0.0521721
Ptger3	P30557	Prostaglandin E2 receptor EP3 subtype (PGE receptor EP3 subtype) (PGE2 receptor EP3 subtype) (Prostanoid EP3 receptor)	72.2893	89.1851	74.6314	77.6993	74.9777	70.8173	76.3724	89.6455	77.1519	0.0121565	0.896131	0.0514117
Rps27a	P62983	Ubiquitin-40S ribosomal protein S27a (Ubiquitin carboxyl extension protein 80) [Cleaved into: Ubiquitin; 40S ribosomal protein S27a]	4944.47	4610.8	4459.91	4577.68	4497.79	4566.27	4646.41	4562.79	4886.89	0.00503252	0.896015	0.0512432
Bicc1	Q99MQ1	Protein bicaudal C homolog 1 (Bic-C)	69.1525	68.5688	75.8375	67.7209	78.755	75.286	86.1859	50.365	65.8782	-0.0198475	0.89593	-0.0625997
Olfr119	Q6UAE2	Olfactory receptor	44.9697	40.2599	42.7778	45.4091	50.6697	40.5728	41.3997	41.2871	44.4432	-0.0106224	0.895905	-0.0553558
Rps25	P62852	40S ribosomal protein S25	7124.63	6464.4	6272.39	6568.28	6563.73	6539.66	6554.64	6658.12	6589.71	0.00574359	0.895463	0.0731908
Atp7b	Q64446	Copper-transporting ATPase 2 (EC 7.2.2.8) (Copper pump 2) (Wilson disease-associated protein homolog)	109.46	121.46	97.0657	121.02	90.7993	105.069	141.633	109.44	106.981	0.0189814	0.89535	0.0548816
Gm20654	H3BJG9	Lymphocyte antigen 6L (Lymphocyte antigen 6 complex locus protein L)	137.622	167.05	158.35	143.15	187.727	114.811	149.776	154.459	160.861	-0.0187625	0.895316	-0.05646
Prss47	A0A0N4SVQ0	Protease, serine 47	91.6371	78.1845	84.2725	79.3633	90.6007	71.5163	93.3029	82.7599	74.8655	0.0131303	0.894952	0.0547539
Col4a1	P02463	Collagen alpha-1(IV) chain [Cleaved into: Arresten]	390.471	392.958	376.316	336.8	380.89	341.057	393.83	386.946	378.532	-0.0081325	0.894906	-0.0517754
Gdf3	Q07104	Growth/differentiation factor 3 (GDF-3) (VG-1-related protein 2)	21.3467	21.7087	26.2723	20.623	22.9407	20.2695	25.9081	22.3114	22.0583	-0.0134073	0.89488	-0.0517918
Esyt3	Q5DTI8	Extended synaptotagmin-3 (E-Syt3)	95.0411	100.096	99.3226	81.8829	97.0348	73.9183	113.263	88.3189	92.3244	0.0171809	0.894813	0.0555304
Gnat1	P20612	Guanine nucleotide-binding protein G(t) subunit alpha-1 (Transducin alpha-1 chain)	120.389	135.722	144.121	116.169	162.777	125.277	108.022	134.129	123.363	-0.0179178	0.894729	-0.0548376
Serpina16	D3Z660	Serine (or cysteine) peptidase inhibitor, clade A (alpha-1 antiproteinase, antitrypsin), member 16	106.609	94.2532	78.4782	85.6018	108.11	81.041	101.545	88.02	82.9845	-0.0173593	0.894696	-0.0522461
Calml4	Q91WQ9	Calmodulin-like protein 4 (Calmodulin-related) (CALM-Rel)	70.9047	77.8238	56.234	54.4813	58.2106	59.2244	53.7514	74.1611	74.1744	0.0214357	0.89464	0.0519528
D330020A13Rik	Q8C799	Uncharacterized protein (Fragment)	32.4546	30.7173	38.2077	31.601	35.7929	35.4381	31.7933	34.5521	29.9967	-0.0116459	0.894431	-0.0520185
Adamtsl2	Q7TSK7	ADAMTS-like protein 2 (ADAMTSL-2) (TSP1-repeat-containing protein 1) (TCP-1)	260.271	244.117	236.396	244.458	288.273	193.949	272.545	218.788	244.239	0.016208	0.894392	0.0638815
Ubqlnl	Q14DL0	Ubiquilin-like protein	29.3012	36.7084	35.804	35.3557	34.8407	46.2102	30.5108	33.8225	28.6756	-0.0216959	0.89429	-0.0574846
Zcchc14	Q8VIG0	Zinc finger CCHC domain-containing protein 14 (BDG-29)	217.087	212.947	182.951	207.839	223.049	169.184	205.095	225.271	194.107	0.013167	0.893916	0.0550392
Atpaf2	Q91YY4	ATP synthase mitochondrial F1 complex assembly factor 2	194.451	222.881	166.347	209.482	203.153	223.776	233.669	192.757	151.545	-0.0194382	0.893769	-0.054166
Vmn2r45	L7N2B5	Vomeronasal 2, receptor 45	39.7202	37.7797	45.604	42.631	40.2914	40.3599	43.949	38.6469	45.3578	-0.00996844	0.893527	-0.0524784
Gm11569	B1AQB1	Predicted gene 11569	148.244	137.314	161.618	138.644	144.497	126.542	153.465	147.947	154.571	0.0103811	0.893488	0.052933
Adcy1	O88444	Adenylate cyclase type 1 (EC 4.6.1.1) (ATP pyrophosphate-lyase 1) (Adenylate cyclase type I) (Adenylyl cyclase 1) (Ca(2+)/calmodulin-activated adenylyl cyclase)	133.207	104.258	118.53	102.46	130.339	109.99	118.229	107.213	112.728	-0.0136071	0.893391	-0.0527615
4932416K20Rik	Q8CDH3	Uncharacterized protein	58.3856	65.3973	60.2425	55.5029	58.3872	56.8587	64.2756	64.0444	57.6445	-0.00864748	0.893354	-0.0526294
Ctxn3	Q8BXZ0	Cortexin-3	46.1181	48.4277	52.1328	49.2714	50.1171	59.8276	37.7878	48.1032	52.0029	-0.0169871	0.893343	-0.0626797
Gm10985	F6T1P1	Predicted gene 10985	454.407	370.284	424.491	370.636	412.743	378.33	465.707	428.422	359.085	-0.0138378	0.893288	-0.0530277
Gas2l2	Q5SSG4	GAS2-like protein 2 (Growth arrest-specific protein 2-like 2)	163.554	150.752	144.166	136.44	172.94	131.906	143.759	126.677	160.655	0.0150195	0.893253	0.0563661
1700092M07Rik	NaN	NaN	297.303	301.823	303.443	274.852	307.284	248.512	348.75	298.439	282.334	-0.0132148	0.89312	-0.0612807
Gykl1	Q0VDQ2	Glycerol kinase (EC 2.7.1.30)	103.372	69.0204	80.8385	83.0564	70.6937	94.3094	94.3748	85.0494	69.8201	0.0211288	0.89311	0.0527185
6820408C15Rik	B0R090	RIKEN cDNA 6820408C15 gene (Fragment)	35.7772	30.6482	45.9028	39.6673	39.0817	37.3242	38.6622	40.688	36.2958	-0.0155379	0.89308	-0.0581194
Dcaf10	A2AKB9	DDB1- and CUL4-associated factor 10 (WD repeat-containing protein 32)	106.268	79.6631	81.9243	115.156	68.6934	93.3307	95.5723	99.7338	130.977	-0.0284731	0.89302	-0.0542377
Cyp2c44	E9Q5K4	Cytochrome P450 2C44 (EC 1.14.14.-) (Arachidonic acid epoxygenase)	44.5224	45.7893	59.1834	40.1743	47.7232	47.3676	44.5409	43.8581	50.8939	0.0165426	0.89298	0.0561862
Reln	Q60841	Reelin (EC 3.4.21.-) (Reeler protein)	284.525	330.176	321.7	300.229	353.636	282.215	339.948	295.219	287.947	-0.012247	0.892933	-0.055931
Gprc6a	Q8K4Z6	G-protein coupled receptor family C group 6 member A	28.2023	21.9031	23.1982	20.0275	24.3892	24.0401	23.1298	23.2708	22.929	-0.013479	0.892901	-0.0609746
Olfr1026	Q7TR90	Olfactory receptor	51.2067	43.9022	59.0371	49.1715	52.7797	50.3971	57.7989	45.593	44.8812	0.015391	0.892893	0.0528279
Zfp551	B2RUI1	Zinc finger protein 551	39.5419	35.852	33.9608	37.183	29.1525	35.8328	34.8337	35.8455	50.3863	-0.0224974	0.892879	-0.0634523
Lgals7	O54974	Galectin-7 (Gal-7)	499.143	577.974	572.583	468.644	603.023	407.919	593.675	561.799	514.305	-0.0177565	0.892687	-0.0554836
Olfr1406	E9Q8X1	Olfactory receptor	25.4011	26.152	26.8504	31.9187	25.4501	23.9898	30.3966	23.1628	33.1181	0.0187981	0.892538	0.0555523
Elp3	Q9CZX0	Elongator complex protein 3 (EC 2.3.1.-) (tRNA uridine(34) acetyltransferase)	272.847	286.476	285.247	326.129	347.84	267.067	251.05	286.412	296.098	0.0147721	0.89252	0.0562376
Cfap20	Q8BTU1	Cilia- and flagella-associated protein 20 (Gene trap locus 3 protein)	466.531	564.152	506.346	640.64	499.479	646.367	541.148	411.657	584.229	0.0209302	0.892266	0.0542047
Vmn1r30	Q8R2D2	Vomeronasal type-1 receptor	24.8411	25.5682	27.3864	21.4089	20.1429	25.1991	27.4435	23.4319	26.5038	0.0150248	0.892261	0.0541299
Olfr770	Q8VGC2	Olfactory receptor	70.5092	66.4566	61.3189	65.3697	69.2211	65.653	61.65	65.9399	65.5944	0.00662316	0.892095	0.0532154
Hirip3	Q8BLH7	HIRA-interacting protein 3	86.1925	74.2362	99.1857	100.994	96.6019	96.3111	111.974	60.0836	93.6216	-0.0248529	0.892058	-0.0561381
Brms1l	Q3U1T3	Breast cancer metastasis-suppressor 1-like protein	180.702	96.3311	171.195	148.794	106.135	175.025	188.037	150.218	143.122	-0.0310935	0.891915	-0.0532994
Gpd2	Q64521	Glycerol-3-phosphate dehydrogenase, mitochondrial (GPD-M) (GPDH-M) (EC 1.1.5.3) (Protein TISP38)	2218.55	1645.83	1867.9	1501.82	1505.58	1500.26	2339.53	1811.29	1729.93	0.0251126	0.891856	0.0540974
Tln2	Q71LX4	Talin-2	185.488	174.852	196.204	199.039	170.648	179.102	188.911	191.696	208.03	0.00933409	0.891817	0.054954
Col14a1	Q80X19	Collagen alpha-1(XIV) chain	78.8867	95.4452	92.4704	94.077	90.7025	74.7966	89.2525	107.123	93.991	-0.0151627	0.891781	-0.0561838
Aadac	Q99PG0	Arylacetamide deacetylase (EC 3.1.1.3)	21.2923	19.683	24.6983	25.0905	22.6775	19.6521	21.3102	22.1705	26.4314	0.0155144	0.891619	0.0536867
U90926	O08546	Putative TNF-resistance related protein	36.0513	36.8888	45.718	38.9556	35.8649	46.128	36.0748	43.8748	37.2694	-0.0159824	0.891587	-0.0542254
Cacna2d2	Q6PHS9	Voltage-dependent calcium channel subunit alpha-2/delta-2 (Protein ducky) (Voltage-gated calcium channel subunit alpha-2/delta-2) [Cleaved into: Voltage-dependent calcium channel subunit alpha-2-2; Voltage-dependent calcium channel subunit delta-2]	92.1109	78.55	91.1481	85.4489	102.686	66.2404	103.696	81.7247	85.6624	-0.0195986	0.891558	-0.0611717
9130221H12Rik	Q8K1D3	Uncharacterized protein	94.3617	75.2135	68.8374	75.4935	70.9047	82.2224	71.892	74.1415	98.6064	-0.0196631	0.891264	-0.0541873
Zfp488	Q5HZG9	Zinc finger protein 488	113.559	123.336	140.127	119.747	141.198	106.375	132.462	121.644	113.094	0.0144469	0.89123	0.0550751
Klhl11	Q8CE33	Kelch-like protein 11	238.507	276.244	226.496	195.829	229.723	264.49	234.327	206.193	223.737	0.0159459	0.891106	0.0539007
Scap	Q6GQT6	Sterol regulatory element-binding protein cleavage-activating protein (SCAP) (SREBP cleavage-activating protein)	386.175	372.72	414.891	488.373	436.51	397.555	492.125	399.333	324.841	0.0191073	0.890869	0.0549812
Actrt1	Q9D9J3	Actin-related protein T1	28.3226	23.6843	21.5604	26.5198	25.5172	24.3588	29.3761	23.2807	23.8595	-0.0147238	0.89085	-0.053801
Lypd4	Q8BVP6	Ly6/PLAUR domain-containing protein 4	55.1542	44.3321	45.5036	46.2077	49.0581	48.0788	54.5316	48.9582	40.7303	-0.0141762	0.89084	-0.0542057
Nxt1	Q9QZV9	NTF2-related export protein 1	425.72	414.208	372.63	441.65	366.475	394.245	444.503	455.87	390.068	0.0116272	0.890734	0.0555894
Surf6	P70279	Surfeit locus protein 6	178.585	154.878	196.492	177.212	186.981	193.559	160.817	204.678	148.001	-0.0163527	0.89047	-0.0561931
B2m	P01887	Beta-2-microglobulin	11318.5	10669.5	10940.6	10204.4	10794.4	10841.7	11563.6	10368.4	10569.4	-0.00590739	0.88998	-0.0545488
Rsph6a	Q8CDR2	Radial spoke head protein 6 homolog A (Radial spoke head-like protein 1)	151.949	162.333	180.218	149.281	173.648	155.132	175.975	154.418	138.377	0.0129223	0.889838	0.0551469
Calb2	Q08331	Calretinin (CR)	44.9195	52.4521	52.9578	49.8994	55.5298	53.6107	40.0306	49.6066	49.0323	0.0143433	0.889483	0.058019
Sharpin	Q91WA6	Sharpin (Shank-associated RH domain-interacting protein) (Shank-interacting protein-like 1) (mSIPL1)	1473.16	1363.88	1304.61	1431.49	1431.49	1338.31	1312.13	1336.46	1509.65	0.00796886	0.889465	0.0553819
Hbb-bh2	B2RVB7	Globin b2 (Hemoglobin beta, bh2) (Predicted gene, EG436003)	66.859	57.957	61.898	52.6288	60.83	62.4028	56.4922	58.3512	63.2735	-0.0104328	0.889331	-0.0560727
Syt13	Q9EQT6	Synaptotagmin-13 (Synaptotagmin XIII) (SytXIII)	175.631	142.289	140.217	159.827	171.2	141.708	163.274	156.941	146.213	-0.0127956	0.88924	-0.0546111
Gpat2	Q14DK4	Glycerol-3-phosphate acyltransferase 2, mitochondrial (GPAT-2) (EC 2.3.1.15) (1-acylglycerol-3-phosphate O-acyltransferase GPAT2) (EC 2.3.1.51) (xGPAT1)	67.8497	70.2283	63.9907	61.2968	53.6676	56.3749	80.2044	63.4505	71.3178	0.0184869	0.889189	0.0635042
Olfr448	Q3B7Z1	Olfactory receptor (Fragment)	51.1723	45.6774	55.9975	40.2964	46.2564	49.5245	41.4586	52.522	49.0268	0.0158698	0.889156	0.0549819
Ascl4	M0QW46	Achaete-scute family bHLH transcription factor 4	131.966	120.618	123.975	118.279	151.899	118.037	110.06	109.151	122.729	0.015644	0.889106	0.064203
Shc1	P98083	SHC-transforming protein 1 (SHC-transforming protein A) (Src homology 2 domain-containing-transforming protein C1) (SH2 domain protein C1)	1603.49	1711.33	1638.77	1713.46	1700.33	1747.65	1505.26	1685.31	1735.22	-0.00690012	0.888999	-0.0591835
Trpm3	A0A494BA79	Transient receptor potential cation channel, subfamily M, member 3	53.542	51.117	62.8513	53.4727	53.0408	42.7517	65.4858	58.5428	52.9196	0.0183332	0.888883	0.0582442
Serpinb9d	O08801	Serine proteinase inhibitor AT2 (Fragment)	24.4396	24.5493	26.6932	26.4912	26.5482	26.1578	26.0314	23.9973	24.4105	0.00646974	0.888775	0.0550777
Prss44	Q402U7	Serine protease 44 (EC 3.4.21.-) (Testis serine protease 4) (TESSP-4) (Testis-specific serine protease 4)	108.175	129.762	112.017	101.446	116.886	108.077	122.024	105.527	107.067	0.0119857	0.888763	0.055281
Gm10518	Q3V0X8	Uncharacterized protein (Fragment)	42.5289	47.4051	53.6739	40.5728	43.1106	44.3893	43.1976	47.6396	49.7329	0.0135725	0.888597	0.0560514
Olfr955	Q9EQ97	Olfactory receptor	21.4914	19.066	17.7888	21.6102	17.7994	18.7248	22.3213	20.7863	19.4259	0.0128726	0.888511	0.0552225
Mypop	Q8R4U1	Myb-related transcription factor, partner of profilin (Myb-related protein p42POP) (Partner of profilin)	146.391	160.913	170.053	151.097	162.314	147.142	164.887	153.085	162.513	-0.00800931	0.888353	-0.0550654
F13b	Q07968	Coagulation factor XIII B chain (Protein-glutamine gamma-glutamyltransferase B chain) (Transglutaminase B chain)	42.8152	47.0137	57.0755	45.462	43.3984	34.6343	49.8679	59.2334	49.4264	0.0235761	0.888331	0.0576841
Prss1	Q9Z1R9	Protease, serine 1 (trypsin 1) (Protease, serine, 1 (Trypsin 1)) (Trypsinogen 16)	49.0724	44.1726	53.0198	42.9367	40.8086	49.8603	48.8701	58.1763	35.1806	0.0221666	0.887867	0.0603901
Slc25a48	Q8BW66	Solute carrier family 25 member 48	30.1039	31.4738	35.338	30.5782	32.9663	34.7758	36.0056	29.7327	27.413	-0.0137486	0.887793	-0.058196
Plxna4	Q80UG2	Plexin-A4	47.1939	33.8715	46.9851	40.4086	39.9175	41.3212	47.5888	40.05	44.0634	-0.0161269	0.887761	-0.0563811
Nfatc2ip	O09130	NFATC2-interacting protein (45 kDa NF-AT-interacting protein) (45 kDa NFAT-interacting protein) (Nuclear factor of activated T-cells, cytoplasmic 2-interacting protein)	336.371	320.755	290.394	401.983	360.289	341.242	370.837	285.754	308.659	0.0172933	0.887725	0.0553421
Wdr27	Q8C5V5	WD repeat-containing protein 27	163.518	160.88	171.217	169.027	180.154	164.578	162.26	172.906	154.857	-0.00684608	0.887606	-0.0612551
Gm21776	J3QPJ5	Predicted gene, 21776	19.038	18.4576	21.5837	20.591	18.5527	21.297	21.5611	18.2291	20.6904	-0.0107176	0.887492	-0.0562823
Gm21913	J3KML9	Predicted gene, 21913	19.038	18.4576	21.5837	20.591	18.5527	21.297	21.5611	18.2291	20.6904	-0.0107176	0.887492	-0.0562823
Duox2	A0A494BAW1	NAD(P)H oxidase (H(2)O(2)-forming) (EC 1.6.3.1)	163.532	162.046	155.096	127.491	169.915	130.188	143.257	169.274	155.928	-0.015771	0.887444	-0.056005
Gan	Q8CA72	Gigaxonin	77.4375	89.4767	96.3238	92.5756	72.782	107.509	96.3198	91.0748	82.6682	-0.0180107	0.887232	-0.0591529
5530401A14Rik	Q9D3H9	RIKEN cDNA 5530401A14 gene	23.1908	23.0979	23.877	23.3285	23.2858	21.518	20.5883	20.7807	29.3295	0.016956	0.886969	0.0767403
Gm13298	NaN	NaN	57.0494	61.0242	74.7909	72.7497	69.793	66.9058	60.7347	75.8622	62.3393	-0.0156331	0.886907	-0.0558189
2410004B18Rik	A0A087WQ28	RIKEN cDNA 2410004B18 gene (Fragment)	271.515	288.989	302.796	323.859	300.744	283.263	328.277	268.88	314.178	-0.0110356	0.886903	-0.0564771
Clock	O08785	Circadian locomoter output cycles protein kaput (mCLOCK) (EC 2.3.1.48)	1939.68	1918.68	1813.55	2149.22	2043.46	2000.58	2037.1	1933.23	1819.47	-0.00844916	0.88676	-0.055979
Olfr435	Q8VFS3	Olfactory receptor	80.8637	68.663	77.2001	66.8539	70.9441	59.7377	79.8489	68.7587	83.5333	0.0164202	0.886571	0.0583088
Aipl1	Q924K1	Aryl-hydrocarbon-interacting protein-like 1	55.0278	57.2379	70.3867	73.6406	71.8472	55.0591	77.2209	53.4371	67.7543	-0.0221309	0.886481	-0.0569138
4930486L24Rik	NaN	NaN	34.3436	42.367	31.1766	34.6463	34.0743	39.0939	35.7249	40.1784	31.1684	-0.0166887	0.886481	-0.0559562
Asb17	Q8VHP9	Ankyrin repeat and SOCS box protein 17 (ASB-17)	22.3729	19.1291	21.259	21.9497	17.0016	22.4342	19.6976	24.309	21.304	0.0156429	0.886447	0.0612546
Ces2e	Q8BK48	Pyrethroid hydrolase Ces2e (EC 3.1.1.88) (Carboxylic ester hydrolase) (EC 3.1.1.-) (carboxylesterase 2E)	60.8434	66.2822	64.9231	59.6397	68.1126	60.8814	65.807	69.1698	53.3058	-0.0121743	0.88595	-0.0621543
Dpcr1	Q3TNW5	Mucin-like protein 3 (Diffuse panbronchiolitis critical region protein 1 homolog)	201.474	223.571	224.063	217.376	205.262	196.687	216.92	236.671	220.819	0.009014	0.88554	0.0591173
Olfr813	NaN	NaN	18.4489	16.3334	22.2214	19.0214	18.6426	19.2755	17.0808	18.4006	20.6897	0.0143741	0.885415	0.0573279
Sparcl1	NaN	NaN	88.0969	65.7491	107.779	84.1861	57.6888	116.094	108.112	74.8308	64.0484	0.038867	0.885401	0.05964
Olfr324	A0A2I3BQD6	Olfactory receptor	46.7155	42.4208	43.9682	45.4126	36.5792	46.6172	50.7368	46.0395	45.2323	-0.0132473	0.885318	-0.0659619
Hhip	Q7TN16	Hedgehog-interacting protein (HHIP) (HIP)	78.1108	55.9187	89.388	77.7483	90.8862	71.1302	99.7593	69.5901	53.4582	-0.0317124	0.885188	-0.0585436
Tmem106b	Q80X71	Transmembrane protein 106B	276.714	225.067	206.801	270.441	245.75	288.345	162.904	265.843	283.389	-0.0262294	0.885015	-0.0596296
Gm19797	NaN	NaN	115.278	102.673	120.784	91.5577	104.188	113.405	139.866	85.9508	103.131	-0.023085	0.884812	-0.0598203
Rpia	P47968	Ribose-5-phosphate isomerase (EC 5.3.1.6) (Phosphoriboisomerase)	339.251	304.479	365.894	372.227	373.093	359.117	337.282	296.56	377.486	-0.0134869	0.884638	-0.0576287
Irs1	P35569	Insulin receptor substrate 1 (IRS-1)	33.9107	46.8186	35.7822	31.7748	32.0222	37.4154	37.6782	42.0068	33.5607	0.0209689	0.884451	0.0575005
Abcb8	Q9CXJ4	Mitochondrial potassium channel ATP-binding subunit (ATP-binding cassette sub-family B member 8, mitochondrial) (ABCB8) (Mitochondrial sulfonylurea-receptor) (MITOSUR)	354.945	432.732	348.707	518.41	389.646	475.061	355.799	337.602	474.124	0.0255137	0.884235	0.0570919
Cyb5d1	Q5NCY3	Cytochrome b5 domain-containing protein 1	182.93	163.471	172.236	173.61	213.426	212.714	158.636	154.251	138.741	-0.0206246	0.884166	-0.0651694
Kif16b	B1AVY7	Kinesin-like protein KIF16B	631.395	687.883	661.442	650.074	794.261	673.685	609.305	613.823	628.061	-0.0133808	0.884044	-0.0684377
Gm9913	NaN	NaN	36.439	38.4683	38.0831	44.6043	36.2264	40.38	40.925	39.7582	38.3092	0.0102494	0.883872	0.0582187
Timm10b	Q9WV96	Mitochondrial import inner membrane translocase subunit Tim10 B (Mitochondrial import inner membrane translocase subunit Tim9 B) (TIMM10B) (Tim10b)	1315.96	1213.37	1551.23	1370.8	1307.05	1504.22	1252.5	1209.17	1471.83	0.0147725	0.88353	0.0576732
Nhlh2	Q64221	Helix-loop-helix protein 2 (HEN-2) (Nescient helix loop helix 2) (NSCL-2)	106.347	100.421	94.753	100.404	114.602	105.794	96.4133	97.1283	92.2611	-0.0108451	0.88352	-0.0626544
Ssxb6	A2BI74	Synovial sarcoma, X member B6	23.9214	23.184	20.6529	21.731	21.3631	22.946	20.791	23.3851	22.7271	0.0083976	0.883425	0.0574789
Il12rb1	Q60837	Interleukin-12 receptor subunit beta-1 (IL-12 receptor subunit beta-1) (IL-12R subunit beta-1) (IL-12R-beta-1) (IL-12 receptor beta component) (CD antigen CD212)	85.7355	116.632	132.205	103.712	108.969	105.251	116.617	103.619	120.569	-0.0187561	0.883276	-0.0607105
Vmn2r114	A0A3Q4EBX4	Vomeronasal 2, receptor 114	33.9905	30.2288	35.8562	28.4582	30.9898	26.2936	31.3428	35.4199	38.7746	-0.0192102	0.883264	-0.0600122
Klf14	Q19A41	Krueppel-like factor 14	40.6772	37.2276	54.1729	34.8177	43.9685	35.8487	37.3348	50.5781	37.1235	0.0262793	0.883115	0.0576649
Asap3	Q5U464	Arf-GAP with SH3 domain, ANK repeat and PH domain-containing protein 3 (Development and differentiation-enhancing factor-like 1)	50.0952	36.3406	35.4565	26.5587	36.4422	30.5788	45.0099	40.9772	36.4347	-0.0298478	0.882888	-0.0584595
Eomes	O54839	Eomesodermin homolog (T-box brain protein 2) (T-brain-2) (TBR-2)	74.7877	82.5422	75.7361	65.9472	59.1002	82.0556	95.5789	67.5653	75.3372	-0.0224831	0.882736	-0.0639273
Olfr1058	Q7TR74	Olfactory receptor	19.2941	17.0944	15.9609	20.513	19.3202	18.14	17.1283	19.077	18.2811	-0.0136917	0.882726	-0.0677794
Vmn1r157	E9Q069	Taste receptor type 2	17.3613	18.1953	17.7604	17.8236	17.8858	15.6361	17.2346	19.4842	18.1287	0.00905373	0.882701	0.071749
Ube2e2	Q91W82	Ubiquitin-conjugating enzyme E2 E2 (EC 2.3.2.23) (E2 ubiquitin-conjugating enzyme E2) (Ubiquitin carrier protein E2) (Ubiquitin-protein ligase E2)	44.3349	43.7381	44.9397	47.5324	31.2278	59.7021	47.6915	52.7073	38.3717	-0.0254652	0.88267	-0.069493
Gm13769	A2ATW2	Olfactory receptor	48.8616	49.7578	55.6971	43.8602	58.5383	41.2479	49.7885	47.8766	53.2452	-0.0172272	0.882664	-0.0598797
Olfr1506	NaN	NaN	48.8616	49.7578	55.6971	43.8602	58.5383	41.2479	49.7885	47.8766	53.2452	-0.0172272	0.882664	-0.0598797
Kcna2	P63141	Potassium voltage-gated channel subfamily A member 2 (MK2) (Voltage-gated potassium channel subunit Kv1.2)	61.8058	67.033	60.5502	58.0543	68.0598	60.268	76.171	51.6315	57.1238	-0.0183073	0.882427	-0.0665193
Thnsl1	Q8BH55	Threonine synthase-like 1 (TSH1)	128.415	154.794	133.541	157.973	164.178	145.126	142.02	146.701	111.413	0.01812	0.882328	0.0598487
Spry4	Q9WTP2	Protein sprouty homolog 4 (Spry-4)	52.6886	67.0804	69.0022	77.5562	55.5594	49.9603	66.5903	88.1489	65.9797	0.0292018	0.882277	0.0606153
Klk1b4	A0A1R3UGK0	Kallikrein a11	84.3543	66.9049	75.8202	63.7039	73.8456	70.1986	79.6416	65.9856	70.0882	0.0148393	0.882269	0.0588397
Gm19945	NaN	NaN	417.138	408.774	334.513	403.493	390.996	503.763	339.929	338.354	411.204	-0.0214974	0.882165	-0.0627671
Gm4871	D3Z0W7	Predicted gene 4871	102.916	116.307	114.843	87.7909	121.862	112.213	98.8706	94.0933	106.473	-0.0168342	0.881952	-0.0582419
Dnah14	A0A140LIA0	Dynein, axonemal, heavy chain 14 (Fragment)	27.5915	29.5026	32.8145	30.7787	36.3119	27.746	29.9107	28.7586	26.458	0.0160969	0.881821	0.0627749
Khdc3	Q9CWU5	KH domain-containing protein 3 (Protein Filia)	46.9551	51.5943	54.3908	59.0121	56.9072	53.4316	57.416	52.0523	42.1842	0.0161494	0.881807	0.0597496
Kirrel2	Q7TSU7	Kin of IRRE-like protein 2 (Kin of irregular chiasm-like protein 2)	143.886	167.096	196.231	150.88	180.208	148.995	165.103	165.846	171.564	-0.015871	0.881246	-0.0599249
Olfr204	E9Q8M0	Olfactory receptor	15.106	13.5832	15.8608	15.2806	14.4633	14.0833	15.3742	15.263	16.0555	-0.00867599	0.881208	-0.0585889
1700084J12Rik	Q9D9F1	Ribosomal_L30 domain-containing protein	137.693	104.445	132.837	115.444	136.803	113.777	114.781	128.394	112.499	0.0160183	0.880897	0.0588047
Tshb	P12656	Thyrotropin subunit beta (Thyroid-stimulating hormone subunit beta) (TSH-B) (TSH-beta) (Thyrotropin beta chain)	78.0318	83.4344	80.4572	96.0877	96.147	80.3135	86.4785	85.1509	78.3	-0.0131745	0.880806	-0.0588672
Olfr1359	K9J6X0	Olfactory receptor	58.0712	63.4061	68.5156	58.7603	66.9184	49.756	69.46	63.2354	58.0623	0.0163753	0.880587	0.0626868
Izumo3	A6PWV3	Izumo sperm-egg fusion protein 3	82.9287	62.8212	84.0788	67.1823	91.5679	62.0345	74.4639	77.6213	59.2293	0.0248765	0.880476	0.0603504
Cldn34b2	Q9D9N2	Claudin 34B2	53.4519	54.0087	58.3366	60.8907	52.9236	65.1648	51.7107	55.6315	55.5055	0.0123938	0.880388	0.0620103
Cr1l	Q64735	Complement component receptor 1-like protein (Complement regulatory protein Crry) (Protein p65)	3142.51	3124.05	3127.3	3180.86	3110.86	3338.3	2753.02	3303.32	3301.26	-0.0080895	0.880337	-0.0731033
Rasa1	A0A286YDU0	RAS p21 protein activator 1 (Fragment)	646.242	670.405	595.043	776.714	692.942	775.445	669.941	608.031	650.114	-0.0153589	0.880305	-0.0590444
Gm20816	NaN	NaN	25.6044	20.033	23.3966	23.7445	24.8279	22.1611	28.9458	23.3049	18.4485	-0.0211773	0.880209	-0.0630808
Nrd1	Q8BHG1	Nardilysin (EC 3.4.24.61) (N-arginine dibasic convertase) (NRD convertase) (NRD-C) (Nardilysin convertase)	2935.72	3014.49	2940.61	3003.44	3069.53	2703.85	2858.22	3187.92	2972.79	0.00734792	0.880145	0.0744053
Chrne	P20782	Acetylcholine receptor subunit epsilon	307.291	275.613	335.207	262.927	255.738	315.361	334.653	310.418	276.952	-0.0163472	0.880125	-0.0595118
Gm3594	E9Q2A7	Predicted gene 3594	24.5015	19.6913	20.1447	21.1112	23.1611	17.3911	25.3199	19.3786	20.1039	0.0198088	0.880121	0.0619321
Gm3594	E9Q2A7	Predicted gene 3594	24.5015	19.6913	20.1447	21.1112	23.1611	17.3911	25.3199	19.3786	20.1039	0.0198088	0.880121	0.0619321
Tmem37	Q9JJV3	Voltage-dependent calcium channel gamma-like subunit (Neuronal voltage-gated calcium channel gamma-like subunit) (Transmembrane protein 37)	171.747	160.166	165.351	156.623	183.013	125.669	150.22	197.751	150.093	0.0188547	0.880041	0.0674717
Pdap1	Q3UHX2	28 kDa heat- and acid-stable phosphoprotein (PDGF-associated protein) (PAP) (PDGFA-associated protein 1) (PAP1)	2371.2	2268.94	2176.51	2237.54	2040.63	2216.86	2558.53	2301.57	2279.34	-0.0100598	0.880008	-0.0667147
Art1	Q60935	GPI-linked NAD(P)(+)--arginine ADP-ribosyltransferase 1 (EC 2.4.2.31) (ADP-ribosyltransferase C2 and C3 toxin-like 1) (ARTC1) (Mono(ADP-ribosyl)transferase 1) (YAC-1) (CD antigen CD296)	114.81	109.401	109.379	91.8922	111.731	87.1785	116.254	117.755	92.3142	0.01807	0.879999	0.0618693
6030419C18Rik	Q8C8F8	Uncharacterized protein (Fragment)	54.4625	54.2511	59.2971	56.7127	62.5215	49.1971	62.5475	49.621	54.4979	0.0129966	0.879974	0.0634361
LOC102641600	NaN	NaN	2794.74	2748.64	2684.8	2842.02	2918.48	2802.11	2620.09	2710.98	2736.28	0.00520211	0.879932	0.0632581
Gm20747	Q5FWB5	Predicted gene, 20747 (Predicted gene, 20909) (Similar to spermiogenesis specific transcript on the Y 2)	40.6378	30.4295	25.8544	25.886	32.631	26.1868	26.1319	34.9185	30.7864	0.0270851	0.879926	0.0599307
Mageb18	Q8BQR7	Melanoma-associated antigen B18 (MAGE-B18 antigen)	20.1973	18.9014	19.4699	18.0455	18.3382	16.7512	24.4039	17.7885	19.7172	-0.018431	0.879815	-0.0710443
Gm10662	Q3UT86	Predicted gene 10662 (Predicted gene 5891)	39.3153	32.0377	33.9943	32.9389	29.1784	32.8905	41.0204	36.7976	35.056	-0.0172992	0.879668	-0.0615999
Gm5891	NaN	NaN	39.3153	32.0377	33.9943	32.9389	29.1784	32.8905	41.0204	36.7976	35.056	-0.0172992	0.879668	-0.0615999
Shank3	Q4ACU6	SH3 and multiple ankyrin repeat domains protein 3 (Shank3) (Proline-rich synapse-associated protein 2) (ProSAP2) (SPANK-2)	113.95	103.788	132.899	127.811	112.034	110.606	131.905	142.129	108.909	-0.0180316	0.879592	-0.0604505
Ppm1l	Q8BHN0	Protein phosphatase 1L (EC 3.1.3.16) (Protein phosphatase 1-like) (Protein phosphatase 2C isoform epsilon) (PP2C-epsilon)	41.7536	57.2177	47.1917	56.362	53.6159	64.2979	37.6743	52.9724	39.4951	0.029364	0.879496	0.0624429
Olfr1375	A0A0N4SUP0	Olfactory receptor	82.0226	74.2212	69.0682	82.7714	73.561	80.2067	70.6643	89.6853	66.7363	0.0160125	0.879434	0.0618468
Vmn1r172	Q9EPS4	Vomeronasal type-1 receptor	42.6685	38.8968	52.4943	54.4032	50.0813	46.3087	46.4475	40.5874	55.5556	-0.0206842	0.879403	-0.0594988
D830025C05Rik	Q8C3H4	Uncharacterized protein (Fragment)	187.754	162.079	225.378	173.842	210.964	167.749	182.953	200.753	185.511	-0.0177866	0.879343	-0.0599184
Gm5097	NaN	NaN	19.2714	17.0437	22.8523	19.9236	22.4039	17.7636	20.0312	19.5974	20.1277	-0.0153848	0.879266	-0.0596393
Poln	Q7TQ07	DNA polymerase nu (EC 2.7.7.7)	89.3924	119.791	92.0184	105.421	101.144	88.7036	97.9538	105.068	109.624	0.0165144	0.879086	0.0603224
Msh5	Q9QUM7	MutS protein homolog 5	59.7327	52.0043	69.9678	51.1442	57.5558	55.5752	51.5546	59.0359	71.618	-0.0210507	0.879084	-0.0597261
Snai1	Q02085	Zinc finger protein SNAI1 (Protein snail homolog 1) (Protein sna)	202.199	186.347	224.557	182.89	202.486	178.129	217.158	189.712	198.681	0.0128525	0.878615	0.0598703
Gm21951	NaN	NaN	25.9579	21.5421	24.6388	28.8872	28.1966	23.8196	28.8876	24.0493	22.8652	-0.0174392	0.878573	-0.0600782
Myo1d	Q5SYD0	Unconventional myosin-Id	199.02	178.843	177.454	183.979	193.11	174.421	152.998	185.377	209.104	0.0142918	0.878541	0.0666707
Dmpk	P54265	Myotonin-protein kinase (MT-PK) (EC 2.7.11.1) (DM-kinase) (DMK) (DMPK) (Myotonic dystrophy protein kinase) (MDPK)	222.11	255.886	265.828	238.165	262.532	252.689	237.911	257.359	205.576	0.0134841	0.87854	0.0612622
Gm20809	NaN	NaN	23.8454	19.2877	23.0483	19.5268	18.8455	23.9299	20.0451	21.3603	24.21	-0.016809	0.878374	-0.0604837
Sgcd	P82347	Delta-sarcoglycan (Delta-SG) (35 kDa dystrophin-associated glycoprotein) (35DAG)	37.3897	41.0463	51.4664	39.3279	39.188	47.8123	39.9516	41.8005	40.1807	0.0178752	0.878358	0.0607567
Lce1l	Q9D1G7	Late cornified envelope 1L	46.435	42.6599	46.1782	48.7503	48.0498	45.0561	48.9817	40.7664	48.8328	-0.0103587	0.878289	-0.0625373
Oacyl	Q8BML2	O-acyltransferase like protein (Protein oacyl)	130.992	108.281	137.559	121.017	117.934	112.803	142.293	128.083	114.559	0.0154758	0.87825	0.0603951
Fbxo15	Q9QZN0	F-box only protein 15	45.1408	41.4095	42.2972	36.6802	50.5062	37.6128	39.2437	43.4673	38.5492	-0.017118	0.878216	-0.0633065
Cnksr1	A2A9K7	Connector enhancer of kinase suppressor of Ras 1	33.2573	35.1227	31.8685	35.8132	32.4285	34.6761	43.3728	31.7123	30.0968	-0.018621	0.878005	-0.070733
Olfr1209	Q3MI37	Olfactory receptor (Fragment)	19.0787	17.7094	18.0315	17.7452	18.0648	18.689	19.2928	15.7403	19.5765	-0.0104182	0.877976	-0.0683208
Ubap1l	A0A1L1SRH2	Ubiquitin-associated protein 1-like (Fragment)	276.219	309.512	333.696	314.462	288.903	274.351	317.169	313.908	335.179	0.0120692	0.8779	0.0607581
Gm10772	F7AIG4	Predicted gene 10772	39.1272	37.2224	33.7691	35.2835	32.7681	39.1082	36.4893	34.5305	37.5601	0.0103277	0.87787	0.0610317
Myct1	Q8R411	Myc target protein 1 (Myc target in myeloid cells protein 1)	113.736	60.3135	88.6931	63.9065	65.558	99.3006	76.4185	88.4935	68.081	0.0374377	0.877341	0.0611533
Pkn1	P70268	Serine/threonine-protein kinase N1 (EC 2.7.11.13) (Protein kinase C-like 1) (Protein kinase C-like PKN) (Protein-kinase C-related kinase 1) (Serine-threonine protein kinase N)	343.042	374.816	380.903	365.063	428.25	343.237	357.84	345.586	370.195	-0.0120347	0.877039	-0.0673355
Fam188a	Q9CV28	Ubiquitin carboxyl-terminal hydrolase MINDY-3 (EC 3.4.19.12) (Deubiquitinating enzyme MINDY-3) (Protein CARP)	404.05	327.55	376.204	325.522	365.721	332.65	366.213	347.592	362.636	0.0136276	0.876879	0.0726713
Setd3	Q91WC0	Actin-histidine N-methyltransferase (EC 2.1.1.85) (Endothelial differentiation inhibitory protein D10) (Protein-L-histidine N-tele-methyltransferase) (SET domain-containing protein 3)	1792.8	1982.77	1669.62	1868.55	2049.56	1707.18	1849.22	1943.85	1671.93	-0.0125037	0.876836	-0.0622289
Gar1	Q9CY66	H/ACA ribonucleoprotein complex subunit 1 (Nucleolar protein family A member 1) (snoRNP protein GAR1)	1698.68	2008.5	1807.02	1697.03	1858.47	1686.6	2006.83	1706.83	1829.2	-0.011776	0.87682	-0.0608954
Gm5416	Q05B95	EG408196 protein (Fragment)	39.8899	31.8244	36.2762	33.2304	32.3995	28.7028	36.1011	39.2021	37.9598	0.0177671	0.876799	0.0622307
Slc38a4	Q8R1S9	Sodium-coupled neutral amino acid transporter 4 (Amino acid transporter A3) (Na(+)-coupled neutral amino acid transporter 4) (Solute carrier family 38 member 4) (System A amino acid transporter 3)	37.9477	52.8881	47.4071	45.9244	41.7479	44.9435	44.7942	50.0764	46.1433	0.0157767	0.87665	0.0623075
Gpr143	P70259	G-protein coupled receptor 143 (MOA1) (Ocular albinism type 1 protein homolog)	98.2156	91.2631	81.3528	88.199	95.5166	85.2105	85.0271	96.6656	82.7306	0.0117414	0.876623	0.0611266
Tagln	P37804	Transgelin (Actin-associated protein p27) (Smooth muscle protein 22-alpha) (SM22-alpha)	72.9826	119.492	85.5473	101.419	102.624	99.9892	86.6555	97.3939	96.3565	-0.0262775	0.876502	-0.0762816
Ap4m1	Q9JKC7	AP-4 complex subunit mu-1 (AP-4 adaptor complex mu subunit) (Adaptor-related protein complex 4 subunit mu-1) (Mu subunit of AP-4) (Mu-adaptin-related protein 2) (mu-ARP2) (Mu4-adaptin) (mu4)	207.497	204.386	194.075	218.474	216.831	261.131	133.388	207.932	230.96	-0.0273211	0.876372	-0.0771666
Helq	Q2VPA6	Helicase POLQ-like (EC 3.6.4.12) (Mus308-like helicase) (POLQ-like helicase)	127.382	118.193	130.777	114.108	100.487	133.38	118.64	124.774	129.809	0.0141517	0.876083	0.0653571
Gm5592	Q3V0A6	Uncharacterized protein C2orf78 homolog	109.72	66.1129	98.9399	90.0703	98.6926	75.9759	94.7392	92.8976	101.507	-0.0243389	0.876034	-0.0621002
Olfr13	P34984	Olfactory receptor 13 (Odorant receptor K7) (Olfactory receptor 261-6)	22.858	25.1138	26.4067	23.5137	24.157	23.2668	25.1328	23.7797	26.8403	-0.00953431	0.875937	-0.0613294
Gm13128	A2ASJ1	PRAME-like 14	19.8869	19.1994	22.3797	18.8611	19.1169	18.5588	23.3626	21.0436	17.1901	0.0164276	0.875858	0.0645204
Tmem81	Q9D5K1	Transmembrane protein 81	51.184	50.4601	50.7906	52.0566	48.7253	51.3403	57.0997	50.735	46.0098	0.00964939	0.875719	0.0799262
Pmp2	P24526	Myelin P2 protein	36.2086	28.3744	30.3165	29.2992	25.841	33.8222	33.6844	35.7671	28.2729	-0.0197442	0.875699	-0.0627368
Cyp2c69	A0A494B9A4	Cytochrome P450, family 2, subfamily c, polypeptide 69	16.9829	18.2925	16.5426	16.1881	17.8024	15.9262	18.0338	15.7021	16.9969	0.00929781	0.875542	0.0626035
Gm11563	B1AQ90	Predicted gene 11563	43.6833	43.0518	56.2698	53.5896	56.5396	45.5952	48.2424	55.6828	43.1462	-0.0201891	0.875346	-0.0616402
Olfr376	E9Q4M1	Olfactory receptor	30.8203	26.8072	29.3382	28.3139	27.2046	29.0878	29.0012	30.9653	26.9305	0.00914226	0.874783	0.0621632
Fhl2	O70433	Four and a half LIM domains protein 2 (FHL-2) (Skeletal muscle LIM-protein 3) (SLIM-3)	114.191	112.85	127.214	95.3539	118.663	98.7501	118.233	122.02	110.434	-0.0155469	0.874669	-0.0618862
Ushbp1	Q8R370	Usher syndrome type-1C protein-binding protein 1 (USH1C-binding protein 1)	219.741	222.064	225.925	210.24	219.669	171.829	228.479	222.85	269.19	-0.0190095	0.874659	-0.0792465
Vmn1r199	A0A2I3BQB1	Vomeronasal type-1 receptor	41.7013	38.4382	39.7133	39.0367	35.2006	38.9011	48.221	37.731	40.6668	-0.0152368	0.874654	-0.0747769
Clec4a2	Q9QZ15	C-type lectin domain family 4 member A (C-type lectin superfamily member 6) (Dendritic cell immunoreceptor) (CD antigen CD367)	589.489	557.018	560.111	537.373	660.502	587.852	512.557	431.492	575.966	0.018958	0.87449	0.0765398
Trim7	Q923T7	E3 ubiquitin-protein ligase TRIM7 (EC 2.3.2.27) (Glycogenin-interacting protein) (Tripartite motif-containing protein 7)	55.8715	59.1223	56.2917	43.4824	53.3535	49.0795	67.5554	46.4862	56.2106	-0.0225303	0.874437	-0.0632988
Gm21693	J3QK27	Predicted gene, 21693	31.117	37.0415	33.5449	33.3411	47.9856	31.2599	38.0095	26.4721	28.7937	-0.031408	0.874431	-0.07515
Ssxb5	Q6XAS2	SSXB5 protein (Synovial sarcoma, X member B5)	17.942	18.0568	20.7085	18.6899	23.1165	16.4208	19.5316	18.7137	17.6174	-0.0175488	0.874363	-0.0681693
Fermt3	Q8K1B8	Fermitin family homolog 3 (Kindlin-3) (Unc-112-related protein 2)	1210.85	1385.03	1430.2	1509.55	1333.22	1384.07	1247.74	1395.82	1499.22	0.0124489	0.874333	0.0620318
Vmn1r19	Q8R2C7	Vomeronasal type-1 receptor	20.0174	18.355	22.9422	19.4006	23.1656	16.7514	18.1796	21.3298	20.197	0.0182822	0.874231	0.0640334
AF067061	O70616	AF067061 protein (Uncharacterized protein variable group of 2-cell-stage gene family) (cDNA sequence AF067061)	18.4072	18.3526	17.4694	15.8933	17.8134	17.4072	18.4228	17.2376	17.2447	-0.00775594	0.874098	-0.0644475
Olfr19	Q9JHB2	Olfactory receptor 19 (Odorant receptor M12) (Olfactory receptor 140-1)	24.3289	22.3512	25.0799	23.1897	28.0403	21.074	23.5362	20.9116	23.8457	0.0156348	0.874088	0.0705406
Khdc1a	Q3UWR2	KH homology domain-containing protein 1A (Nur77 downstream gene 1 protein)	111.556	125.121	98.343	96.7876	96.7004	124.44	109.181	111.028	104.787	-0.016946	0.874044	-0.0621475
Dlx3	Q64205	Homeobox protein DLX-3	153.872	145.287	154.986	148.158	154.426	147.715	151.011	164.433	129.748	0.0106647	0.87399	0.072278
Serpina1b	P22599	Alpha-1-antitrypsin 1-2 (AAT) (Alpha-1 protease inhibitor 2) (Alpha-1-antiproteinase) (Serine protease inhibitor 1-2) (Serine protease inhibitor A1b) (Serpin A1b)	28.959	28.9859	30.442	22.4915	29.9699	20.6466	32.7154	23.5258	29.3006	0.0256221	0.873969	0.0648353
Gjb2	Q00977	Gap junction beta-2 protein (Connexin-26) (Cx26)	331.205	313.737	339.442	357.736	354.342	319.086	363.484	339.063	312.933	-0.0096508	0.873776	-0.0637258
Gm10778	A0A087WNP5	Predicted gene 10778 (Predicted gene 4767)	158.818	182.32	194.774	170.983	175.745	168.788	166.745	195.923	183.903	-0.0121682	0.873752	-0.0622922
Gm10778	A0A087WNP5	Predicted gene 10778 (Predicted gene 4767)	158.818	182.32	194.774	170.983	175.745	168.788	166.745	195.923	183.903	-0.0121682	0.873752	-0.0622922
Tex19.2	Q9D5S1	Testis-expressed protein 19.2 (Testis-expressed protein 19B)	50.6114	58.9986	58.0683	55.5163	61.6103	54.763	55.6527	54.8329	49.9208	0.0114923	0.873474	0.063429
Gm21118	J3QPK8	Predicted gene, 21118	28.0804	27.4495	23.9893	26.1111	25.884	24.3652	28.1289	27.0244	27.5422	-0.0098739	0.873405	-0.0624961
Mageh1	Q9NWG9	Melanoma-associated antigen H1 (MAGE-H1 antigen)	45.0361	51.9481	52.1784	34.4294	39.1337	55.2097	39.3415	46.2544	45.4497	0.0260138	0.873013	0.0626631
Lhx4	P53776	LIM/homeobox protein Lhx4 (LIM homeobox protein 4)	317.942	321.238	272.467	277.14	335.831	237.045	296.174	306.236	292.877	0.0174072	0.872841	0.0653127
Psg16	D0VY58	Pregnancy-specific glycoprotein (Pregnancy-specific glycoprotein 16)	48.1772	35.3187	37.9532	34.6629	38.1035	39.08	40.789	46.4633	33.7062	-0.0220249	0.872835	-0.0627664
Fosl2	P47930	Fos-related antigen 2 (FRA-2)	1924.54	1868.29	1668.34	1758.34	1569.62	1871.4	1684.14	1851.14	2149.67	-0.0161488	0.872701	-0.0687403
Olfr736	A2VDE7	Olfactory receptor (Fragment)	44.96	37.0731	48.3401	43.39	48.644	38.8106	50.3622	37.7083	38.5639	0.0208395	0.872531	0.0649881
Gjc3	NaN	NaN	23.0124	20.9616	23.1085	19.0421	24.1687	20.5241	21.0713	19.5924	21.2851	0.0136546	0.872238	0.0631959
1700029F12Rik	Q810S0	Uncharacterized protein	52.836	53.2755	59.7568	45.0726	59.0793	52.0216	53.817	47.4771	54.1102	-0.015397	0.871954	-0.0632782
Gm732	B1ATX8	WAVE homology in membrane protrusions (Fragment)	21.4071	21.0335	20.3507	20.9583	24.4708	22.4973	18.4925	20.7975	19.3689	-0.0128948	0.871893	-0.0742121
Smim8	Q9CQQ0	Small integral membrane protein 8	312.547	274.732	300.408	287.309	279.879	356.965	246.751	305.509	297.746	-0.0176751	0.871865	-0.0721789
Adad2	Q9D5P4	Adenosine deaminase domain-containing protein 2	209.46	241.644	250.97	255.661	249.058	228.441	228.209	255.777	244.978	-0.0111573	0.871843	-0.0637438
Fam134b	Q8VE91	Reticulophagy regulator 1 (Reticulophagy receptor 1)	398.054	643.221	436.522	753.159	618.646	622.198	342.505	494.09	629.621	0.0428629	0.8717	0.0633347
Gm1140	A2BH01	Predicted gene 1140 (Predicted gene 14692)	26.344	22.5426	25.0301	21.7015	27.2305	26.6533	21.97	22.2708	19.8212	0.0191609	0.871693	0.0665844
BC017158	NaN	NaN	250.317	297.301	230.557	319.079	223.704	294.646	252.138	297.757	326.226	-0.0238937	0.871679	-0.0638157
Eml1	Q05BC3	Echinoderm microtubule-associated protein-like 1 (EMAP-1)	149.659	102.464	117.463	116.564	117.497	113.554	132.236	135.622	99.0833	0.0232019	0.871401	0.063479
Tmem56	Q8CGF5	TLC domain-containing protein 4 (Transmembrane protein 56)	19.24	26.2364	25.971	20.4378	21.5575	24.0943	26.2423	22.6023	22.0895	-0.0215595	0.871334	-0.071283
2610021A01Rik	A0A0U1RQ30	RIKEN cDNA 2610021A01 gene (Fragment)	500.123	531.152	467.512	679.378	561.943	615.955	448.614	550.687	501.665	0.0234201	0.871315	0.063644
Gm19965	J3QNY8	Predicted gene, 19965	18.7147	15.9165	17.0199	16.2765	15.5184	18.2106	16.8731	17.5091	17.4266	-0.0106363	0.871288	-0.0635369
H2bfm	Q9DAB5	H2B.W histone 2	34.1341	31.5074	31.073	28.2119	31.7913	33.449	25.8016	32.2785	31.2865	0.0144013	0.871262	0.0651901
Olfr957	Q1WWK2	Olfactory receptor (Fragment)	22.5574	22.7006	23.1858	21.8551	22.6157	20.2772	22.7835	23.8106	22.794	0.00759612	0.871256	0.0720687
St8sia5	P70126	Alpha-2,8-sialyltransferase 8E (EC 2.4.99.-) (Sialyltransferase 8E) (SIAT8-E) (Sialyltransferase St8Sia V) (ST8SiaV)	32.0697	27.0726	26.7701	28.9333	28.3324	24.3914	28.1242	31.5616	32.8197	-0.0167076	0.871057	-0.0660782
Abcg4	Q91WA9	ATP-binding cassette subfamily G member 4 (EC 7.6.2.-) (ATP-binding cassette transporter White2)	146.002	181.732	171.87	152.209	181.717	138.169	127.847	202.726	149.583	0.0263093	0.870958	0.0693954
Prl3a1	Q78Y73	Growth hormone d9 (Placental prolactin-like protein-I) (Prolactin family 3, subfamily a, member 1)	43.1061	38.9678	33.343	35.9635	38.2063	34.0362	41.8794	41.2305	35.9854	-0.0160173	0.87088	-0.0637325
Tmem200a	Q8C817	Transmembrane protein 200A	97.7686	71.617	94.5523	66.4874	73.2451	79.814	85.3536	83.5831	83.8448	0.025339	0.870821	0.0795298
Agxt2	Q3UEG6	Alanine--glyoxylate aminotransferase 2, mitochondrial (AGT 2) (EC 2.6.1.44) ((R)-3-amino-2-methylpropionate--pyruvate transaminase) (EC 2.6.1.40) (Beta-ALAAT II) (Beta-alanine-pyruvate aminotransferase) (D-AIBAT)	82.5239	71.7203	95.5074	69.6263	95.8835	69.2139	81.3957	69.4085	76.8866	0.0234412	0.870792	0.0640181
Lrp2	A2ARV4	Low-density lipoprotein receptor-related protein 2 (LRP-2) (Glycoprotein 330) (gp330) (Megalin)	87.8646	93.4706	78.6214	86.3132	80.4483	76.7226	100.222	85.2885	85.7087	0.0148981	0.870725	0.0668948
Gm13247	NaN	NaN	38.1854	42.5371	43.7339	49.4665	37.3638	40.5267	44.0543	41.8998	50.8022	0.0184118	0.870691	0.0647057
Prox1	P48437	Prospero homeobox protein 1 (Homeobox prospero-like protein PROX1) (PROX-1)	193.513	223.24	230.527	208.58	229.583	163.842	266.308	190.955	201.29	0.0242721	0.870483	0.0725519
A230065H16Rik	G3UW55	LBH domain-containing 2	622.314	568.691	668.114	539.429	614.875	529.417	703.433	581.171	603.764	-0.0164945	0.870452	-0.0649673
Atp5j2	P56135	ATP synthase subunit f, mitochondrial (ATP synthase membrane subunit f)	2542.62	2378.93	2587.24	2413.98	2518.41	2677.93	2365.62	2205.52	2549.5	0.0100968	0.87038	0.0693699
Yeats4	Q9CR11	YEATS domain-containing protein 4 (Glioma-amplified sequence 41 homolog) (Gas41)	951.408	1085.62	1046.02	1167.25	1142.36	1191.12	854.567	909.072	1141.73	0.0202455	0.870359	0.0687385
Olfr1010	Q7TR97	Olfactory receptor	36.6553	32.5075	32.3661	31.6872	33.6051	36.8081	31.8175	33.2735	29.6036	0.0122883	0.870248	0.0653758
Cts8	Q9JI81	Cathepsin 8 (EC 3.4.22.-) (Cathepsin 2)	31.7715	36.818	32.0888	28.0862	34.3281	29.7342	34.212	31.1783	29.8511	0.0148841	0.870177	0.06438
Itpa	Q9D892	Inosine triphosphate pyrophosphatase (ITPase) (Inosine triphosphatase) (EC 3.6.1.9) (Non-canonical purine NTP pyrophosphatase) (Non-standard purine NTP pyrophosphatase) (Nucleoside-triphosphate diphosphatase) (Nucleoside-triphosphate pyrophosphatase) (NTPase)	290.133	421.822	402.568	449.613	390.944	428.761	361.237	384.005	361.552	0.0213128	0.870037	0.0671703
Kcng2	F7A6P6	Potassium voltage-gated channel, subfamily G, member 2	73.096	85.0324	121.348	70.7442	87.3751	72.1036	69.7998	103.602	94.1957	0.0356989	0.870025	0.0645454
Vps52	Q8C754	Vacuolar protein sorting-associated protein 52 homolog	775.386	918.827	784.06	865.776	739.03	956.194	743.191	857.849	934.972	-0.0175557	0.869752	-0.0676524
Oaz3	Q9R109	Ornithine decarboxylase antizyme 3 (AZ3) (ODC-Az 3) (OAZ-t)	43.0306	46.5791	51.837	41.867	45.6015	39.48	52.6762	43.3656	50.8949	-0.0179968	0.869598	-0.0659468
Ttc36	Q8VBW8	Tetratricopeptide repeat protein 36 (TPR repeat protein 36)	248.932	257.588	293.696	278.243	266.762	291.742	289.745	257.295	253.373	-0.0115587	0.869564	-0.0645356
Lmtk3	Q5XJV6	Serine/threonine-protein kinase LMTK3 (EC 2.7.11.1) (Apoptosis-associated tyrosine kinase 3) (Lemur tyrosine kinase 3)	488.393	444.161	411.914	435.419	487.122	376.517	434.292	480.676	469.321	-0.0148806	0.86955	-0.0673087
LOC106029237	NaN	NaN	117.178	113.834	115.924	102.747	110.331	94.5536	129.136	103.641	118.195	0.016125	0.869492	0.0710308
H2-M10.6	Q85ZW5	Histocompatibility 2, M region locus 10.6 (Major histocompatibility complex class Ib M10.8)	28.7191	24.6932	30.2858	24.1764	24.5607	31.1809	27.7458	28.8118	24.2385	-0.0180179	0.869437	-0.0648797
LOC100861596	NaN	NaN	26.5621	27.7405	28.6915	25.351	26.1069	30.3918	23.9689	29.5618	26.6612	-0.0133518	0.869341	-0.069891
Psmb9	P28076	Proteasome subunit beta type-9 (EC 3.4.25.1) (LMP-2d) (Low molecular mass protein 2) (Macropain chain 7) (Multicatalytic endopeptidase complex chain 7) (Proteasome chain 7) (Proteasome subunit beta-1i) (Really interesting new gene 12 protein)	1257.11	1471.12	1411.98	1695.98	1451.97	1585.15	1344.92	1302.62	1525.22	0.0169803	0.869309	0.0647367
Cpox	P36552	Oxygen-dependent coproporphyrinogen-III oxidase, mitochondrial (COX) (Coprogen oxidase) (Coproporphyrinogenase) (EC 1.3.3.3)	386.255	346.063	308.428	350.544	373.929	381.238	308.071	322.691	334.871	0.015271	0.869197	0.065121
Krt32	Q62168	Keratin, type I cuticular Ha2 (Hair keratin, type I Ha2) (Keratin-32) (K32)	72.1716	94.4173	84.3163	73.3736	82.3667	82.7163	77.8692	83.9111	83.2357	-0.0168088	0.869046	-0.0849591
Eno4	Q8C042	Enolase 4 (EC 4.2.1.11) (2-phospho-D-glycerate hydro-lyase)	129.609	104.423	145.64	82.6922	107.811	111.498	109.918	115.077	121.084	0.0317138	0.868934	0.0876693
Zfp319	Q9ERR8	Zinc finger protein 319	162.8	154.636	130.621	144.432	143.544	164.334	130.39	153.426	156.648	-0.0149814	0.86871	-0.065126
Ttc23	Q8CHY7	Tetratricopeptide repeat protein 23 (TPR repeat protein 23)	57.8386	61.5565	58.5424	70.4389	54.0626	65.7277	67.2979	60.7752	59.4391	0.0147964	0.868654	0.0650507
Fam19a4	Q7TPG5	Chemokine-like protein TAFA-4	100.457	100.211	114.817	103.606	85.5402	95.8868	121.043	110.037	104.925	0.0178243	0.868637	0.0712362
Trmt2b	Q8BQJ6	tRNA (uracil(54)-C(5))-methyltransferase homolog (EC 2.1.1.35) (TRM2 homolog)	182.639	174.933	149.924	136.967	162.289	214.385	145.474	125.757	174.274	-0.0294274	0.868511	-0.0687452
Flot2	Q60634	Flotillin-2 (Epidermal surface antigen) (ESA) (Membrane component chromosome 17 surface marker 1 homolog)	378.335	435.346	393.98	492.742	370.079	442.637	413.694	490.255	435.959	-0.0182912	0.868506	-0.0649928
LOC100862113	NaN	NaN	26.5557	24.4103	24.2449	22.3658	28.0465	23.7435	22.9066	22.0026	26.5572	-0.015125	0.868491	-0.0682607
Dupd1	A0A286YD16	Dual specificity protein phosphatase (EC 3.1.3.16) (EC 3.1.3.48)	231.847	192.648	202.814	181.219	232.426	174.03	221.328	197.329	171.047	0.0208468	0.86849	0.0668619
Satl1	Q9D5N8	Spermidine/spermine N(1)-acetyltransferase-like protein 1 (EC 2.3.1.-)	67.4801	72.1351	74.7758	68.1636	67.7097	69.2672	66.4713	73.0306	79.3182	-0.0105963	0.868488	-0.0683856
Hdgfrp2	Q3UMU9	Hepatoma-derived growth factor-related protein 2 (HRP-2)	579.663	435.808	472.939	441.115	489.549	497.43	498.106	465.53	491.93	-0.018212	0.867718	-0.0877052
Nudt21	Q9CQF3	Cleavage and polyadenylation specificity factor subunit 5 (Nucleoside diphosphate-linked moiety X motif 21) (Nudix motif 21) (Nudix hydrolase 21)	752.559	804.105	698.608	828.088	798.866	818.614	645.785	776.391	855.871	-0.0153876	0.867643	-0.0680698
Kcnh1	Q60603	Potassium voltage-gated channel subfamily H member 1 (Ether-a-go-go potassium channel 1) (EAG channel 1) (EAG1) (m-eag) (Voltage-gated potassium channel subunit Kv10.1)	50.098	57.9851	56.6597	53.7603	52.4965	52.5468	62.4682	57.3889	50.7181	-0.0130915	0.867458	-0.0680448
Olfr5	Q60889	Olfactory receptor 5 (Odorant receptor M41) (Olfactory receptor 103-8)	37.513	54.2018	51.3716	52.8078	52.0051	41.9204	48.5103	50.8791	48.1445	0.0202235	0.867203	0.0669066
Ankrd39	Q9D2X0	Ankyrin repeat domain-containing protein 39	316.581	265.567	311.494	246.434	249.797	263.948	315.153	241.86	332.18	0.0226066	0.867156	0.0670089
Fibp	Q9JI19	Acidic fibroblast growth factor intracellular-binding protein (aFGF intracellular-binding protein) (FGF-1 intracellular-binding protein)	1049.66	1197.08	1139.99	1179.61	1042.33	1228.52	1119.55	1208.41	1064.53	0.011311	0.866858	0.0677131
Gm6729	NaN	NaN	24.111	23.3054	27.1777	22.0493	27.2492	20.1513	28.3495	24.4427	22.3255	-0.0203246	0.866728	-0.0696126
Gdf1	P20863	Embryonic growth/differentiation factor 1 (GDF-1)	351.717	473.165	524.693	374.785	461.296	382.194	435.884	410.111	427.343	0.0260855	0.866724	0.0795488
Gm3317	A6NAT8	Alpha21-takusan (Predicted gene 3317)	62.6534	65.3099	65.8061	56.7312	65.1584	59.3173	60.0953	64.4943	62.0995	0.00906315	0.866625	0.0662325
Gm3488	M0QW81	Predicted gene, 3488	62.6534	65.3099	65.8061	56.7312	65.1584	59.3173	60.0953	64.4943	62.0995	0.00906315	0.866625	0.0662325
Caprin2	Q05A80	Caprin-2 (C1q domain-containing protein 1) (Cytoplasmic activation/proliferation-associated protein 2) (RNA granule protein 140)	77.5815	110.816	66.7895	71.5475	71.5426	58.4771	81.5238	93.6203	93.1646	0.0360876	0.86658	0.0658786
C87414	Q5U480	Expressed sequence C87414	32.5007	34.6374	34.6312	39.2905	33.5191	32.138	32.9722	34.8578	40.9329	0.0156697	0.866548	0.067627
Hemgn	Q9ERZ0	Hemogen (Hemopoietic gene protein) (Negative differentiation regulator protein) (mNDR)	165.384	177.128	204.122	165.717	184.06	173.967	170.459	174.824	195.409	-0.0133501	0.866444	-0.0667904
Ltb4r2	Q9JJL9	Leukotriene B4 receptor 2 (LTB4-R 2) (LTB4-R2) (Leukotriene B4 receptor BLT2)	252.33	190.558	243.298	208.7	246.662	214.868	224.144	247.53	199.804	-0.0184518	0.866302	-0.0660697
Nr1h5	A0A0G2JDF2	Nuclear receptor subfamily 1, group H, member 5	18.6669	24.9646	22.4403	21.802	21.8125	21.3733	24.6906	22.9589	20.2504	-0.0162401	0.866296	-0.066248
Ceacam20	Q9D2Z1	Carcinoembryonic antigen-related cell adhesion molecule 20	217.892	201.597	204.376	175.853	196.867	185.683	238.213	173.937	192.201	0.0185138	0.866129	0.0688486
6330403K07Rik	Q6NSQ3	UGS148 protein	33.3372	46.7901	40.8938	46.2182	50.6233	34.3343	38.5837	50.0733	39.4707	-0.0275899	0.866098	-0.0675281
Gm5155	A0A3Q4EGJ1	Predicted gene 5155	21.7647	22.7263	20.1586	20.3752	20.4361	18.4496	25.1109	20.6706	20.4281	0.0161843	0.866026	0.0730306
Pitpnm2	Q6ZPQ6	Membrane-associated phosphatidylinositol transfer protein 2 (Drosophila retinal degeneration B homolog 2) (RdgB2) (Phosphatidylinositol transfer protein, membrane-associated 2) (PITPnm 2) (Pyk2 N-terminal domain-interacting receptor 3) (NIR-3)	95.2561	97.8459	100.032	81.0803	95.6339	109.537	81.642	85.6855	89.4296	0.0181243	0.866014	0.0681749
Gm20731	NaN	NaN	38.0921	35.8977	26.5885	27.4347	33.8647	35.9807	28.7076	29.8035	28.7261	0.0266957	0.865628	0.0730959
Map2k1	P31938	Dual specificity mitogen-activated protein kinase kinase 1 (MAP kinase kinase 1) (MAPKK 1) (EC 2.7.12.2) (ERK activator kinase 1) (MAPK/ERK kinase 1) (MEK 1)	1771.8	1986.62	1842.05	1848.96	1854.61	2020.36	1665.57	1890.82	1813.55	0.0103988	0.865603	0.0693855
Htr4	P97288	5-hydroxytryptamine receptor 4 (5-HT-4) (5-HT4) (Serotonin receptor 4)	234.142	244.329	228.5	216.473	251.761	201.737	220.684	247.518	222.344	0.0128808	0.865519	0.0717663
Gid8	Q9D7M1	Glucose-induced degradation protein 8 homolog (Two hybrid-associated protein 1 with RanBPM) (Twa1)	413.654	405.444	390.999	459.908	340.311	448.993	384.884	492.189	450.315	-0.0200318	0.865461	-0.0732969
Amy2a4	NaN	NaN	37.7282	36.3295	35.8915	34.9825	33.8825	32.3921	39.4086	38.2782	38.5554	-0.0107288	0.865317	-0.0710998
Topors	Q80Z37	E3 ubiquitin-protein ligase Topors (EC 2.3.2.27) (RING-type E3 ubiquitin transferase Topors) (SUMO1-protein E3 ligase Topors) (Topoisomerase I-binding RING finger protein) (Topoisomerase I-binding arginine/serine-rich protein) (Tumor suppressor p53-binding protein 3) (p53-binding protein 3) (p53BP3)	331.825	355.56	390.165	335.987	340.897	343.351	316.44	407.891	377.293	-0.0153906	0.865311	-0.0689577
Fbxw5	Q9QXW2	F-box/WD repeat-containing protein 5 (F-box and WD-40 domain-containing protein 5)	820.813	915.039	832.623	1043.56	859.343	945.747	805.159	784.669	1056.37	0.0205181	0.865253	0.0675001
Urah	Q9CRB3	5-hydroxyisourate hydrolase (HIU hydrolase) (HIUHase) (EC 3.5.2.17) (Transthyretin-related protein)	139.928	118.602	145.993	121.945	149.001	120.096	157.96	130.994	110.274	-0.0222784	0.865143	-0.0699291
Necab2	Q91ZP9	N-terminal EF-hand calcium-binding protein 2 (EF-hand calcium-binding protein 2) (Neuronal calcium-binding protein 2)	155.194	155.053	164.283	135.32	152.959	135.704	171.333	153.307	141.271	0.0147211	0.865049	0.0677749
Ube2d4	NaN	NaN	129.032	102	117.711	84.2608	98.0979	83.4199	127.12	91.3372	129.201	0.0325563	0.864763	0.0677081
Myl3	P09542	Myosin light chain 3 (Myosin alkali light chain 1, ventricular/slow skeletal muscle isoform) (Myosin light chain 1, slow-twitch muscle B/ventricular isoform) (MLC1SB)	241.867	235.7	259.246	228.551	249.369	222.524	267.527	236.075	240.265	-0.0107849	0.864714	-0.0688409
Diras1	Q91Z61	GTP-binding protein Di-Ras1 (Distinct subgroup of the Ras family member 1) (Small GTP-binding tumor suppressor 1)	328.974	325.544	303.298	294.369	313.88	290.959	312.623	323.381	334.087	-0.00891198	0.864698	-0.0671461
4930579F01Rik	A0A0G2JEX5	RIKEN cDNA 4930579F01 gene	26.148	24.9386	24.8772	28.5845	28.709	25.1022	27.2144	22.8682	25.5929	0.0132944	0.864557	0.0689314
Hspa4l	P48722	Heat shock 70 kDa protein 4L (Heat shock 70-related protein APG-1) (Osmotic stress protein 94)	211.705	249.85	202.702	346.673	210.696	263.661	182.995	313.196	258.866	0.0396414	0.864321	0.0670003
Crmp1	P97427	Dihydropyrimidinase-related protein 1 (DRP-1) (Collapsin response mediator protein 1) (CRMP-1) (Inactive dihydropyrimidinase) (Unc-33-like phosphoprotein 3) (ULIP-3)	63.4545	74.6143	85.552	58.9713	69.9746	59.2174	70.1898	83.4922	64.1848	0.0254683	0.864306	0.067009
Syngap1	F6SEU4	Ras/Rap GTPase-activating protein SynGAP (Neuronal RasGAP) (Synaptic Ras GTPase-activating protein 1) (Synaptic Ras-GAP 1)	178.211	191.194	243.97	197.273	202.718	190.754	211.819	177.067	247.309	-0.0231034	0.864155	-0.0673515
Mynn	Q99MD8	Myoneurin	199.951	151.034	150.226	219.123	169.674	166.906	208.789	174.685	197.932	-0.0278763	0.863999	-0.074898
March9	NaN	NaN	79.7084	98.2476	90.6377	101.865	95.8928	101.967	126.623	76.3433	72.7649	-0.0324006	0.863975	-0.07531
Tbrg3	NaN	NaN	320.209	259.97	217.18	297.392	315.591	225.195	251.452	303.752	297.198	-0.0258588	0.863846	-0.0673163
Lcn10	Q810Z1	Epididymal-specific lipocalin-10	87.6043	89.0714	87.1549	82.8546	86.5055	70.0358	101.887	83.8402	85.8788	0.0174464	0.863775	0.0838187
Akr1c14	A0A1Y7VNR1	Aldo-keto reductase family 1, member C14 (Fragment)	54.1936	58.1941	51.0164	41.1916	40.9988	63.4681	49.1105	56.981	49.9658	-0.0267139	0.863647	-0.0687758
Gm8122	L7N2C7	Predicted gene 8122 (Fragment)	57.148	50.3148	61.31	59.5405	53.0746	53.1346	63.217	67.2513	52.3777	-0.0184023	0.863328	-0.0706282
Prr9	Q8BV84	Proline-rich protein 9	17.9069	17.306	19.2703	17.3414	20.3283	16.637	18.4661	17.0285	18.0691	-0.0119738	0.863298	-0.0715813
Chrna9	A0A0J9YUW0	Cholinergic receptor, nicotinic, alpha polypeptide 9 (Fragment)	194.025	200.367	192.161	199.897	199.299	170.177	176.877	228.719	197.467	0.015527	0.863189	0.0873227
Cacnb4	Q8R0S4	Voltage-dependent L-type calcium channel subunit beta-4 (CAB4) (Calcium channel voltage-dependent subunit beta 4)	30.0135	27.5959	28.023	26.8113	27.1856	27.1973	28.8934	30.7554	25.4674	0.0108745	0.863041	0.0709887
Olfr164	A6H5X7	Olfactory receptor	71.8377	69.4282	74.4067	67.4231	75.0437	72.4307	72.4458	79.0958	58.5627	-0.0150435	0.862901	-0.0778018
Spg20	Q8R1X6	Spartin	106.352	119.041	167.12	124.028	123.741	134.574	142.988	123.19	132.233	-0.0244796	0.862725	-0.0731234
Gm9732	A0A2I3BPB7	Predicted gene 9732 (Fragment)	15.2722	16.7781	16.8217	19.1643	17.4101	16.7751	16.5218	16.4145	18.687	-0.0128858	0.862706	-0.0684545
Nr2c2ap	Q3TV70	Nuclear receptor 2C2-associated protein (TR4 orphan receptor-associated 16 kDa protein)	1543.62	1577.47	1543.83	1630.5	1463.49	1453.18	1556.94	1616.66	1725.02	0.00993052	0.862503	0.0790285
Tmem178	Q9CZ16	Transmembrane protein 178A	81.3883	85.2318	102.608	91.5076	103.252	66.2905	101.074	88.8876	83.6852	0.0249465	0.862412	0.072279
Nr2e1	Q64104	Nuclear receptor subfamily 2 group E member 1 (Nuclear receptor TLX) (Protein tailless homolog) (Tll) (mTll)	36.829	37.6341	38.322	34.4478	41.1948	34.4569	41.7397	33.045	35.4057	-0.0140493	0.862407	-0.0712518
Tmed6	Q9CQG0	Transmembrane emp24 domain-containing protein 6 (p24 family protein gamma-5) (p24gamma5)	65.5485	66.994	78.4548	53.2508	66.7826	63.0905	80.8009	69.8409	55.6597	-0.0253896	0.86231	-0.0681882
Wt1	P22561	Wilms tumor protein homolog	160.784	172.842	193.958	155.075	161.658	178.837	202.116	164.257	157.214	-0.0180758	0.862283	-0.0688661
Olfr1109	Q7TR56	Olfactory receptor	21.3723	21.1317	20.7513	21.61	19.7918	22.9129	20.4306	21.4582	20.9288	0.007627	0.862233	0.0813009
Cbfa2t2	O70374	Protein CBFA2T2 (MTG8-like protein) (MTG8-related protein 1)	375.42	396.399	355.435	451.337	352.061	413.539	424.42	324.2	431.645	0.0201531	0.862128	0.0694943
Krt73	Q6NXH9	Keratin, type II cytoskeletal 73 (Cytokeratin-73) (CK-73) (Keratin-73) (K73) (Type II inner root sheath-specific keratin-K6irs3) (Type-II keratin Kb36)	261.484	242.349	308.546	230.412	252.892	233.117	271.96	254.537	275.311	0.017449	0.861948	0.0697438
Olfr449	A0A0N4SVD5	Olfactory receptor 449 (Fragment)	152.113	124.139	170.097	150.732	157.452	149.216	163.039	125.9	140.645	0.0196547	0.861326	0.0684972
Zfp148	Q61624	Zinc finger protein 148 (Beta enolase repressor factor 1) (G-rich box-binding protein) (Transcription factor BFCOL1) (Transcription factor ZBP-89) (Zinc finger DNA-binding protein 89)	610.497	602.689	544.191	810.523	669.816	693.446	525.395	560.341	701.398	0.0269843	0.861307	0.0685908
5430419D17Rik	A0A140LJ03	Putative DMBT1-like protein (Fragment)	132.564	121.481	145.603	133.82	146.932	123.564	109.935	136.992	159.109	-0.0208241	0.861219	-0.0752075
Fmn2	Q9JL04	Formin-2	27.7618	35.718	39.0971	32.5206	30.8847	35.7393	36.3041	33.7386	34.3622	-0.0183113	0.861099	-0.0709899
Iglon5	Q8HW98	IgLON family member 5	90.5366	86.2965	84.5979	87.8975	99.8237	79.5594	68.2104	85.6202	97.3541	0.0202721	0.860725	0.0880956
Arhgap8	Q9CXP4	Rho GTPase-activating protein 8 (Rho-type GTPase-activating protein 8)	257.215	233.45	266.238	231.223	244.619	229.979	229.576	273.334	246.876	0.0126384	0.860638	0.0695158
Olfr697	Q8VFM4	Olfactory receptor 697 (Olfactory receptor MOR283-5) (Olfactory receptor Olfr697)	43.6424	34.8684	31.7697	32.8547	36.9528	30.9215	36.6927	39.0562	37.8977	-0.0208277	0.860629	-0.0694933
Cnga1	P29974	cGMP-gated cation channel alpha-1 (Cyclic nucleotide-gated cation channel 1) (Cyclic nucleotide-gated channel alpha-1) (CNG channel alpha-1) (CNG-1) (CNG1) (Cyclic nucleotide-gated channel, photoreceptor) (Rod photoreceptor cGMP-gated channel subunit alpha)	37.3698	36.1484	44.4259	34.3227	39.7042	39.1527	36.6807	39.6616	32.9117	0.0169456	0.860551	0.0691029
Pax9	P47242	Paired box protein Pax-9	320.16	264.248	325.332	248.941	297.808	269.376	278.992	306.982	314.99	-0.0195853	0.860434	-0.0782132
Reg3a	O09037	Regenerating islet-derived protein 3-alpha (REG-3-alpha) (Islet of Langerhans regenerating protein 3) (Lithostathine 3) (Pancreatitis-associated protein 2) (Regenerating islet-derived protein III-alpha) (Reg III-alpha) [Cleaved into: Regenerating islet-derived protein 3-alpha 16.5 kDa form; Regenerating islet-derived protein 3-alpha 15 kDa form]	25.8385	25.4519	27.2665	24.4805	28.62	23.6084	25.021	26.8342	25.7047	-0.0110644	0.860198	-0.0736376
C7	Q4KMM3	Oxidation resistance protein 1 (Protein C7)	130.412	77.7052	97.8337	87.7763	97.8344	105.679	113.676	88.2552	96.9118	-0.0295899	0.860132	-0.0718351
Gm5168	Q4KL04	Predicted gene 5168 (Predicted gene, EG382275)	35.777	38.5097	38.5279	30.1156	39.7042	36.6279	33.0922	41.1374	30.6854	-0.0207196	0.859917	-0.0703018
Trpv6	Q91WD2	Transient receptor potential cation channel subfamily V member 6 (TrpV6) (Calcium transport protein 1) (CaT1) (Epithelial calcium channel 2) (ECaC2)	76.347	84.1517	99.4307	86.5523	93.8165	77.1546	72.4006	98.2891	85.0831	0.0213368	0.85986	0.070492
Dytn	A2CI98	Dystrotelin	85.8627	64.9753	87.1833	68.2785	72.0727	74.1107	81.8426	79.2468	69.747	0.0222328	0.859822	0.0806402
Ly6g6f	A0A1L6ZA38	Lymphocyte antigen 6 complex locus G6F	59.5814	60.5137	65.8965	55.5098	59.8488	80.9557	50.7245	65.3067	51.0776	-0.0285646	0.859801	-0.0813494
Aqp2	P56402	Aquaporin-2 (AQP-2) (ADH water channel) (Aquaporin-CD) (AQP-CD) (Collecting duct water channel protein) (WCH-CD) (Water channel protein for renal collecting duct)	189.376	192.749	246.708	202.036	211.343	181.944	261.901	224.705	177.901	-0.0264375	0.859737	-0.0715382
Elovl7	Q9D2Y9	Elongation of very long chain fatty acids protein 7 (EC 2.3.1.199) (3-keto acyl-CoA synthase Elovl7) (ELOVL fatty acid elongase 7) (ELOVL FA elongase 7) (Very long chain 3-ketoacyl-CoA synthase 7) (Very long chain 3-oxoacyl-CoA synthase 7)	27.4467	25.4644	29.1005	32.6366	26.0579	21.9219	32.7449	30.6098	29.6484	0.0236217	0.859721	0.0722702
Olfr471	Q6W056	Olfactory receptor Olfr471 (Fragment)	24.31	21.9421	24.1666	22.9431	25.6639	21.6534	23.171	22.7179	22.6667	0.0102892	0.859625	0.0719182
Ranbp3l	Q6PDH4	Ran-binding protein 3-like	41.355	37.6937	39.2865	41.7039	45.038	40.9392	38.2654	42.084	35.5698	-0.0132632	0.859619	-0.0759326
Alkbh1	P0CB42	Nucleic acid dioxygenase ALKBH1 (EC 1.14.11.-) (Alkylated DNA repair protein alkB homolog 1) (Alpha-ketoglutarate-dependent dioxygenase ABH1) (DNA 6mA demethylase) (DNA N6-methyl adenine demethylase ALKBH1) (EC 1.14.11.51) (DNA lyase ABH1) (EC 4.2.99.18) (DNA oxidative demethylase ALKBH1) (EC 1.14.11.33) (mRNA N(3)-methylcytidine demethylase) (EC 1.14.11.-) (tRNA N1-methyl adenine demethylase) (E…	295.602	234.636	257.021	246.122	269.578	231.666	310.748	249.47	248.002	-0.0196767	0.859534	-0.0707438
Gm1305	D3YXS5	Kinesin-like protein KIF28P (Kinesin-like protein 6)	100.386	96.8151	107.823	84.7282	88.1122	100.075	109.208	98.9316	84.8622	0.017881	0.859465	0.0700821
Pias2	Q8C5D8	E3 SUMO-protein ligase PIAS2 (EC 2.3.2.27) (Androgen receptor-interacting protein 3) (ARIP3) (DAB2-interacting protein) (DIP) (Msx-interacting zinc finger protein) (Protein inhibitor of activated STAT x) (Protein inhibitor of activated STAT2) (RING-type E3 ubiquitin transferase PIAS2)	927.106	1103.45	1087.95	1167.9	977.153	1177.65	989.77	1010.95	1142.52	0.0162351	0.859459	0.0696622
Xlr5b	A2BI49	X-linked lymphocyte-regulated 5B (Fragment)	38.2275	39.1649	40.0769	32.2592	43.7445	33.7808	35.69	32.3286	39.0538	0.0198932	0.859364	0.0717362
Tekt2	Q922G7	Tektin-2 (Tektin-t) (Testicular tektin)	66.1665	71.1425	64.3992	84.9063	80.1439	80.1339	67.8384	70.3247	64.8287	-0.0200003	0.859354	-0.0694846
Nhlh1	Q02576	Helix-loop-helix protein 1 (HEN-1) (Nescient helix loop helix 1) (NSCL-1)	66.7599	70.4467	96.6957	64.9101	76.2672	67.0958	82.3924	72.6278	81.8352	-0.0256604	0.859288	-0.0720418
Cnpy3	Q9DAU1	Protein canopy homolog 3 (Protein associated with Tlr4) (Trinucleotide repeat-containing gene 5 protein)	370.729	387.867	363.948	321.499	434.746	318.449	320.023	319.785	384.975	0.0218045	0.859064	0.0757968
1700123L14Rik	Q3V2K7	RIKEN cDNA 1700123L14 gene	47.0757	60.1899	53.332	51.6201	48.0988	51.4714	56.6707	53.502	58.452	-0.0158087	0.859036	-0.0696475
Tcstv3	O70518	2-cell-stage, variable group, member 3 (Uncharacterized protein variable group of 2-cell-stage gene family)	19.1356	25.1961	24.0271	20.8657	24.3284	25.2461	24.9084	17.9905	20.9103	-0.0237723	0.85893	-0.0708924
Foxd1	Q61345	Forkhead box protein D1 (Brain factor 2) (BF-2) (Forkhead-related protein FKHL8) (Forkhead-related transcription factor 4) (FREAC-4) (HFH-BF-2)	146.048	133.284	147.579	120.948	147.756	136.927	143.603	141.628	121.803	-0.014449	0.8588	-0.0697743
Chst7	Q9EP78	Carbohydrate sulfotransferase 7 (EC 2.8.2.-) (EC 2.8.2.17) (Chondroitin 6-sulfotransferase 2) (C6ST-2) (mC6ST-2) (Galactose/N-acetylglucosamine/N-acetylglucosamine 6-O-sulfotransferase 5) (GST-5) (N-acetylglucosamine 6-O-sulfotransferase 4) (GlcNAc6ST-4) (Gn6st-4)	52.7939	49.7498	60.9933	47.8285	46.4453	52.6547	64.131	58.0949	47.1096	-0.0229064	0.858767	-0.0720296
Usp36	B1AQJ2	Ubiquitin carboxyl-terminal hydrolase 36 (EC 3.4.19.12) (Deubiquitinating enzyme 36) (Ubiquitin thioesterase 36) (Ubiquitin-specific-processing protease 36)	811.715	794.228	751.589	768.499	788.534	778.223	800.268	778.153	775.816	-0.00495907	0.858766	-0.0833544
C1qtnf6	Q6IR41	Complement C1q tumor necrosis factor-related protein 6	52.6193	64.7546	59.0396	55.1286	53.5101	58.0132	58.9668	63.1894	52.8177	0.0146813	0.858546	0.0699006
Rhox9	A0A7R5SDM4	Trophoblast-specific homeobox protein PSX2	277.855	251.254	271.832	230.725	291.888	227.482	263.835	246.419	245.631	0.0161177	0.858486	0.0711832
Olfr713	Q496U7	Olfactory receptor (Fragment)	25.0867	23.8122	23.0172	24.9226	21.7018	22.4638	25.9584	26.7093	25.2431	-0.0122015	0.858334	-0.0729133
Slc24a5	Q8C261	Sodium/potassium/calcium exchanger 5 (Na(+)/K(+)/Ca(2+)-exchange protein 5) (Solute carrier family 24 member 5)	143.044	138.722	156.396	131.15	145.451	113.06	126.024	178.063	162.13	-0.0262921	0.858231	-0.0800618
Ogt	Q8CGY8	UDP-N-acetylglucosamine--peptide N-acetylglucosaminyltransferase 110 kDa subunit (EC 2.4.1.255) (O-GlcNAc transferase subunit p110) (O-linked N-acetylglucosamine transferase 110 kDa subunit) (OGT)	547.13	482.833	505.585	610.146	549.441	546.872	528.738	489.091	542.387	0.0138292	0.858196	0.0723934
Golph3l	Q8R088	Golgi phosphoprotein 3-like	566.668	448.011	487.842	508.396	571.544	555.842	365.503	564.496	501.578	-0.0257772	0.85809	-0.0755156
Olfr192	Q7TS44	Olfactory receptor	20.0981	15.097	19.3532	16.8463	17.7792	14.7401	22.3527	20.5526	15.6061	-0.0286102	0.857834	-0.0732542
Epo	P07321	Erythropoietin	61.6052	73.3472	84.7599	85.6523	62.2417	79.0745	72.2077	81.3714	80.8211	0.022817	0.857725	0.0703537
Tada3	Q8R0L9	Transcriptional adapter 3 (ADA3 homolog) (mADA3) (Transcriptional adapter 3-like) (ADA3-like protein)	1263.4	857.605	944.987	903.493	893.857	1023.36	956.804	922.158	1082.09	0.0245127	0.857493	0.0733035
Xrcc3	Q9CXE6	DNA repair protein XRCC3 (X-ray repair cross-complementing protein 3)	752.741	678.474	753.247	565.479	651.666	666.439	711.609	688.628	681.288	0.0159517	0.857491	0.0779043
Ms4a3	Q920C4	Membrane-spanning 4-domains subfamily A member 3 (Hematopoietic-specific transmembrane protein 4) (HTm4)	38.5492	39.7844	54.4255	42.7674	36.0756	52.1607	46.5487	44.7213	43.9375	-0.0262947	0.857423	-0.0704583
Olfr473	Q8VG44	Olfactory receptor 473 (Olfactory receptor 204-4)	16.8422	14.5528	15.3067	15.8007	14.3699	15.4307	14.8571	16.7701	16.1006	0.011115	0.85735	0.0710523
4930451I11Rik	A0A0U1RQ92	RIKEN cDNA 4930451I11 gene (Fragment)	157.51	147.654	161.226	154.819	167.3	159.363	177.87	142.473	137.788	-0.0153047	0.857296	-0.0828853
Srms	Q0VBH4	Tyrosine-protein kinase (EC 2.7.10.2)	49.9257	49.9534	61.2195	55.5644	57.8614	53.3686	46.8257	60.4399	55.6373	-0.0174951	0.857212	-0.0709638
Trpm5	Q9JJH7	Transient receptor potential cation channel subfamily M member 5 (Long transient receptor potential channel 5) (LTrpC-5) (LTrpC5) (MLSN1- and TRP-related gene 1 protein)	26.9554	33.8804	42.943	26.6302	33.2099	34.8858	31.9371	27.9013	38.7432	-0.0320865	0.857	-0.0719597
1700084M14Rik	B1AT01	RIKEN cDNA 1700084M14 gene	26.7021	28.8696	34.9163	26.4023	31.7277	26.5145	32.2342	29.6393	23.6277	0.0235871	0.856955	0.0709504
Sftpc	P21841	Pulmonary surfactant-associated protein C (SP-C) (Pulmonary surfactant-associated proteolipid SPL(Val)) (SP5)	2626.27	1694.1	2429.43	1394.95	1421.9	2797.26	2108.94	1827.94	1677.97	0.0500194	0.856928	0.0708919
Cela1	Q91X79	Chymotrypsin-like elastase family member 1 (EC 3.4.21.36) (Elastase-1)	223.956	236.986	250.782	233.845	262.148	208.026	223.815	253.112	246.352	-0.0139586	0.856888	-0.0779302
Il13ra2	O88786	Interleukin-13 receptor subunit alpha-2 (IL-13 receptor subunit alpha-2) (IL-13R subunit alpha-2) (IL-13R-alpha-2) (IL-13RA2) (CD antigen CD213a2)	17.8277	19.0056	19.0897	19.5286	20.6208	19.1179	19.2655	15.684	18.7108	0.0140721	0.856739	0.0810361
Gzmb	P04187	Granzyme B(G,H) (EC 3.4.21.79) (CTLA-1) (Cytotoxic cell protease 1) (CCP1) (Fragmentin-2)	54.1868	82.5062	65.1982	73.8052	84.6877	64.6577	70.7011	62.4717	54.8257	0.0307887	0.856729	0.0710711
Slc5a4a	Q9ET37	Solute carrier family 5 member 4A	46.0919	50.0154	46.9379	59.3173	57.2772	53.8678	43.9414	52.4416	48.8992	-0.0196807	0.856575	-0.0709326
Vmn1r189	B9EK85	Vomeronasal type-1 receptor	36.2772	28.6134	34.8663	32.5059	28.7406	31.0582	32.6837	37.032	33.796	0.0177178	0.856539	0.0711676
Olfr419	E9Q0Y7	Olfactory receptor	55.7778	55.9571	58.7452	64.8197	56.123	60.5452	61.3627	68.5788	51.0663	-0.0173139	0.856517	-0.0749323
Mta1	Q8K4B0	Metastasis-associated protein MTA1	885.268	918.687	877.844	867.314	876.895	863.163	833.316	803.982	1018.57	0.0132188	0.856466	0.0867213
Aldh6a1	Q9EQ20	Methylmalonate-semialdehyde dehydrogenase [acylating], mitochondrial (MMSDH) (Malonate-semialdehyde dehydrogenase [acylating]) (EC 1.2.1.18) (EC 1.2.1.27) (Aldehyde dehydrogenase family 6 member A1)	66.1624	99.1403	113.979	111.706	70.9982	125.269	92.8198	94.6054	118.858	-0.0402179	0.856464	-0.0714757
Cyp3a16	Q64481	Cytochrome P450 3A16 (EC 1.14.14.1) (CYPIIIA16)	18.6082	22.415	22.4865	25.1748	25.0952	18.9681	18.9932	22.0519	24.0058	0.0228454	0.856422	0.0717328
Sh3rf1	Q69ZI1	E3 ubiquitin-protein ligase SH3RF1 (EC 2.3.2.27) (Plenty of SH3s) (Protein POSH) (RING-type E3 ubiquitin transferase SH3RF1) (SH3 domain-containing RING finger protein 1) (SH3 multiple domains protein 2)	154.011	139.951	184.144	147.55	185.423	161.31	141.212	153.84	151.515	-0.0205703	0.856396	-0.0710556
Naa40	Q8VE10	N-alpha-acetyltransferase 40 (EC 2.3.1.257) (N-acetyltransferase 11) (N-alpha-acetyltransferase D) (NatD) (Protein acetyltransferase 1)	309.233	386.073	391.083	459.946	372.369	466.89	378.652	346.291	333.146	0.0267958	0.856377	0.071048
Ccdc64	A0JNT9	BICD family-like cargo adapter 1 (Bicaudal D-related protein 1) (BICD-related protein 1) (BICDR-1) (Coiled-coil domain-containing protein 64A)	181.878	202.776	140.314	168.665	189.729	129.55	176.67	164.428	190.535	0.0270923	0.856115	0.0715156
Olfr130	NaN	NaN	53.3276	56.5796	53.4716	47.1645	63.539	47.8458	56.5612	53.9215	45.1496	-0.020887	0.856027	-0.0773247
LOC100861621	NaN	NaN	123.131	136.674	144.31	122.319	119.384	124.958	159.988	122.929	139.946	-0.0199481	0.855948	-0.0753955
Nptx2	O70340	Neuronal pentraxin-2 (NP2) (Neuronal pentraxin II) (NP-II)	193.641	126.662	170.18	154.454	141.762	158.595	206.177	165.453	150.826	-0.0294788	0.855807	-0.0714174
Dusp4	Q8BFV3	Dual specificity protein phosphatase 4 (EC 3.1.3.16) (EC 3.1.3.48)	97.1559	118.116	100.011	117.303	107.581	101.721	109.256	127.555	101.486	-0.0182037	0.855755	-0.0716943
Micu3	Q9CTY5	Calcium uptake protein 3, mitochondrial (EF-hand domain-containing family member A2)	41.0215	36.4695	29.1396	33.906	32.4483	35.4067	42.6493	32.6179	35.4028	-0.0232498	0.855731	-0.0713461
Minos1	Q7TNS2	MICOS complex subunit Mic10 (Mitochondrial inner membrane organizing system protein 1)	4982.66	5641.64	5664.37	6014.38	5466.49	5830.08	5342.5	5139.81	5866.56	0.0121271	0.855643	0.071373
Gdf5	P43027	Growth/differentiation factor 5 (GDF-5) (Bone morphogenetic protein 14) (BMP-14)	147.904	161.055	173.661	135.17	158.177	140.671	156.232	179.02	147.907	-0.0181391	0.855401	-0.0715823
Olfr1364	Q5SZS9	Olfactory receptor	60.8932	72.0657	59.7684	61.7972	77.7893	45.7063	65.9984	56.8595	65.608	0.0283643	0.85525	0.0794396
Sult2a1	P52843	Sulfotransferase 2A1 (ST2A1) (EC 2.8.2.2) (Bile salt sulfotransferase 1) (EC 2.8.2.14) (Hydroxysteroid sulfotransferase) (ST)	115.373	106.462	136.771	106.24	111.091	114.993	111.56	116.417	120.734	0.015632	0.855128	0.0785194
A330009N23Rik	NaN	NaN	61.4742	67.8883	80.4416	62.3574	69.552	61.7476	66.8294	73.8753	72.5161	-0.0181978	0.855034	-0.0725839
Tagln3	Q9R1Q8	Transgelin-3 (Neuronal protein NP25)	146.964	128.606	119.677	108.233	134.148	112.225	116.801	137.178	137.987	-0.020464	0.854915	-0.0717187
Odf3l2	Q3TZ65	Outer dense fiber protein 3-like protein 2	149.452	123.259	132.206	117.272	129.986	110.639	152.058	141.215	128.312	-0.0207881	0.854831	-0.0728798
Cetn1	P41209	Centrin-1 (Caltractin)	141.941	135.22	139.938	137.473	145.483	129.986	144.893	141.581	134.504	-0.00671091	0.854602	-0.0751119
Adamts18	Q4VC17	A disintegrin and metalloproteinase with thrombospondin motifs 18 (ADAM-TS 18) (ADAM-TS18) (ADAMTS-18) (EC 3.4.24.-)	38.6209	56.7945	56.1203	50.131	51.1982	56.8398	42.5118	52.6335	53.2574	-0.0247243	0.854421	-0.0723038
Fgf20	Q9ESL9	Fibroblast growth factor 20 (FGF-20)	66.7608	78.4456	85.8294	74.5352	73.3691	71.8945	64.2676	79.0394	87.9883	0.0205601	0.854416	0.0731257
Zfp57	Q8C6P8	Zinc finger protein 57 (Zfp-57)	63.2994	66.2188	73.1421	66.0886	62.9132	52.7449	83.604	54.0057	76.4158	0.027105	0.854326	0.0788614
Dnaja2	Q9QYJ0	DnaJ homolog subfamily A member 2 (mDj3)	377.416	245.761	337.394	276.21	321.996	357.257	252.187	288.506	294.789	0.02945	0.854298	0.0722311
Iqub	Q8CDK3	IQ and ubiquitin-like domain-containing protein	33.5656	25.6412	33.7393	23.6973	28.6686	26.3483	27.4075	30.5769	30.0964	0.027031	0.85425	0.0882373
Pkp3	Q9QY23	Plakophilin-3	142.316	128.045	163.129	117.339	144.648	123.55	157.831	160.367	115.003	-0.0267023	0.854032	-0.0728609
Psg20	E9Q6J6	Pregnancy-specific glycoprotein 20	64.5292	59.0121	70.5278	61.6954	58.6838	48.5366	66.2289	53.7995	85.2383	0.0329476	0.853988	0.0846732
Tas2r118	P59529	Taste receptor type 2 member 16 (T2R16) (Candidate taste receptor mt2r40) (T2R18)	35.1736	36.6957	41.3756	38.7921	39.974	37.943	33.631	42.1482	38.2463	-0.0143237	0.853811	-0.0737762
Olfr120	Q7TRJ4	Olfactory receptor	29.0734	22.1352	26.4926	22.6755	29.5255	25.1255	28.5568	24.1547	20.3605	-0.0256642	0.853781	-0.0734828
Olfr920	E9Q413	Olfactory receptor	59.2519	50.945	55.0206	49.0527	61.8281	65.9696	50.643	53.1722	41.2991	-0.0270762	0.853727	-0.0805415
Lyrm9	Q3UN90	LYR motif-containing protein 9	130.465	145.16	145.838	140.018	141.898	131.716	162.887	132.022	125.614	0.0159451	0.853651	0.0801124
Serpinf2	Q61247	Alpha-2-antiplasmin (Alpha-2-AP) (Alpha-2-plasmin inhibitor) (Alpha-2-PI) (Serpin F2)	195.184	177.869	199.05	170.472	177.365	159.39	188.835	195.483	197.586	0.0149341	0.853578	0.0737806
Slc13a3	Q91Y63	Solute carrier family 13 member 3 (Na(+)/dicarboxylate cotransporter 3) (NaDC-3) (mNaDC3) (Sodium-dependent high-affinity dicarboxylate transporter 2)	283.181	234.587	206.993	252.931	278.465	218.827	235.318	291.568	219.291	-0.0249904	0.853527	-0.0733275
Olfr1277	Q8VF41	Olfactory receptor	19.3975	21.7961	19.6825	22.8748	23.7598	19.3557	22.5212	21.4391	18.8454	-0.016885	0.853471	-0.0744142
Gm9958	Q8C9U4	Uncharacterized protein	50.3455	74.8484	74.4335	64.6841	61.1907	65.0528	62.1977	70.415	77.3624	-0.025232	0.853446	-0.0731328
1810009N02Rik	Q9D927	Uncharacterized protein	30.9115	34.5633	46.3623	28.6915	31.4093	37.3397	33.5614	34.2704	35.5927	0.0289282	0.853266	0.0792509
Olfr986	Q8VFN6	Olfactory receptor	45.4145	34.9871	52.0873	43.8514	44.8004	33.3307	59.1739	53.0687	36.1534	-0.0393946	0.853215	-0.0767836
Ecscr	Q3TZW0	Endothelial cell-specific chemotaxis regulator (Apoptosis regulator through modulating IAP expression) (ARIA) (Endothelial cell-specific molecule 2)	22.4862	22.2495	22.3836	23.1876	20.9986	23.3772	22.3749	25.6842	19.251	0.0153892	0.852936	0.0944883
2700046A07Rik	Q8BT94	Uncharacterized protein	243.529	188.905	171.702	209.476	185.901	211.067	226.413	217.423	191.738	-0.0218589	0.852693	-0.0737519
Olfr917	Q7TRC3	Olfactory receptor	27.7301	28.517	26.129	25.6396	27.7932	30.1411	25.5247	28.0366	24.7228	-0.0127529	0.852659	-0.0774136
LOC102632113	NaN	NaN	32.5677	26.5092	25.1178	24.9046	29.9827	22.7771	24.9869	26.4169	30.0366	0.023183	0.852572	0.0730311
Cacna1e	Q61290	Voltage-dependent R-type calcium channel subunit alpha-1E (Brain calcium channel II) (BII) (Calcium channel, L type, alpha-1 polypeptide, isoform 6) (Voltage-gated calcium channel subunit alpha Cav2.3)	36.6779	39.6844	53.7302	35.8694	40.3001	34.3312	46.0472	45.7874	45.2937	-0.0296481	0.852571	-0.0733839
Myoc	O70624	Myocilin (Trabecular meshwork-induced glucocorticoid response protein) [Cleaved into: Myocilin, N-terminal fragment (Myocilin 20 kDa N-terminal fragment); Myocilin, C-terminal fragment (Myocilin 35 kDa N-terminal fragment)]	131.053	114.615	120.507	103.227	137.319	97.2415	138.097	125.978	99.1087	-0.0267794	0.852533	-0.0784108
Ptx3	P48759	Pentraxin-related protein PTX3 (Pentaxin-related protein PTX3) (Tumor necrosis factor-inducible gene 14 protein) (TSG-14)	478.701	466.622	542.56	463.572	470.862	465.252	488.834	486.609	509.886	0.0106113	0.852481	0.074908
Svs4	P18419	Seminal vesicle secretory protein 4 (Seminal vesicle protein 2) (Seminal vesicle secretory protein IV) (SVS IV)	80.2823	83.4361	88.4966	78.7851	84.9193	79.7908	91.9374	80.1577	80.0894	-0.0109232	0.85236	-0.0748508
Obp1a	Q9D3H2	Odorant-binding protein 1a (Odorant-binding protein IA)	20.1086	18.0254	22.6246	19.5239	18.6565	21.7809	21.3406	18.4107	19.0393	0.016266	0.852315	0.0730522
Bend4	P86174	BEN domain-containing protein 4	53.4949	51.1389	52.6467	51.7569	54.4164	48.8549	53.3886	50.3678	55.6045	-0.00735438	0.852174	-0.0781098
Ephb2	P54763	Ephrin type-B receptor 2 (EC 2.7.10.1) (Neural kinase) (Nuk receptor tyrosine kinase) (Tyrosine-protein kinase receptor EPH-3) (Tyrosine-protein kinase receptor SEK-3) [Cleaved into: EphB2/CTF1; EphB2/CTF2]	18.045	19.5587	25.1488	19.9827	21.3455	20.504	22.6346	20.3954	19.9518	-0.0195665	0.85209	-0.0779157
Inha	Q04997	Inhibin alpha chain	232.372	230.338	181.436	190.804	222.829	189.869	211.718	230.051	202.895	-0.018778	0.852054	-0.0736832
Bhlhb9	Q6PB60	Protein BHLHb9 (bHLHb9)	139.694	132.891	137.511	120.236	130.854	116.194	141.761	139.342	128.558	0.0135696	0.851766	0.0747899
4930451G09Rik	Q8C5G4	Dynein axonemal assembly factor 8 (Dynein axonemal-associated protein 1)	181.204	207.447	179.458	197.458	222.068	144.7	170.989	210.092	192.837	0.0247411	0.851687	0.0827482
Fndc1	A0A6I8MWX0	Fibronectin type III domain-containing 1	177.63	170.55	200.467	161.401	168.712	146.394	203.077	180.528	202.627	-0.0222222	0.851642	-0.0767506
Gm3250	E9Q1M3	Predicted gene 3250	325.109	311.162	352.647	292.305	341.239	278.582	318.048	301.627	344.627	0.0157648	0.851573	0.074447
Tead3	P70210	Transcriptional enhancer factor TEF-5 (DTEF-1) (ETF-related factor 1) (ETFR-1) (TEA domain family member 3) (TEAD-3)	247.232	244.785	222.819	197.089	237.653	210.291	247.348	227.37	229.295	-0.0151722	0.851305	-0.0741694
Olfr1028	Q7TR89	Olfactory receptor	22.8606	23.8854	27.7535	24.7928	25.4725	27.1146	25.9942	22.0822	24.7465	-0.0149697	0.851263	-0.0737289
Flywch1	Q8CI03	FLYWCH-type zinc finger-containing protein 1	173.638	158.169	141.148	145.187	140.443	162.72	131.416	152.978	174.577	0.0198197	0.851254	0.075113
Olfr389	A0A126GWZ6	Olfactory receptor	24.93	20.2095	25.4697	22.0452	24.3665	21.1583	21.8135	23.0032	24.2063	0.0159087	0.851209	0.0743407
Matn4	O89029	Matrilin-4 (MAT-4)	126.779	139.861	142.025	128.135	143.535	119.576	127.39	133.953	140.664	0.0127003	0.851123	0.0756534
Fn3k	Q9ER35	Fructosamine-3-kinase (EC 2.7.1.171) (Protein-psicosamine 3-kinase FN3K) (Protein-ribulosamine 3-kinase FN3K) (EC 2.7.1.172)	93.4084	104.867	104.949	88.2595	101.202	80.0134	118.241	88.5132	93.3689	0.0238268	0.850926	0.0792458
Gm7735	D3YX18	Predicted gene 7735	61.8739	57.8205	54.5997	56.6801	67.9881	45.6942	61.7394	55.728	53.1785	0.0221029	0.850916	0.0858361
Atcay	Q8BHE3	Caytaxin	267.267	210.46	236.196	223.512	255.479	223.883	244.242	221.954	238.782	-0.015365	0.850782	-0.0745059
Olfr195	Q8VGQ6	Olfactory receptor	19.0323	19.3658	16.7846	15.4716	17.6548	16.5925	17.8766	17.7216	19.4158	-0.0153289	0.850288	-0.0750906
Pcolce	Q61398	Procollagen C-endopeptidase enhancer 1 (P14) (Procollagen COOH-terminal proteinase enhancer 1) (PCPE-1) (Procollagen C-proteinase enhancer 1) (Type 1 procollagen C-proteinase enhancer protein) (Type I procollagen COOH-terminal proteinase enhancer)	236.74	237.35	294.769	209.451	230.522	220.608	276.585	249.873	264.56	-0.0225453	0.850276	-0.0743264
C530025M09Rik	Q8C466	Uncharacterized protein (Fragment)	222.515	245.725	232.679	200.464	245.376	218.435	195.548	242.981	210.983	0.0172694	0.850258	0.0752686
Stk31	Q99MW1	Serine/threonine-protein kinase 31 (EC 2.7.11.1)	33.0704	38.7346	33.737	31.6063	39.0256	28.4032	37.1363	32.2114	32.1556	0.0212206	0.850216	0.0770631
Ugt2b37	Q8VCN3	UDP-glucuronosyltransferase (EC 2.4.1.17)	21.8798	16.0077	17.6173	20.2999	17.9265	19.3813	20.3121	17.8563	17.8547	0.0218612	0.850068	0.0866083
Gm12830	F6XVH0	Predicted gene 12830 (Fragment)	66.1102	72.9598	81.7672	77.3672	72.1431	70.1198	77.5078	77.6977	78.7425	-0.0133124	0.850042	-0.074909
Carns1	Q6ZPS2	Carnosine synthase 1 (EC 6.3.2.11) (ATP-grasp domain-containing protein 1)	224.831	232.731	229.482	231.099	229.871	227.534	193.477	249.084	237.281	0.0131752	0.850027	0.0969566
Lce1d	Q9D731	Late cornified envelope 1D	127.335	124.708	107.895	102.609	114.113	118.262	114.991	110.769	126.781	-0.0167009	0.850013	-0.0839329
Camkmt	Q3U2J5	Calmodulin-lysine N-methyltransferase (CLNMT) (CaM KMT) (EC 2.1.1.60)	286.184	269.975	299.265	347.04	230.826	282.696	326.437	379.556	250.41	0.0321791	0.849723	0.0804828
Olfr1279	Q7TQY7	Olfactory receptor	28.5089	25.8444	27.9902	25.1253	25.8605	29.9064	28.5484	23.7572	24.7954	0.015854	0.849614	0.07884
Peg10	Q7TN75	Retrotransposon-derived protein PEG10 (MmPEG10) (Embryonal carcinoma differentiation regulated protein) (Mammalian retrotransposon-derived protein 2) (Myelin expression factor 3) (MyEF-3) (Myelin expression factor 3-like protein 1) (MEF3-like protein 1) (Paternally expressed gene 10 protein) (Retrotransposon gag domain-containing protein 3) (Retrotransposon-derived gag-like polyprotein) (Ty3/Gyps…	86.4821	74.7655	78.2837	81.4572	85.9044	74.7116	87.6274	73.9173	82.904	-0.0137027	0.849576	-0.0766726
Gstm6	A0A087WNU8	Glutathione S-transferase Mu 6	89.5921	74.607	75.7088	68.1816	67.5531	62.6204	98.4398	65.3924	82.6367	0.0320831	0.849542	0.0795902
Casr	Q9QY96	Extracellular calcium-sensing receptor (CaSR) (Parathyroid cell calcium-sensing receptor) (PCaR1)	65.4291	79.0701	64.7968	45.316	70.079	54.0353	69.2715	56.3409	61.5139	0.0321984	0.849502	0.0756945
Thrsp	Q62264	Thyroid hormone-inducible hepatic protein (Spot 14 protein) (S14) (SPOT14)	39.8937	45.1699	50.8227	42.6003	48.0915	31.4433	57.5431	45.0336	46.0836	-0.0325238	0.849449	-0.0820365
Ccdc61	Q3UJV1	Centrosomal protein CCDC61 (Coiled-coil domain-containing protein 61) (VFL3 homolog)	258.104	232.649	236.927	241.921	281.248	221.598	234.126	268.465	220.224	-0.0161691	0.849368	-0.0786892
Wbscr17	Q7TT15	Polypeptide N-acetylgalactosaminyltransferase 17 (EC 2.4.1.41) (Polypeptide GalNAc transferase-like protein 3) (GalNAc-T-like protein 3) (pp-GaNTase-like protein 3) (Protein-UDP acetylgalactosaminyltransferase-like protein 3) (UDP-GalNAc:polypeptide N-acetylgalactosaminyltransferase-like protein 3) (Williams-Beuren syndrome chromosomal region 17 protein homolog)	115.262	114.2	121.416	129.59	127.91	108.533	128.369	105.426	124.042	0.0152243	0.849315	0.0788753
Pla2g2a	P31482	Phospholipase A2, membrane associated (EC 3.1.1.4) (Enhancing factor) (EF) (GIIC sPLA2) (Group IIA phospholipase A2) (Phosphatidylcholine 2-acylhydrolase 2A)	60.0961	52.55	58.2433	56.7615	50.754	56.403	51.6702	54.3011	67.7444	0.0188349	0.849303	0.0829497
A630023A22Rik	J3QP60	RIKEN cDNA A630023A22 gene	74.2753	53.591	52.2852	59.402	79.8594	50.3001	53.7629	65.583	57.276	-0.0349354	0.849233	-0.0761366
Gpr15	Q0VDU3	G-protein coupled receptor 15	61.3491	60.9549	63.2823	55.2043	61.4977	56.5937	56.3213	62.9799	66.2014	-0.0124363	0.849161	-0.0764988
Pifo	Q9D9W1	Protein pitchfork	24.3112	33.6781	27.5844	28.7406	27.2624	29.5718	27.6974	28.3467	31.9439	-0.0193487	0.849029	-0.0765029
Gm12800	NaN	NaN	35.1027	36.1637	30.4779	34.5016	38.1312	29.1138	33.4875	35.366	32.2005	0.0171143	0.848964	0.0775868
Dnttip1	Q99LB0	Deoxynucleotidyltransferase terminal-interacting protein 1 (Terminal deoxynucleotidyltransferase-interacting factor 1) (TdIF1) (TdT-interacting factor 1)	457.739	364.206	439.141	500.501	508.65	412.234	369.941	473.776	399.699	0.0249033	0.848949	0.0752975
Olfr1138	Q8VFQ9	Olfactory receptor	18.1679	16.837	13.6695	15.0629	17.2266	15.4217	14.3143	16.7359	14.9189	0.0192164	0.848938	0.0751394
Adgrb1	Q3UHD1	Adhesion G protein-coupled receptor B1 (Brain-specific angiogenesis inhibitor 1) [Cleaved into: Vasculostatin-120 (Vstat120); Vasculostatin-40 (Vstat-40)]	115.974	123.427	146.758	125.926	153.95	105	134.684	149.028	109.984	-0.0279853	0.848928	-0.0800391
Tmem104	Q3TB48	Transmembrane protein 104	869.203	968.179	1109.35	1200.15	1101.46	1057.76	721.197	1208.41	1214.21	-0.0328642	0.848887	-0.0777074
Nlrp9b	Q66X22	NACHT, LRR and PYD domains-containing protein 9B (NALP-delta)	18.8039	18.7357	20.3546	16.176	22.0964	17.3262	16.7449	18.4553	19.2591	-0.0200259	0.848655	-0.0767023
Gm3831	NaN	NaN	39.1619	36.2628	49.1936	48.0389	41.5204	47.3174	40.9747	35.4457	46.8488	0.0250465	0.848642	0.0748557
Prm3	Q62100	Protamine-3 (Sperm protamine P3)	338.859	335.238	304.568	361.763	370.765	283.358	365.293	359.595	318.008	-0.0183817	0.848584	-0.0795723
Nkx2-5	P42582	Homeobox protein Nkx-2.5 (Cardiac-specific homeobox) (Homeobox protein CSX) (Homeobox protein NK-2 homolog E)	286.651	259.727	277.794	251.682	263.349	225.986	313.941	279.968	243.118	0.0199353	0.848558	0.0832748
Wnt5a	P22725	Protein Wnt-5a	70.977	74.9923	94.5313	80.255	84.9634	69.118	82.9184	93.8022	76.6036	-0.0230633	0.848407	-0.0751798
Ryr1	E9PZQ0	Ryanodine receptor 1 (RYR-1) (RyR1) (Skeletal muscle calcium release channel) (Skeletal muscle ryanodine receptor) (Skeletal muscle-type ryanodine receptor) (Type 1 ryanodine receptor)	109.746	102.907	90.4018	87.2305	108.064	91.1512	102.28	102.946	89.5493	-0.0180254	0.848311	-0.0750212
Trmt10b	Q9D075	tRNA methyltransferase 10 homolog B (EC 2.1.1.221) (RNA (guanine-9-)-methyltransferase domain-containing protein 3) (tRNA (guanine(9)-N(1))-methyltransferase TRMT10B)	57.6501	62.2003	61.1813	52.9328	57.7344	51.4572	59.8978	58.8602	61.8131	0.0133465	0.848177	0.0754309
Mycs	Q9Z304	Protein S-Myc	102.752	130.436	135.494	111.226	132.479	109.573	107.692	123.735	117.889	0.0206284	0.848134	0.0753418
Tpm2	P58774	Tropomyosin beta chain (Beta-tropomyosin) (Tropomyosin-2)	142.434	195.411	190.992	144.336	198.932	162.767	152.649	188.993	154.59	-0.0279522	0.848116	-0.0751475
Prkab1	Q9R078	5'-AMP-activated protein kinase subunit beta-1 (AMPK subunit beta-1) (AMPKb)	728.962	709.973	765.395	745.492	660.571	765.002	887.104	675.054	746.206	-0.0181419	0.848059	-0.0922185
1700025F22Rik	Q6P8I0	1700025F22Rik protein (Membrane-spanning 4-domains, subfamily A, member 19)	18.1548	21.4162	18.8621	26.0892	20.2267	17.167	17.7477	25.3846	22.7831	0.0323649	0.847968	0.0756313
Ripk4	Q9ERK0	Receptor-interacting serine/threonine-protein kinase 4 (EC 2.7.11.1) (Ankyrin repeat domain-containing protein 3) (PKC-associated protein kinase) (PKC-regulated protein kinase)	85.5076	84.5258	67.0883	79.9935	77.5745	73.6677	86.7679	87.1163	65.3258	0.0217894	0.847952	0.0762775
Gm3278	L7N2D2	Predicted gene 3278	21.8858	20.0396	22.7944	25.3696	21.8164	24.4579	23.311	23.4956	20.7529	-0.0155722	0.847696	-0.0755469
Gm3543	D3Z235	Predicted gene 3543	84.6683	87.577	72.0237	67.7782	95.6975	77.1498	72.0347	71.5485	80.1433	-0.023897	0.847536	-0.076147
Dlc1	Q9R0Z9	Rho GTPase-activating protein 7 (Deleted in liver cancer 1 protein homolog) (DLC-1) (Rho-type GTPase-activating protein 7) (START domain-containing protein 12) (StARD12) (StAR-related lipid transfer protein 12)	106.174	113.249	104.52	109.238	95.2046	120.042	111.73	97.9172	122.576	-0.0158783	0.847513	-0.0826015
Pitpnc1	Q8K4R4	Cytoplasmic phosphatidylinositol transfer protein 1 (Mammalian rdgB homolog beta) (M-rdgB beta) (MrdgBbeta) (mM-rdgBbeta) (Retinal degeneration B homolog beta) (RdgBbeta)	283.969	314.564	271.307	372.243	309.355	338.974	288.617	377.308	267.727	-0.0270432	0.847465	-0.0758651
Acox2	Q9QXD1	Peroxisomal acyl-coenzyme A oxidase 2 (EC 1.17.99.3) (3-alpha,7-alpha,12-alpha-trihydroxy-5-beta-cholestanoyl-CoA 24-hydroxylase) (3-alpha,7-alpha,12-alpha-trihydroxy-5-beta-cholestanoyl-CoA oxidase) (Trihydroxycoprostanoyl-CoA oxidase) (THCA-CoA oxidase) (THCCox)	143.895	172.461	184.904	125.676	160.388	120.803	143.3	194.161	146.962	0.0336312	0.847377	0.0761221
Col5a2	Q3U962	Collagen alpha-2(V) chain	81.5408	97.4344	107.981	88.8691	93.1775	86.1429	85.3542	99.3198	99.6937	0.0188375	0.8473	0.0760707
Nr1h2	Q60644	Oxysterols receptor LXR-beta (Liver X receptor beta) (Nuclear receptor subfamily 1 group H member 2) (Retinoid X receptor-interacting protein No.15) (Ubiquitously-expressed nuclear receptor)	1062.54	893.665	920.395	919.439	966.396	951.494	865.32	911.122	1007.23	0.0132823	0.847141	0.0756829
Rspo3	Q2TJ95	R-spondin-3 (Cabriolet) (Cysteine-rich and single thrombospondin domain-containing protein 1) (Cristin-1) (Nucleopondin) (Roof plate-specific spondin-3)	26.0509	21.5083	22.8485	22.6138	18.9991	26.2654	27.5492	23.6515	21.7552	-0.0239158	0.847098	-0.0815604
Vwc2l	Q505H4	von Willebrand factor C domain-containing protein 2-like (Brorin-like)	37.4473	36.4064	51.8043	41.1292	41.7528	44.135	39.6377	48.9627	37.7939	-0.026045	0.846992	-0.0761485
Olfr462	Q5SW49	Olfactory receptor 463	76.3036	79.7819	77.2718	67.1121	78.3657	61.2463	79.9463	73.241	88.4212	-0.0214794	0.846956	-0.0819912
Rassf8	Q8CJ96	Ras association domain-containing protein 8 (Carcinoma-associated protein HOJ-1 homolog)	216.973	240.028	205.236	224.117	193.931	228.161	189.98	272.439	242.062	-0.0240568	0.846875	-0.0858522
Mtfmt	Q9D799	Methionyl-tRNA formyltransferase, mitochondrial (MtFMT) (EC 2.1.2.9)	495.802	491.613	504.283	528.068	631.662	575.711	439.476	497.999	421.696	-0.0237108	0.846829	-0.0889327
Rnf34	Q99KR6	E3 ubiquitin-protein ligase RNF34 (EC 2.3.2.27) (Phafin-1) (RING finger protein 34) (RING-type E3 ubiquitin transferase RNF34)	454.4	611.954	547.836	569.934	564.23	609.005	414.644	480.499	609.305	0.0279977	0.846804	0.0781658
Smg6	P61406	Telomerase-binding protein EST1A (EC 3.1.-.-) (Ever shorter telomeres 1A) (Nonsense mediated mRNA decay factor SMG6) (Smg-6 homolog)	318.16	346.603	251.893	313.889	346.788	314.133	295.827	277.157	281.545	0.0214805	0.84677	0.0758597
Ccdc141	A2AK24	Coiled-coil domain-containing 141	104.363	113.636	100.692	109.195	82.7949	101.158	122.442	113.497	124.028	-0.0242394	0.846742	-0.0896512
Ppp1r12b	Q8BG95	Protein phosphatase 1 regulatory subunit 12B (Myosin phosphatase-targeting subunit 2) (Myosin phosphatase target subunit 2)	45.6379	33.514	37.201	41.4287	40.8346	35.8058	33.7125	43.3428	47.1544	-0.0262614	0.846555	-0.0767489
Gins3	Q9CY94	DNA replication complex GINS protein PSF3 (GINS complex subunit 3)	165.54	174.23	210.347	153.815	143.413	194.53	225.695	158.643	177.175	-0.0316867	0.846492	-0.078531
Mup-ps19	NaN	NaN	14.639	16.1319	17.2459	18.8073	18.1552	14.0567	18.7329	15.02	16.2822	0.0223342	0.846027	0.077535
Eef1a2	P62631	Elongation factor 1-alpha 2 (EF-1-alpha-2) (Eukaryotic elongation factor 1 A-2) (eEF1A-2) (Statin-S1)	159.151	159.734	130.187	178.709	152.201	148.246	168.974	146.727	158.576	0.0185075	0.84599	0.0785721
Phlda3	Q9WV95	Pleckstrin homology-like domain family A member 3 (TDAG51/Ipl homolog 1)	489.722	636.012	504.888	665.318	723.791	633.241	430.169	580.857	569.495	-0.033602	0.845781	-0.0780664
Klk13	NaN	NaN	145.031	157.026	169.494	140.291	146.23	139.813	156.895	166.721	147.226	0.0150133	0.845715	0.0763359
Plekha4	Q8VC98	Pleckstrin homology domain-containing family A member 4 (PH domain-containing family A member 4) (Phosphoinositol 3-phosphate-binding protein 1) (PEPP-1)	472.582	430.339	479.564	398.772	450.861	412.228	463.19	452.941	427.411	0.0129778	0.845518	0.0774477
4930550C14Rik	Q14BS3	4930550C14Rik protein (RIKEN cDNA 4930550C14 gene)	146.204	161.142	148.9	133.079	137.272	120.45	146.264	172.264	149.456	0.0216069	0.845502	0.0815242
4930563I02Rik	NaN	NaN	33.6924	30.6654	23.1413	28.9604	26.7786	26.5559	33.3277	26.7978	29.6373	0.0247609	0.845385	0.07673
Gm15737	D3YZR0	Predicted gene 15737	22.2487	18.8451	25.1509	20.4606	21.5477	18.6858	20.7249	24.3932	21.4318	0.0214356	0.84513	0.0766203
Rhox2b	NaN	NaN	307.625	277.492	265.528	223.495	290.894	232.248	282.182	267.557	250.032	0.021393	0.845125	0.0767655
Marc2	NaN	NaN	2295.99	2553.22	2486.84	2772.55	2606.86	2823.56	1972.9	2355.14	2684.24	0.0222109	0.845114	0.0822029
Gdf9	Q07105	Growth/differentiation factor 9 (GDF-9)	113.684	107.881	135.471	115.605	113.572	94.8187	113.374	150.851	106.111	0.02979	0.845052	0.0826314
Vmn1r22	A0A2I3BS16	Vomeronasal type-1 receptor	37.4899	29.3002	35.6092	37.3615	36.5655	38.0175	34.69	29.8498	38.0322	-0.0201237	0.845026	-0.0768339
Dcc	P70211	Netrin receptor DCC (Tumor suppressor protein DCC)	49.3768	40.9213	54.3248	48.9169	55.3776	43.0867	47.9002	45.1205	46.9912	0.0207129	0.844959	0.0767705
Prm1	P02319	Sperm protamine P1 (Cysteine-rich protamine)	236.545	205.996	184.442	173.07	230.927	178.927	197.491	193.893	215.023	-0.0231778	0.844809	-0.0768273
Eaf2	Q91ZD6	ELL-associated factor 2 (Ehrlich S-II transcriptional activator factor) (Testosterone-regulated apoptosis inducer and tumor suppressor protein)	23.0458	22.8588	23.6735	21.0264	26.5015	19.035	26.0825	22.4705	20.7799	-0.0204116	0.844798	-0.0826014
Gulp1	Q8K2A1	PTB domain-containing engulfment adapter protein 1 (Cell death protein 6 homolog) (PTB domain adapter protein CED-6) (Protein GULP)	71.8422	94.4475	76.0576	82.2943	75.6611	75.6884	88.9825	86.1495	84.7493	-0.0191728	0.844725	-0.0772187
Itga6	Q61739	Integrin alpha-6 (CD49 antigen-like family member F) (VLA-6) (CD antigen CD49f) [Cleaved into: Integrin alpha-6 heavy chain; Integrin alpha-6 light chain; Processed integrin alpha-6 (Alpha6p)]	245.87	345.504	336.255	449.442	316.302	396.07	243.023	358.013	360.062	0.0406875	0.844707	0.0769176
Wdr91	Q7TMQ7	WD repeat-containing protein 91	4122.49	3389.37	3930.78	3877.2	3738.39	3626.09	4205.61	4053.91	3715.14	-0.0141948	0.844625	-0.0768773
Sncb	Q91ZZ3	Beta-synuclein	507.221	572.63	648.458	469.506	515.043	553.8	624.596	546.088	548.554	-0.0212743	0.844584	-0.0783584
Olfr38	Q3B878	Olfactory receptor (Fragment)	39.1451	45.2116	36.8512	41.1511	41.1352	39.4743	40.3344	43.6434	40.1537	-0.0126836	0.844477	-0.079308
Rhox4a2	NaN	NaN	159.281	144.244	133.711	119.791	158.431	130.819	135.728	140.186	120.77	0.0216062	0.844461	0.0770026
Srpx2	Q8R054	Sushi repeat-containing protein SRPX2	110.956	91.4949	70.2327	76.3745	75.4773	70.0057	98.3014	102.795	78.6808	0.0370508	0.844452	0.076969
Taar5	Q5QD14	Trace amine-associated receptor 5 (TaR-5) (Trace amine receptor 5) (mTaar5) (Trimethylamine receptor)	79.8334	68.7068	90.9738	71.7059	83.163	85.6582	70.0372	72.9532	71.4068	0.021695	0.844445	0.0770016
Gm10451	Q3UW49	Uncharacterized protein	44.9288	41.2954	49.5959	48.8115	43.4761	49.4854	57.3225	37.0636	47.6727	-0.0262061	0.844375	-0.0844795
Gm26657	Q9CVR1	Predicted gene, 26657 (Fragment)	92.1166	94.0157	85.02	83.3644	95.0793	80.1339	79.6797	100.466	82.6676	0.0167647	0.844251	0.0783973
Glycam1	Q02596	Glycosylation-dependent cell adhesion molecule 1 (GlyCAM-1) (Endothelial ligand FOR L-selectin) (MC26) (SGP50) (Sulfated 50 kDa glycoprotein)	29.5761	27.2005	23.3599	24.3682	23.9521	32.1886	24.3811	25.6625	26.5796	-0.023368	0.843935	-0.0789035
Zbed3	Q9D0L1	Zinc finger BED domain-containing protein 3 (Axin-interacting protein)	218.275	259.941	226.876	245.94	210.93	260.592	257.108	219.941	225.815	0.0175857	0.843901	0.0790793
Olfr1121	L7MTT1	Olfactory receptor	63.5892	51.9431	57.1547	55.8676	64.0688	53.2973	59.0277	54.3497	58.0522	-0.0155824	0.843808	-0.0774468
Supt7l	Q9CZV5	STAGA complex 65 subunit gamma (SPTF-associated factor 65 gamma) (STAF65gamma) (Suppressor of Ty 7-like)	278.783	244.524	289.918	265.298	211.341	313.752	274.492	255.102	272.337	0.0227901	0.843771	0.0843947
Gm766	B7ZWN4	Sulfotransferase (EC 2.8.2.-)	26.7825	29.5353	26.0435	29.4319	28.4797	27.5964	28.2179	27.5574	28.8822	-0.0102064	0.843757	-0.095899
Olfr1384	Q8VFA8	Olfactory receptor	31.3167	37.1716	40.7111	35.7559	29.9713	37.6628	39.8178	38.1431	32.839	0.0221456	0.843621	0.0783205
Cfap46	A0A0G2JGJ7	Cilia and flagella-associated protein 46 (Fragment)	173.896	205.118	227.217	167.533	183.639	180.678	185.091	205.524	196.719	0.0233899	0.843588	0.0929005
Ptpn12	P35831	Tyrosine-protein phosphatase non-receptor type 12 (EC 3.1.3.48) (MPTP-PEST) (Protein-tyrosine phosphatase P19) (P19-PTP)	5512.15	5774.58	5108.56	5689.95	5593.36	5619.01	5089.82	5605.39	5901.23	-0.0105321	0.843583	-0.0779794
Cst11	Q9D269	Cystatin-11 (Cystatin-E1) (Cystatin-related epididymal spermatogenic protein 2)	22.7153	21.6313	21.1306	20.7743	19.0567	18.9665	22.6888	22.4987	23.51	0.0147091	0.843427	0.0820292
Zfp808	A0A1Y7VJ92	Zinc finger protein 808	28.0242	22.3086	20.8016	23.536	23.7651	27.3496	19.9871	19.8956	30.0658	-0.0328473	0.843327	-0.0811681
Capn5	O08688	Calpain-5 (EC 3.4.22.-) (New calpain 3) (nCL-3)	95.0701	119.216	111.593	84.1009	98.0163	97.2698	112.307	107.784	106.037	-0.0249475	0.843283	-0.0914654
Kif26b	Q7TNC6	Kinesin-like protein KIF26B	108.232	105.234	95.5742	92.4377	95.3922	101.148	91.4677	111.744	96.8064	0.0152854	0.84309	0.0784151
Pcdhb2	A0A0A6YW85	Protocadherin beta 2 (Fragment)	58.7636	55.7083	55.8839	52.1061	50.8399	60.6153	63.3811	54.2665	52.0869	-0.0160582	0.843036	-0.0856313
Fam131c	A2ADB2	Family with sequence similarity 131, member C	67.916	64.0772	57.4311	50.753	60.8827	54.2714	44.9818	74.753	72.6918	-0.034937	0.843014	-0.082973
Pcsk1n	Q9QXV0	ProSAAS (IA-4) (Proprotein convertase subtilisin/kexin type 1 inhibitor) (Proprotein convertase 1 inhibitor) (pro-SAAS) [Cleaved into: KEP; Big SAAS (b-SAAS); Little SAAS (l-SAAS); Big PEN-LEN (b-PEN-LEN) (SAAS CT(1-49)); PEN; PEN-20; PEN-19; Little LEN (l-LEN); Big LEN (b-LEN) (SAAS CT(25-40))]	238.856	228.456	249.587	200.737	214.953	195.235	238.014	241.37	243.057	0.0182468	0.842927	0.078329
Phactr1	Q2M3X8	Phosphatase and actin regulator 1	70.9342	74.766	79.5781	59.669	67.8041	74.4082	67.6004	74.9408	75.8081	-0.0176224	0.84288	-0.0797607
Olfm3	P63056	Noelin-3 (Olfactomedin-3) (Optimedin)	42.9409	40.0406	38.0254	37.3087	38.5361	31.7664	37.4247	46.8676	40.2389	0.0224863	0.842762	0.0868055
A530064D06Rik	Q8BNV8	Plasmacytoid dendritic cell-specific receptor (RIKEN cDNA A530064D06 gene) (Triggering receptor expressed in myeloid cells 4) (Triggering receptor expressed on myeloid cells 4)	60.6271	52.9027	49.4052	76.5171	53.4579	53.4842	50.7319	65.3751	69.2994	0.0339763	0.842537	0.0780534
Olfr1107	A2AVB8	Olfactory receptor	21.7153	21.011	22.7753	22.3286	18.6621	23.604	24.4637	24.3694	20.0157	-0.0173359	0.842483	-0.0863089
Gmnc	Q3URY2	Geminin coiled-coil domain-containing protein 1	19.8801	17.5455	24.3605	19.4774	21.63	20.3207	20.1171	20.2194	20.6367	-0.0189716	0.842462	-0.0882529
Vmn1r200	A0A2I3BQ12	Vomeronasal type-1 receptor	48.2036	46.2705	37.032	40.5837	43.8179	43.5014	42.0729	40.4475	42.4396	0.0191254	0.842449	0.100376
Colec10	Q8CF98	Collectin-10 (Collectin liver protein 1) (CL-L1)	61.438	68.6292	53.9911	61.9233	56.9479	64.5046	67.2704	51.9697	62.5761	0.0198817	0.842407	0.0787687
Olfr420	A6H6I2	Olfactory receptor	54.8512	38.5982	62.6972	32.9225	56.8859	46.5901	48.5463	44.3795	47.6849	-0.0465524	0.842394	-0.095247
Crkl	P47941	Crk-like protein	1210.85	1089.01	1135.25	1074.24	1138.01	1135.41	1093.85	957.687	1249.99	0.0158883	0.842382	0.0837645
Dppa1	Q3TL00	Developmental pluripotency associated 1	25.3411	22.7625	21.2955	20.3364	25.1939	27.5515	18.0595	24.6352	19.0997	-0.0301692	0.842328	-0.0851159
Plekhs1	Q8BW88	Pleckstrin homology domain-containing family S member 1 (PH domain-containing family S member 1)	29.5282	38.5425	32.4465	33.4029	37.2544	32.8252	30.3497	40.1952	29.6961	-0.024952	0.842309	-0.079937
Olfr933	Q9EQA0	Olfactory receptor	29.5402	27.9224	33.165	25.5181	30.0404	25.3624	28.5243	28.2757	31.1265	0.0185317	0.842041	0.0783318
Cdx2	P43241	Homeobox protein CDX-2 (Caudal-type homeobox protein 2)	51.6129	50.932	56.3764	49.2322	56.1487	56.1654	44.4761	49.6816	56.8934	-0.0174892	0.84195	-0.0844769
Shc2	Q8BMC3	SHC-transforming protein 2 (Protein Sck) (Protein Sli) (SHC-transforming protein B) (Src homology 2 domain-containing-transforming protein C2) (SH2 domain protein C2)	94.2996	79.3149	61.9259	96.2984	93.9056	63.8666	88.4929	94.5883	83.7444	-0.0336864	0.841869	-0.0782587
Scgb1b2	O35176	ABPA2 (Androgen-binding protein) (Androgen-binding protein eta) (Lacrimal androgen-binding protein eta) (Secretoglobin, family 1B, member 2)	133.801	118.986	142.828	107.294	121.29	145.362	139.514	105.999	127.326	-0.0246995	0.841685	-0.0789207
Gm4664	NaN	NaN	172.991	159.444	186.136	168.821	186.518	153.518	187.439	202.638	142.335	-0.0220089	0.841648	-0.0817707
Gm9328	NaN	NaN	172.991	159.444	186.136	168.821	186.518	153.518	187.439	202.638	142.335	-0.0220089	0.841648	-0.0817707
Gm1993	A6X8I0	Predicted gene 1993	21.2559	18.8595	22.8289	21.0754	22.2711	21.5798	19.0292	22.0725	21.0829	-0.0138188	0.841585	-0.0784065
Pcyt1a	P49586	Choline-phosphate cytidylyltransferase A (EC 2.7.7.15) (CCT-alpha) (CTP:phosphocholine cytidylyltransferase A) (CCT A) (CT A) (Phosphorylcholine transferase A)	261.733	218.438	146.965	236.088	237.08	209.062	181.824	188.2	296.024	-0.0436691	0.841553	-0.078797
Slc6a13	P31649	Sodium- and chloride-dependent GABA transporter 2 (GAT-2) (Sodium- and chloride-dependent GABA transporter 3) (GAT-3) (Solute carrier family 6 member 13)	271.397	272.018	240.393	237.381	291.684	226.72	236.468	295.147	245.43	-0.0212745	0.841435	-0.0840708
Krtap1-4	Q3V2D6	Keratin-associated protein 1-4	315.232	314.856	326.168	277.909	341.682	248.81	352.358	323.93	299.651	-0.0220183	0.841417	-0.0861029
Slc12a9	D3Z362	Solute carrier family 12 member 9 (Fragment)	176.389	206.552	235.124	179.002	161.736	184.845	216.883	223.251	191.439	0.0265695	0.841415	0.0787306
Olfr116	Q923Q6	Olfactory receptor	20.0902	18.4462	19.9445	16.2647	16.8958	19.0943	18.2988	20.0558	20.1674	-0.0165828	0.841406	-0.0784906
Vmn1r1	E9PVR6	Vomeronasal type-1 receptor	54.467	65.257	61.6894	52.1816	58.5323	56.8863	59.5855	57.8931	55.7129	0.0168151	0.841397	0.102151
Hebp1	Q9R257	Heme-binding protein 1 (p22HBP)	2514.58	2388.52	2279.81	2158.33	2388.85	2431.62	2249.05	2122.58	2603.25	-0.0146037	0.841233	-0.0804629
4930591A17Rik	Q9CQH6	Uncharacterized protein	75.2135	91.8158	107.79	107.743	107.682	81.0387	85.1503	89.4116	105.369	0.0291068	0.840997	0.0786941
LOC100862125	NaN	NaN	91.4607	87.5406	88.3752	81.4425	93.7782	94.3048	78.8594	87.6177	85.3495	-0.0128	0.840973	-0.0830478
Gm6614	L7N251	Solute carrier organic anion transporter family member	42.4299	47.4261	55.2503	46.6405	48.3804	52.847	45.3824	53.6078	42.9296	-0.0206989	0.840644	-0.0789933
Gm2016	Q3TQZ4	Eukaryotic translation initiation factor 4C	16.4085	18.6889	17.399	18.417	16.5717	17.6549	16.7071	18.7719	18.2408	0.0113611	0.840422	0.0792647
BC067074	F6RXI4	Chondroitin sulfate proteoglycan 4B	75.8722	92.1665	95.239	83.3789	83.7275	110.331	81.8783	95.171	71.0962	-0.0292785	0.840222	-0.0848232
Tead4	Q62296	Transcriptional enhancer factor TEF-3 (ETF-related factor 2) (ETFR-2) (TEA domain family member 4) (TEAD-4) (TEF-1-related factor 1) (TEF-1-related factor FR-19) (RTEF-1)	118.818	91.8852	110.304	107.793	92.8449	93.3527	134.868	95.7347	108.413	0.029332	0.840153	0.0839617
Nefl	P08551	Neurofilament light polypeptide (NF-L) (68 kDa neurofilament protein) (Neurofilament triplet L protein)	73.5269	59.4481	87.5964	55.6226	72.9497	67.8346	74.5745	75.827	62.386	-0.0343927	0.840027	-0.0947131
Gm12216	A0A1W2P827	Predicted gene 12216	161.736	166.32	185.206	133.127	144.609	160.138	185.512	176.503	154.528	-0.0235574	0.839436	-0.0794803
Klhl6	Q6V595	Kelch-like protein 6	509.095	607.251	593.465	719.116	554.937	512.327	542.034	763.699	596.761	0.031902	0.839435	0.0810562
Rhox13	F6YCR7	Homeobox protein Rhox13 (Reproductive homeobox protein 13)	28.5554	31.614	37.1469	33.0885	30.7082	33.6709	29.1255	34.6775	37.2026	-0.0209004	0.839226	-0.079804
Usp17lc	G5E8I7	Ubiquitin carboxyl-terminal hydrolase 17-like protein C (EC 3.4.19.12) (Deubiquitinating enzyme 2)	52.8217	46.7991	49.0826	45.8754	42.2008	52.9754	45.6816	51.7064	47.9035	0.0164406	0.838916	0.0833209
Sec31b	Q3TZ89	Protein transport protein Sec31B (SEC31-like protein 2) (SEC31-related protein B)	201.902	206.664	187.571	170.911	228.405	172.269	198.565	180.728	192.559	-0.020496	0.838916	-0.0826586
Bptf	A0A140LHY5	Bromodomain PHD finger transcription factor (Fragment)	960.266	939.82	826.557	929.119	992.429	940.921	849.147	914.665	911.753	-0.0123273	0.838808	-0.0799308
Ager	Q62151	Advanced glycosylation end product-specific receptor (Receptor for advanced glycosylation end products)	716.608	499.116	563.714	517.965	497.534	680.853	645.042	557.516	551.547	-0.0301958	0.838799	-0.0798058
Flii	Q3TUY1	Gelsolin-like domain-containing protein (Fragment)	1338.03	1149.19	1145.13	1195	1163.46	1261.3	1264.81	1187.24	1205.74	-0.0115123	0.838768	-0.0815581
Rdh10	Q8VCH7	Retinol dehydrogenase 10 (EC 1.1.1.300)	195.535	146.44	163.093	186.453	188.947	164.51	193.493	174.627	156.19	-0.0221371	0.838725	-0.0799153
Gpr12	P35412	G-protein coupled receptor 12 (GPCR01)	45.4198	43.1106	53.1493	45.4079	50.7822	42.0088	42.4808	55.8409	46.4823	-0.0228625	0.838682	-0.0827413
Tmem205	Q91XE8	Transmembrane protein 205	390.111	503.651	420.275	424.214	464.447	548.733	389.503	384.689	427.965	-0.0279617	0.838635	-0.0831955
Gm20747	Q5FWB5	Predicted gene, 20747 (Predicted gene, 20909) (Similar to spermiogenesis specific transcript on the Y 2)	43.6706	38.0942	32.8643	38.0789	43.0103	33.4436	31.992	46.8374	39.5507	-0.0295419	0.838262	-0.0836716
Gm20747	Q5FWB5	Predicted gene, 20747 (Predicted gene, 20909) (Similar to spermiogenesis specific transcript on the Y 2)	43.6706	38.0942	32.8643	38.0789	43.0103	33.4436	31.992	46.8374	39.5507	-0.0295419	0.838262	-0.0836716
Gm20747	Q5FWB5	Predicted gene, 20747 (Predicted gene, 20909) (Similar to spermiogenesis specific transcript on the Y 2)	43.6706	38.0942	32.8643	38.0789	43.0103	33.4436	31.992	46.8374	39.5507	-0.0295419	0.838262	-0.0836716
Pxmp2	P42925	Peroxisomal membrane protein 2 (22 kDa peroxisomal membrane protein)	104.798	75.9459	118.019	83.914	91.1917	67.2592	96.1677	88.303	121.653	0.0421466	0.838241	0.0808032
Htr2a	P35363	5-hydroxytryptamine receptor 2A (5-HT-2) (5-HT-2A) (Serotonin receptor 2A)	80.1722	106.711	84.717	96.5504	102.869	89.6922	80.6029	88.0719	91.8877	0.0223165	0.837988	0.0804026
Rp1l1	Q8CGM2	Retinitis pigmentosa 1-like 1 protein (Retinitis pigmentosa 1-like protein 1)	193.243	182.553	208.505	185.055	207.19	176.766	174.353	204.094	189.49	0.0147781	0.837835	0.0828675
Esp16	A8R0U9	Exocrine gland secreted peptide 16 (Exocrine gland-secreting peptide 16)	36.1016	31.2727	34.0495	35.5542	39.011	30.7211	35.7094	37.9198	30.2625	-0.0200934	0.837834	-0.0874478
Lmnb2	P21619	Lamin-B2	202.384	230.402	216.069	213.836	199.484	255.113	195.119	221.727	220.817	-0.0184722	0.837796	-0.0889493
Atp6v1c2	Q99L60	V-type proton ATPase subunit C 2 (V-ATPase subunit C 2) (Vacuolar proton pump subunit C 2)	117.029	115.144	118.427	105.913	112.811	110.334	122.539	108.43	112.583	0.010002	0.837723	0.0808306
Spata5l1	A0A7N9VSG0	Spermatosis associated 5-like 1	235.362	265.456	226.922	235.428	262.299	227.284	229.63	264.987	232.541	-0.0152355	0.83771	-0.0815941
Gm11985	A0A1B0GS61	Coiled coil domain 201	37.4416	48.4089	62.8613	42.6786	45.1202	48.1499	50.9984	48.0345	52.2743	-0.0318441	0.837628	-0.0889745
Smyd1	P97443	Histone-lysine N-methyltransferase Smyd1 (EC 2.1.1.354) (CD8b-opposite) (SET and MYND domain-containing protein 1) (Zinc finger protein BOP) (m-BOP)	109.428	88.5494	112.372	86.7782	95.7148	75.101	128.381	84.3912	100.217	0.0371039	0.837475	0.084691
Gm3239	L7N2D9	Predicted gene 3239	87.7873	92.5416	103.839	91.4727	90.5574	91.998	110.189	97.4324	85.4234	-0.0184674	0.837246	-0.0837384
Tfap2b	Q61313	Transcription factor AP-2-beta (AP2-beta) (Activating enhancer-binding protein 2-beta)	26.0319	29.3173	25.2145	23.0419	24.0861	20.8897	26.9376	26.2413	29.2527	0.0235799	0.837175	0.0826354
Olfr915	Q2NL45	Olfactory receptor (Fragment)	55.2239	41.2279	45.2156	46.8514	40.6338	63.385	45.1405	46.5462	45.4321	-0.0332199	0.837097	-0.0848096
B3galt2	O54905	Beta-1,3-galactosyltransferase 2 (Beta-1,3-GalTase 2) (Beta3Gal-T2) (Beta3GalT2) (EC 2.4.1.86) (UDP-Gal:betaGlcNAc beta 1,3-galactosyltransferase-II)	47.3982	60.7617	39.9978	38.5503	42.9287	59.2568	42.0403	46.9955	48.205	-0.0368694	0.837069	-0.0808505
Mup4	P11590	Major urinary protein 4 (MUP 4)	39.4037	42.5542	41.7195	33.4089	41.9262	40.3828	44.5938	37.5664	34.7288	-0.0207171	0.836725	-0.0811689
Zdhhc17	Q80TN5	Palmitoyltransferase ZDHHC17 (EC 2.3.1.225) (Acyltransferase ZDHHC17) (EC 2.3.1.-) (DHHC domain-containing cysteine-rich protein 17) (DHHC-17) (Huntingtin-interacting protein 14) (Zinc finger DHHC domain-containing protein 17)	140.048	141.974	129.898	162.488	120.51	145.688	141.373	149.148	151.954	0.0188853	0.836695	0.0811428
Arhgap28	Q8BN58	Rho GTPase-activating protein 28 (Rho-type GTPase-activating protein 28)	48.2501	54.7626	58.8447	48.6369	60.2692	42.852	53.1162	52.0469	50.6876	0.0229141	0.8365	0.0830125
Maf	P54843	Transcription factor Maf (Proto-oncogene c-Maf) (V-maf musculoaponeurotic fibrosarcoma oncogene homolog)	228.145	198.167	189.712	153.371	192.798	207.664	194.412	195.004	186.918	-0.0224047	0.836474	-0.0900281
Olfr426	Q7TRW3	Olfactory receptor	49.9471	46.6269	44.2851	44.668	48.3881	41.8771	50.213	44.4349	49.2728	-0.0140959	0.836384	-0.0842143
4930415F15Rik	F8WJ82	Spermatogenesis-associated protein 48	49.7185	48.5396	43.9006	53.3527	40.7673	43.5814	57.6792	48.1035	50.2586	0.0238038	0.836246	0.0867663
Nap1l5	Q9JJF0	Nucleosome assembly protein 1-like 5	64.212	69.6702	70.3808	74.5218	70.681	70.3628	68.8717	71.7984	68.877	-0.00870868	0.836168	-0.0880884
Gabrd	P22933	Gamma-aminobutyric acid receptor subunit delta (GABA(A) receptor subunit delta)	78.5266	84.1546	98.4903	119.235	74.8137	85.6582	104.098	89.0615	110.297	0.0355663	0.836162	0.0811327
Abhd6	Q8R2Y0	Monoacylglycerol lipase ABHD6 (EC 3.1.1.23) (2-arachidonoylglycerol hydrolase) (Abhydrolase domain-containing protein 6)	250.674	261.421	283.022	249.081	270.166	298.097	208.131	301.432	249.622	-0.0243326	0.836115	-0.0926005
Aard	Q811W1	Alanine and arginine-rich domain-containing protein	84.217	100.21	106.731	112.452	91.2075	100.655	93.1207	117.576	110.362	-0.0238489	0.836092	-0.0814794
Gm17604	E9QAD7	Predicted gene, 17604	525.366	343.118	389.373	328.578	377.533	410.6	448.738	394.147	396.767	-0.032189	0.836066	-0.0880187
Gm9997	Q8C8Z0	Uncharacterized protein (Fragment)	93.797	90.6076	107.174	91.5368	98.4603	86.1178	109.705	91.0653	99.6591	-0.0182992	0.835857	-0.0829816
Hbb-y	P02104	Hemoglobin subunit epsilon-Y2 (Epsilon-Y2-globin) (Hemoglobin epsilon-Y2 chain)	32.2467	38.9926	39.1929	41.8797	45.2316	32.3647	42.576	37.334	36.289	-0.0255772	0.835852	-0.0835949
Dhrs13	Q5SS80	Dehydrogenase/reductase SDR family member 13 (EC 1.1.-.-) (Short chain dehydrogenase/reductase family 7C member 5) (Protein SDR7C5)	83.9257	100.542	98.4453	93.266	90.6742	77.9901	101.742	97.257	110.019	-0.0227027	0.835744	-0.0866708
Cldn11	Q60771	Claudin-11 (Oligodendrocyte transmembrane protein) (Oligodendrocyte-specific protein)	140.692	113.598	132.914	133.185	130.174	125.024	155.554	135.227	114.451	-0.0218851	0.835677	-0.084165
Bahd1	Q497V6	Bromo adjacent homology domain-containing 1 protein (BAH domain-containing protein 1)	568.663	564.629	596.373	472.231	586.042	528.731	581.667	527.121	558.599	-0.015531	0.835618	-0.0828934
Wipi2	Q80W47	WD repeat domain phosphoinositide-interacting protein 2 (WIPI-2)	806.718	691.967	763.794	739.435	703.863	801.295	743.65	732.64	741.123	0.0115116	0.83552	0.0814729
Vmn1r89	A0A2I3BQ60	Vomeronasal type-1 receptor	33.712	36.7996	32.9421	34.2991	35.1843	36.4622	40.3484	28.5437	34.1208	-0.0205342	0.835462	-0.0936344
Mall	Q91X49	MAL-like protein (Protein BENE)	481.947	455.267	512.419	474.111	492.968	423.002	525.64	522.248	466.748	-0.0154707	0.835211	-0.08827
Cpz	Q8R4V4	Carboxypeptidase Z (CPZ) (EC 3.4.17.-)	986.592	854.757	988.016	803.592	909.279	861.914	961.265	948.852	915.502	-0.0175617	0.835147	-0.0959974
Tmem144	Q8VEH0	Transmembrane protein 144	103.494	74.0419	87.7629	97.6271	82.1825	100.971	88.5199	97.8615	91.4816	-0.0232141	0.835036	-0.0824975
Serinc4	Q5XK03	Serine incorporator 4	232.214	227.071	201.326	214.784	200.744	211.376	224.029	227.512	221.708	0.0117474	0.83496	0.0817405
Fgfr1	A0A1B0GSD9	Fibroblast growth factor receptor 1 (Fragment)	229.575	201.94	196.841	201.71	220.669	142.452	184.905	254.05	263.994	-0.0390759	0.834794	-0.0984618
Dclk1	Q9JLM8	Serine/threonine-protein kinase DCLK1 (EC 2.7.11.1) (Doublecortin-like and CAM kinase-like 1) (Doublecortin-like kinase 1)	50.8501	46.8621	57.2344	50.7706	45.7107	62.1538	46.8267	43.7903	54.027	0.0262581	0.834625	0.0883663
Ctrc	Q3SYP2	Chymotrypsin-C (EC 3.4.21.2)	354.249	345.141	393.934	305.02	345.857	358.381	368.96	330.613	323.915	0.0167732	0.834462	0.0835624
Olfr1155	Q8VFR3	Olfactory receptor 1155 (Olfactory receptor MOR174-10) (Olfactory receptor Olfr1155)	21.8539	22.4766	23.0306	23.4842	27.4125	24.4564	25.609	20.6692	17.4455	-0.0256361	0.834229	-0.096831
Nlrp4b	Q8C6J9	NACHT, LRR and PYD domains-containing protein 4B (NALP-gamma)	23.581	21.2344	23.3134	27.6798	21.6783	27.0675	27.3811	22.5569	23.0338	-0.0233845	0.834201	-0.0827478
Sprr2a2	NaN	NaN	104.435	94.0737	100.212	92.8886	110.521	83.8803	106.649	99.8112	94.9647	-0.0184914	0.834021	-0.0900138
Vmn1r76	A0A2I3BQH4	Vomeronasal type-1 receptor	35.2959	29.2219	37.9927	26.8275	36.9863	28.5581	31.2019	30.7043	37.5505	-0.0294011	0.833968	-0.0822346
Lct	F8VPT3	Lactase	106.075	132.936	162.679	131.193	123.998	135.416	148.398	135.593	134.751	-0.0258693	0.833919	-0.0867339
Dll1	Q61483	Delta-like protein 1 (Drosophila Delta homolog 1) (Delta1) [Cleaved into: Dll1-soluble form (Dll1-EC) (Shed form); Dll1-derived cell-associated form (Dll1-TMIC) (Membrane-associated fragment); Dll1-intracellular form (Dll1-IC)]	39.2829	42.0998	36.4433	41.2711	39.1031	40.9943	39.9765	44.7266	36.1659	-0.0151189	0.833882	-0.0844982
Olfr586	Q3ZAT9	Olfactory receptor	24.5866	26.8325	23.1024	24.8994	24.706	21.3071	26.4552	24.8112	28.6565	-0.0191413	0.833775	-0.0887741
S100a5	P63084	Protein S100-A5 (Protein S-100D) (S100 calcium-binding protein A5)	62.4842	88.3121	83.7658	79.2533	84.7452	75.2099	81.2643	79.0219	65.4155	0.0251281	0.833554	0.0827104
Mbip	Q99LQ1	MAP3K12-binding inhibitory protein 1 (MAPK upstream kinase-binding inhibitory protein) (MUK-binding inhibitory protein)	317.088	346.882	291.932	359.438	269.702	435.494	295.872	296.955	384.612	-0.0333579	0.833398	-0.0862397
Phykpl	Q8R1K4	5-phosphohydroxy-L-lysine phospho-lyase (EC 4.2.3.134) (Alanine--glyoxylate aminotransferase 2-like 2)	234.738	170.262	197.333	179.383	211.272	207.513	238.979	185.267	156.082	-0.032075	0.833257	-0.083782
Ssx9	NaN	NaN	16.0509	15.9577	17.8833	14.5311	14.4939	16.2818	14.8793	15.5058	18.3034	0.0191978	0.833231	0.0838583
Eno2	P17183	Gamma-enolase (EC 4.2.1.11) (2-phospho-D-glycerate hydro-lyase) (Enolase 2) (Neural enolase) (Neuron-specific enolase) (NSE)	70.5933	80.431	98.1006	69.7393	88.5003	81.394	76.6073	88.4733	71.1928	-0.0272049	0.833103	-0.0835593
S100a16	Q9D708	Protein S100-A16 (Protein S100F) (S100 calcium binding protein A16)	213.541	190.631	253.25	183.382	208.977	241.032	206.966	225.051	188.158	-0.025505	0.832786	-0.0832088
Rhox4c	Q2MDG1	Reproductive homeobox 4C (Uncharacterized protein Rhox4.3)	144.248	158.288	148.232	133.713	178.214	123.407	135.726	158.914	147.077	-0.0249328	0.832573	-0.0919471
Pcsk1	P63239	Neuroendocrine convertase 1 (NEC 1) (EC 3.4.21.93) (Furin homolog) (PC3) (Prohormone convertase 1) (Propeptide-processing protease) (Proprotein convertase 1) (PC1)	25.1811	24.9812	24.3914	22.4855	23.7257	21.0254	24.6961	30.1167	23.6896	-0.0230608	0.832528	-0.0963248
Ssfa2	Q922B9	Protein ITPRID2 (ITPR-interacting domain-containing protein 2) (Ki-ras-induced actin-interacting protein) (Sperm-specific antigen 2 homolog)	1478.17	1406.21	1331	1285.84	1352.11	1392.92	1446.35	1353.8	1377.47	-0.00964079	0.832484	-0.0855575
Themis3	Q9CU24	Protein THEMIS3 (Thymocyte-expressed molecule involved in selection protein 3)	71.6895	82.5422	61.0103	68.9529	72.0677	60.388	77.4906	68.3136	71.4444	0.0226732	0.832335	0.0831471
Appl1	Q8K3H0	DCC-interacting protein 13-alpha (Dip13-alpha) (Adapter protein containing PH domain, PTB domain and leucine zipper motif 1)	835.56	897.937	870.204	822.778	806.751	869.438	793.953	957.561	896.245	-0.0136943	0.832272	-0.09128
Klf5	Q9Z0Z7	Krueppel-like factor 5 (Basic transcription element-binding protein 2) (BTE-binding protein 2) (Intestinal-enriched krueppel-like factor) (Transcription factor BTEB2)	31.182	26.3651	26.6331	28.3642	26.0803	29.6297	26.88	27.4263	29.2917	0.014145	0.832156	0.0832662
Arl11	Q6P3A9	ADP-ribosylation factor-like protein 11	747.78	807.171	799.609	812.954	892.736	865.086	686.174	747.899	817.061	-0.0179479	0.831841	-0.0974077
Slc51a	Q8R000	Organic solute transporter subunit alpha (OST-alpha) (Solute carrier family 51 subunit alpha)	79.9114	75.1036	61.0941	72.5302	70.2828	79.3853	76.5309	70.2502	68.9888	-0.0184307	0.831831	-0.0841834
Calcb	Q99MP3	Calcitonin gene-related peptide 2 (Beta-type CGRP) (Calcitonin gene-related peptide II) (CGRP-II)	133.735	127.384	116.573	115.66	111.714	112.013	148.972	123.533	130.057	-0.0222858	0.831562	-0.0900009
Cyp26a1	O55127	Cytochrome P450 26A1 (EC 1.14.13.-) (Cytochrome P450RAI) (Retinoic acid 4-hydroxylase) (Retinoic acid-metabolizing cytochrome)	95.9852	87.8274	91.1803	82.7863	104.969	79.6399	83.9518	98.7282	86.4803	-0.0209613	0.831502	-0.0912809
Ribc2	Q9D4Q1	RIB43A-like with coiled-coils protein 2	112.25	110.72	101.377	78.8555	118.159	91.533	97.0153	107.908	98.8788	-0.026919	0.831488	-0.0836604
1190002N15Rik	Q3TS89	PIP49_C domain-containing protein	427.568	348.327	296.755	479.907	418.394	403.773	315.733	352.847	403.571	0.0348956	0.831297	0.0849641
Olfr1105	Q7TR58	Olfactory receptor	27.8028	26.1511	24.4361	26.7501	25.5601	25.1274	31.7642	21.7177	25.0989	0.0238725	0.831285	0.0962232
Wdr20rt	A0A1Y7VJI5	WD repeat domain 20, retrogene (Fragment)	44.2609	48.4327	50.4646	43.0971	60.6948	43.6022	42.5206	39.7596	51.2923	-0.0309601	0.831262	-0.0953292
LOC100861615	NaN	NaN	239.39	216.47	209.099	231.707	248.145	202.288	247.714	221.546	214.452	-0.0170346	0.831069	-0.0879139
Eri3	Q8C460	ERI1 exoribonuclease 3 (EC 3.1.-.-) (Prion interactor 1) (Prion protein-interacting protein)	887.984	784.963	793.926	817.503	813.529	854.33	851.31	781.212	774.038	0.0109529	0.83096	0.0837714
Pla2g2f	Q9QZT4	Group IIF secretory phospholipase A2 (GIIF sPLA2) (sPLA2-IIF) (EC 3.1.1.4) (Phosphatidylcholine 2-acylhydrolase 2F)	97.8853	99.74	94.7773	93.6106	118.84	81.4013	102.614	94.7025	92.8648	-0.0234493	0.830942	-0.106618
Fut1	O09160	Galactoside alpha-(1,2)-fucosyltransferase 1 (Alpha(1,2)FT 1) (Fucosyltransferase 1) (MFUT-1) (GDP-L-fucose:beta-D-galactoside 2-alpha-L-fucosyltransferase 1) (Type 1 galactoside alpha-(1,2)-fucosyltransferase FUT1) (EC 2.4.1.69) (Type 2 galactoside alpha-(1,2)-fucosyltransferase FUT1) (EC 2.4.1.344)	77.3865	87.7234	86.2899	85.3483	80.4539	72.1166	98.136	75.4197	88.4874	0.0218305	0.830909	0.0942536
Cpxcr1	Q3V0P1	CPX chromosomal region candidate gene 1 protein homolog	67.5643	49.3036	46.0133	52.2971	49.8213	56.7603	55.5941	51.4782	50.3465	0.0269211	0.83079	0.0896942
E430018J23Rik	D3Z3V4	RIKEN cDNA E430018J23 gene (Fragment)	182.703	144.82	202.61	167.403	200.703	149.845	210.611	178.616	151.739	-0.0320634	0.830689	-0.0854007
Rerg	Q8R367	Ras-related and estrogen-regulated growth inhibitor (EC 3.6.5.2)	133.126	123.817	158.331	117.811	109.044	118.011	151.153	149.747	153.068	-0.03141	0.830665	-0.0857104
Vopp1	Q8R1C3	Vesicular, overexpressed in cancer, prosurvival protein 1 (EGFR-coamplified and overexpressed protein) (ECop)	887.609	1047.77	830.128	1157.02	926.829	1027.27	734.267	1107.97	1236.2	-0.0375756	0.830467	-0.0865361
Tmem219	Q9D123	Insulin-like growth factor-binding protein 3 receptor (IGFBP-3R) (Transmembrane protein 219)	1043.49	915.242	1120.87	974.062	1005.23	1109.81	947.124	901.548	1040.46	0.0180227	0.830459	0.0842849
Olfr935	NaN	NaN	36.5645	33.0498	37.6336	31.2623	35.807	32.2286	31.7011	38.9678	36.6955	-0.0187286	0.830379	-0.084913
Mageb2	A2AHM0	MAGE family member B2	151.863	163.49	156.151	144.484	181.065	130.709	147.532	147.312	152.327	0.02084	0.830119	0.0949557
Cdk5rap1	Q8BTW8	Mitochondrial tRNA methylthiotransferase CDK5RAP1 (EC 2.8.4.3) (CDK5 activator-binding protein C42) (CDK5 regulatory subunit-associated protein 1) (mt-tRNA-2-methylthio-N6-dimethylallyladenosine synthase) (mt-tRNA-N6-(dimethylallyl)adenosine(37) methylthiotransferase)	283.495	247.789	271.068	277.688	227.421	260.851	308.338	216.311	312.924	0.0261013	0.830096	0.0904901
Olfr1441	A6H6E4	Olfactory receptor	24.8229	30.12	22.1754	31.9559	22.8306	25.898	34.0568	25.1168	25.1382	0.0353734	0.830033	0.0846598
Xkrx	Q5GH68	XK-related protein 2 (X Kell blood group-related, X-linked)	22.2523	29.5816	28.2285	26.1131	24.6831	30.5576	26.1683	23.4012	30.3297	-0.0260755	0.830025	-0.0850368
F830045P16Rik	Q8BJ95	RIKEN cDNA F830045P16 gene	32.3154	24.5105	30.408	30.7977	28.9572	27.7222	24.8568	35.5476	33.4256	-0.0287516	0.830023	-0.0867138
BC034090	A0A087WP46	cDNA sequence BC034090	105.521	102.859	110.096	92.5499	116.32	101.934	125.321	88.5402	91.3505	-0.0269319	0.829917	-0.0938591
Slc43a2	Q8CGA3	Large neutral amino acids transporter small subunit 4 (L-type amino acid transporter 4) (Solute carrier family 43 member 2)	570.653	567.493	591.088	584.419	586.887	654.686	484.328	601.817	599.984	-0.0176674	0.829843	-0.109013
Plcd4	Q8K3R3	1-phosphatidylinositol 4,5-bisphosphate phosphodiesterase delta-4 (EC 3.1.4.11) (Phosphoinositide phospholipase C-delta-4) (Phospholipase C-delta-4) (PLC-delta-4)	25.862	22.6532	26.3944	25.138	25.2024	23.3534	29.557	23.2017	25.4078	-0.0190573	0.829755	-0.0892238
Ncan	P55066	Neurocan core protein (Chondroitin sulfate proteoglycan 3)	91.365	96.7064	126.386	81.7944	115.059	82.7175	89.8814	95.1961	100.765	0.0344744	0.829701	0.084783
LOC105242423	NaN	NaN	34.3348	35.632	30.7953	33.8211	31.4243	34.9941	34.3729	35.2243	33.5416	-0.0113466	0.829637	-0.084431
Golga3	P55937	Golgin subfamily A member 3 (Golgin-160) (Male-enhanced antigen 2) (MEA-2)	364.961	279.066	363.303	325.208	353.91	299.562	391.004	355.822	295.8	-0.0261146	0.829598	-0.0851646
C1qtnf3	Q9ES30	Complement C1q tumor necrosis factor-related protein 3 (Collagenous repeat-containing sequence 26 kDa protein) (CORS26) (Secretory protein CORS26)	36.2189	37.248	40.0286	44.0656	47.3565	32.5835	32.8807	44.8762	43.2698	-0.0291182	0.829572	-0.0866509
Kctd18	E0CXJ5	Potassium channel tetramerisation domain-containing 18 (Fragment)	127.947	142.914	157.449	181.458	156.764	142.158	146.23	106.322	190.31	0.0391856	0.829567	0.087435
Gm16686	NaN	NaN	296.737	239.578	255.245	241.597	251.902	243.754	274.867	258.941	247.187	0.0166232	0.829419	0.0869847
Gm16405	NaN	NaN	24.0971	21.4322	20.8252	26.8319	21.0343	24.0876	23.1971	24.9447	24.8529	-0.0200888	0.829154	-0.085452
Hrk	P62816	Activator of apoptosis harakiri (BH3-interacting domain-containing protein 3) (Neuronal death protein DP5)	338.427	314.486	384.33	298.023	340.306	317.117	334.472	343.115	314.102	0.0173646	0.829146	0.0897816
Phlda2	O08969	Pleckstrin homology-like domain family A member 2 (Imprinted in placenta and liver protein) (Protein 50C15)	94.8937	81.7745	91.6219	86.5823	77.9993	91.1689	82.7266	90.8655	95.8549	0.0162725	0.829094	0.0871023
Gm8082	NaN	NaN	43.5138	49.5272	57.9935	46.5403	59.1629	44.7135	52.2649	51.0599	44.405	-0.0268401	0.828815	-0.0854148
Ppp1r13l	Q5I1X5	RelA-associated inhibitor (Inhibitor of ASPP protein) (Protein iASPP) (NFkB-interacting protein 1) (PPP1R13B-like protein)	185.594	146.741	156.127	136.916	170.383	166.114	135.657	171.683	151.463	-0.0248391	0.828512	-0.0850244
Rnf17	Q99MV7	RING finger protein 17 (Mad member-interacting protein 2) (Mmip-2)	46.1977	41.4414	36.1827	37.7501	38.0475	42.9736	44.861	39.5822	33.0879	0.0245868	0.828507	0.0858421
Zar1l	C3VD30	Zygote arrest 1-like (Zygotic arrest 2)	148.748	143.637	158.84	156.564	156.233	165.443	122.681	171.66	155.043	-0.0213445	0.828494	-0.0984926
Klhdc8b	Q9D2D9	Kelch domain-containing protein 8B	127.856	166.721	146.323	126.201	153.178	136.865	146.299	165.975	120.146	-0.0273924	0.828446	-0.0852972
Pccb	Q99MN9	Propionyl-CoA carboxylase beta chain, mitochondrial (PCCase subunit beta) (EC 6.4.1.3) (Propanoyl-CoA:carbon dioxide ligase subunit beta)	134.865	144.62	100.866	132.75	127.602	118.551	74.9663	133.604	165.749	0.0477991	0.828319	0.0914521
Zscan10	Q3URR7	Zinc finger and SCAN domain-containing protein 10 (Zinc finger protein 206)	121.112	134.67	137.259	170.653	154.876	133.159	150.702	157.615	121.903	-0.0276559	0.828286	-0.0851337
Gm21964	A0A1L1SR16	TLE family member 7	163.554	208.27	199.114	194.77	182.134	195.414	205.816	167.38	193.65	0.0193326	0.828233	0.0851363
Sgol2b	E2IUN6	Shugoshin-like 2B	24.581	26.1344	27.8134	21.773	31.8537	22.6654	22.2022	26.9137	24.336	-0.0295408	0.828074	-0.0900411
4930572O03Rik	Q8C5Y0	RIKEN cDNA 4930572O03 gene	52.3544	55.1279	55.1241	48.1205	56.4593	45.7678	47.9357	56.457	53.5235	0.0179959	0.827916	0.0897009
Slc15a2	Q9ES07	Solute carrier family 15 member 2 (Kidney H(+)/peptide cotransporter) (Oligopeptide transporter, kidney isoform) (Peptide transporter 2)	35.1626	28.7883	37.8807	38.3626	41.1024	28.7458	32.2805	39.3996	29.8153	0.0324626	0.827799	0.0880098
Smarca1	Q6PGB8	Probable global transcription activator SNF2L1 (EC 3.6.4.-) (ATP-dependent helicase SMARCA1) (DNA-dependent ATPase SNF2L) (Nucleosome-remodeling factor subunit SNF2L) (SWI/SNF-related matrix-associated actin-dependent regulator of chromatin subfamily A member 1)	36.8535	26.477	34.7758	28.6394	34.6804	31.2181	29.0527	35.1529	31.4653	-0.0282886	0.827789	-0.0957637
Ptprn2	P80560	Receptor-type tyrosine-protein phosphatase N2 (R-PTP-N2) (EC 3.1.3.-) (EC 3.1.3.48) (PTP IA-2beta) (Phogrin) (Protein tyrosine phosphatase-NP) (PTP-NP) [Cleaved into: IA-2beta71; IA-2beta64; IA-2beta60]	142.454	155.629	192.034	150.549	173.771	126.5	178.185	166.835	138.47	0.0310891	0.827458	0.0864802
Kcna7	Q17ST2	Potassium voltage-gated channel subfamily A member 7 (Voltage-gated potassium channel subunit Kv1.7)	206.711	210.04	270.914	225.29	215.335	185.695	220.938	257.616	240.188	0.0273374	0.827333	0.0858899
Tor1aip1	Q921T2	Torsin-1A-interacting protein 1 (Lamina-associated polypeptide 1B) (LAP1B)	1069.04	772.864	726.803	888.902	932.526	938.849	750.132	852.053	937.9	-0.0295539	0.827232	-0.0869131
Ppara	P23204	Peroxisome proliferator-activated receptor alpha (PPAR-alpha) (Nuclear receptor subfamily 1 group C member 1)	56.0173	66.815	70.9446	61.7056	69.9727	56.7186	66.9954	58.6256	62.5098	0.0206154	0.827109	0.085815
Rhox3h	L7MU37	Reproductive homeobox 3H	29.7027	26.9783	34.8291	33.2258	38.8383	30.047	28.533	28.3304	33.2543	-0.0282511	0.826893	-0.0882136
Mansc1	Q9CR33	MANSC domain-containing protein 1	153.214	151.673	183.812	137.065	152.35	137.708	197.759	151.82	158.867	-0.0297548	0.826868	-0.0875029
Foxl2	O88470	Forkhead box protein L2 (Pituitary forkhead factor) (P-Frk)	74.8749	71.6319	73.8415	65.3162	57.0648	77.2793	66.0712	71.7193	79.3314	0.0228646	0.826864	0.0953403
Hspb11	Q9D6H2	Intraflagellar transport protein 25 homolog (Heat shock protein beta-11) (Hspb11) (Placental protein 25) (PP25)	92.9614	92.9711	70.5063	88.1024	71.4558	81.1939	79.5302	95.2508	95.2132	0.0271617	0.826745	0.0864698
Olfr497	Q8VG08	Olfactory receptor 497 (Olfactory receptor 204-9)	47.4685	45.7059	37.655	44.6649	39.4934	40.2152	43.3674	47.7371	52.3338	-0.0246409	0.826719	-0.0883554
1700013D24Rik	Q0P521	Uncharacterized protein	87.7636	99.6771	103.245	99.2524	107.035	104.264	84.224	94.547	90.9593	0.0190476	0.82659	0.0896557
Nat10	Q8K224	RNA cytidine acetyltransferase (EC 2.3.1.-) (18S rRNA cytosine acetyltransferase) (N-acetyltransferase 10)	599.951	668.999	566.448	591.818	620.751	598.85	604.836	725.358	530.306	-0.0217468	0.826486	-0.0914161
Polr2e	Q80UW8	DNA-directed RNA polymerases I, II, and III subunit RPABC1 (RNA polymerases I, II, and III subunit ABC1) (DNA-directed RNA polymerase II subunit E) (RPB5 homolog)	1379.95	1466.23	1440.05	1604.6	1384.64	1579.66	1518.26	1265.42	1527.65	0.0173268	0.82646	0.0892625
Ints1	Q6P4S8	Integrator complex subunit 1 (Int1)	2039.5	2273.03	2015.47	1936.59	1885.46	2179.83	2140.75	1968.8	2055.25	0.0141234	0.8264	0.0861201
Dpyd	Q8CHR6	Dihydropyrimidine dehydrogenase [NADP(+)] (DHPDHase) (DPD) (EC 1.3.1.2) (Dihydrothymine dehydrogenase) (Dihydrouracil dehydrogenase)	108.525	110.157	143.24	101.017	107.509	108.039	116.846	125.637	131.893	-0.02778	0.826337	-0.0870068
Rfwd2	Q9R1A8	E3 ubiquitin-protein ligase COP1 (EC 2.3.2.27) (Constitutive photomorphogenesis protein 1 homolog) (mCOP1) (RING finger and WD repeat domain protein 2) (RING-type E3 ubiquitin transferase RFWD2)	569.424	594.453	574.829	591.15	542.587	608.933	478.286	680.433	645.002	-0.0211066	0.826254	-0.103321
Gpam	Q61586	Glycerol-3-phosphate acyltransferase 1, mitochondrial (GPAT-1) (EC 2.3.1.15) (P90)	242.03	315.647	241.199	299.012	260.242	326.774	192.851	271.585	286.724	0.0363913	0.826133	0.0887588
Tceal6	Q9DB24	Transcription elongation factor A (SII)-like 6	128.275	100.247	138.135	112.452	127.096	104.52	114.347	136.783	104.347	0.0286939	0.825898	0.0864051
Gcnt3	Q5JCT0	Beta-1,3-galactosyl-O-glycosyl-glycoprotein beta-1,6-N-acetylglucosaminyltransferase 3 (EC 2.4.1.102) (EC 2.4.1.148) (EC 2.4.1.150) (C2GnT-mucin type) (C2GnT-M) (Mucus-type core 2 beta-1,6-N-acetylglucosaminyltransferase)	42.4617	36.2191	45.388	31.7814	43.7867	33.4951	54.6682	38.1357	30.9949	-0.0456857	0.825897	-0.0911953
Swap70	Q6A028	Switch-associated protein 70 (SWAP-70)	1253.46	1286.11	1202.98	1253.46	1169.92	1354.65	1206.16	1139.51	1321.81	0.0122888	0.825686	0.0924786
Tenm1	Q9WTS4	Teneurin-1 (Ten-1) (Protein Odd Oz/ten-m homolog 1) (Tenascin-M1) (Ten-m1) (Teneurin transmembrane protein 1) [Cleaved into: Ten-1 intracellular domain (IDten-1) (Ten-1 ICD); Teneurin C-terminal-associated peptide (TCPA-1) (Ten-1 extracellular domain) (Ten-1 ECD)]	49.2896	49.1527	48.0865	48.3502	48.0112	47.6324	50.2928	47.3745	49.5461	0.0043994	0.825608	0.0895737
Rhox6	O70238	Homeobox protein PSX (Reproductive homeobox 6) (Reproductive homeobox on X chromosome 6)	246.583	241.418	288.625	254.256	228.318	225.21	309.265	273.042	228.654	0.0272526	0.825408	0.0932651
Gm7970	L7N271	Predicted gene 7970 (Fragment)	58.5164	49.2066	41.572	54.4104	54.639	49.9056	47.5298	56.6754	50.157	-0.0240206	0.825301	-0.0882749
Cyp4x1	Q6A152	Cytochrome P450 4X1 (EC 1.14.14.-) (CYPIVX1)	119.776	124.251	96.3859	117.019	126.469	96.5591	104.649	117.377	117.471	0.0235684	0.825261	0.0871207
Arv1	Q9D0U9	Protein ARV1	444.121	474.834	464.292	429.621	499.389	430.264	526.723	402.518	371.163	0.0231216	0.82526	0.0947842
Olfr1018	A2ASV3	Olfactory receptor	37.576	34.3855	34.537	35.415	34.6886	34.2144	44.5138	31.5818	35.3542	-0.0238806	0.825233	-0.104166
Clstn1	Q9EPL2	Calsyntenin-1 (Alcadein-alpha) (Alc-alpha) [Cleaved into: Soluble Alc-alpha (SAlc-alpha); CTF1-alpha (C-terminal fragment 1-alpha)]	74.3098	87.1706	80.4182	75.4856	72.1291	82.6006	95.9965	72.0127	80.4238	-0.0232038	0.825115	-0.0928304
Prss57	Q14B24	Serine protease 57 (EC 3.4.21.-) (Neutrophil serine protease 4) (NSP4) (Serine protease 1-like protein 1)	67.4389	76.9682	63.4589	66.4142	69.4571	69.1171	64.5283	67.2681	76.3788	-0.0163144	0.825059	-0.086745
Slc45a3	Q8K0H7	Solute carrier family 45 member 3 (Prostate cancer-associated protein 6) (Prostein)	35.1395	48.4431	43.6367	49.4895	39.0319	36.1469	48.3227	47.2774	45.5563	0.0300328	0.824784	0.0869107
Ms4a4d	Q99N05	Membrane-spanning 4-domains subfamily A member 4D	157.107	168.894	131.474	128.407	156.094	144.4	153.263	140.867	125.534	0.0242212	0.824746	0.087465
Mga	A2AWL7	MAX gene-associated protein	666.841	665.424	500.633	850.956	672.313	619.947	827.353	774.66	557.423	-0.0410715	0.824583	-0.086975
Fthl17b	A2AHC5	Ferritin	156.244	127.418	155.482	118.656	187.258	145.673	104.193	145.164	134.887	-0.0406475	0.824454	-0.0919891
Olfr1396	Q7TQS8	Olfactory receptor	37.1333	27.4907	34.1111	25.6872	33.9634	25.7136	30.6811	34.2578	34.4113	-0.032101	0.824424	-0.0871948
Defb13	Q8R2I4	Beta-defensin 13 (BD-13) (mBD-13) (Defensin, beta 13)	34.5236	36.2968	38.08	30.9883	31.0091	32.1525	43.2027	44.7449	28.0808	-0.0352834	0.824333	-0.091982
Foxi3	D3Z120	Forkhead box I3	63.2231	71.1312	75.4234	63.5289	63.9034	62.2219	71.6801	82.1609	67.2261	-0.0232871	0.824261	-0.090294
Slitrk1	Q810C1	SLIT and NTRK-like protein 1	48.3398	45.5314	57.5662	50.4912	46.8813	55.163	55.7048	41.3163	48.9718	0.0252165	0.824256	0.0889808
Atxn3	Q9CVD2	Ataxin-3 (EC 3.4.19.12) (Machado-Joseph disease protein 1 homolog)	540.886	496.345	494.861	509.162	422.621	536.212	513.956	546.016	502.242	0.0173605	0.824206	0.0982013
Crtam	Q149L7	Cytotoxic and regulatory T-cell molecule (Class-I MHC-restricted T-cell-associated molecule) (CD antigen CD355)	112.902	101.393	110.402	123.553	102.039	138.368	108.559	110.578	89.2593	0.0299448	0.824197	0.0958281
Olfr1057	Q7TR75	Olfactory receptor	36.4185	33.4429	25.2924	25.4337	30.6537	31.2194	35.1724	28.0259	29.3073	-0.034465	0.824054	-0.0996334
Tph1	P17532	Tryptophan 5-hydroxylase 1 (EC 1.14.16.4) (Tryptophan 5-monooxygenase 1)	42.3908	34.7057	35.7301	32.6531	33.9145	31.8358	42.1737	37.355	33.3388	0.0258711	0.823767	0.0879986
Trpc3	Q9QZC1	Short transient receptor potential channel 3 (TrpC3) (Receptor-activated cation channel TRP3) (Transient receptor protein 3) (TRP-3) (mTrp3) (Trp-related protein 3)	19.2804	18.7922	20.257	19.6074	18.737	21.7239	18.1685	17.1472	20.6031	0.0155067	0.823322	0.0949579
Por	P37040	NADPH--cytochrome P450 reductase (CPR) (P450R) (EC 1.6.2.4)	2153.55	2293.29	2108.94	2163.72	2055.97	2212.1	2215.47	2214.4	2143.87	0.00763921	0.823245	0.0878319
Olfr738	L7N1X7	Olfactory receptor	17.3359	17.9652	19.2559	19.0858	18.3552	19.8633	18.0299	15.8127	18.9882	0.0158252	0.823211	0.0935767
Murc	A2AMM0	Caveolae-associated protein 4 (Muscle-related coiled-coil protein) (Muscle-restricted coiled-coil protein)	58.8284	53.4793	54.476	58.3965	52.8569	55.8057	57.6668	59.1436	53.9473	0.0105713	0.823133	0.08818
Igbp1	Q61249	Immunoglobulin-binding protein 1 (Alpha4 phosphoprotein) (CD79a-binding protein 1) (Lymphocyte signal transduction molecule alpha 4) (Protein phosphatase 2/4/6 regulatory subunit) (p52)	658.692	531.667	619.921	463.196	591.728	647.214	483.553	498.307	561.149	0.0307311	0.823075	0.0877391
Olfr1009	Q8VFK1	Olfactory receptor 1009 (Olfactory receptor 175-3)	54.716	60.7482	66.1835	73.5376	59.8405	69.7243	65.7605	53.8368	76.3751	-0.0293491	0.822999	-0.0890408
Plagl1	A0A0A6YWE3	Pleiomorphic adenoma gene-like 1 (Fragment)	84.2678	87.9152	49.8023	60.1378	71.8183	65.9093	85.4299	89.229	53.0856	-0.0515088	0.822956	-0.0878052
Tspear	J3S6Y1	Thrombospondin-type laminin G domain and EAR repeat-containing protein (TSP-EAR)	176.233	159.536	148.34	150.038	183.359	117.459	154.027	168.908	153.063	0.0291719	0.822901	0.0960745
Six1	Q62231	Homeobox protein SIX1 (Sine oculis homeobox homolog 1)	103.057	113.437	71.8377	124.354	122.546	91.4322	109.431	96.091	81.4007	0.042447	0.822556	0.0880827
Fam132b	Q6PGN1	Erythroferrone (Complement C1q tumor necrosis factor-related protein 15) (Myonectin)	96.2937	114.191	85.4163	97.129	103.39	94.2258	89.4519	95.6173	117.488	-0.0258575	0.822456	-0.0883879
Pusl1	A2ADA5	tRNA pseudouridine synthase-like 1 (EC 5.4.99.-) (tRNA pseudouridylate synthase-like 1) (tRNA-uridine isomerase-like 1)	523.741	542.147	681.727	630.324	554.418	544.788	658.82	618.916	644.443	-0.0235702	0.822403	-0.0881927
4921513D11Rik	G3X9J2	Regulator of microtubule dynamics protein 2 (Fragment)	31.9885	25.2717	27.2526	22.7296	23.6861	26.7137	28.2565	28.3324	24.7072	0.0255915	0.822222	0.0895743
Fgf15	O35622	Fibroblast growth factor 15 (FGF-15)	72.5101	94.1448	90.6321	84.5311	87.2534	76.6806	68.1315	103.744	101.858	-0.0346786	0.822045	-0.0940724
Spsb4	Q8R5B6	SPRY domain-containing SOCS box protein 4 (SSB-4)	171.507	191.378	173.586	175.413	190.658	186.449	190.272	161.897	149.266	0.0184589	0.822026	0.0910904
Gm15386	Q30KP6	Beta-defensin 41 (BD-41) (mBD-41) (Defensin, beta 41)	20.186	18.4427	18.2147	17.948	17.5683	15.8474	18.0193	19.8761	20.8935	0.0199634	0.821957	0.0969217
Timd2	Q8R183	T-cell immunoglobulin and mucin domain-containing protein 2 (TIMD-2) (T-cell immunoglobulin mucin receptor 2) (TIM-2) (T-cell membrane protein 2)	42.3758	56.5126	48.5598	47.046	47.2496	48.1409	52.4238	42.5864	49.037	0.022005	0.821874	0.0889937
Camkk1	Q8VBY2	Calcium/calmodulin-dependent protein kinase kinase 1 (CaM-KK 1) (CaM-kinase kinase 1) (CaMKK 1) (EC 2.7.11.17) (CaM-kinase IV kinase) (Calcium/calmodulin-dependent protein kinase kinase alpha) (CaM-KK alpha) (CaM-kinase kinase alpha) (CaMKK alpha)	132.922	132.959	164.712	111.023	142.965	145.749	122.348	127.022	152.608	-0.0288463	0.821869	-0.0891898
Olfr1271	Q3KPD5	Olfactory receptor	24.8941	26.2301	30.669	28.7251	27.6179	26.4893	30.2801	26.9557	28.3945	-0.0165073	0.821742	-0.0893005
Clcc1	Q99LI2	Chloride channel CLIC-like protein 1	138.226	129.801	132.532	114.491	119.322	128.106	145.552	106.835	133.867	0.0228812	0.821691	0.0925978
Pear1	Q8VIK5	Platelet endothelial aggregation receptor 1 (mPEAR1) (Jagged and Delta protein) (Protein Jedi) (Multiple epidermal growth factor-like domains protein 12) (Multiple EGF-like domains protein 12)	30.8363	35.7634	35.7896	37.3713	33.7557	40.0145	31.8072	33.7478	37.8547	-0.0203277	0.821647	-0.0904914
Pygb	Q8CI94	Glycogen phosphorylase, brain form (EC 2.4.1.1)	456.674	434.885	448.555	430.178	440.659	470.278	405.478	421.068	458.437	0.011089	0.821387	0.0989219
Gm3233	E9Q2H5	Predicted gene 3233	459.038	434.421	537.574	373.276	482.244	400.964	452.289	427.284	453.161	0.025455	0.821375	0.091457
Dhrsx	Q8VBZ0	Dehydrogenase/reductase SDR family member on chromosome X homolog (EC 1.1.-.-) (DHRSXY) (SCAD family protein)	256.853	283.114	254.754	326.392	275.124	268.625	302.338	286.357	287.758	-0.0192368	0.821349	-0.0929887
Lurap1l	Q8K2P1	Leucine rich adaptor protein 1-like	31.7312	25.8372	36.93	29.4576	31.033	33.4163	30.984	28.6422	28.1658	0.025398	0.821221	0.0914179
Pde11a	P0C1Q2	Dual 3',5'-cyclic-AMP and -GMP phosphodiesterase 11A (EC 3.1.4.35) (EC 3.1.4.53) (cAMP and cGMP phosphodiesterase 11A)	102.914	137.354	127.923	111.978	143.796	95.94	125.35	106.534	115.073	0.0328618	0.821171	0.0906787
Oxct2a	Q9JJN4	Succinyl-CoA:3-ketoacid coenzyme A transferase 2A, mitochondrial (EC 2.8.3.5) (3-oxoacid CoA-transferase 2A) (Testis-specific succinyl-CoA:3-oxoacid CoA-transferase 1) (SCOT-t1)	114.921	95.4432	93.1717	85.6167	94.0164	87.9158	116.879	109.171	88.542	-0.0296	0.821059	-0.0897495
Col1a2	Q01149	Collagen alpha-2(I) chain (Alpha-2 type I collagen)	258.78	188.123	230.83	229.678	213.241	236.942	227.921	211.772	228.055	0.0209244	0.820978	0.0937414
Fstl3	Q9EQC7	Follistatin-related protein 3 (Follistatin-like protein 3) (Follistatin-related gene protein)	250.834	281.174	313.421	256.634	310.203	228.995	353.731	253.273	264.463	-0.0342392	0.820825	-0.0957184
Tfap2d	Q91ZK0	Transcription factor AP-2-delta (AP2-delta) (Activating enhancer-binding protein 2-delta)	27.8389	28.3658	32.5831	33.9559	30.55	31.0523	32.9439	28.198	32.6242	-0.018117	0.820668	-0.0894493
4933409K07Rik	Q6GQS8	Uncharacterized protein	100.955	107.556	114.629	111.083	105.422	105.157	106.853	111.887	117.896	-0.0117386	0.820604	-0.0893786
4933409K07Rik	Q6GQS8	Uncharacterized protein	100.955	107.556	114.629	111.083	105.422	105.157	106.853	111.887	117.896	-0.0117386	0.820604	-0.0893786
Trim50	Q810I2	E3 ubiquitin-protein ligase TRIM50 (EC 2.3.2.27) (RING-type E3 ubiquitin transferase TRIM50) (Tripartite motif-containing protein 50)	40.5804	48.7328	37.5971	40.3971	41.2474	42.6691	39.4376	39.5819	43.4884	0.0188151	0.820441	0.0938197
Mex3c	Q05A36	RNA-binding E3 ubiquitin-protein ligase MEX3C (EC 2.3.2.27) (RING finger and KH domain-containing protein 2) (RING-type E3 ubiquitin transferase MEX3C)	614.539	587.266	557.142	654.147	540.196	554.095	648.076	594.363	643.14	0.0175614	0.820349	0.0912452
Crlf2	Q8CII9	Cytokine receptor-like factor 2 (Cytokine receptor-like molecule 2) (CRLM-2) (Thymic stromal lymphopoietin protein receptor) (TSLP receptor) (Type I cytokine receptor delta 1)	753.133	846.15	927.53	941.75	747.21	894.601	862.643	816.319	950.452	0.021616	0.820295	0.0893556
Spata7	Q80VP2	Spermatogenesis-associated protein 7 homolog	45.8386	38.1516	41.8791	37.7687	47.2722	48.3288	30.917	42.0592	40.5587	-0.0320051	0.820231	-0.096862
Ripply1	Q2WG77	Protein ripply1	163.462	152.52	157.655	119.821	152.546	136.975	155.823	148.121	136.947	0.0223654	0.820107	0.0921521
Ube2w	Q8VDW4	Ubiquitin-conjugating enzyme E2 W (EC 2.3.2.23) (E2 ubiquitin-conjugating enzyme W) (N-terminal E2 ubiquitin-conjugating enzyme) (EC 2.3.2.25) (N-terminus-conjugating E2) (Ubiquitin carrier protein W) (Ubiquitin-protein ligase W)	369.147	475.872	425.195	483.754	458.158	491.879	371.683	443.282	466.059	-0.0251799	0.820029	-0.0893846
Adcyap1	O70176	Pituitary adenylate cyclase-activating polypeptide (PACAP) [Cleaved into: PACAP-related peptide (PRP-48); Pituitary adenylate cyclase-activating polypeptide 27 (PACAP-27) (PACAP27); Pituitary adenylate cyclase-activating polypeptide 38 (PACAP-38) (PACAP38)]	101.198	114.844	131.211	100.554	118.664	110.247	111.669	99.0744	130.278	-0.0259834	0.820018	-0.0892953
Vmn1r86	A0A2I3BR71	Vomeronasal type-1 receptor	27.8217	25.3083	27.1713	24.6817	29.8424	21.0677	29.8182	24.516	23.7136	0.0251856	0.81969	0.0950148
Fam172a	Q3TNH5	Cotranscriptional regulator FAM172A	302.033	298.629	255.902	280.005	264.404	296.879	304.346	233.652	300.171	0.0217512	0.819685	0.0935543
Gm15217	A0A2I3BQT9	Predicted gene 15217	161.834	144.521	143.791	133.814	160.353	132.712	139.838	163.395	143.673	-0.0196691	0.819662	-0.0911596
Kir3dl2	NaN	NaN	87.1066	65.7277	71.4118	66.8854	65.347	76.5563	84.1202	67.8633	76.8791	-0.0269099	0.819651	-0.089473
Homez	Q80W88	Homeobox and leucine zipper protein Homez (Homeodomain leucine zipper-containing factor)	74.6505	107.859	90.5774	118.731	96.1917	106.932	69.4874	103.253	100.422	0.0402818	0.819637	0.0894798
Adam6b	Q14DT8	Uncharacterized protein	22.834	23.0571	22.7405	22.0342	24.7859	23.2465	26.3834	20.1276	20.3031	-0.0191501	0.81962	-0.106606
Asb14	Q8C6Y6	Ankyrin repeat and SOCS box protein 14	93.6859	111.758	100.109	113.224	114.256	122.249	103.762	89.7065	102.415	-0.0243732	0.819251	-0.0927963
Cyp2b9	P12790	Cytochrome P450 2B9 (EC 1.14.14.1) (CYPIIB9) (Cytochrome P450 clone PF26) (Cytochrome P450-16-alpha) (Testosterone 16-alpha hydroxylase)	40.0414	38.9483	42.9727	43.4535	46.7171	39.4532	40.9485	37.4429	44.7753	-0.017801	0.819155	-0.0965261
LOC100861647	NaN	NaN	221.708	254.809	267.982	219.395	224.234	240.516	248.736	241.572	234.123	0.0189071	0.819131	0.107473
Rbfox3	Q8BIF2	RNA binding protein fox-1 homolog 3 (Fox-1 homolog C) (Hexaribonucleotide-binding protein 3) (Fox-3) (Neuronal nuclei antigen) (NeuN antigen)	30.2808	36.3388	36.1031	27.201	34.6463	27.6001	31.7123	36.4736	35.1414	-0.0278802	0.819113	-0.0897475
BC061212	Q6P8K3	PRAME-like 37 (PRAME-like 50) (cDNA sequence BC061212)	102.845	114.483	129.613	103.049	111.727	105.767	109.48	103.572	123.811	0.0210034	0.819039	0.0902778
Hrg	Q9ESB3	Histidine-rich glycoprotein (Histidine-proline-rich glycoprotein) (HPRG)	33.9472	31.3154	35.3775	31.4915	30.5572	40.2328	34.6756	30.5987	31.7677	-0.0231152	0.818989	-0.0995097
Gm20854	Q62461	(clone BALB10N) (Predicted gene, 20854)	151.541	158.639	181.046	147.772	167.025	150.457	150.779	148.816	171.567	0.0183616	0.818955	0.0898866
Txk	P42682	Tyrosine-protein kinase TXK (EC 2.7.10.2) (PTK-RL-18) (Resting lymphocyte kinase)	96.4587	104.537	102.293	85.4607	99.2448	83.7809	106.285	111.251	93.2654	-0.0232358	0.818929	-0.0925291
Aox4	Q3TYQ9	Aldehyde oxidase 4 (EC 1.2.3.1) (Aldehyde oxidase homolog 2) (Azaheterocycle hydroxylase 4) (EC 1.17.3.-) (Retinal oxidase)	81.403	87.4927	82.8695	80.8923	82.2179	88.6046	83.6011	84.3298	73.3411	0.0129905	0.81883	0.0978655
Apol9b	A0A2R8W6I1	Apolipoprotein L 9b (Fragment)	284.495	268.205	281.781	238.956	274.216	259.146	265.611	280.972	248.538	0.0143863	0.818755	0.090552
Alox12b	O70582	Arachidonate 12-lipoxygenase, 12R-type (12R-LOX) (12R-lipoxygenase) (EC 1.13.11.-) (Epidermis-type lipoxygenase 12) (Epidermis-type lipoxygenase 2) (e-LOX 2)	112.575	134.148	153.52	129.212	137.965	108.26	159.575	134.479	135.626	-0.0303849	0.818732	-0.0911868
Gm20939	Q6NS70	Uncharacterized protein	205.787	225.626	215.05	222.443	214.889	206.12	204.817	233.489	218.443	0.0111682	0.818411	0.0931672
Tarbp2	P97473	RISC-loading complex subunit TARBP2 (Protamine-1 RNA-binding protein) (PRM-1 RNA-binding protein) (TAR RNA-binding protein 2)	157.49	203.205	177.237	187.616	178.731	188.993	185.92	178.999	162.493	0.0188925	0.818354	0.0915554
Fam159a	A2A9G7	Protein shisa-like-2A	64.8696	74.7033	86.202	63.9233	73.2664	69.3965	63.6196	79.2155	70.1781	0.0259148	0.818326	0.0913834
Mutyh	Q99P21	Adenine DNA glycosylase (EC 3.2.2.31) (MutY homolog) (mMYH)	83.5965	98.8919	94.6723	86.0749	73.7781	87.1211	89.7046	89.5797	105.98	0.0252604	0.818253	0.095773
Olfr1381	Q7TQT4	Olfactory receptor	137.471	117.258	132.934	139.418	128.19	134.673	123.131	124.675	141.223	0.0153178	0.81819	0.0902266
Gm2927	B8JKF6	BTB domain-containing 35, family member 13	19.8297	20.6356	20.4669	22.6511	22.297	17.8569	25.6529	22.1002	18.5854	-0.0275382	0.818184	-0.103824
Unc45a	Q99KD5	Protein unc-45 homolog A (Unc-45A) (Stromal membrane-associated protein 1) (SMAP-1)	258.661	226.223	254.174	243.236	258.462	236.342	226.287	247.317	248.805	0.0125717	0.818169	0.090342
Pcyt2	Q922E4	Ethanolamine-phosphate cytidylyltransferase (EC 2.7.7.14) (CTP:phosphoethanolamine cytidylyltransferase) (Phosphorylethanolamine transferase)	1218.51	1017.96	1147.91	995.902	1160.23	1061.43	1000.95	1097.42	1089.54	0.017435	0.818131	0.0915279
Dydc2	Q9D3X8	DPY30 domain-containing 2	41.5547	38.1365	44.2983	41.3822	42.8844	41.625	41.842	41.011	37.5427	0.0126848	0.817938	0.0903608
Dnaic2	A2AC93	Dynein axonemal intermediate chain 2 (Axonemal dynein intermediate chain 2)	79.4156	78.9097	85.0164	69.8714	83.5617	76.949	83.2161	76.9314	74.9419	-0.0149698	0.817747	-0.09086
Gm21732	NaN	NaN	34.7765	39.4332	38.5741	31.6747	31.5024	33.5828	40.6032	33.5153	38.3887	0.0240135	0.817733	0.0915693
2610528A11Rik	NaN	NaN	148.595	168.295	189.911	149.16	155.067	174.109	181.545	165.515	156.119	-0.0216603	0.817697	-0.0913007
Nde1	Q9CZA6	Nuclear distribution protein nudE homolog 1 (NudE) (mNudE)	542.794	470.001	505.904	504.105	521.792	556.536	461.61	516.581	498.238	-0.0149008	0.817593	-0.0924122
Vmn2r47	K7N709	Predicted gene 10302	36.2427	40.9741	31.9087	33.0292	38.0156	37.1788	32.0977	41.4899	32.1652	-0.0261796	0.817583	-0.0912303
Syt15	Q8C6N3	Synaptotagmin-15 (Synaptotagmin XV) (SytXV)	410.953	360.599	376.339	332.115	419.376	329.924	378.277	341.732	353.055	0.0217202	0.817552	0.0917898
Blvra	Q9CY64	Biliverdin reductase A (BVR A) (EC 1.3.1.24) (Biliverdin-IX alpha-reductase)	2202.31	2669.03	2401.47	2698.98	2655.38	2850.5	2352.86	2329.01	2459.59	-0.020981	0.817527	-0.090965
Vmn2r50	NaN	NaN	22.9866	23.7989	23.0213	24.3217	22.308	25.5135	18.6655	23.7193	25.673	0.0220076	0.817393	0.113732
Olfr901	Q7TRD1	Olfactory receptor 901 (Olfactory receptor Olfr901)	17.1826	15.149	18.1441	16.6091	14.1913	15.9509	22.3239	16.9268	16.4385	-0.0335927	0.817359	-0.103304
Cd55b	Q61476	Complement decay-accelerating factor transmembrane isoform (DAF-TM) (CD antigen CD55)	71.9359	75.6034	51.4393	54.5115	71.5852	60.6363	55.0786	75.5746	62.1762	-0.0368076	0.817234	-0.0908502
Six5	P70178	Homeobox protein SIX5 (DM locus-associated homeodomain protein homolog) (Sine oculis homeobox homolog 5)	95.8516	102.891	125.686	91.0104	99.2909	108.58	104.777	104.724	110.422	-0.0234139	0.817217	-0.0992507
Mmp10	O55123	Stromelysin-2 (SL-2) (EC 3.4.24.22) (Matrix metalloproteinase-10) (MMP-10) (Transin-2)	44.2038	40.4674	41.7155	42.6404	48.0455	38.2816	38.4167	39.433	44.5511	0.01756	0.817117	0.0971598
Defa26	Q3L180	Alpha-defensin 26 (Defensin-related cryptdin-26)	66.9383	46.9385	50.9539	47.8007	52.585	46.5323	51.1074	57.2959	64.7537	-0.0347779	0.817096	-0.0907902
Sgsh	A1L3T3	N-sulfoglucosamine sulfohydrolase (Sulfamidase)	149.043	125.563	172.304	118.916	148.079	116.166	129.017	134.286	162.883	0.0347905	0.817028	0.0908255
Mon1b	Q8BMQ8	Vacuolar fusion protein MON1 homolog B	802.891	805.126	847.547	780.281	805.304	757.011	788.321	876.7	786.362	0.0111381	0.816812	0.0965831
6430531B16Rik	A0A1B0GR09	Sperm flagellar 1-like	81.5668	81.7349	86.4252	85.6357	81.1259	92.9311	88.2406	76.515	76.057	0.0149918	0.816711	0.0980517
Sox14	Q04892	Transcription factor SOX-14	167.005	117.419	130.328	124.743	119.622	131.542	161.443	140.631	136.081	-0.0316329	0.816673	-0.0911135
A730018C14Rik	B7ZWF3	A730018C14Rik protein	63.7755	50.3476	67.6327	59.1071	61.8349	63.3227	74.0409	56.9534	51.403	-0.0307033	0.816523	-0.0926799
Syndig1	A2ANU3	Synapse differentiation-inducing gene protein 1 (SynDIG1) (Dispanin subfamily C member 2) (DSPC2) (Transmembrane protein 90B)	242.915	248.118	229.651	185.445	226.267	215.073	240.391	243.777	223.894	-0.0211657	0.816522	-0.094702
Rnf224	Q3UIW8	RING finger protein 224	38.3642	42.0263	32.0844	35.3586	32.1891	32.7701	48.0289	34.3703	42.2389	-0.0370366	0.816244	-0.0972435
Gm16503	NaN	NaN	21.8732	24.1329	21.2117	22.0213	19.4773	24.0487	21.885	23.9465	23.5568	-0.017551	0.816108	-0.0963882
Ttc5	NaN	NaN	174.856	122.668	132.859	123.429	150.651	127.542	143.651	118.51	169.909	-0.0370308	0.815891	-0.0914065
Tex26	Q0VB26	Testis-expressed protein 26	45.4554	44.0616	46.1875	40.9962	44.7117	36.7128	54.2315	42.7005	38.0963	0.0291838	0.815831	0.108016
Vmn1r135	NaN	NaN	30.6146	28.0728	29.7661	24.9886	25.399	32.7245	33.235	31.3473	22.3557	-0.0327792	0.815806	-0.100317
Vmn1r163	NaN	NaN	30.6146	28.0728	29.7661	24.9886	25.399	32.7245	33.235	31.3473	22.3557	-0.0327792	0.815806	-0.100317
Fundc2	Q9D6K8	FUN14 domain-containing protein 2 (Hepatitis C virus core-binding protein 6)	378.24	379.925	311.369	366.112	331.125	420.978	328.386	363.905	319.34	0.0249947	0.81563	0.0944583
Gm12169	F2Z474	Predicted gene 12169	33.4038	29.3399	29.7509	43.0052	46.3642	38.3743	26.5583	32.8338	31.0244	-0.0484141	0.815323	-0.0938398
Nlrp4c	Q3TKR3	NACHT, LRR and PYD domains-containing protein 4C (NALP-alpha)	39.4836	37.6916	30.7561	27.7732	30.973	28.8174	37.5752	38.3813	37.9398	-0.0340921	0.815181	-0.0917589
Tmem211	Q3UUA0	Transmembrane protein 211	200.082	198.454	220.073	194.584	198.095	170.425	214.907	210.326	210.062	0.0181064	0.815135	0.0973433
A230020J21Rik	Q8CAM2	Uncharacterized protein (Fragment)	221.89	197	215.281	237.429	202.593	148.846	212.122	273.243	223.714	0.0388968	0.81451	0.106528
Dhh	Q61488	Desert hedgehog protein (DHH) (HHG-3) [Cleaved into: Desert hedgehog protein N-product; Desert hedgehog protein C-product]	67.5147	81.4481	69.8922	60.2922	68.2014	57.1935	72.9886	77.9999	65.8034	0.0281703	0.814434	0.0923487
Olfr132	Q7TRI8	Olfactory receptor	20.0553	18.7788	21.2498	17.317	18.1566	20.2618	19.7133	20.4445	19.2424	-0.0158306	0.81442	-0.093467
Nanos3	Q0VDU5	Nanos homolog 3 (Nanos3 protein)	135.428	120.799	133.01	128.939	128.635	128.492	127.207	135.55	131.857	-0.00892909	0.814259	-0.0937865
Cfd	P03953	Complement factor D (EC 3.4.21.46) (28 kDa adipocyte protein) (Adipsin) (C3 convertase activator) (Properdin factor D)	103.537	110.443	136.6	107.508	113.092	106.561	121.693	122.039	118.215	-0.0224759	0.814225	-0.095517
Olfr1233	Q8VGN0	Olfactory receptor	41.4569	35.2204	29.4648	40.0056	34.4827	34.9541	35.5735	38.5698	35.5491	0.0283551	0.814085	0.116179
Sfpq	Q8VIJ6	Splicing factor, proline- and glutamine-rich (DNA-binding p52/p100 complex, 100 kDa subunit) (Polypyrimidine tract-binding protein-associated-splicing factor) (PSF) (PTB-associated-splicing factor)	2318.86	2599.29	2212.87	2350.58	2282.34	2492.02	2365.78	2563.15	2267.68	-0.0144106	0.814073	-0.0923091
Gm10118	Q8C8J5	Uncharacterized protein	23.1574	22.9662	25.8786	30.1179	26.9371	23.4078	22.4202	26.0493	26.6442	0.0249841	0.814012	0.0929363
Gm3182	K7N6T8	Predicted gene 3182 (Predicted gene 7876)	23.4753	23.9619	20.0568	21.7242	21.5554	20.5429	23.8926	24.109	19.896	0.0198864	0.813942	0.0936412
4930568D16Rik	NaN	NaN	43.9341	41.9622	50.7878	48.2434	49.7016	37.9545	53.6152	41.6493	43.7842	0.0280733	0.813793	0.097922
Tmc7	Q8C428	Transmembrane channel-like protein 7	110.47	132.564	149.109	94.5745	120.989	125.691	138.737	129.41	108.25	-0.034399	0.813549	-0.0951776
Dpm3	Q9D1Q4	Dolichol-phosphate mannosyltransferase subunit 3 (Dolichol-phosphate mannose synthase subunit 3) (DPM synthase subunit 3) (Dolichyl-phosphate beta-D-mannosyltransferase subunit 3) (Mannose-P-dolichol synthase subunit 3) (MPD synthase subunit 3)	1727.9	1387.62	1540.84	1448.56	1588.45	1620.25	1413.05	1476.94	1632.42	-0.0187779	0.813259	-0.0930595
Olfr1461	A0A140LI90	Olfactory receptor 1461 (Fragment)	22.3651	20.9619	21.2731	22.9885	23.8343	18.7365	24.2058	22.0765	22.0713	-0.0188327	0.813237	-0.104525
Gm5111	Q3SXC7	EG330305 protein	28.7546	24.4213	29.6572	26.6394	27.103	30.8037	24.1634	32.6231	24.7803	-0.0274927	0.81297	-0.0985646
Clp1	Q8K4Q8	Collectin-12 (Collectin placenta protein 1) (CL-P1) (Scavenger receptor with C-type lectin)	494.333	477.561	408.066	499.098	473.231	472.582	467.506	492.476	413.746	0.0180994	0.81297	0.0929707
Gm19659	NaN	NaN	20.006	19.7444	18.4727	16.8492	18.7507	19.3999	18.6963	18.6481	19.2928	-0.0144939	0.81294	-0.120596
Galr2	O88854	Galanin receptor type 2 (GAL2-R) (GALR-2)	122.763	112.73	111.943	108.532	126.982	86.3031	125.094	145.383	99.8984	-0.0342671	0.812852	-0.104163
Gm5925	NaN	NaN	19.0626	21.6923	25.4006	25.2715	24.527	25.9923	20.3695	22.6179	22.8931	-0.0264684	0.81271	-0.0931339
Shroom2	A2ALU4	Protein Shroom2 (Protein Apxl)	70.0814	70.7123	79.4359	54.0297	81.6166	60.5792	72.5755	72.0352	63.7269	-0.0320824	0.812601	-0.0930503
Vmn2r36	K7N741	Vomeronasal 2, receptor 36	24.1538	23.8593	26.5804	23.2553	21.3788	25.8174	26.3772	23.4462	23.8129	0.0175472	0.812534	0.0967854
Atp9b	P98195	Probable phospholipid-transporting ATPase IIB (EC 7.6.2.1) (ATPase class II type 9B)	396.806	378.348	307.431	451.646	289.548	328.876	448.766	434.885	362.212	0.0408203	0.812113	0.0950743
Csn1s2b	P02664	Alpha-S2-casein-like B (Casein alpha S2-like B) (Epsilon-casein)	52.199	59.1096	50.1115	43.0601	49.0687	64.3795	52.9115	53.4812	41.9844	-0.0347152	0.81206	-0.0958014
Nipsnap3a	B1AWZ3	Nipsnap homolog 3A	22.7725	20.5791	24.3045	24.4047	23.8068	25.3677	20.691	18.7372	24.4732	0.0252977	0.811928	0.098884
Sel1l3	Q80TS8	Protein sel-1 homolog 3 (Suppressor of lin-12-like protein 3) (Sel-1L3)	45.1358	45.5497	43.5596	52.0953	44.369	41.2085	55.4248	48.8169	38.4361	0.0292199	0.811678	0.100978
Igfbp6	P47880	Insulin-like growth factor-binding protein 6 (IBP-6) (IGF-binding protein 6) (IGFBP-6)	228.952	239.566	257.39	243.445	271.465	230.421	254.618	233.868	234.113	-0.0151535	0.811609	-0.0984963
Zkscan16	A2ALW2	Zinc finger with KRAB and SCAN domains 16	152.835	134.717	168.378	138.571	132.826	128.444	183.253	163.636	151.391	-0.0315388	0.811532	-0.0982738
Tas2r113	Q7M711	Taste receptor type 2 member 113 (T2R113) (mT2R58)	35.8788	35.0045	34.9304	32.6246	31.2495	28.7831	38.978	31.3614	39.732	0.024754	0.811468	0.103961
Bco1	Q9JJS6	Beta,beta-carotene 15,15'-dioxygenase (EC 1.13.11.63) (Beta-carotene dioxygenase 1) (Beta-carotene oxygenase 1)	163.454	176.981	168.111	158.004	168.403	155.16	176.088	158.237	184.056	-0.0150802	0.811396	-0.0986047
Gm21866	J3QMH4	Predicted gene, 21866	39.2527	39.6624	43.8234	35.9999	45.1464	34.4311	37.9432	41.7042	35.9423	0.0238686	0.811322	0.097351
Klf12	O35738	Krueppel-like factor 12 (Transcriptional repressor AP-2rep)	54.3761	61.5083	65.2344	59.0907	52.1592	68.4339	66.1876	60.0566	58.2058	-0.0227919	0.811203	-0.0980257
Lrrc45	Q8CIM1	Leucine-rich repeat-containing protein 45	138.135	199.904	196.67	186.442	154.389	203.271	132.98	179.241	206.28	0.04103	0.811117	0.0952488
D5Ertd579e	Q80U59	Uncharacterized protein KIAA0232	351.583	327.795	371.222	439.906	409.367	357.322	363.109	366.414	335.661	0.0244109	0.811062	0.0950222
Ppp2r5b	Q6PD28	Serine/threonine-protein phosphatase 2A 56 kDa regulatory subunit beta isoform (PP2A B subunit isoform B'-beta) (PP2A B subunit isoform B56-beta) (PP2A B subunit isoform PR61-beta) (PP2A B subunit isoform R5-beta)	176.54	204.503	173.476	229.842	203.611	197.06	169.257	188.283	205.072	0.0254863	0.81069	0.0952496
Sall3	Q62255	Sal-like protein 3 (MSal) (Spalt-like protein 3)	170.603	139.563	154.103	114.508	152.326	119.373	144.361	161.16	163.418	-0.0338323	0.810578	-0.0940935
Kirrel	Q80W68	Kin of IRRE-like protein 1 (Kin of irregular chiasm-like protein 1) (Nephrin-like protein 1)	94.947	85.0329	91.3524	91.4461	96.1583	89.8845	93.0975	79.4497	90.3116	0.0146173	0.810558	0.0992782
LOC100040054	NaN	NaN	34.8593	42.9206	31.7112	37.7352	38.6895	41.0269	32.8365	35.0422	39.8236	-0.0263012	0.810505	-0.094176
Npy4r	Q61041	Neuropeptide Y receptor type 4 (NPY4-R) (NPYR-D) (Pancreatic polypeptide receptor 1) (PP1)	77.2643	75.089	66.8794	61.1652	76.3978	60.3662	74.0917	64.9758	68.8503	0.0241388	0.810068	0.094525
Fam90a1a	A2A4E2	Family with sequence similarity 90, member A1A	77.6745	83.4436	94.3984	78.8468	86.3055	85.5983	109.695	70.4706	76.2492	-0.0353384	0.809968	-0.103649
Cyp26b1	Q811W2	Cytochrome P450 26B1 (EC 1.14.13.-) (Cytochrome P450 retinoic acid-inactivating 2) (Cytochrome P450RAI-2)	236.425	216.874	232.834	227.334	254.523	203.068	240.423	245.243	212.243	-0.0171638	0.809934	-0.100232
Asb11	Q9CQ31	Ankyrin repeat and SOCS box protein 11 (ASB-11)	101.233	95.1538	107.856	115.44	120.1	108.116	96.6113	120.712	89.1554	-0.0274889	0.809913	-0.100404
Kbtbd8	Q3UQV5	Kelch repeat and BTB domain-containing protein 8	42.262	33.9253	24.6839	33.8755	43.7424	27.9115	35.7584	32.0602	34.3605	-0.0455235	0.80991	-0.0944441
Gngt1	Q61012	Guanine nucleotide-binding protein G(T) subunit gamma-T1 (Transducin gamma chain)	21.1872	27.3925	27.9177	30.5204	26.8253	27.798	26.6195	28.4217	26.3494	-0.0239748	0.809697	-0.106574
Tceal5	Q8CCT4	Transcription elongation factor A protein-like 5 (TCEA-like protein 5) (Transcription elongation factor S-II protein-like 5)	299.903	328.771	306.956	288.661	310.238	297.159	317.112	287.772	332.521	-0.0135466	0.809475	-0.095597
Gjb5	Q02739	Gap junction beta-5 protein (Connexin-31.1) (Cx31.1)	179.547	157.871	193.503	139.077	195.015	131.093	161.893	162.904	167.055	0.0340527	0.8093	0.0952064
Dnmbp	Q6TXD4	Dynamin-binding protein (Scaffold protein Tuba)	174.338	114.841	154.41	153.966	147.696	150.815	151.921	168.863	142.739	-0.0288584	0.809102	-0.0992901
4921536K21Rik	NaN	NaN	80.08	77.674	73.657	72.0397	79.9402	76.0075	78.9069	67.6135	73.0874	0.0143637	0.808974	0.0984997
Map3k7cl	P58500	MAP3K7 C-terminal-like protein (TAK1-like protein)	26.4941	26.8414	29.4285	29.4766	29.3975	27.4047	26.7067	28.9935	28.9586	-0.011881	0.808893	-0.0949885
Trim62	Q80V85	E3 ubiquitin-protein ligase TRIM62 (EC 2.3.2.27) (Tripartite motif-containing protein 62)	114.431	106.481	114.121	147.526	123.689	124.631	126.062	105.095	112.03	0.0282411	0.808823	0.0969189
Skap2	Q3UND0	Src kinase-associated phosphoprotein 2 (Pyk2/RAFTK-associated protein) (SKAP55 homolog) (SKAP-HOM) (Src family-associated phosphoprotein 2) (Src kinase-associated phosphoprotein 55-related protein) (Src-associated adapter protein with PH and SH3 domains)	3992.84	3819.06	3903.9	3502.33	3862.18	3751.37	3634.14	3707.93	3926.97	0.0106621	0.808389	0.0964604
Gm14850	NaN	NaN	25.2556	26.8779	25.0181	24.0424	25.3234	26.475	24.15	25.7955	25.5962	-0.00963589	0.808387	-0.0952472
Ifna4	P07351	Interferon alpha-4 (IFN-alpha-4)	18.3023	16.9372	15.3997	16.021	19.0364	15.9316	19.6815	15.1519	15.0971	-0.0269891	0.808378	-0.102587
Xlr5c	Q9JJR2	X-linked lymphocyte-regulated protein 5C	31.5809	42.6159	38.8381	29.2716	40.9179	35.4276	33.8124	34.1383	37.9627	-0.0350593	0.808288	-0.108697
D130043K22Rik	F2Z497	RIKEN cDNA D130043K22 gene	50.3483	50.0872	58.0225	60.2454	55.3147	52.4565	48.75	58.1997	63.2231	-0.0238906	0.808094	-0.0964814
Mfsd8	Q8BH31	Major facilitator superfamily domain-containing protein 8	177.735	268.153	212.403	215.676	188.587	261.647	171.486	214.462	295.084	-0.0503629	0.808037	-0.099225
Hsd17b2	P51658	Estradiol 17-beta-dehydrogenase 2 (EC 1.1.1.62) (17-beta-hydroxysteroid dehydrogenase type 2) (17-beta-HSD 2) (Testosterone 17-beta-dehydrogenase) (EC 1.1.1.239)	83.8198	99.8313	100.613	91.0413	115.622	83.2409	113.867	71.385	98.0788	-0.0396208	0.807972	-0.108512
Arf2	Q8BSL7	ADP-ribosylation factor 2	633.14	582.123	593.239	648.544	472.506	587.111	758.697	605.998	578.972	0.0323113	0.807766	0.114173
[truncated: 20,204 more rows]
