# Supplementary material for: Comparative transcriptomic and proteomic signature of lung alveolar macrophages reveals the integrin CD11b as a regulatory hub during pneumococcal pneumonia infection
Source: Front Immunol. 2023 Sep 18;14:1227191. doi: 10.3389/fimmu.2023.1227191 (PMC10544576; doi:10.3389/fimmu.2023.1227191)
Supplement: Supplementary Table 6 — Pathways upregulated on the transcriptomic level in infected versus control mice analyzed by gene set enrichment analysis. Related to Figures 4E, F . [file Table_6.xlsx]

## Sheet: Table_S5
NAME	SIZE	ES	NES	NOM p-val	FDR q-val	FWER p-val	RANK AT MAX	LEADING EDGE
IL23-MEDIATED SIGNALING EVENTS%PATHWAY INTERACTION DATABASE NCI-NATURE CURATED DATA%IL23-MEDIATED SIGNALING EVENTS	37	0.75729203	2.183284	0.0	0.007999999	0.0	662	tags=30%, list=3%, signal=31%
PID_IL23_PATHWAY%MSIGDB_C2%PID_IL23_PATHWAY	37	0.7572919	2.1832836	0.0	0.007999999	8	662	tags=30%, list=3%, signal=31%
PID_AMB2_NEUTROPHILS_PATHWAY%MSIGDB_C2%PID_AMB2_NEUTROPHILS_PATHWAY	39	0.6465869	2.168609	0.0	0.007999999	8	260	tags=18%, list=1%, signal=18%
PID_A6B1_A6B4_INTEGRIN_PATHWAY%MSIGDB_C2%PID_A6B1_A6B4_INTEGRIN_PATHWAY	44	0.5620861	2.123256	0.0	0.009743695	13	1858	tags=18%, list=8%, signal=20%
SUBPALLIUM DEVELOPMENT%GOBP%GO:0021544	24	0.64308876	2.1231906	0.0	0.009394956	13	295	tags=13%, list=1%, signal=13%
NEGATIVE REGULATION OF BLOOD PRESSURE%GOBP%GO:0045776	61	0.55475503	2.1184738	0.0	0.009162463	13	606	tags=13%, list=3%, signal=13%
CELLULAR RESPONSE TO INTERLEUKIN-1%GOBP%GO:0071347	74	0.6675826	2.1131587	0.0	0.008996397	13	2233	tags=34%, list=10%, signal=37%
REGULATION OF HETEROTYPIC CELL-CELL ADHESION%GOBP%GO:0034114	25	0.6389687	2.1028702	0.0	0.008871847	13	445	tags=16%, list=2%, signal=16%
RESPONSE TO INTERLEUKIN-1%GOBP%GO:0070555	89	0.62919563	2.096533	0.0	0.008774974	13	2233	tags=30%, list=10%, signal=34%
NEGATIVE REGULATION OF MYOBLAST DIFFERENTIATION%GOBP%GO:0045662	31	0.6937716	2.089268	0.0	0.0102855405	25	442	tags=16%, list=2%, signal=16%
CYTOKINE-MEDIATED SIGNALING PATHWAY%GOBP%GO:0019221	251	0.5507219	2.0873225	0.0	0.010077763	25	2497	tags=30%, list=11%, signal=33%
HALLMARK_INFLAMMATORY_RESPONSE%MSIGDB_C2%HALLMARK_INFLAMMATORY_RESPONSE	195	0.6927075	2.0786989	0.0	0.009904617	25	2510	tags=47%, list=11%, signal=52%
CELLULAR RESPONSE TO MOLECULE OF BACTERIAL ORIGIN%GOBP%GO:0071219	198	0.5813217	2.074637	0.0	0.009758108	25	2092	tags=30%, list=10%, signal=33%
REGULATION OF TUBE SIZE%GOBP%GO:0035150	173	0.42937422	2.071872	0.0	0.009632529	25	641	tags=10%, list=3%, signal=11%
REGULATION OF TUBE DIAMETER%GOBP%GO:0035296	172	0.4296007	2.0701942	0.0	0.01059036	25	641	tags=10%, list=3%, signal=11%
REGULATION OF BLOOD VESSEL DIAMETER%GOBP%GO:0097746	172	0.4296007	2.0701942	0.0	0.009928462	25	641	tags=10%, list=3%, signal=11%
REGULATION OF BLOOD VESSEL SIZE%GOBP%GO:0050880	172	0.4296007	2.0701942	0.0	0.009344435	25	641	tags=10%, list=3%, signal=11%
STRIATUM DEVELOPMENT%GOBP%GO:0021756	18	0.70910454	2.0696712	0.0	0.009269743	25	295	tags=17%, list=1%, signal=17%
A6B1 AND A6B4 INTEGRIN SIGNALING%PATHWAY INTERACTION DATABASE NCI-NATURE CURATED DATA%A6B1 AND A6B4 INTEGRIN SIGNALING	43	0.5656863	2.0671828	0.0	0.009202917	25	1858	tags=19%, list=8%, signal=20%
CELLULAR RESPONSE TO LIPOPOLYSACCHARIDE%GOBP%GO:0071222	189	0.5801331	2.064291	0.0	0.0091427695	25	1785	tags=28%, list=8%, signal=30%
RESPONSE TO LIPOPOLYSACCHARIDE%GOBP%GO:0032496	269	0.5343452	2.0554717	0.0	0.009088352	25	1785	tags=25%, list=8%, signal=26%
INTERLEUKIN-10 SIGNALING%REACTOME%R-HSA-6783783.3	42	0.80649734	2.0529594	0.0	0.009038881	25	618	tags=45%, list=3%, signal=46%
RESPONSE TO MOLECULE OF BACTERIAL ORIGIN%GOBP%GO:0002237	288	0.52318394	2.0502107	0.0	0.008993713	25	2092	tags=26%, list=10%, signal=28%
POSITIVE REGULATION OF REACTIVE OXYGEN SPECIES METABOLIC PROCESS%GOBP%GO:2000379	110	0.5754591	2.0480003	0.0	0.008952308	25	2075	tags=27%, list=9%, signal=30%
CELLULAR RESPONSE TO BIOTIC STIMULUS%GOBP%GO:0071216	221	0.5572779	2.0477848	0.0	0.008914215	25	2092	tags=29%, list=10%, signal=31%
MATURE B CELL DIFFERENTIATION%GOBP%GO:0002335	26	0.5927511	2.047647	0.0	0.008879054	25	226	tags=15%, list=1%, signal=16%
CHEMOKINE RECEPTOR BINDING%GOMF%GO:0042379	66	0.72838664	2.043229	0.0	0.008846495	25	2497	tags=38%, list=11%, signal=43%
NEGATIVE REGULATION OF OXIDATIVE STRESS-INDUCED CELL DEATH%GOBP%GO:1903202	52	0.58856916	2.0370495	0.0	0.009264731	33	978	tags=19%, list=4%, signal=20%
HAIR FOLLICLE MATURATION%GOBP%GO:0048820	21	0.7102853	2.0363526	0.0	0.009221119	33	1625	tags=24%, list=7%, signal=26%
NEGATIVE REGULATION OF SYSTEMIC ARTERIAL BLOOD PRESSURE%GOBP%GO:0003085	29	0.55047864	2.0330615	0.0	0.009180415	33	456	tags=14%, list=2%, signal=14%
HALLMARK_IL6_JAK_STAT3_SIGNALING%MSIGDB_C2%HALLMARK_IL6_JAK_STAT3_SIGNALING	86	0.6370086	2.0303512	0.0	0.009142338	33	2497	tags=43%, list=11%, signal=48%
GRANULOCYTE CHEMOTAXIS%GOBP%GO:0071621	75	0.65603465	2.0241642	0.0	0.00986484	49	1050	tags=29%, list=5%, signal=31%
AMB2 INTEGRIN SIGNALING%PATHWAY INTERACTION DATABASE NCI-NATURE CURATED DATA%AMB2 INTEGRIN SIGNALING	30	0.7167513	2.0241504	0.0	0.00980833	49	260	tags=23%, list=1%, signal=24%
INFLAMMATORY RESPONSE%GOBP%GO:0006954	461	0.49504787	2.0139544	0.0	0.009755143	49	1437	tags=20%, list=7%, signal=21%
POSITIVE REGULATION OF CYTOKINE PRODUCTION%GOBP%GO:0001819	438	0.4596249	2.0128543	0.0	0.009704998	49	2153	tags=24%, list=10%, signal=26%
NEGATIVE REGULATION OF CELLULAR RESPONSE TO OXIDATIVE STRESS%GOBP%GO:1900408	53	0.58048874	2.0121417	0.0	0.009657634	49	978	tags=19%, list=4%, signal=20%
GRANULOCYTE MIGRATION%GOBP%GO:0097530	88	0.6247945	2.011607	0.0	0.009612835	49	1396	tags=27%, list=6%, signal=29%
NEUTROPHIL CHEMOTAXIS%GOBP%GO:0030593	68	0.67680126	2.0088527	0.0	0.009570394	49	1050	tags=32%, list=5%, signal=34%
NEGATIVE REGULATION OF RESPONSE TO OXIDATIVE STRESS%GOBP%GO:1902883	56	0.5873248	2.0026653	0.0	0.009530126	49	978	tags=20%, list=4%, signal=21%
POSITIVE REGULATION OF VASCULAR ENDOTHELIAL GROWTH FACTOR PRODUCTION%GOBP%GO:0010575	25	0.7333967	1.9995925	0.0	0.009491873	49	343	tags=28%, list=2%, signal=28%
L-AMINO ACID TRANSPORT%GOBP%GO:0015807	49	0.5769876	1.9989192	0.0	0.009455486	49	378	tags=16%, list=2%, signal=17%
MATURE B CELL DIFFERENTIATION INVOLVED IN IMMUNE RESPONSE%GOBP%GO:0002313	19	0.5808384	1.9932984	0.0	0.009420832	49	97	tags=11%, list=0%, signal=11%
ACUTE-PHASE RESPONSE%GOBP%GO:0006953	33	0.7954907	1.9918797	0.0	0.009387788	49	806	tags=27%, list=4%, signal=28%
REGULATION OF HUMORAL IMMUNE RESPONSE%GOBP%GO:0002920	36	0.61270577	1.9904863	0.0	0.009356248	49	1490	tags=22%, list=7%, signal=24%
POSITIVE REGULATION OF HEMOSTASIS%GOBP%GO:1900048	27	0.71943676	1.986795	0.0	0.0102456305	73	1641	tags=33%, list=7%, signal=36%
POSITIVE REGULATION OF BLOOD COAGULATION%GOBP%GO:0030194	27	0.71943676	1.986795	0.0	0.010022899	73	1641	tags=33%, list=7%, signal=36%
IL12-MEDIATED SIGNALING EVENTS%PATHWAY INTERACTION DATABASE NCI-NATURE CURATED DATA%IL12-MEDIATED SIGNALING EVENTS	58	0.5870137	1.9851341	0.0	0.010185471	73	1265	tags=22%, list=6%, signal=24%
REGULATION OF INTERLEUKIN-1 BETA PRODUCTION%GOBP%GO:0032651	78	0.53220075	1.9838382	0.0	0.01013994	73	1423	tags=27%, list=6%, signal=29%
POSITIVE REGULATION OF REACTIVE OXYGEN SPECIES BIOSYNTHETIC PROCESS%GOBP%GO:1903428	59	0.54070896	1.9825022	0.0	0.010096267	73	1552	tags=20%, list=7%, signal=22%
ACUTE INFLAMMATORY RESPONSE%GOBP%GO:0002526	64	0.62331986	1.9793931	0.0	0.0100543415	73	806	tags=19%, list=4%, signal=19%
REGULATION OF COLLAGEN METABOLIC PROCESS%GOBP%GO:0010712	54	0.52282685	1.9792284	0.0	0.010014062	73	2135	tags=22%, list=10%, signal=25%
ASTROCYTE PROJECTION%GOCC%GO:0097449	18	0.5945455	1.9776996	0.0	0.009975329	73	529	tags=17%, list=2%, signal=17%
CYTOKINE RECEPTOR BINDING%GOMF%GO:0005126	294	0.49950022	1.9744378	0.0	0.009938058	73	2497	tags=22%, list=11%, signal=25%
EXTRINSIC APOPTOTIC SIGNALING PATHWAY IN ABSENCE OF LIGAND%GOBP%GO:0097192	39	0.5343443	1.9736983	0.0	0.010050316	73	2606	tags=28%, list=12%, signal=32%
SIGNAL TRANSDUCTION IN ABSENCE OF LIGAND%GOBP%GO:0038034	39	0.5343443	1.9736983	0.0	0.009867583	73	2606	tags=28%, list=12%, signal=32%
CCR CHEMOKINE RECEPTOR BINDING%GOMF%GO:0048020	45	0.688798	1.9713595	0.0	0.009834234	73	2497	tags=38%, list=11%, signal=43%
POSITIVE REGULATION OF BLOOD VESSEL DIAMETER%GOBP%GO:0097755	72	0.49201658	1.9699373	0.0	0.009802053	73	641	tags=14%, list=3%, signal=14%
REGULATION OF ACUTE INFLAMMATORY RESPONSE%GOBP%GO:0002673	63	0.5774753	1.968871	0.0	0.009770982	73	1640	tags=25%, list=7%, signal=27%
POSITIVE REGULATION OF RESPONSE TO EXTERNAL STIMULUS%GOBP%GO:0032103	312	0.44118097	1.9684633	0.0	0.009740968	73	2340	tags=21%, list=11%, signal=24%
SIGNALING BY INTERLEUKINS%REACTOME DATABASE ID RELEASE 73%449147	418	0.5726134	1.9665974	0.0	0.009711951	73	2606	tags=34%, list=12%, signal=38%
RESPONSE TO CHEMOKINE%GOBP%GO:1990868	63	0.642285	1.9647262	0.0	0.010062715	83	1363	tags=27%, list=6%, signal=29%
CELLULAR RESPONSE TO CHEMOKINE%GOBP%GO:1990869	63	0.642285	1.9647262	0.0	0.009900413	83	1363	tags=27%, list=6%, signal=29%
NEGATIVE REGULATION OF TOLL-LIKE RECEPTOR SIGNALING PATHWAY%GOBP%GO:0034122	34	0.59300447	1.9636935	0.0	0.010036614	91	1145	tags=21%, list=5%, signal=22%
REGULATION OF VASCULAR ENDOTHELIAL GROWTH FACTOR PRODUCTION%GOBP%GO:0010574	31	0.6616975	1.9597073	0.0	0.010208696	0.1	343	tags=23%, list=2%, signal=23%
REGULATION OF INFLAMMATORY RESPONSE%GOBP%GO:0050727	358	0.4608721	1.958835	0.0	0.010174717	0.1	1680	tags=20%, list=8%, signal=21%
REGULATION OF LIPID STORAGE%GOBP%GO:0010883	45	0.608474	1.9578539	0.0	0.010141767	0.1	1433	tags=27%, list=7%, signal=28%
RESPONSE TO INTERLEUKIN-6%GOBP%GO:0070741	26	0.5505515	1.9575003	0.0	0.010109799	0.1	1265	tags=23%, list=6%, signal=24%
NEGATIVE REGULATION OF OXIDATIVE STRESS-INDUCED NEURON DEATH%GOBP%GO:1903204	24	0.55937564	1.9556701	0.0	0.010078772	0.1	978	tags=17%, list=4%, signal=17%
CELLULAR RESPONSE TO TUMOR NECROSIS FACTOR%GOBP%GO:0071356	121	0.59808165	1.9541895	0.0	0.010048646	0.1	2050	tags=29%, list=9%, signal=32%
RESPONSE TO TUMOR NECROSIS FACTOR%GOBP%GO:0034612	142	0.5889771	1.953933	0.0	0.010019379	0.1	2497	tags=33%, list=11%, signal=37%
POSITIVE REGULATION OF DEFENSE RESPONSE%GOBP%GO:0031349	320	0.5149465	1.9535805	0.0	0.009990937	0.1	2179	tags=28%, list=10%, signal=30%
BIOCARTA_CYTOKINE_PATHWAY%MSIGDB_C2%BIOCARTA_CYTOKINE_PATHWAY	19	0.6954872	1.9529467	0.0	0.009963285	0.1	450	tags=21%, list=2%, signal=21%
NEGATIVE REGULATION OF CELL JUNCTION ASSEMBLY%GOBP%GO:1901889	23	0.57244	1.9515218	0.0	0.009936391	0.1	98	tags=13%, list=0%, signal=13%
REGULATION OF REACTIVE OXYGEN SPECIES METABOLIC PROCESS%GOBP%GO:2000377	203	0.53429365	1.9513153	0.0	0.010123404	111	2075	tags=26%, list=9%, signal=28%
METALLOEXOPEPTIDASE ACTIVITY%GOMF%GO:0008235	52	0.47646278	1.9468403	0.0	0.010223944	111	593	tags=10%, list=3%, signal=10%
MYELOID LEUKOCYTE MIGRATION%GOBP%GO:0097529	112	0.567061	1.9466951	0.0	0.010194681	111	1396	tags=22%, list=6%, signal=24%
REGULATION OF GLIAL CELL PROLIFERATION%GOBP%GO:0060251	39	0.6288447	1.9463272	0.0	0.0101661775	111	1943	tags=31%, list=9%, signal=34%
INTERLEUKIN-4 AND INTERLEUKIN-13 SIGNALING%REACTOME%R-HSA-6785807.5	105	0.57349014	1.9458733	0.0	0.010138406	111	2606	tags=32%, list=12%, signal=37%
FRUCTOSE 6-PHOSPHATE METABOLIC PROCESS%GOBP%GO:0006002	15	0.63454026	1.9426073	0.0	0.010272105	123	242	tags=13%, list=1%, signal=13%
VASCULAR PROCESS IN CIRCULATORY SYSTEM%GOBP%GO:0003018	203	0.42417228	1.9422657	0.0	0.010243705	123	641	tags=10%, list=3%, signal=10%
CHEMOKINE-MEDIATED SIGNALING PATHWAY%GOBP%GO:0070098	53	0.6833742	1.942086	0.0	0.010216005	123	1050	tags=28%, list=5%, signal=30%
AMINO ACID TRANSPORT%GOBP%GO:0006865	113	0.4506832	1.9402449	0.0	0.01018898	123	1967	tags=17%, list=9%, signal=18%
NEUTROPHIL MIGRATION%GOBP%GO:1990266	77	0.65593034	1.9396148	0.0	0.010162606	123	1396	tags=31%, list=6%, signal=33%
POSITIVE REGULATION OF SUPEROXIDE ANION GENERATION%GOBP%GO:0032930	23	0.6672327	1.9374717	0.0	0.010542487	131	2265	tags=35%, list=10%, signal=39%
CYTOKINE ACTIVITY%GOMF%GO:0005125	209	0.53827286	1.9325845	0.0	0.010937584	157	1443	tags=15%, list=7%, signal=16%
REGULATION OF NITRIC OXIDE BIOSYNTHETIC PROCESS%GOBP%GO:0045428	67	0.5976248	1.9290018	0.0	0.011263599	165	1552	tags=27%, list=7%, signal=29%
POSITIVE REGULATION OF COAGULATION%GOBP%GO:0050820	30	0.69265634	1.9279178	0.0	0.011226087	165	1641	tags=30%, list=7%, signal=32%
LEUKOCYTE CHEMOTAXIS%GOBP%GO:0030595	125	0.5512684	1.9277472	0.0	0.011189424	165	1119	tags=22%, list=5%, signal=23%
REGULATION OF TRANSFORMING GROWTH FACTOR BETA PRODUCTION%GOBP%GO:0071634	34	0.6885025	1.9271938	0.0	0.01115359	165	1025	tags=24%, list=5%, signal=25%
REGULATION OF SUPEROXIDE METABOLIC PROCESS%GOBP%GO:0090322	38	0.6304218	1.9269937	0.0	0.011118551	165	2265	tags=34%, list=10%, signal=38%
HALLMARK_COMPLEMENT%MSIGDB_C2%HALLMARK_COMPLEMENT	185	0.51495796	1.9268264	0.0	0.01108428	165	2542	tags=30%, list=12%, signal=33%
POSITIVE REGULATION OF LIPID BIOSYNTHETIC PROCESS%GOBP%GO:0046889	95	0.4985907	1.9230552	0.0	0.011188364	174	1947	tags=25%, list=9%, signal=28%
CYTOKINES AND INFLAMMATORY RESPONSE%WIKIPATHWAYS_20200610%WP222%MUS MUSCULUS	27	0.7782704	1.9230263	0.0	0.011154081	174	577	tags=30%, list=3%, signal=30%
REGULATION OF INTERLEUKIN-1 PRODUCTION%GOBP%GO:0032652	96	0.5148743	1.9221499	0.0	0.011120525	174	1492	tags=26%, list=7%, signal=28%
ACIDIC AMINO ACID TRANSPORT%GOBP%GO:0015800	33	0.5608623	1.920567	0.0	0.011087678	174	1805	tags=15%, list=8%, signal=16%
REGULATION OF COLLAGEN BIOSYNTHETIC PROCESS%GOBP%GO:0032965	48	0.53006154	1.9184327	0.0	0.011229482	179	2135	tags=23%, list=10%, signal=25%
POSITIVE REGULATION OF ACUTE INFLAMMATORY RESPONSE%GOBP%GO:0002675	32	0.65151465	1.9180888	0.0	0.011196187	179	1640	tags=31%, list=7%, signal=34%
POSITIVE REGULATION OF EXECUTION PHASE OF APOPTOSIS%GOBP%GO:1900119	17	0.7382091	1.9169703	0.0	0.011392539	186	2017	tags=35%, list=9%, signal=39%
REGULATION OF REACTIVE OXYGEN SPECIES BIOSYNTHETIC PROCESS%GOBP%GO:1903426	103	0.50439525	1.9152266	0.0	0.011491502	194	1552	tags=21%, list=7%, signal=23%
POSITIVE REGULATION OF FATTY ACID BIOSYNTHETIC PROCESS%GOBP%GO:0045723	25	0.6678925	1.9138615	0.0	0.011790707	214	1641	tags=32%, list=7%, signal=35%
NEGATIVE REGULATION OF INFLAMMATORY RESPONSE%GOBP%GO:0050728	150	0.46183908	1.9136775	0.0	0.011753175	214	1572	tags=21%, list=7%, signal=23%
CHEMOKINE ACTIVITY%GOMF%GO:0008009	41	0.79501647	1.9132972	0.0	0.01171638	214	1050	tags=37%, list=5%, signal=38%
L-AMINO ACID TRANSMEMBRANE TRANSPORTER ACTIVITY%GOMF%GO:0015179	56	0.4756006	1.9116071	0.0	0.0116802985	214	601	tags=13%, list=3%, signal=13%
CELLULAR RESPONSE TO LIPID%GOBP%GO:0071396	404	0.42330652	1.9099236	0.0	0.011869061	232	2092	tags=18%, list=10%, signal=20%
POSITIVE REGULATION OF EPITHELIAL TO MESENCHYMAL TRANSITION%GOBP%GO:0010718	47	0.5678736	1.9091549	0.0	0.01183221	232	2135	tags=26%, list=10%, signal=28%
REGULATION OF SUPEROXIDE ANION GENERATION%GOBP%GO:0032928	26	0.67742634	1.9077649	0.0	0.011862445	232	3124	tags=42%, list=14%, signal=49%
ACETYLCHOLINE RECEPTOR BINDING%GOMF%GO:0033130	21	0.75216645	1.9068865	0.0	0.01192669	242	1129	tags=29%, list=5%, signal=30%
TERTIARY ALCOHOL METABOLIC PROCESS%GOBP%GO:1902644	16	0.6033696	1.9058791	0.013257576	0.01189033	242	37	tags=6%, list=0%, signal=6%
LYMPH NODE DEVELOPMENT%GOBP%GO:0048535	30	0.64233446	1.9056629	0.0	0.01185464	242	2075	tags=30%, list=9%, signal=33%
AMINO ACID IMPORT%GOBP%GO:0043090	20	0.7214804	1.9055215	0.0	0.01192803	252	378	tags=25%, list=2%, signal=25%
COFACTOR TRANSPORT%GOBP%GO:0051181	42	0.53453517	1.9042488	0.0	0.012028133	252	2373	tags=26%, list=11%, signal=29%
REGULATION OF CELLULAR EXTRAVASATION%GOBP%GO:0002691	36	0.55347735	1.9033422	0.0	0.01199217	252	1626	tags=25%, list=7%, signal=27%
REGULATION OF CD4-POSITIVE. ALPHA-BETA T CELL ACTIVATION%GOBP%GO:2000514	63	0.477708	1.8991227	0.0	0.012570542	263	2625	tags=25%, list=12%, signal=29%
POSITIVE REGULATION OF LIPID STORAGE%GOBP%GO:0010884	22	0.72981715	1.8988835	0.0	0.01253045	263	1433	tags=36%, list=7%, signal=39%
REACTIVE OXYGEN SPECIES METABOLIC PROCESS%GOBP%GO:0072593	103	0.51529247	1.8984429	0.0	0.0125327725	267	2462	tags=21%, list=11%, signal=24%
POSITIVE REGULATION OF CELLULAR EXTRAVASATION%GOBP%GO:0002693	27	0.62077737	1.8971974	0.0	0.012493698	267	1626	tags=30%, list=7%, signal=32%
REACTIVE OXYGEN SPECIES BIOSYNTHETIC PROCESS%GOBP%GO:1903409	22	0.7085872	1.8962839	0.0	0.012455288	267	3694	tags=36%, list=17%, signal=44%
CHEMOKINE RECEPTORS BIND CHEMOKINES%REACTOME%R-HSA-380108.3	49	0.6543985	1.8959686	0.0	0.0124175325	267	1050	tags=31%, list=5%, signal=32%
REGULATION OF TUMOR NECROSIS FACTOR SUPERFAMILY CYTOKINE PRODUCTION%GOBP%GO:1903555	167	0.5047661	1.8954048	0.0	0.012637697	273	1765	tags=28%, list=8%, signal=30%
REGULATION OF POSTTRANSCRIPTIONAL GENE SILENCING%GOBP%GO:0060147	46	0.48483136	1.8951392	0.0	0.012665718	273	2075	tags=22%, list=9%, signal=24%
REGULATION OF GENE SILENCING BY RNA%GOBP%GO:0060966	46	0.48483136	1.8951392	0.0	0.012561043	273	2075	tags=22%, list=9%, signal=24%
POSITIVE REGULATION OF NITRIC OXIDE METABOLIC PROCESS%GOBP%GO:1904407	47	0.6022354	1.8949605	0.0	0.012523654	273	1552	tags=28%, list=7%, signal=30%
POSITIVE REGULATION OF MONOOXYGENASE ACTIVITY%GOBP%GO:0032770	24	0.5872475	1.8938993	0.0	0.012712343	283	346	tags=17%, list=2%, signal=17%
RESPONSE TO STILBENOID%GOBP%GO:0035634	21	0.73869014	1.892851	0.0	0.012752273	283	838	tags=19%, list=4%, signal=20%
EXTRINSIC APOPTOTIC SIGNALING PATHWAY%GOBP%GO:0097191	97	0.50553334	1.8927307	0.0	0.012714254	283	2631	tags=26%, list=12%, signal=29%
REGULATION OF TUMOR NECROSIS FACTOR PRODUCTION%GOBP%GO:0032680	165	0.5039584	1.8906295	0.0	0.0127894245	294	1765	tags=27%, list=8%, signal=29%
COPPER ION BINDING%GOMF%GO:0005507	57	0.60032463	1.8901024	0.0	0.012898649	0.3	2195	tags=28%, list=10%, signal=31%
POSITIVE REGULATION OF MEMBRANE PROTEIN ECTODOMAIN PROTEOLYSIS%GOBP%GO:0051044	16	0.7498973	1.889166	0.0	0.012994559	304	1119	tags=31%, list=5%, signal=33%
PID_NFKAPPAB_ATYPICAL_PATHWAY%MSIGDB_C2%PID_NFKAPPAB_ATYPICAL_PATHWAY	16	0.72835785	1.889129	0.0	0.012955841	304	1401	tags=44%, list=6%, signal=47%
REGULATION OF LYMPHOCYTE CHEMOTAXIS%GOBP%GO:1901623	22	0.640002	1.8871928	0.0	0.0129546765	304	618	tags=27%, list=3%, signal=28%
REGULATION OF VITAMIN METABOLIC PROCESS%GOBP%GO:0030656	15	0.6487878	1.8853911	0.0	0.012916855	304	206	tags=20%, list=1%, signal=20%
CELLULAR RESPONSE TO TOXIC SUBSTANCE%GOBP%GO:0097237	121	0.47201598	1.8851526	0.0	0.0128796045	304	1467	tags=17%, list=7%, signal=18%
REGULATION OF CHEMOKINE PRODUCTION%GOBP%GO:0032642	89	0.5215059	1.88351	0.0	0.012842917	304	3038	tags=31%, list=14%, signal=36%
VASODILATION%GOBP%GO:0042311	36	0.59896797	1.8833942	0.0	0.012806775	304	641	tags=19%, list=3%, signal=20%
REGULATION OF INTERLEUKIN-6 PRODUCTION%GOBP%GO:0032675	154	0.4488119	1.8816133	0.0	0.01277117	304	1785	tags=21%, list=8%, signal=22%
NEGATIVE REGULATION OF DEFENSE RESPONSE%GOBP%GO:0031348	222	0.43351084	1.8808312	0.0	0.012736089	304	2735	tags=25%, list=12%, signal=29%
T CELL ACTIVATION INVOLVED IN IMMUNE RESPONSE%GOBP%GO:0002286	75	0.54559267	1.8804259	0.0	0.012701517	304	1456	tags=20%, list=7%, signal=21%
SEMI-LUNAR VALVE DEVELOPMENT%GOBP%GO:1905314	31	0.6059628	1.8802874	0.0	0.012667446	304	397	tags=16%, list=2%, signal=16%
POSITIVE REGULATION OF LEUKOCYTE MIGRATION%GOBP%GO:0002687	148	0.45039028	1.8794297	0.0	0.012758006	308	2075	tags=22%, list=9%, signal=24%
DECTIN-2 FAMILY%REACTOME DATABASE ID RELEASE 73%5621480	16	0.6430275	1.8784668	0.0	0.012917621	315	981	tags=25%, list=4%, signal=26%
REGULATION OF MONOCYTE CHEMOTACTIC PROTEIN-1 PRODUCTION%GOBP%GO:0071637	20	0.71175414	1.8769255	0.019880716	0.012964616	318	3038	tags=45%, list=14%, signal=52%
REGULATION OF LEUKOCYTE ADHESION TO VASCULAR ENDOTHELIAL CELL%GOBP%GO:1904994	27	0.5691094	1.8765074	0.0	0.013018812	318	301	tags=22%, list=1%, signal=23%
POSITIVE REGULATION OF MYELOID CELL DIFFERENTIATION%GOBP%GO:0045639	103	0.4613332	1.8751006	0.0	0.013191587	331	879	tags=17%, list=4%, signal=18%
POSITIVE REGULATION OF CYTOKINE BIOSYNTHETIC PROCESS%GOBP%GO:0042108	75	0.555114	1.8748138	0.0	0.013155532	331	2052	tags=29%, list=9%, signal=32%
REGULATION OF CYTOKINE BIOSYNTHETIC PROCESS%GOBP%GO:0042035	111	0.48656875	1.8734964	0.0	0.01319831	331	2052	tags=24%, list=9%, signal=27%
REGULATION OF EPITHELIAL TO MESENCHYMAL TRANSITION%GOBP%GO:0010717	87	0.4564324	1.8732035	0.0	0.013162704	331	1488	tags=15%, list=7%, signal=16%
PID_IL12_2PATHWAY%MSIGDB_C2%PID_IL12_2PATHWAY	61	0.5625647	1.8712116	0.0	0.013127581	331	1265	tags=21%, list=6%, signal=23%
POSITIVE REGULATION OF TUMOR NECROSIS FACTOR PRODUCTION%GOBP%GO:0032760	99	0.5456798	1.8704499	0.0	0.0133336885	344	1683	tags=31%, list=8%, signal=34%
POSITIVE REGULATION OF TUMOR NECROSIS FACTOR SUPERFAMILY CYTOKINE PRODUCTION%GOBP%GO:1903557	100	0.54999095	1.8693928	0.0	0.013443117	355	1683	tags=32%, list=8%, signal=35%
HAIR CYCLE PHASE%GOBP%GO:0044851	15	0.77435184	1.8683437	0.0	0.013406828	355	1625	tags=27%, list=7%, signal=29%
POSITIVE REGULATION OF NITRIC OXIDE BIOSYNTHETIC PROCESS%GOBP%GO:0045429	46	0.59509015	1.8677843	0.0	0.013371021	355	1552	tags=26%, list=7%, signal=28%
NEGATIVE REGULATION OF EPIDERMIS DEVELOPMENT%GOBP%GO:0045683	22	0.58689165	1.8673065	0.0	0.013438619	355	397	tags=9%, list=2%, signal=9%
AORTIC VALVE DEVELOPMENT%GOBP%GO:0003176	23	0.55486006	1.8665807	0.0	0.01340307	355	284	tags=13%, list=1%, signal=13%
HALLMARK_TNFA_SIGNALING_VIA_NFKB%MSIGDB_C2%HALLMARK_TNFA_SIGNALING_VIA_NFKB	197	0.6647314	1.8659539	0.0	0.013499554	369	2099	tags=41%, list=10%, signal=45%
NEGATIVE REGULATION OF CELLULAR RESPONSE TO DRUG%GOBP%GO:2001039	25	0.5947048	1.8656623	0.0	0.0135673	369	978	tags=24%, list=4%, signal=25%
NEGATIVE REGULATION OF RESPONSE TO REACTIVE OXYGEN SPECIES%GOBP%GO:1901032	25	0.5947048	1.8656623	0.0	0.01348033	369	978	tags=24%, list=4%, signal=25%
NEGATIVE REGULATION OF HYDROGEN PEROXIDE-INDUCED CELL DEATH%GOBP%GO:1903206	25	0.5947048	1.8656623	0.0	0.013394468	369	978	tags=24%, list=4%, signal=25%
REGULATION OF OXIDATIVE STRESS-INDUCED CELL DEATH%GOBP%GO:1903201	76	0.48824516	1.8654503	0.0	0.013360327	369	978	tags=14%, list=4%, signal=15%
REGULATION OF INTERLEUKIN-6 BIOSYNTHETIC PROCESS%GOBP%GO:0045408	27	0.67455137	1.8648897	0.0	0.013326612	369	981	tags=22%, list=4%, signal=23%
CELL CHEMOTAXIS%GOBP%GO:0060326	199	0.46627113	1.8648591	0.0	0.013293321	369	1119	tags=17%, list=5%, signal=17%
DRUG TRANSPORT%GOBP%GO:0015893	131	0.46792528	1.8632766	0.0	0.013422818	0.38	1186	tags=13%, list=5%, signal=14%
POSITIVE REGULATION OF HUMORAL IMMUNE RESPONSE%GOBP%GO:0002922	17	0.7686596	1.8622657	0.0	0.013482179	0.38	846	tags=35%, list=4%, signal=37%
RESPONSE TO INTERFERON-GAMMA%GOBP%GO:0034341	118	0.60652196	1.8621012	0.0	0.013448546	0.38	2568	tags=38%, list=12%, signal=43%
TISSUE REMODELING%GOBP%GO:0048771	114	0.47416568	1.8610513	0.0	0.0134153245	0.38	2666	tags=26%, list=12%, signal=30%
NEGATIVE REGULATION OF IMMUNE RESPONSE%GOBP%GO:0050777	158	0.4633031	1.8606063	0.0	0.013382503	0.38	3601	tags=31%, list=16%, signal=37%
REGULATION OF SMOOTH MUSCLE CELL PROLIFERATION%GOBP%GO:0048660	161	0.41459098	1.8590816	0.0	0.013406593	0.38	1025	tags=13%, list=5%, signal=14%
POSITIVE REGULATION OF MYELOID LEUKOCYTE DIFFERENTIATION%GOBP%GO:0002763	65	0.4446741	1.8583859	0.0	0.01337422	0.38	577	tags=20%, list=3%, signal=20%
KILLING OF CELLS OF OTHER ORGANISM%GOBP%GO:0031640	51	0.5361187	1.8579693	0.0	0.013389848	0.38	1050	tags=16%, list=5%, signal=16%
DISRUPTION OF CELLS OF OTHER ORGANISM%GOBP%GO:0044364	51	0.5361187	1.8579693	0.0	0.013310617	0.38	1050	tags=16%, list=5%, signal=16%
REGULATION OF LEUKOCYTE MEDIATED IMMUNITY%GOBP%GO:0002703	237	0.45410347	1.8561196	0.0	0.01327938	0.38	2189	tags=23%, list=10%, signal=25%
LEUKOCYTE MIGRATION%GOBP%GO:0050900	199	0.4779259	1.8549113	0.0	0.013380887	395	1481	tags=19%, list=7%, signal=20%
REGULATION OF OXIDATIVE STRESS-INDUCED NEURON DEATH%GOBP%GO:1903203	34	0.50233096	1.8543243	0.0	0.013423737	406	978	tags=15%, list=4%, signal=15%
PULMONARY VALVE DEVELOPMENT%GOBP%GO:0003177	21	0.65568703	1.8539166	0.0	0.01346863	406	397	tags=19%, list=2%, signal=19%
REGULATION OF MAST CELL DEGRANULATION%GOBP%GO:0043304	34	0.5582167	1.8535215	0.0	0.013437201	406	2595	tags=32%, list=12%, signal=37%
NEGATIVE REGULATION OF LIPID CATABOLIC PROCESS%GOBP%GO:0050995	25	0.5125676	1.8531948	0.0	0.01345978	406	98	tags=8%, list=0%, signal=8%
POSITIVE REGULATION OF RESPONSE TO BIOTIC STIMULUS%GOBP%GO:0002833	58	0.5548066	1.851327	0.0	0.013637096	406	2052	tags=29%, list=9%, signal=32%
CARBONATE DEHYDRATASE ACTIVITY%GOMF%GO:0004089	16	0.67709035	1.8505396	0.0	0.013657919	406	1008	tags=25%, list=5%, signal=26%
MYELIN SHEATH%GOCC%GO:0043209	212	0.50758123	1.8503417	0.0	0.013778565	406	3739	tags=41%, list=17%, signal=48%
POSITIVE REGULATION OF SMOOTH MUSCLE CELL PROLIFERATION%GOBP%GO:0048661	106	0.4688263	1.850141	0.0	0.013746283	406	1025	tags=16%, list=5%, signal=17%
ST_FAS_SIGNALING_PATHWAY%MSIGDB_C2%ST_FAS_SIGNALING_PATHWAY	61	0.6149868	1.8499906	0.0	0.013714361	406	2214	tags=33%, list=10%, signal=36%
ENDODERMAL CELL DIFFERENTIATION%GOBP%GO:0035987	23	0.4958703	1.849565	0.0	0.013682789	406	193	tags=9%, list=1%, signal=9%
POSITIVE T CELL SELECTION%GOBP%GO:0043368	33	0.49302933	1.8486557	0.0	0.013838127	406	936	tags=18%, list=4%, signal=19%
CELLULAR RESPONSE TO INTERLEUKIN-6%GOBP%GO:0071354	24	0.55888176	1.8481054	0.0	0.013806227	406	1265	tags=25%, list=6%, signal=27%
METALLOAMINOPEPTIDASE ACTIVITY%GOMF%GO:0070006	16	0.7235152	1.848067	0.0	0.013812576	406	11	tags=13%, list=0%, signal=12%
RESPIRATORY CHAIN COMPLEX IV%GOCC%GO:0045277	17	0.6538708	1.8479582	0.0	0.0137811545	406	15	tags=6%, list=0%, signal=6%
POSITIVE REGULATION OF INTERLEUKIN-6 PRODUCTION%GOBP%GO:0032755	98	0.48141363	1.8479166	0.0	0.013750075	406	2321	tags=26%, list=11%, signal=28%
LYMPHOCYTE ACTIVATION INVOLVED IN IMMUNE RESPONSE%GOBP%GO:0002285	121	0.4383582	1.847905	0.0	0.013719326	406	957	tags=14%, list=4%, signal=15%
REGULATION OF ENDOTHELIAL CELL CHEMOTAXIS%GOBP%GO:2001026	22	0.6437161	1.8476849	0.0	0.013688902	406	1025	tags=18%, list=5%, signal=19%
T CELL SELECTION%GOBP%GO:0045058	49	0.45718023	1.8463697	0.0	0.013744281	406	981	tags=16%, list=4%, signal=17%
STEROL BIOSYNTHETIC PROCESS%GOBP%GO:0016126	40	0.78479797	1.8440042	0.0	0.013963964	414	1855	tags=50%, list=8%, signal=55%
POSITIVE REGULATION OF HEMOPOIESIS%GOBP%GO:1903708	214	0.42625612	1.8438268	0.0	0.013986627	422	1119	tags=15%, list=5%, signal=16%
ALDITOL:NADP+ 1-OXIDOREDUCTASE ACTIVITY%GOMF%GO:0004032	18	0.6219392	1.8438247	0.0	0.01395545	422	37	tags=6%, list=0%, signal=6%
OXIDATIVE STRESS AND REDOX PATHWAY%WIKIPATHWAYS_20200610%WP4466%MUS MUSCULUS	91	0.5276173	1.8438021	0.0	0.013924592	422	1855	tags=22%, list=8%, signal=24%
REGULATION OF INTERLEUKIN-17 PRODUCTION%GOBP%GO:0032660	31	0.66580206	1.8436807	0.0	0.013894052	422	2075	tags=35%, list=9%, signal=39%
REGULATION OF GENE SILENCING BY MIRNA%GOBP%GO:0060964	43	0.48061904	1.843297	0.0	0.013904134	427	2075	tags=21%, list=9%, signal=23%
POSITIVE REGULATION OF LEUKOCYTE DEGRANULATION%GOBP%GO:0043302	30	0.6304937	1.8431572	0.0	0.01387401	427	2634	tags=40%, list=12%, signal=45%
HALLMARK_EPITHELIAL_MESENCHYMAL_TRANSITION%MSIGDB_C2%HALLMARK_EPITHELIAL_MESENCHYMAL_TRANSITION	190	0.50679594	1.8429488	0.0	0.013873678	432	2204	tags=18%, list=10%, signal=20%
REGULATION OF EXTRACELLULAR MATRIX ORGANIZATION%GOBP%GO:1903053	41	0.52685964	1.8426892	0.0	0.013909921	432	397	tags=15%, list=2%, signal=15%
L-ALPHA-AMINO ACID TRANSMEMBRANE TRANSPORT%GOBP%GO:1902475	30	0.63354045	1.8399136	0.0	0.014169324	0.44	378	tags=17%, list=2%, signal=17%
STEROID BIOSYNTHETIC PROCESS%GOBP%GO:0006694	98	0.49027663	1.8392316	0.0	0.014138478	0.44	2483	tags=27%, list=11%, signal=30%
NEGATIVE REGULATION OF NEURON DEATH%GOBP%GO:1901215	249	0.4199462	1.8390285	0.0	0.014107938	0.44	2017	tags=20%, list=9%, signal=22%
REGULATION OF MYELOID LEUKOCYTE MEDIATED IMMUNITY%GOBP%GO:0002886	61	0.55209404	1.8382645	0.0	0.014123722	447	2595	tags=31%, list=12%, signal=35%
METABOLISM OF VITAMINS AND COFACTORS%REACTOME%R-HSA-196854.5	176	0.5176436	1.8374795	0.0	0.014218233	447	2443	tags=26%, list=11%, signal=29%
REGULATION OF MAST CELL ACTIVATION INVOLVED IN IMMUNE RESPONSE%GOBP%GO:0033006	35	0.5550699	1.8374273	0.0	0.014187752	447	2595	tags=31%, list=12%, signal=36%
T CELL DIFFERENTIATION INVOLVED IN IMMUNE RESPONSE%GOBP%GO:0002292	35	0.65791523	1.8361636	0.0	0.014203982	447	957	tags=31%, list=4%, signal=33%
REGULATION OF IMMUNE EFFECTOR PROCESS%GOBP%GO:0002697	409	0.42126048	1.8347555	0.0	0.01440034	465	2657	tags=23%, list=12%, signal=26%
REGULATION OF CELLULAR RESPONSE TO OXIDATIVE STRESS%GOBP%GO:1900407	91	0.47152066	1.8347133	0.0	0.014369419	465	978	tags=15%, list=4%, signal=16%
SCAVENGER RECEPTOR ACTIVITY%GOMF%GO:0005044	46	0.65980893	1.8334364	0.0	0.0145714395	468	465	tags=17%, list=2%, signal=18%
AMINO ACID TRANSMEMBRANE TRANSPORT%GOBP%GO:0003333	64	0.51868093	1.8334297	0.0	0.014539996	468	1967	tags=20%, list=9%, signal=22%
BIOCARTA_INFLAM_PATHWAY%MSIGDB_C2%BIOCARTA_INFLAM_PATHWAY	26	0.6626231	1.8331107	0.0	0.014583363	468	577	tags=23%, list=3%, signal=24%
SULFUR COMPOUND TRANSPORT%GOBP%GO:0072348	36	0.50287515	1.8327632	0.0	0.014603047	468	2926	tags=25%, list=13%, signal=29%
IL27-MEDIATED SIGNALING EVENTS%PATHWAY INTERACTION DATABASE NCI-NATURE CURATED DATA%IL27-MEDIATED SIGNALING EVENTS	26	0.67875665	1.831366	0.0	0.014889039	474	2497	tags=42%, list=11%, signal=48%
PID_IL27_PATHWAY%MSIGDB_C2%PID_IL27_PATHWAY	26	0.67875654	1.8313657	0.0	0.014856696	474	2497	tags=42%, list=11%, signal=48%
POSITIVE REGULATION OF STEROID METABOLIC PROCESS%GOBP%GO:0045940	35	0.61981523	1.8309613	0.0	0.014824655	474	953	tags=23%, list=4%, signal=24%
REGULATION OF SMOOTH MUSCLE CONTRACTION%GOBP%GO:0006940	67	0.4459796	1.8307414	0.0	0.014792913	474	989	tags=12%, list=5%, signal=12%
REGULATION OF INNATE IMMUNE RESPONSE%GOBP%GO:0045088	283	0.51277256	1.8304758	0.0	0.014790301	479	2663	tags=31%, list=12%, signal=35%
REGULATION OF MONOOXYGENASE ACTIVITY%GOBP%GO:0032768	42	0.5840047	1.830268	0.0	0.014828316	479	391	tags=19%, list=2%, signal=19%
ACTIVATION OF IMMUNE RESPONSE%GOBP%GO:0002253	268	0.4407877	1.8266181	0.0	0.015095132	508	2162	tags=24%, list=10%, signal=27%
REGULATION OF CYTOKINE SECRETION INVOLVED IN IMMUNE RESPONSE%GOBP%GO:0002739	16	0.6217103	1.8256277	0.0	0.0153494645	517	877	tags=19%, list=4%, signal=20%
CHEMOKINE SIGNALING PATHWAY%WIKIPATHWAYS_20200610%WP2292%MUS MUSCULUS	182	0.4118591	1.8247538	0.0	0.015443854	517	2497	tags=21%, list=11%, signal=24%
LONG-TERM SYNAPTIC DEPRESSION%GOBP%GO:0060292	19	0.61157507	1.822626	0.0	0.015768427	528	847	tags=21%, list=4%, signal=22%
POSITIVE REGULATION OF INFLAMMATORY RESPONSE%GOBP%GO:0050729	136	0.4972719	1.8225965	0.0	0.015733438	528	1680	tags=24%, list=8%, signal=26%
NEGATIVE REGULATION OF BLOOD VESSEL DIAMETER%GOBP%GO:0097756	49	0.4790704	1.8224689	0.0	0.015698757	528	369	tags=12%, list=2%, signal=12%
ALPHA-BETA T CELL LINEAGE COMMITMENT%GOBP%GO:0002363	16	0.6719406	1.8213394	0.0	0.015783496	536	580	tags=25%, list=3%, signal=26%
SYNAPTIC CLEFT%GOCC%GO:0043083	20	0.60606474	1.821245	0.0	0.015748901	536	1511	tags=15%, list=7%, signal=16%
MANGANESE ION TRANSPORT%GOBP%GO:0006828	18	0.64985543	1.8195177	0.0	0.015804272	536	948	tags=22%, list=4%, signal=23%
APOPTOTIC SIGNALING PATHWAY%GOBP%GO:0097190	278	0.39291573	1.8193773	0.0	0.01576989	536	2075	tags=17%, list=9%, signal=19%
TRAF6 MEDIATED NF-KB ACTIVATION%REACTOME DATABASE ID RELEASE 73%933542	22	0.7061517	1.8191459	0.0	0.015786767	536	1785	tags=41%, list=8%, signal=44%
REGULATION OF EXTRINSIC APOPTOTIC SIGNALING PATHWAY%GOBP%GO:2001236	161	0.46022034	1.8190572	0.0	0.015752763	536	2633	tags=25%, list=12%, signal=28%
AMINO ACID TRANSMEMBRANE TRANSPORTER ACTIVITY%GOMF%GO:0015171	76	0.5018545	1.818881	0.0	0.015719052	536	1967	tags=18%, list=9%, signal=20%
REGULATION OF IMMUNOGLOBULIN SECRETION%GOBP%GO:0051023	21	0.6240105	1.818144	0.0	0.016012043	536	347	tags=14%, list=2%, signal=15%
POSITIVE REGULATION OF T CELL MEDIATED IMMUNITY%GOBP%GO:0002711	72	0.52010125	1.8178741	0.0	0.01601916	536	3714	tags=40%, list=17%, signal=48%
REGULATION OF ALCOHOL BIOSYNTHETIC PROCESS%GOBP%GO:1902930	52	0.48375773	1.8175008	0.0	0.016103627	536	812	tags=15%, list=4%, signal=16%
POSITIVE REGULATION OF ENDOTHELIAL CELL CHEMOTAXIS%GOBP%GO:2001028	17	0.598004	1.8159937	0.0	0.016242081	536	641	tags=12%, list=3%, signal=12%
TRANSITION METAL ION TRANSPORT%GOBP%GO:0000041	84	0.5323285	1.8158149	0.0	0.016207008	536	1495	tags=21%, list=7%, signal=23%
INTERSPECIES INTERACTION BETWEEN ORGANISMS%GOBP%GO:0044419	290	0.41233233	1.8156857	0.0	0.01617223	536	2606	tags=23%, list=12%, signal=26%
REGULATION OF LIPID LOCALIZATION%GOBP%GO:1905952	152	0.4234821	1.8148637	0.0	0.016327996	536	2321	tags=22%, list=11%, signal=24%
CXCR CHEMOKINE RECEPTOR BINDING%GOMF%GO:0045236	15	0.83824116	1.8144674	0.0	0.016387055	536	662	tags=47%, list=3%, signal=48%
POSITIVE REGULATION OF OSTEOCLAST DIFFERENTIATION%GOBP%GO:0045672	33	0.5052914	1.8140706	0.0	0.016351962	536	577	tags=24%, list=3%, signal=25%
PEPTIDE ANTIGEN BINDING%GOMF%GO:0042605	33	0.62443936	1.8137786	0.0	0.016317165	536	4076	tags=42%, list=19%, signal=52%
BIOCARTA_NFKB_PATHWAY%MSIGDB_C2%BIOCARTA_NFKB_PATHWAY	23	0.6982468	1.813103	0.0	0.01632158	536	1785	tags=43%, list=8%, signal=47%
REGULATION OF MYELOID CELL APOPTOTIC PROCESS%GOBP%GO:0033032	34	0.6213799	1.8110766	0.0	0.01642965	558	1309	tags=32%, list=6%, signal=34%
POSITIVE REGULATION OF INTERLEUKIN-6 SECRETION%GOBP%GO:2000778	36	0.5717633	1.8109509	0.0	0.01639496	558	2153	tags=28%, list=10%, signal=31%
TOLL LIKE RECEPTOR SIGNALING%WIKIPATHWAYS_20200610%WP88%MUS MUSCULUS	33	0.62622297	1.8102963	0.0	0.016524062	558	2510	tags=42%, list=11%, signal=48%
ANTIBIOTIC CATABOLIC PROCESS%GOBP%GO:0017001	41	0.55385005	1.8098991	0.0	0.01648927	558	2860	tags=24%, list=13%, signal=28%
REGULATION OF NEUROINFLAMMATORY RESPONSE%GOBP%GO:0150077	25	0.5362423	1.8092583	0.0	0.016507894	558	931	tags=28%, list=4%, signal=29%
NABA_SECRETED_FACTORS%MSIGDB_C2%NABA_SECRETED_FACTORS	281	0.46584404	1.8092526	0.0	0.01647345	558	1050	tags=11%, list=5%, signal=12%
POSITIVE REGULATION OF INNATE IMMUNE RESPONSE%GOBP%GO:0045089	185	0.54723173	1.8090394	0.0	0.016501522	558	2657	tags=34%, list=12%, signal=38%
TAK1 ACTIVATES NFKB BY PHOSPHORYLATION AND ACTIVATION OF IKKS COMPLEX%REACTOME DATABASE ID RELEASE 73%445989	26	0.767277	1.8088183	0.0	0.016594931	558	2368	tags=54%, list=11%, signal=60%
POSITIVE REGULATION OF FATTY ACID METABOLIC PROCESS%GOBP%GO:0045923	44	0.48731494	1.8085766	0.0	0.01656055	558	1641	tags=23%, list=7%, signal=25%
NEGATIVE REGULATION OF OXIDOREDUCTASE ACTIVITY%GOBP%GO:0051354	34	0.5528664	1.8079972	0.0	0.016526444	558	391	tags=18%, list=2%, signal=18%
POSITIVE REGULATION OF MYELOID LEUKOCYTE MEDIATED IMMUNITY%GOBP%GO:0002888	41	0.6322833	1.807916	0.0	0.016492609	558	2595	tags=39%, list=12%, signal=44%
METABOLISM OF STEROIDS%REACTOME DATABASE ID RELEASE 73%8957322	137	0.4989522	1.8073227	0.0	0.016496655	558	2173	tags=26%, list=10%, signal=29%
POSITIVE REGULATION OF LEUKOCYTE ADHESION TO VASCULAR ENDOTHELIAL CELL%GOBP%GO:1904996	22	0.621777	1.8069031	0.0	0.016463203	558	301	tags=27%, list=1%, signal=28%
GABAERGIC NEURON DIFFERENTIATION%GOBP%GO:0097154	15	0.60978514	1.8056798	0.0	0.016731255	575	1	tags=7%, list=0%, signal=7%
REGULATION OF LEUKOCYTE MIGRATION%GOBP%GO:0002685	208	0.40263742	1.8053943	0.0	0.016744362	575	2075	tags=20%, list=9%, signal=22%
REGULATION OF T CELL MEDIATED IMMUNITY%GOBP%GO:0002709	95	0.5108407	1.8051283	0.0	0.016710335	575	1869	tags=25%, list=9%, signal=27%
DEFENSE RESPONSE TO OTHER ORGANISM%GOBP%GO:0098542	465	0.41593343	1.8050929	0.0	0.016676575	575	2595	tags=22%, list=12%, signal=24%
HALLMARK_ALLOGRAFT_REJECTION%MSIGDB_C2%HALLMARK_ALLOGRAFT_REJECTION	191	0.5473319	1.8050187	0.0	0.016643077	575	2595	tags=36%, list=12%, signal=41%
REGULATION OF DNA-BINDING TRANSCRIPTION FACTOR ACTIVITY%GOBP%GO:0051090	396	0.4009874	1.8049396	0.0	0.016609833	575	2450	tags=19%, list=11%, signal=21%
NEGATIVE REGULATION OF COLLAGEN BIOSYNTHETIC PROCESS%GOBP%GO:0032966	17	0.62997305	1.8049097	0.0	0.016607495	575	587	tags=24%, list=3%, signal=24%
NEGATIVE REGULATION OF COLLAGEN METABOLIC PROCESS%GOBP%GO:0010713	17	0.62997305	1.8049097	0.0	0.016544107	575	587	tags=24%, list=3%, signal=24%
NEGATIVE REGULATION OF INTRINSIC APOPTOTIC SIGNALING PATHWAY%GOBP%GO:2001243	96	0.5617628	1.8047436	0.0	0.016511621	575	2606	tags=27%, list=12%, signal=31%
GLIAL CELL PROJECTION%GOCC%GO:0097386	32	0.44511646	1.8035685	0.0	0.0165224	575	529	tags=9%, list=2%, signal=10%
REGULATION OF MEMBRANE PROTEIN ECTODOMAIN PROTEOLYSIS%GOBP%GO:0051043	23	0.5924754	1.8029392	0.0	0.016581496	575	1119	tags=22%, list=5%, signal=23%
IMMUNE EFFECTOR PROCESS%GOBP%GO:0002252	444	0.38678443	1.8029168	0.0	0.016549237	575	2580	tags=21%, list=12%, signal=24%
RESPONSE TO VIRUS%GOBP%GO:0009615	217	0.4840621	1.8024896	0.0	0.016587049	575	2663	tags=27%, list=12%, signal=31%
REGULATION OF LEUKOCYTE MEDIATED CYTOTOXICITY%GOBP%GO:0001910	102	0.48913047	1.802475	0.0	0.016555006	575	3792	tags=34%, list=17%, signal=41%
IRON ION HOMEOSTASIS%GOBP%GO:0055072	76	0.5495775	1.8019681	0.0	0.016523203	575	4295	tags=43%, list=20%, signal=54%
NEGATIVE REGULATION OF ALPHA-BETA T CELL ACTIVATION%GOBP%GO:0046636	41	0.46018642	1.8017701	0.0	0.016491635	575	2625	tags=24%, list=12%, signal=28%
REGULATION OF LIPID BIOSYNTHETIC PROCESS%GOBP%GO:0046890	176	0.458013	1.8014474	0.0	0.016515804	575	2215	tags=23%, list=10%, signal=25%
NOTCH SIGNALING PATHWAY%WIKIPATHWAYS_20200610%WP29%MUS MUSCULUS	46	0.47123787	1.8013572	0.0	0.016484497	575	1492	tags=17%, list=7%, signal=19%
CELL KILLING%GOBP%GO:0001906	80	0.4557066	1.8003066	0.0	0.016599001	583	2343	tags=23%, list=11%, signal=25%
GLYCOLYSIS AND GLUCONEOGENESIS%WIKIPATHWAYS_20200610%WP157%MUS MUSCULUS	50	0.6612731	1.8001708	0.0	0.016567616	583	1566	tags=28%, list=7%, signal=30%
POSITIVE REGULATION OF LEUKOCYTE MEDIATED CYTOTOXICITY%GOBP%GO:0001912	79	0.48406276	1.8001127	0.0	0.016536461	583	3714	tags=34%, list=17%, signal=41%
NEGATIVE REGULATION OF MULTI-ORGANISM PROCESS%GOBP%GO:0043901	170	0.4205511	1.8000484	0.0	0.016505532	583	2497	tags=21%, list=11%, signal=23%
REGULATION OF PH%GOBP%GO:0006885	95	0.43246216	1.7998673	0.0	0.016474826	583	1872	tags=20%, list=9%, signal=22%
FATTY ACID LIGASE ACTIVITY%GOMF%GO:0015645	19	0.647164	1.7998087	0.015625	0.016444344	583	151	tags=16%, list=1%, signal=16%
RESPONSE TO TOXIC SUBSTANCE%GOBP%GO:0009636	302	0.38820577	1.7995733	0.0	0.016470999	583	1492	tags=13%, list=7%, signal=14%
IMPORT ACROSS PLASMA MEMBRANE%GOBP%GO:0098739	98	0.45744747	1.798571	0.0	0.016558673	583	1982	tags=16%, list=9%, signal=18%
IMMUNE RESPONSE-REGULATING SIGNALING PATHWAY%GOBP%GO:0002764	214	0.41783944	1.7984967	0.0	0.016564842	583	2162	tags=24%, list=10%, signal=27%
POSITIVE REGULATION OF EXTRINSIC APOPTOTIC SIGNALING PATHWAY%GOBP%GO:2001238	58	0.54942703	1.797883	0.0	0.01658048	591	2153	tags=28%, list=10%, signal=31%
PYRUVATE METABOLIC PROCESS%GOBP%GO:0006090	65	0.5381264	1.795994	0.0	0.01662454	591	1566	tags=23%, list=7%, signal=25%
REGULATION OF MULTI-ORGANISM PROCESS%GOBP%GO:0043900	395	0.41652465	1.7959591	0.0	0.016594175	591	3150	tags=25%, list=14%, signal=29%
FATTY ACID &BETA;-OXIDATION I%HUMANCYC%FAO-PWY	17	0.69752264	0.69752264	0.0	0.016564019	591	751	tags=29%, list=3%, signal=30%
HYDROGEN PEROXIDE METABOLIC PROCESS%GOBP%GO:0042743	38	0.51669914	1.7954469	0.0	0.016588781	591	2462	tags=18%, list=11%, signal=21%
POSITIVE REGULATION OF PROTEIN LOCALIZATION TO CELL SURFACE%GOBP%GO:2000010	22	0.65094936	1.7947793	0.0	0.01664338	591	1328	tags=23%, list=6%, signal=24%
POSITIVE REGULATION OF INTERLEUKIN-1 PRODUCTION%GOBP%GO:0032732	58	0.5153295	1.7936954	0.0	0.01664786	591	1492	tags=26%, list=7%, signal=28%
NEGATIVE REGULATION OF INNATE IMMUNE RESPONSE%GOBP%GO:0045824	61	0.50160795	1.7935989	0.0	0.016661385	591	3601	tags=36%, list=16%, signal=43%
LYMPHOCYTE CHEMOTAXIS%GOBP%GO:0048247	39	0.69442314	1.7935009	0.0	0.016631523	591	1119	tags=31%, list=5%, signal=32%
REGULATION OF RESPONSE TO OXIDATIVE STRESS%GOBP%GO:1902882	100	0.4622521	1.7933786	0.0	0.01660186	591	978	tags=15%, list=4%, signal=16%
NEGATIVE REGULATION OF CD4-POSITIVE. ALPHA-BETA T CELL ACTIVATION%GOBP%GO:2000515	30	0.51854885	1.7932923	0.0	0.016572403	591	2625	tags=27%, list=12%, signal=30%
POSITIVE REGULATION OF LEUKOCYTE MEDIATED IMMUNITY%GOBP%GO:0002705	165	0.4873008	1.792642	0.0	0.016705032	591	1947	tags=23%, list=9%, signal=25%
DICARBOXYLIC ACID TRANSPORT%GOBP%GO:0006835	51	0.53904986	1.7925671	0.0	0.016675422	591	2373	tags=18%, list=11%, signal=20%
GLIAL CELL ACTIVATION%GOBP%GO:0061900	41	0.46942437	1.7911317	0.0	0.01691799	602	1334	tags=22%, list=6%, signal=23%
POSITIVE REGULATION OF NF-KAPPAB TRANSCRIPTION FACTOR ACTIVITY%GOBP%GO:0051092	132	0.4952562	1.7906661	0.0	0.016960448	606	2075	tags=25%, list=9%, signal=27%
MECP2 REGULATES NEURONAL RECEPTORS AND CHANNELS%REACTOME DATABASE ID RELEASE 73%9022699	16	0.67965823	1.7896534	0.0	0.017082626	616	1492	tags=25%, list=7%, signal=27%
NEGATIVE REGULATION OF APOPTOTIC SIGNALING PATHWAY%GOBP%GO:2001234	229	0.44935033	1.7896098	0.0	0.017052148	616	2687	tags=23%, list=12%, signal=26%
TOLL RECEPTOR SIGNALING PATHWAY%PANTHER PATHWAY%P00054	42	0.6220964	1.7888035	0.0	0.01702187	616	2368	tags=43%, list=11%, signal=48%
HALLMARK_INTERFERON_GAMMA_RESPONSE%MSIGDB_C2%HALLMARK_INTERFERON_GAMMA_RESPONSE	193	0.61126655	1.7883787	0.0	0.017026104	616	2497	tags=40%, list=11%, signal=45%
T CELL LINEAGE COMMITMENT%GOBP%GO:0002360	25	0.60588765	1.7877674	0.0	0.017171234	616	2452	tags=32%, list=11%, signal=36%
TRANSITION METAL ION HOMEOSTASIS%GOBP%GO:0055076	112	0.5645039	1.7872359	0.0	0.01723414	616	3063	tags=35%, list=14%, signal=40%
MYELOID CELL HOMEOSTASIS%GOBP%GO:0002262	128	0.39585003	1.7870246	0.0	0.017203668	616	2303	tags=20%, list=11%, signal=22%
HALLMARK_XENOBIOTIC_METABOLISM%MSIGDB_C2%HALLMARK_XENOBIOTIC_METABOLISM	199	0.44869915	1.7853435	0.0	0.017369648	616	1721	tags=22%, list=8%, signal=23%
NEUTROPHIL HOMEOSTASIS%GOBP%GO:0001780	17	0.5917342	1.7846559	0.0	0.017449185	616	647	tags=24%, list=3%, signal=24%
CELLULAR MODIFIED AMINO ACID METABOLIC PROCESS%GOBP%GO:0006575	166	0.4226831	1.784296	0.0	0.017491458	616	2236	tags=17%, list=10%, signal=19%
ST_GAQ_PATHWAY%MSIGDB_C2%ST_GAQ_PATHWAY	27	0.59790474	1.7832677	0.0	0.01759129	616	497	tags=30%, list=2%, signal=30%
CD4-POSITIVE OR CD8-POSITIVE. ALPHA-BETA T CELL LINEAGE COMMITMENT%GOBP%GO:0043369	18	0.6424716	1.7821898	0.0	0.017577402	616	936	tags=28%, list=4%, signal=29%
MODIFICATION OF MORPHOLOGY OR PHYSIOLOGY OF OTHER ORGANISM%GOBP%GO:0035821	157	0.4409947	1.7806712	0.0	0.017670479	616	2606	tags=21%, list=12%, signal=24%
REGULATION OF EXTRACELLULAR MATRIX DISASSEMBLY%GOBP%GO:0010715	15	0.65743136	1.7798597	0.0	0.017690165	616	397	tags=20%, list=2%, signal=20%
POSITIVE REGULATION OF PROTEIN PROCESSING%GOBP%GO:0010954	26	0.6423842	1.7797825	0.0	0.017724158	616	1557	tags=31%, list=7%, signal=33%
INFLAMMATORY RESPONSE TO ANTIGENIC STIMULUS%GOBP%GO:0002437	35	0.6574112	1.7797642	0.0	0.017692992	616	2167	tags=40%, list=10%, signal=44%
REGULATION OF T CELL MEDIATED CYTOTOXICITY%GOBP%GO:0001914	55	0.5540904	1.7789448	0.0	0.01786673	616	4097	tags=44%, list=19%, signal=54%
ORGANIC ACID TRANSPORT%GOBP%GO:0015849	236	0.3979327	1.7784806	0.0	0.017908199	0.62	2072	tags=16%, list=9%, signal=18%
CARBOXYLIC ACID TRANSPORT%GOBP%GO:0046942	236	0.3979327	1.7784806	0.0	0.017851347	0.62	2072	tags=16%, list=9%, signal=18%
NEGATIVE REGULATION OF NOTCH SIGNALING PATHWAY%GOBP%GO:0045746	38	0.4690829	1.7784071	0.0	0.017820172	0.62	105	tags=8%, list=0%, signal=8%
LYMPHOCYTE MIGRATION%GOBP%GO:0072676	59	0.5987838	1.778348	0.0	0.017789192	0.62	1305	tags=24%, list=6%, signal=25%
G PROTEIN-COUPLED RECEPTOR BINDING%GOMF%GO:0001664	291	0.4092721	1.7770506	0.0	0.017950328	637	2497	tags=16%, list=11%, signal=18%
BRUSH BORDER MEMBRANE%GOCC%GO:0031526	75	0.4963767	1.7768	0.0	0.017919132	637	1534	tags=13%, list=7%, signal=14%
SKIN EPIDERMIS DEVELOPMENT%GOBP%GO:0098773	98	0.41651234	1.7767731	0.0	0.017904403	637	1625	tags=13%, list=7%, signal=14%
ANTIBIOTIC METABOLIC PROCESS%GOBP%GO:0016999	115	0.41758397	1.7765725	0.0	0.017873552	637	3694	tags=25%, list=17%, signal=30%
REGULATION OF LEUKOCYTE DEGRANULATION%GOBP%GO:0043300	48	0.51265776	1.7764772	0.0	0.01784289	637	2634	tags=29%, list=12%, signal=33%
POSITIVE REGULATION OF SYNAPTIC TRANSMISSION. GLUTAMATERGIC%GOBP%GO:0051968	32	0.47660482	1.7756153	0.0	0.017864125	637	1050	tags=13%, list=5%, signal=13%
BASEMENT MEMBRANE ORGANIZATION%GOBP%GO:0071711	24	0.55924875	1.7744777	0.0	0.01794384	646	163	tags=13%, list=1%, signal=13%
CELLULAR RESPONSE TO OSMOTIC STRESS%GOBP%GO:0071470	29	0.49205494	1.7736454	0.0	0.01800573	646	320	tags=14%, list=1%, signal=14%
TRANSMEMBRANE RECEPTOR PROTEIN SERINE/THREONINE KINASE BINDING%GOMF%GO:0070696	20	0.5768761	1.7736075	0.019538188	0.017975036	646	452	tags=10%, list=2%, signal=10%
POSITIVE REGULATION OF LYMPHOCYTE CHEMOTAXIS%GOBP%GO:0140131	17	0.6662177	1.7731638	0.0	0.018044956	659	507	tags=24%, list=2%, signal=24%
POSITIVE REGULATION OF INTERLEUKIN-1 BETA PRODUCTION%GOBP%GO:0032731	49	0.52362645	1.7717309	0.0	0.018170316	659	1423	tags=27%, list=6%, signal=28%
REGULATION OF HAIR FOLLICLE DEVELOPMENT%GOBP%GO:0051797	22	0.587605	1.771031	0.0	0.018313486	659	397	tags=14%, list=2%, signal=14%
REGULATION OF CHOLESTEROL STORAGE%GOBP%GO:0010885	15	0.68671227	1.7704427	0.0	0.018353937	659	1433	tags=33%, list=7%, signal=36%
POSITIVE REGULATION OF BLOOD VESSEL ENDOTHELIAL CELL MIGRATION%GOBP%GO:0043536	57	0.5213759	1.77028	0.0	0.01836809	659	1025	tags=18%, list=5%, signal=18%
HAIR FOLLICLE DEVELOPMENT%GOBP%GO:0001942	95	0.4249953	1.7688979	0.0	0.018646711	668	1625	tags=14%, list=7%, signal=15%
REGULATION OF STEROID METABOLIC PROCESS%GOBP%GO:0019218	105	0.43763843	1.7688487	0.0	0.018614737	668	953	tags=13%, list=4%, signal=14%
MORPHOGENESIS OF AN EPITHELIAL SHEET%GOBP%GO:0002011	53	0.52867883	1.7681861	0.0	0.018674836	668	3117	tags=34%, list=14%, signal=40%
RESPONSE TO MURAMYL DIPEPTIDE%GOBP%GO:0032495	20	0.6225211	1.767883	0.0	0.018710058	668	1312	tags=35%, list=6%, signal=37%
RESPONSE TO WOUNDING%GOBP%GO:0009611	353	0.371835	1.7661626	0.0	0.019126028	675	2399	tags=17%, list=11%, signal=19%
RESPONSE TO HYDROGEN PEROXIDE%GOBP%GO:0042542	94	0.4668175	1.7658843	0.0	0.019181006	675	3036	tags=28%, list=14%, signal=32%
POSITIVE REGULATION OF GLIOGENESIS%GOBP%GO:0014015	87	0.42645967	1.7654676	0.0	0.019178903	675	2485	tags=29%, list=11%, signal=32%
MODIFIED AMINO ACID TRANSPORT%GOBP%GO:0072337	26	0.59308344	1.7652198	0.0	0.019145928	675	2373	tags=27%, list=11%, signal=30%
POSITIVE REGULATION OF SMALL MOLECULE METABOLIC PROCESS%GOBP%GO:0062013	160	0.37749395	1.7649893	0.0	0.019156078	675	1385	tags=15%, list=6%, signal=16%
REGULATION OF ACUTE INFLAMMATORY RESPONSE TO ANTIGENIC STIMULUS%GOBP%GO:0002864	18	0.55383754	1.7641618	0.0	0.019279886	682	1127	tags=28%, list=5%, signal=29%
GLUTAMINE FAMILY AMINO ACID METABOLIC PROCESS%GOBP%GO:0009064	58	0.63387287	1.763021	0.0	0.019428603	682	1679	tags=29%, list=8%, signal=32%
REGULATION OF APOPTOTIC SIGNALING PATHWAY%GOBP%GO:2001233	409	0.4514537	1.7628601	0.0	0.019395286	682	2755	tags=24%, list=13%, signal=27%
CYTOKINE PRODUCTION%GOBP%GO:0001816	164	0.4457573	1.7628286	0.0	0.019362163	682	2682	tags=26%, list=12%, signal=29%
POSITIVE REGULATION OF CHEMOKINE PRODUCTION%GOBP%GO:0032722	63	0.56485224	1.7619978	0.0	0.019615088	695	2841	tags=35%, list=13%, signal=40%
REGULATION OF CYTOKINE SECRETION%GOBP%GO:0050707	219	0.4262991	1.7603604	0.0	0.01975697	704	1683	tags=20%, list=8%, signal=21%
INITIAL TRIGGERING OF COMPLEMENT%REACTOME DATABASE ID RELEASE 73%166663	15	0.7164785	1.759468	0.0	0.019925436	704	3113	tags=40%, list=14%, signal=47%
POSITIVE REGULATION OF INTERLEUKIN-17 PRODUCTION%GOBP%GO:0032740	17	0.80075455	1.7593803	0.0	0.019891169	704	666	tags=41%, list=3%, signal=42%
POSITIVE REGULATION OF PROTEIN MATURATION%GOBP%GO:1903319	28	0.61633945	1.7590623	0.0	0.019924147	704	1557	tags=29%, list=7%, signal=31%
APOPTOSIS%WIKIPATHWAYS_20200610%WP1254%MUS MUSCULUS	80	0.54656994	1.7587332	0.0	0.019890077	704	2214	tags=34%, list=10%, signal=37%
ORGANIC ACID TRANSMEMBRANE TRANSPORT%GOBP%GO:1903825	87	0.4885755	1.758464	0.0	0.01991657	704	2061	tags=23%, list=9%, signal=25%
CARBOXYLIC ACID TRANSMEMBRANE TRANSPORT%GOBP%GO:1905039	87	0.4885755	1.758464	0.0	0.01985999	704	2061	tags=23%, list=9%, signal=25%
POSITIVE REGULATION OF ENDOTHELIAL CELL MIGRATION%GOBP%GO:0010595	101	0.46498674	1.7575994	0.0	0.019889494	704	2762	tags=21%, list=13%, signal=24%
ORGANIC HYDROXY COMPOUND BIOSYNTHETIC PROCESS%GOBP%GO:1901617	167	0.4340257	1.7572457	0.0	0.019855905	704	2366	tags=23%, list=11%, signal=26%
NEGATIVE REGULATION OF NEUROLOGICAL SYSTEM PROCESS%GOBP%GO:0031645	32	0.5607179	1.7562734	0.0	0.01995844	704	1616	tags=22%, list=7%, signal=24%
REGULATION OF STEROID BIOSYNTHETIC PROCESS%GOBP%GO:0050810	73	0.5331107	1.7556027	0.0	0.019953763	704	2215	tags=23%, list=10%, signal=26%
PROTEIN TARGETING TO ER%GOBP%GO:0045047	34	0.6775964	1.7554646	0.0	0.019920276	704	5159	tags=74%, list=24%, signal=96%
CELL ACTIVATION INVOLVED IN IMMUNE RESPONSE%GOBP%GO:0002263	168	0.38800955	1.7552238	0.0	0.019906465	704	1272	tags=15%, list=6%, signal=16%
LEUKOCYTE ACTIVATION INVOLVED IN IMMUNE RESPONSE%GOBP%GO:0002366	164	0.3934486	1.754829	0.0	0.019928575	704	1272	tags=15%, list=6%, signal=16%
REGULATION OF FATTY ACID METABOLIC PROCESS%GOBP%GO:0019217	90	0.42472965	1.7536349	0.0	0.020154545	712	1738	tags=18%, list=8%, signal=19%
REGULATION OF PRODUCTION OF MIRNAS INVOLVED IN GENE SILENCING BY MIRNA%GOBP%GO:1903798	23	0.554839	1.7536147	0.0	0.020120876	712	2075	tags=26%, list=9%, signal=29%
REGULATION OF INTRINSIC APOPTOTIC SIGNALING PATHWAY%GOBP%GO:2001242	168	0.5314596	1.7535372	0.0	0.020087391	712	2926	tags=29%, list=13%, signal=33%
REGULATION OF NEURON DEATH%GOBP%GO:1901214	373	0.37866434	1.7525706	0.0	0.02038834	722	2369	tags=19%, list=11%, signal=21%
REGULATION OF ADAPTIVE IMMUNE RESPONSE%GOBP%GO:0002819	199	0.43966687	1.7524565	0.0	0.020354304	722	1952	tags=21%, list=9%, signal=23%
EGR2 AND SOX10-MEDIATED INITIATION OF SCHWANN CELL MYELINATION%REACTOME%R-HSA-9619665.2	27	0.59548825	1.7521731	0.0	0.020348651	722	1433	tags=26%, list=7%, signal=28%
SIG_CD40PATHWAYMAP%MSIGDB_C2%SIG_CD40PATHWAYMAP	33	0.6721076	1.7517744	0.0	0.0203582	722	2214	tags=39%, list=10%, signal=44%
CD4-POSITIVE. ALPHA-BETA T CELL ACTIVATION%GOBP%GO:0035710	46	0.4943259	1.7515512	0.0	0.020324528	722	2075	tags=28%, list=9%, signal=31%
POSITIVE REGULATION OF GENE SILENCING BY MIRNA%GOBP%GO:2000637	25	0.5686237	1.751513	0.0	0.02029104	722	2075	tags=28%, list=9%, signal=31%
REGULATION OF PROTEIN MATURATION%GOBP%GO:1903317	82	0.5063417	1.7512224	0.0	0.020308902	726	1557	tags=21%, list=7%, signal=22%
REGULATION OF RESPONSE TO BIOTIC STIMULUS%GOBP%GO:0002831	150	0.47439432	1.7509298	0.0	0.020300997	726	2052	tags=23%, list=9%, signal=25%
CELLULAR RESPONSE TO CATECHOLAMINE STIMULUS%GOBP%GO:0071870	22	0.57040584	1.750726	0.0	0.020267839	726	978	tags=18%, list=4%, signal=19%
RESPONSE TO CATECHOLAMINE%GOBP%GO:0071869	23	0.5610256	1.7506789	0.0	0.020234864	726	978	tags=17%, list=4%, signal=18%
SPINAL CORD INJURY%WIKIPATHWAYS_20200610%WP2432%MUS MUSCULUS	98	0.4997314	1.7506691	0.0	0.02020206	726	2075	tags=24%, list=9%, signal=27%
POSITIVE REGULATION OF ACTION POTENTIAL%GOBP%GO:0045760	15	0.58857226	1.7503185	0.0	0.020353904	726	369	tags=13%, list=2%, signal=14%
NEGATIVE REGULATION OF CHEMOKINE PRODUCTION%GOBP%GO:0032682	21	0.59584266	1.7502638	0.0	0.020320961	726	3460	tags=33%, list=16%, signal=40%
ABC TRANSPORTER DISORDERS%REACTOME%R-HSA-5619084.4	73	0.7338257	1.7500973	0.0	0.020351794	746	2839	tags=53%, list=13%, signal=61%
ROUGH ENDOPLASMIC RETICULUM%GOCC%GO:0005791	93	0.50902826	1.7499801	0.0	0.020352786	746	2462	tags=29%, list=11%, signal=33%
POSITIVE REGULATION OF NIK/NF-KAPPAB SIGNALING%GOBP%GO:1901224	76	0.4796684	1.7497586	0.0	0.020395499	0.76	2239	tags=29%, list=10%, signal=32%
POSITIVE REGULATION OF POSTTRANSCRIPTIONAL GENE SILENCING%GOBP%GO:0060148	26	0.582637	1.7497188	0.0	0.020362794	0.76	2075	tags=31%, list=9%, signal=34%
REGULATION OF HAIR CYCLE%GOBP%GO:0042634	31	0.49673834	1.7496952	0.0	0.0203863	0.76	397	tags=10%, list=2%, signal=10%
REGULATION OF ADAPTIVE IMMUNE RESPONSE BASED ON SOMATIC RECOMBINATION OF IMMUNE RECEPTORS BUILT FROM IMMUNOGLOBULIN SUPERFAMILY DOMAINS%GOBP%GO:0002822	183	0.4384341	1.7492493	0.0	0.020423038	0.76	1952	tags=21%, list=9%, signal=23%
NEGATIVE REGULATION OF VIRAL GENOME REPLICATION%GOBP%GO:0045071	59	0.5211543	1.7488117	0.0	0.020454131	772	2470	tags=29%, list=11%, signal=32%
RAF MAP KINASE CASCADE%REACTOME DATABASE ID RELEASE 73%5673001	251	0.47080487	1.7487202	0.0	0.020421611	772	1750	tags=24%, list=8%, signal=26%
REGULATION OF NITRIC-OXIDE SYNTHASE ACTIVITY%GOBP%GO:0050999	32	0.5903592	1.74832	0.0	0.020424576	772	391	tags=22%, list=2%, signal=22%
CELL DEATH IN RESPONSE TO OXIDATIVE STRESS%GOBP%GO:0036473	24	0.46267462	1.7479713	0.0	0.020568855	772	84	tags=8%, list=0%, signal=8%
ENDODERM FORMATION%GOBP%GO:0001706	34	0.41459596	1.7477375	0.0	0.020554522	772	1488	tags=12%, list=7%, signal=13%
REGULATION OF INFLAMMATORY RESPONSE TO ANTIGENIC STIMULUS%GOBP%GO:0002861	32	0.61099946	1.7475032	0.0	0.020546911	772	1127	tags=31%, list=5%, signal=33%
CD4-POSITIVE. ALPHA-BETA T CELL DIFFERENTIATION%GOBP%GO:0043367	39	0.5160826	1.7473114	0.0	0.020565238	772	2075	tags=31%, list=9%, signal=34%
EXTRACELLULAR MATRIX ASSEMBLY%GOBP%GO:0085029	19	0.7256769	1.7470187	0.0	0.02063241	772	2425	tags=32%, list=11%, signal=35%
POSITIVE REGULATION OF PEPTIDASE ACTIVITY%GOBP%GO:0010952	169	0.4308721	1.7468113	0.0	0.020600019	772	2017	tags=20%, list=9%, signal=22%
REGULATION OF STAT CASCADE%GOBP%GO:1904892	170	0.41779017	1.746651	0.0	0.020605171	772	2479	tags=19%, list=11%, signal=21%
REGULATION OF CELL JUNCTION ASSEMBLY%GOBP%GO:1901888	90	0.39765486	1.7465949	0.0	0.02057301	772	2388	tags=17%, list=11%, signal=19%
POSITIVE REGULATION OF CYTOKINE PRODUCTION INVOLVED IN INFLAMMATORY RESPONSE%GOBP%GO:1900017	20	0.6466166	1.7462564	0.0	0.020541022	772	1551	tags=30%, list=7%, signal=32%
CARDIAC LEFT VENTRICLE MORPHOGENESIS%GOBP%GO:0003214	18	0.46962002	1.7454484	0.0	0.02063013	772	397	tags=11%, list=2%, signal=11%
POSITIVE REGULATION OF PHAGOCYTOSIS%GOBP%GO:0050766	74	0.43507314	1.7451	0.0	0.020624664	772	1931	tags=27%, list=9%, signal=30%
ACETYLCHOLINE RECEPTOR INHIBITOR ACTIVITY%GOMF%GO:0030550	17	0.6818778	1.7449769	0.020746889	0.020592786	772	1129	tags=24%, list=5%, signal=25%
REACTIVE NITROGEN SPECIES METABOLIC PROCESS%GOBP%GO:2001057	19	0.6621464	1.7442791	0.027131783	0.020696972	0.78	3339	tags=37%, list=15%, signal=43%
BIOCARTA_LAIR_PATHWAY%MSIGDB_C2%BIOCARTA_LAIR_PATHWAY	16	0.8050713	1.7441802	0.0	0.02066507	0.78	260	tags=38%, list=1%, signal=38%
REGULATION OF IMMUNE RESPONSE TO TUMOR CELL%GOBP%GO:0002837	21	0.605064	1.7438536	0.0	0.020760631	0.78	959	tags=24%, list=4%, signal=25%
REGULATION OF RESPONSE TO TUMOR CELL%GOBP%GO:0002834	21	0.605064	1.7438536	0.0	0.020708727	0.78	959	tags=24%, list=4%, signal=25%
NEGATIVE REGULATION OF CYTOKINE BIOSYNTHETIC PROCESS%GOBP%GO:0042036	31	0.4879786	1.7436701	0.0	0.020677036	0.78	598	tags=13%, list=3%, signal=13%
PID_PTP1B_PATHWAY%MSIGDB_C2%PID_PTP1B_PATHWAY	52	0.40820277	1.7435814	0.0	0.020685285	0.78	577	tags=12%, list=3%, signal=12%
SIGNALING EVENTS MEDIATED BY PTP1B%PATHWAY INTERACTION DATABASE NCI-NATURE CURATED DATA%SIGNALING EVENTS MEDIATED BY PTP1B	52	0.40820268	1.7435812	0.0	0.020653812	0.78	577	tags=12%, list=3%, signal=12%
REGULATION OF CELL KILLING%GOBP%GO:0031341	121	0.43738315	1.7430114	0.0	0.02070102	0.78	3792	tags=30%, list=17%, signal=36%
BLOOD CIRCULATION%GOBP%GO:0008015	403	0.33315623	1.7423583	0.0	0.02069352	0.78	641	tags=7%, list=3%, signal=7%
RESPONSE TO GLUCOCORTICOID%GOBP%GO:0051384	78	0.44311917	1.741612	0.0	0.020729104	0.78	832	tags=13%, list=4%, signal=13%
REGULATION OF CELLULAR KETONE METABOLIC PROCESS%GOBP%GO:0010565	130	0.38857186	1.7413949	0.0	0.020697825	0.78	1738	tags=15%, list=8%, signal=17%
REGULATION OF PROTEIN PROCESSING%GOBP%GO:0070613	80	0.5165453	1.7410111	0.0	0.020760173	0.78	1557	tags=21%, list=7%, signal=23%
POSITIVE REGULATION OF VASOCONSTRICTION%GOBP%GO:0045907	47	0.51858604	1.7407142	0.0	0.02072897	0.78	369	tags=13%, list=2%, signal=13%
PHOSPHOLIPASE BINDING%GOMF%GO:0043274	20	0.6306718	1.7406921	0.0	0.020697927	0.78	1981	tags=30%, list=9%, signal=33%
GLUTATHIONE METABOLIC PROCESS%GOBP%GO:0006749	55	0.45442173	1.7399741	0.0	0.020685898	0.78	526	tags=11%, list=2%, signal=11%
POSITIVE REGULATION OF EXOCYTOSIS%GOBP%GO:0045921	98	0.4727773	1.739849	0.0	0.020655105	0.78	3124	tags=30%, list=14%, signal=34%
POSITIVE REGULATION OF T CELL CYTOKINE PRODUCTION%GOBP%GO:0002726	19	0.6164615	1.7394297	0.0	0.020641355	0.78	1830	tags=37%, list=8%, signal=40%
IMMUNE RESPONSE-ACTIVATING SIGNAL TRANSDUCTION%GOBP%GO:0002757	201	0.41486886	1.7394065	0.0	0.020610817	0.78	2162	tags=25%, list=10%, signal=27%
OXIDOREDUCTASE ACTIVITY. ACTING ON A HEME GROUP OF DONORS%GOMF%GO:0016675	20	0.538019	1.7393652	0.012269938	0.020580431	0.78	15	tags=5%, list=0%, signal=5%
POSITIVE REGULATION OF CYTOKINE SECRETION%GOBP%GO:0050715	155	0.4249813	1.7388064	0.0	0.020748451	0.78	2752	tags=25%, list=13%, signal=29%
REGULATION OF BLOOD PRESSURE%GOBP%GO:0008217	201	0.35633215	1.7383368	0.0	0.020824943	0.78	2935	tags=16%, list=13%, signal=18%
POSITIVE REGULATION OF LEUKOCYTE DIFFERENTIATION%GOBP%GO:1902107	171	0.39548886	1.7376181	0.0	0.020834105	0.78	1427	tags=16%, list=7%, signal=17%
ANTIMICROBIAL PEPTIDES%REACTOME%R-HSA-6803157.2	49	0.5195484	1.7374765	0.0	0.020848965	0.78	2195	tags=20%, list=10%, signal=23%
REGULATION OF PRODUCTION OF SMALL RNA INVOLVED IN GENE SILENCING BY RNA%GOBP%GO:0070920	24	0.5464006	1.7374152	0.0	0.020818377	0.78	2075	tags=25%, list=9%, signal=28%
POSITIVE REGULATION OF ERYTHROCYTE DIFFERENTIATION%GOBP%GO:0045648	27	0.5994297	1.7361554	0.0	0.021096027	0.78	879	tags=19%, list=4%, signal=19%
NICOTINATE METABOLISM%REACTOME DATABASE ID RELEASE 73%196807	30	0.5027441	1.7358996	0.0	0.021119842	0.78	1176	tags=17%, list=5%, signal=18%
NEGATIVE REGULATION OF ATP METABOLIC PROCESS%GOBP%GO:1903579	30	0.5097924	1.7357565	0.0	0.021088824	0.78	1927	tags=23%, list=9%, signal=26%
OXIDATIVE DAMAGE%WIKIPATHWAYS_20200610%WP1496%MUS MUSCULUS	41	0.53030294	1.7349017	0.0	0.02117451	0.78	3871	tags=44%, list=18%, signal=53%
METABOLISM OF WATER-SOLUBLE VITAMINS AND COFACTORS%REACTOME DATABASE ID RELEASE 73%196849	112	0.55842596	1.7347242	0.0	0.021221891	0.78	2443	tags=32%, list=11%, signal=36%
POSITIVE REGULATION OF CELL ACTIVATION%GOBP%GO:0050867	331	0.37604377	1.7345837	0.0	0.02119085	0.78	1785	tags=18%, list=8%, signal=19%
REGULATION OF DEFENSE RESPONSE TO VIRUS BY HOST%GOBP%GO:0050691	43	0.5394099	1.7343605	0.0	0.021224925	0.78	3022	tags=33%, list=14%, signal=38%
HALLMARK_KRAS_SIGNALING_UP%MSIGDB_C2%HALLMARK_KRAS_SIGNALING_UP	199	0.41026255	1.7338369	0.0	0.021305595	0.78	1681	tags=18%, list=8%, signal=19%
POSITIVE REGULATION OF LIPID METABOLIC PROCESS%GOBP%GO:0045834	160	0.3873003	1.7335998	0.0	0.02127458	0.78	2123	tags=20%, list=10%, signal=22%
POSITIVE REGULATION OF STAT CASCADE%GOBP%GO:1904894	104	0.43437663	1.7332346	0.0	0.021337695	0.78	1596	tags=15%, list=7%, signal=17%
REGULATION OF ADHERENS JUNCTION ORGANIZATION%GOBP%GO:1903391	65	0.4273708	1.7327107	0.0	0.021337353	0.78	1440	tags=14%, list=7%, signal=15%
REGULATION OF NEUROTRANSMITTER LEVELS%GOBP%GO:0001505	372	0.34842378	1.732321	0.0	0.021334093	0.78	2170	tags=15%, list=10%, signal=17%
RESPONSE TO CORTICOSTEROID%GOBP%GO:0031960	82	0.437803	1.7318214	0.0	0.021374293	0.78	832	tags=12%, list=4%, signal=13%
FLT3 SIGNALING%REACTOME%R-HSA-9607240.3	265	0.4605223	1.7317226	0.0	0.021343479	0.78	1750	tags=24%, list=8%, signal=26%
REGULATION OF INTERLEUKIN-2 PRODUCTION%GOBP%GO:0032663	57	0.47006437	1.7317004	0.0	0.021312801	0.78	580	tags=16%, list=3%, signal=16%
NEGATIVE REGULATION OF SYNAPTIC TRANSMISSION%GOBP%GO:0050805	76	0.44234926	1.7316723	0.0	0.02128227	0.78	1837	tags=17%, list=8%, signal=19%
REGULATION OF INTRACELLULAR PH%GOBP%GO:0051453	71	0.46040994	1.731269	0.0	0.021326656	0.78	1872	tags=24%, list=9%, signal=26%
INTRINSIC APOPTOTIC SIGNALING PATHWAY IN RESPONSE TO OXIDATIVE STRESS%GOBP%GO:0008631	20	0.49948725	1.7312119	0.0	0.021296225	0.78	84	tags=10%, list=0%, signal=10%
CELLULAR RESPONSE TO INTERFERON-GAMMA%GOBP%GO:0071346	95	0.5890593	1.7311742	0.0	0.02126594	0.78	2497	tags=38%, list=11%, signal=43%
POSITIVE REGULATION OF CYSTEINE-TYPE ENDOPEPTIDASE ACTIVITY%GOBP%GO:2001056	141	0.43986663	1.7311556	0.0	0.021235788	0.78	2017	tags=21%, list=9%, signal=23%
POSITIVE REGULATION OF LEUKOCYTE CHEMOTAXIS%GOBP%GO:0002690	90	0.45068064	1.7308367	0.0	0.021300146	0.78	1490	tags=18%, list=7%, signal=19%
CELLULAR RESPONSE TO AMYLOID-BETA%GOBP%GO:1904646	33	0.5047049	1.7306461	0.0	0.021403758	0.78	1334	tags=24%, list=6%, signal=26%
INTRINSIC APOPTOTIC SIGNALING PATHWAY IN RESPONSE TO DNA DAMAGE%GOBP%GO:0008630	78	0.46084094	1.7305695	0.0	0.021373501	0.78	1252	tags=15%, list=6%, signal=16%
REGULATION OF FATTY ACID TRANSPORT%GOBP%GO:2000191	33	0.564382	1.730477	0.0	0.02136657	0.78	2321	tags=36%, list=11%, signal=41%
RESPONSE TO STEROID HORMONE%GOBP%GO:0048545	147	0.3851193	1.7298592	0.0	0.021430697	0.78	846	tags=11%, list=4%, signal=11%
ERBB4 SIGNALING EVENTS%PATHWAY INTERACTION DATABASE NCI-NATURE CURATED DATA%ERBB4 SIGNALING EVENTS	35	0.4833167	1.7275958	0.0	0.021779228	792	588	tags=17%, list=3%, signal=18%
REGULATION OF ENDOTHELIAL CELL MIGRATION%GOBP%GO:0010594	161	0.40965697	1.7270328	0.0	0.021771973	792	2972	tags=19%, list=14%, signal=22%
REGULATION OF CYTOKINE PRODUCTION INVOLVED IN IMMUNE RESPONSE%GOBP%GO:0002718	84	0.5443366	1.726374	0.0	0.021790033	792	2075	tags=31%, list=9%, signal=34%
POSITIVE REGULATION OF IMMUNE RESPONSE TO TUMOR CELL%GOBP%GO:0002839	16	0.6790036	1.7256398	0.0113852	0.021814683	792	959	tags=31%, list=4%, signal=33%
POSITIVE REGULATION OF RESPONSE TO TUMOR CELL%GOBP%GO:0002836	16	0.6790036	1.7256398	0.0113852	0.021766204	792	959	tags=31%, list=4%, signal=33%
MYELOID LEUKOCYTE ACTIVATION%GOBP%GO:0002274	125	0.4783899	1.7254272	0.0	0.021762496	792	2235	tags=33%, list=10%, signal=36%
LUNG FIBROSIS%WIKIPATHWAYS_20200610%WP3632%MUS MUSCULUS	61	0.60009116	1.7247792	0.0	0.021915482	792	2581	tags=34%, list=12%, signal=39%
TNFR2 NON-CANONICAL NF-KB PATHWAY%REACTOME DATABASE ID RELEASE 73%5668541	92	0.6523598	1.7247021	0.0	0.021913614	792	2518	tags=49%, list=11%, signal=55%
STEROL METABOLIC PROCESS%GOBP%GO:0016125	120	0.44451544	1.7244633	0.0	0.021882964	792	2584	tags=26%, list=12%, signal=29%
NEGATIVE REGULATION OF RESPONSE TO BIOTIC STIMULUS%GOBP%GO:0002832	41	0.5383318	1724	0.0	0.021923563	792	2207	tags=20%, list=10%, signal=22%
POSITIVE REGULATION OF PROTEOLYSIS%GOBP%GO:0045862	339	0.42078072	1.7239866	0.0	0.021937467	792	2657	tags=22%, list=12%, signal=24%
REGULATION OF MONONUCLEAR CELL MIGRATION%GOBP%GO:0071675	51	0.47624263	1.7239517	0.0	0.021906964	792	1334	tags=22%, list=6%, signal=23%
INTERLEUKIN-1 FAMILY SIGNALING%REACTOME DATABASE ID RELEASE 73%446652	131	0.67415094	1.7237011	0.0	0.021935677	792	2518	tags=48%, list=11%, signal=54%
REGULATION OF EXTRINSIC APOPTOTIC SIGNALING PATHWAY IN ABSENCE OF LIGAND%GOBP%GO:2001239	47	0.46921813	1.7236578	0.0	0.021905314	792	962	tags=13%, list=4%, signal=13%
L-GLUTAMATE TRANSMEMBRANE TRANSPORT%GOBP%GO:0015813	16	0.6722183	1.7233695	0.0	0.021896098	792	52	tags=13%, list=0%, signal=13%
EPITHELIAL CELL FATE COMMITMENT%GOBP%GO:0072148	15	0.6026702	1.7226052	0.0	0.021998411	792	284	tags=13%, list=1%, signal=13%
ROS AND RNS PRODUCTION IN PHAGOCYTES%REACTOME DATABASE ID RELEASE 73%1222556	35	0.66638327	1.7222612	0.0	0.022083417	798	3004	tags=43%, list=14%, signal=50%
PHAGOCYTOSIS%GOBP%GO:0006909	134	0.39594257	1.7221739	0.0	0.02209676	798	1931	tags=22%, list=9%, signal=24%
NEGATIVE REGULATION OF GLIAL CELL PROLIFERATION%GOBP%GO:0060253	17	0.6401728	1.7219292	0.0	0.022133052	798	1042	tags=24%, list=5%, signal=25%
ESTABLISHMENT OF PROTEIN LOCALIZATION TO ENDOPLASMIC RETICULUM%GOBP%GO:0072599	38	0.6439707	1.7217718	0.0	0.02211802	805	5159	tags=68%, list=24%, signal=89%
POSITIVE REGULATION OF ENDOPEPTIDASE ACTIVITY%GOBP%GO:0010950	158	0.42459306	1.7211022	0.0	0.022372127	805	2017	tags=20%, list=9%, signal=22%
POSITIVE REGULATION OF TRANSCRIPTION FROM RNA POLYMERASE II PROMOTER IN RESPONSE TO STRESS%GOBP%GO:0036003	27	0.5172862	1.7210683	0.0	0.022364343	805	816	tags=15%, list=4%, signal=15%
REGULATION OF PLATELET ACTIVATION%GOBP%GO:0010543	36	0.4970181	1.7206666	0.0	0.022495566	805	1920	tags=25%, list=9%, signal=27%
POSITIVE REGULATION OF LIPID LOCALIZATION%GOBP%GO:1905954	95	0.44534984	1.7204925	0.0	0.022526473	805	2321	tags=24%, list=11%, signal=27%
MOLTING CYCLE PROCESS%GOBP%GO:0022404	98	0.42423326	1.7199932	0.0	0.02253669	805	1753	tags=14%, list=8%, signal=15%
HAIR CYCLE PROCESS%GOBP%GO:0022405	98	0.42423326	1.7199932	0.0	0.022488838	805	1753	tags=14%, list=8%, signal=15%
ERK1 ERK2 PATHWAY%REACTOME%R-HSA-5684996.4	256	0.47254512	1.7199287	0.0	0.022523433	805	1750	tags=25%, list=8%, signal=26%
POST-TRANSLATIONAL PROTEIN PHOSPHORYLATION%REACTOME%R-HSA-8957275.1	103	0.43296328	1.7196656	0.0	0.022653287	816	2903	tags=21%, list=13%, signal=25%
POSITIVE REGULATION OF CYSTEINE-TYPE ENDOPEPTIDASE ACTIVITY INVOLVED IN APOPTOTIC PROCESS%GOBP%GO:0043280	124	0.45053643	1.7193362	0.0	0.022622373	816	2017	tags=21%, list=9%, signal=23%
ANION TRANSMEMBRANE TRANSPORT%GOBP%GO:0098656	154	0.43021742	1.7191248	0.0	0.022685887	816	2181	tags=19%, list=10%, signal=21%
HEART VALVE DEVELOPMENT%GOBP%GO:0003170	57	0.4451503	1.7190385	0.0	0.02270733	824	1532	tags=14%, list=7%, signal=15%
CELLULAR RESPONSE TO OXIDATIVE STRESS%GOBP%GO:0034599	206	0.42158264	1.7185704	0.0	0.022749307	824	3036	tags=24%, list=14%, signal=28%
REGULATION OF LEUKOCYTE CHEMOTAXIS%GOBP%GO:0002688	116	0.42804706	1.7184055	0.0	0.022756876	824	1490	tags=19%, list=7%, signal=20%
RESPONSE TO OXIDATIVE STRESS%GOBP%GO:0006979	336	0.38511553	1.718381	0.0	0.022753315	824	2288	tags=18%, list=10%, signal=20%
NEGATIVE REGULATION OF PURINE NUCLEOTIDE METABOLIC PROCESS%GOBP%GO:1900543	32	0.48958212	1.7176397	0.0	0.022852043	846	1927	tags=22%, list=9%, signal=24%
GLYCOSIDE METABOLIC PROCESS%GOBP%GO:0016137	21	0.5175462	1.7176312	0.0	0.022821164	846	2351	tags=19%, list=11%, signal=21%
CXCR4%IOB%CXCR4	90	0.443015	1.7172303	0.0	0.022862498	846	2602	tags=28%, list=12%, signal=31%
NEGATIVE REGULATION OF DNA-BINDING TRANSCRIPTION FACTOR ACTIVITY%GOBP%GO:0043433	158	0.4171437	1.7171329	0.0	0.022873977	846	2755	tags=22%, list=13%, signal=24%
REGULATION OF DEFENSE RESPONSE TO BACTERIUM%GOBP%GO:1900424	18	0.52846736	1.7171252	0.0	0.022843247	846	1521	tags=17%, list=7%, signal=18%
NEGATIVE REGULATION OF CYTOKINE PRODUCTION%GOBP%GO:0001818	257	0.39508742	1.7168366	0.0	0.022827365	846	3068	tags=26%, list=14%, signal=30%
AMIDE TRANSMEMBRANE TRANSPORTER ACTIVITY%GOMF%GO:0042887	44	0.6010982	1.716447	0.0	0.02285062	846	3056	tags=41%, list=14%, signal=47%
ZYMOGEN ACTIVATION%GOBP%GO:0031638	52	0.5016116	1.7161379	0.0	0.022882272	846	1919	tags=23%, list=9%, signal=25%
LEUKOCYTE CELL-CELL ADHESION%GOBP%GO:0007159	54	0.53640014	1.7159139	0.0	0.022938287	846	1481	tags=30%, list=7%, signal=32%
POSITIVE REGULATION OF NITRIC-OXIDE SYNTHASE ACTIVITY%GOBP%GO:0051000	18	0.54101324	1.7158469	0.0	0.022907741	846	346	tags=17%, list=2%, signal=17%
REGULATION OF LIPOPOLYSACCHARIDE-MEDIATED SIGNALING PATHWAY%GOBP%GO:0031664	20	0.5233686	1.7154903	0.0	0.022877317	846	1785	tags=30%, list=8%, signal=33%
NIK/NF-KAPPAB SIGNALING%GOBP%GO:0038061	25	0.8044225	1.7146871	0.0	0.022971004	846	1785	tags=52%, list=8%, signal=57%
REGULATION OF PATHWAY-RESTRICTED SMAD PROTEIN PHOSPHORYLATION%GOBP%GO:0060393	61	0.46603653	1.7146113	0.0	0.022940574	846	2379	tags=21%, list=11%, signal=24%
MEMBRANE RAFT ORGANIZATION%GOBP%GO:0031579	21	0.51735	1.7127275	0.0	0.023143064	857	163	tags=14%, list=1%, signal=14%
RESPONSE TO MONOAMINE%GOBP%GO:0071867	24	0.5448752	1.7119427	0.0	0.02320054	857	978	tags=17%, list=4%, signal=17%
REGULATION OF MORPHOGENESIS OF A BRANCHING STRUCTURE%GOBP%GO:0060688	67	0.41200265	1.7111645	0.0	0.023315141	857	2604	tags=16%, list=12%, signal=19%
NEGATIVE REGULATION OF BONE MINERALIZATION%GOBP%GO:0030502	19	0.5815257	1.7104753	0.0	0.02348976	857	414	tags=16%, list=2%, signal=16%
DISORDERS OF TRANSMEMBRANE TRANSPORTERS%REACTOME DATABASE ID RELEASE 73%5619115	165	0.5902198	1.7095352	0.0	0.023776082	857	3224	tags=42%, list=15%, signal=49%
DEFENSE RESPONSE TO VIRUS%GOBP%GO:0051607	175	0.45384464	1.7092566	0.0	0.023776324	857	3669	tags=34%, list=17%, signal=41%
OLFACTORY BULB DEVELOPMENT%GOBP%GO:0021772	38	0.47303686	1.7090341	0.0	0.023858774	857	1533	tags=16%, list=7%, signal=17%
HOMEOSTASIS OF NUMBER OF CELLS%GOBP%GO:0048872	258	0.36143932	1.708862	0.0	0.023827057	857	2668	tags=21%, list=12%, signal=23%
MYELOID CELL DIFFERENTIATION%GOBP%GO:0030099	237	0.36298501	1.7085737	0.0	0.02388963	857	2547	tags=22%, list=12%, signal=24%
REGULATION OF VASOCONSTRICTION%GOBP%GO:0019229	77	0.41331145	1.7084924	0.0	0.023857977	857	369	tags=9%, list=2%, signal=9%
INFLAMMATORY RESPONSE PATHWAY%WIKIPATHWAYS_20200610%WP458%MUS MUSCULUS	29	0.49336982	1.708103	0.0	0.023944378	857	1025	tags=14%, list=5%, signal=14%
INTERACTION WITH SYMBIONT%GOBP%GO:0051702	83	0.4777582	1.7076105	0.0	0.023996994	857	1814	tags=22%, list=8%, signal=24%
REGULATION OF CELLULAR PH%GOBP%GO:0030641	78	0.4504145	1.7075744	0.0	0.023965316	857	1872	tags=23%, list=9%, signal=25%
CELLULAR RESPONSE TO DRUG%GOBP%GO:0035690	293	0.37778926	1.7072752	0.0	0.024107123	0.86	3036	tags=21%, list=14%, signal=24%
CELLULAR RESPONSE TO MONOAMINE STIMULUS%GOBP%GO:0071868	23	0.5537583	1.7071174	0.0	0.024145052	0.86	978	tags=17%, list=4%, signal=18%
DETOXIFICATION OF REACTIVE OXYGEN SPECIES%REACTOME%R-HSA-3299685.5	31	0.67278165	1.7070146	0.0	0.024125524	0.86	2462	tags=39%, list=11%, signal=44%
AMINO ACID IMPORT ACROSS PLASMA MEMBRANE%GOBP%GO:0089718	17	0.747993	1.7069421	0.0	0.024093848	0.86	1920	tags=41%, list=9%, signal=45%
POSITIVE REGULATION OF IMMUNE EFFECTOR PROCESS%GOBP%GO:0002699	249	0.44246966	1.7067684	0.0	0.024099382	0.86	2634	tags=26%, list=12%, signal=29%
REGULATION OF PODOSOME ASSEMBLY%GOBP%GO:0071801	18	0.7457324	1.7065558	0.018115941	0.024151225	0.86	2138	tags=50%, list=10%, signal=55%
ADAPTIVE IMMUNE RESPONSE BASED ON SOMATIC RECOMBINATION OF IMMUNE RECEPTORS BUILT FROM IMMUNOGLOBULIN SUPERFAMILY DOMAINS%GOBP%GO:0002460	151	0.4660324	1.7064357	0.0	0.024152614	0.86	2167	tags=22%, list=10%, signal=24%
NEGATIVE REGULATION OF RESPONSE TO DRUG%GOBP%GO:2001024	40	0.44025263	1.7061917	0.0	0.024132444	0.86	1106	tags=20%, list=5%, signal=21%
RESPONSE TO METAL ION%GOBP%GO:0010038	268	0.36685807	1.7059639	0.0	0.024110405	0.86	1641	tags=14%, list=7%, signal=15%
CYTOCHROME COMPLEX%GOCC%GO:0070069	26	0.5459909	1.7058789	0.026052104	0.024137836	0.86	2186	tags=15%, list=10%, signal=17%
POSITIVE REGULATION OF LYMPHOCYTE MIGRATION%GOBP%GO:2000403	39	0.44606856	1.7053179	0.0	0.024195492	0.86	1626	tags=21%, list=7%, signal=22%
DENDRITIC CELL DIFFERENTIATION%GOBP%GO:0097028	31	0.54064053	1.704966	0.0	0.024207527	0.86	2235	tags=32%, list=10%, signal=36%
CELLULAR RESPONSE TO MECHANICAL STIMULUS%GOBP%GO:0071260	33	0.47108606	1.7048122	0.0	0.024176233	0.86	2829	tags=24%, list=13%, signal=28%
TRANSCRIPTIONAL REGULATION BY RUNX3%REACTOME%R-HSA-8878159.2	90	0.62162334	1.7043436	0.0	0.024259359	0.86	3223	tags=50%, list=15%, signal=58%
BIOCARTA_IL1R_PATHWAY%MSIGDB_C2%BIOCARTA_IL1R_PATHWAY	33	0.6752424	1.7040136	0.0	0.024304103	867	2368	tags=52%, list=11%, signal=58%
POSITIVE REGULATION OF P38MAPK CASCADE%GOBP%GO:1900745	28	0.579248	1.7036554	0.0	0.02437329	867	1363	tags=25%, list=6%, signal=27%
REGULATION OF TOLL-LIKE RECEPTOR SIGNALING PATHWAY%GOBP%GO:0034121	64	0.47670656	1.7026204	0.0	0.024516772	867	2052	tags=27%, list=9%, signal=29%
AMINOPEPTIDASE ACTIVITY%GOMF%GO:0004177	45	0.43506524	1.7025952	0.0	0.02450313	867	3854	tags=29%, list=18%, signal=35%
POSITIVE REGULATION OF ESTABLISHMENT OF PROTEIN LOCALIZATION%GOBP%GO:1904951	462	0.36012137	1.7025349	0.0	0.024510304	867	2657	tags=21%, list=12%, signal=24%
POSITIVE REGULATION OF ADAPTIVE IMMUNE RESPONSE%GOBP%GO:0002821	141	0.45389858	1.7022754	0.0	0.024515517	867	4097	tags=38%, list=19%, signal=46%
REGULATION OF RESPONSE TO REACTIVE OXYGEN SPECIES%GOBP%GO:1901031	45	0.5008706	1.7017523	0.0	0.024618534	867	1872	tags=24%, list=9%, signal=27%
NICOTINAMIDE SALVAGING%REACTOME DATABASE ID RELEASE 73%197264	18	0.5603255	1.7015654	0.0	0.024631388	867	75	tags=11%, list=0%, signal=11%
T-HELPER CELL DIFFERENTIATION%GOBP%GO:0042093	29	0.57958287	1.7012256	0.0	0.024659572	867	1456	tags=31%, list=7%, signal=33%
CD4-POSITIVE. ALPHA-BETA T CELL DIFFERENTIATION INVOLVED IN IMMUNE RESPONSE%GOBP%GO:0002294	29	0.57958287	1.7012256	0.0	0.024612958	867	1456	tags=31%, list=7%, signal=33%
ANTIMICROBIAL HUMORAL IMMUNE RESPONSE MEDIATED BY ANTIMICROBIAL PEPTIDE%GOBP%GO:0061844	100	0.42563105	1.701163	0.0	0.024593169	867	1303	tags=12%, list=6%, signal=13%
NEGATIVE REGULATION OF ERBB SIGNALING PATHWAY%GOBP%GO:1901185	27	0.5909921	1.7006999	0.0	0.024617568	867	4448	tags=52%, list=20%, signal=65%
POSITIVE REGULATION OF CELL JUNCTION ASSEMBLY%GOBP%GO:1901890	35	0.46156994	1.7006191	0.0	0.024586327	867	934	tags=14%, list=4%, signal=15%
POSITIVE REGULATION OF STEROID BIOSYNTHETIC PROCESS%GOBP%GO:0010893	27	0.64024717	1.700235	0.0	0.024582714	867	916	tags=26%, list=4%, signal=27%
TNFSF8%IOB%TNFSF8	19	0.8071593	1.7001734	0.0	0.024576364	867	1265	tags=63%, list=6%, signal=67%
NEGATIVE REGULATION OF NECROTIC CELL DEATH%GOBP%GO:0060547	19	0.6085007	1.7001231	0.0	0.024545383	867	2723	tags=32%, list=12%, signal=36%
POSITIVE REGULATION OF DNA-BINDING TRANSCRIPTION FACTOR ACTIVITY%GOBP%GO:0051091	246	0.42076012	1.7000072	0.0	0.024563478	867	2239	tags=20%, list=10%, signal=22%
ST_B_CELL_ANTIGEN_RECEPTOR%MSIGDB_C2%ST_B_CELL_ANTIGEN_RECEPTOR	38	0.5711055	1.6993457	0.0	0.024714625	867	1746	tags=32%, list=8%, signal=34%
RESPONSE TO COPPER ION%GOBP%GO:0046688	24	0.6153676	1.6993123	0.0	0.02468356	867	1986	tags=25%, list=9%, signal=27%
PID_HIF2PATHWAY%MSIGDB_C2%PID_HIF2PATHWAY	32	0.5469319	1.6990757	0.0	0.024686895	867	1217	tags=19%, list=6%, signal=20%
HIF-2-ALPHA TRANSCRIPTION FACTOR NETWORK%PATHWAY INTERACTION DATABASE NCI-NATURE CURATED DATA%HIF-2-ALPHA TRANSCRIPTION FACTOR NETWORK	32	0.5469319	1.6990757	0.0	0.02464118	867	1217	tags=19%, list=6%, signal=20%
REGULATION OF FATTY ACID BIOSYNTHETIC PROCESS%GOBP%GO:0042304	42	0.56797355	1.6990733	0.0	0.024621928	867	1738	tags=26%, list=8%, signal=28%
MYELOID LEUKOCYTE DIFFERENTIATION%GOBP%GO:0002573	117	0.40283278	1.6990134	0.0	0.024591262	867	2251	tags=22%, list=10%, signal=25%
HAIR CYCLE%GOBP%GO:0042633	105	0.40920538	1.6983503	0.0	0.024738183	867	1955	tags=14%, list=9%, signal=16%
MOLTING CYCLE%GOBP%GO:0042303	105	0.40920538	1.6983503	0.0	0.024692709	867	1955	tags=14%, list=9%, signal=16%
ABC-FAMILY PROTEINS MEDIATED TRANSPORT%REACTOME%R-HSA-382556.4	96	0.62290746	1.6976091	0.0	0.02474902	867	2518	tags=45%, list=11%, signal=50%
POSITIVE REGULATION OF ALCOHOL BIOSYNTHETIC PROCESS%GOBP%GO:1902932	29	0.49084944	1.6974647	0.0	0.024788933	867	263	tags=14%, list=1%, signal=14%
POSITIVE REGULATION OF I-KAPPAB KINASE/NF-KAPPAB SIGNALING%GOBP%GO:0043123	111	0.4285721	1.6971451	0.0	0.024783863	867	2414	tags=24%, list=11%, signal=27%
HYPERTROPHY MODEL%WIKIPATHWAYS_20200610%WP202%MUS MUSCULUS	20	0.5718018	1.6969296	0.0	0.024813488	867	978	tags=20%, list=4%, signal=21%
REGULATION OF GLIOGENESIS%GOBP%GO:0014013	150	0.38756475	1.696064	0.0	0.024960546	867	2201	tags=19%, list=10%, signal=21%
BINDING AND UPTAKE OF LIGANDS BY SCAVENGER RECEPTORS%REACTOME DATABASE ID RELEASE 73%2173782	38	0.63845485	1.6959991	0.0	0.02492971	867	3448	tags=45%, list=16%, signal=53%
PURINERGIC RECEPTOR ACTIVITY%GOMF%GO:0035586	23	0.530586	1.6952981	0.0	0.025122339	867	905	tags=22%, list=4%, signal=23%
PEPTIDYL-ARGININE MODIFICATION%GOBP%GO:0018195	26	0.5934327	1.6951356	0.0	0.025141627	867	3115	tags=35%, list=14%, signal=40%
WOUND HEALING%GOBP%GO:0042060	277	0.37493545	1.6950456	0.0	0.025141772	867	2524	tags=18%, list=12%, signal=21%
REGULATION OF NECROTIC CELL DEATH%GOBP%GO:0010939	28	0.62910926	1.6949563	0.0	0.025148857	879	2723	tags=32%, list=12%, signal=37%
POSITIVE REGULATION OF MULTI-ORGANISM PROCESS%GOBP%GO:0043902	176	0.41402218	1.6947663	0.0	0.025146158	879	3933	tags=30%, list=18%, signal=36%
DDX58 IFIH1-MEDIATED INDUCTION OF INTERFERON-ALPHA BETA%REACTOME%R-HSA-168928.5	56	0.66403437	1.693587	0.0	0.025293225	887	1785	tags=38%, list=8%, signal=41%
REGULATION OF STRESS-ACTIVATED MAPK CASCADE%GOBP%GO:0032872	233	0.37382513	1.693246	0.0	0.025361627	896	2368	tags=21%, list=11%, signal=23%
NEGATIVE REGULATION OF IMMUNE EFFECTOR PROCESS%GOBP%GO:0002698	134	0.401226	1.6932384	0.0	0.025330516	896	2553	tags=19%, list=12%, signal=22%
BIOCARTA_TID_PATHWAY%MSIGDB_C2%BIOCARTA_TID_PATHWAY	18	0.726247	1.69321	0.0	0.025299512	896	1872	tags=44%, list=9%, signal=49%
POSITIVE REGULATION OF CELL KILLING%GOBP%GO:0031343	90	0.44173357	1.6928294	0.0	0.025352621	896	3714	tags=31%, list=17%, signal=37%
NEUROINFLAMMATORY RESPONSE%GOBP%GO:0150076	44	0.46482986	1.6924895	0.0	0.025419438	896	1334	tags=20%, list=6%, signal=22%
FIBROBLAST GROWTH FACTOR BINDING%GOMF%GO:0017134	26	0.5548142	1.6921332	0.0	0.025435392	896	2339	tags=27%, list=11%, signal=30%
HALLMARK_UV_RESPONSE_UP%MSIGDB_C2%HALLMARK_UV_RESPONSE_UP	149	0.4817995	1.6920004	0.0	0.025426641	896	2818	tags=35%, list=13%, signal=40%
PID_S1P_S1P1_PATHWAY%MSIGDB_C2%PID_S1P_S1P1_PATHWAY	21	0.57897687	1.691842	0.0	0.025449542	896	666	tags=19%, list=3%, signal=20%
PROTEIN LOCALIZATION TO ENDOPLASMIC RETICULUM%GOBP%GO:0070972	59	0.66945237	1.6912674	0.0	0.025458965	896	4556	tags=63%, list=21%, signal=79%
CERAMIDE SIGNALING PATHWAY%PATHWAY INTERACTION DATABASE NCI-NATURE CURATED DATA%CERAMIDE SIGNALING PATHWAY	43	0.63645196	1.6902987	0.0	0.025813228	902	2214	tags=40%, list=10%, signal=44%
CALCIUM-MEDIATED SIGNALING USING INTRACELLULAR CALCIUM SOURCE%GOBP%GO:0035584	19	0.6747455	1.6901819	0.0	0.025781812	902	1527	tags=21%, list=7%, signal=23%
PROTEASE BINDING%GOMF%GO:0002020	147	0.38874838	1.6900716	0.0	0.025779169	902	2167	tags=17%, list=10%, signal=19%
PEPTIDE BINDING%GOMF%GO:0042277	303	0.40951565	1.689963	0.0	0.025805045	902	3655	tags=30%, list=17%, signal=35%
MODIFICATION BY HOST OF SYMBIONT MORPHOLOGY OR PHYSIOLOGY%GOBP%GO:0051851	77	0.46941108	1.6894952	0.0	0.025931481	902	1814	tags=21%, list=8%, signal=23%
REGULATION OF HORMONE BIOSYNTHETIC PROCESS%GOBP%GO:0046885	39	0.5349433	1.6889226	0.0	0.026000297	902	916	tags=15%, list=4%, signal=16%
SECONDARY ALCOHOL BIOSYNTHETIC PROCESS%GOBP%GO:1902653	34	0.7584805	1.6889	0.0	0.025968831	902	2735	tags=53%, list=12%, signal=60%
REGULATION OF MITOCHONDRIAL MEMBRANE POTENTIAL%GOBP%GO:0051881	81	0.46479264	1.688885	0.0	0.025937472	902	2375	tags=26%, list=11%, signal=29%
REGULATION OF STRESS-ACTIVATED PROTEIN KINASE SIGNALING CASCADE%GOBP%GO:0070302	236	0.37073016	1.6888647	0.0	0.025924584	902	2368	tags=20%, list=11%, signal=23%
NEGATIVE REGULATION OF NUCLEOTIDE METABOLIC PROCESS%GOBP%GO:0045980	33	0.48484963	1.6882042	0.0	0.025984159	902	1927	tags=21%, list=9%, signal=23%
RESPONSE TO PROGESTERONE%GOBP%GO:0032570	16	0.5334527	1.6879963	0.0	0.02603996	902	2075	tags=38%, list=9%, signal=41%
REGULATION OF P38MAPK CASCADE%GOBP%GO:1900744	42	0.49178332	1.6878412	0.0	0.026109174	914	1363	tags=21%, list=6%, signal=23%
BIOCARTA_TNFR2_PATHWAY%MSIGDB_C2%BIOCARTA_TNFR2_PATHWAY	18	0.7622888	1.6875554	0.0	0.026257232	914	1265	tags=56%, list=6%, signal=59%
NEGATIVE REGULATION OF NF-KAPPAB TRANSCRIPTION FACTOR ACTIVITY%GOBP%GO:0032088	76	0.5882085	1.6872933	0.0	0.026225697	914	3038	tags=34%, list=14%, signal=40%
ORGANIC ANION TRANSPORT%GOBP%GO:0015711	351	0.3608306	1.6872562	0.0	0.026236072	923	2926	tags=19%, list=13%, signal=22%
NEGATIVE REGULATION OF FOCAL ADHESION ASSEMBLY%GOBP%GO:0051895	17	0.4722177	1.6872531	0.0	0.026204687	923	1440	tags=12%, list=7%, signal=13%
POSITIVE REGULATION OF T CELL MEDIATED CYTOTOXICITY%GOBP%GO:0001916	50	0.5254393	1.6871446	0.0	0.02617341	923	4097	tags=44%, list=19%, signal=54%
NEUTROPHIL DEGRANULATION%REACTOME DATABASE ID RELEASE 73%6798695	426	0.47353566	1.6859509	0.0	0.026278073	927	3357	tags=35%, list=15%, signal=40%
IRON ION TRANSPORT%GOBP%GO:0006826	35	0.5410698	1.6858611	0.0	0.026312327	927	3823	tags=43%, list=17%, signal=52%
POSITIVE REGULATION OF LEUKOCYTE ACTIVATION%GOBP%GO:0002696	315	0.35685632	1.6855903	0.0	0.026381908	927	1785	tags=17%, list=8%, signal=18%
POSITIVE REGULATION OF EXTRACELLULAR MATRIX ORGANIZATION%GOBP%GO:1903055	22	0.69444495	1.6855756	0.0	0.026350541	927	397	tags=23%, list=2%, signal=23%
PEPTIDE TRANSMEMBRANE TRANSPORTER ACTIVITY%GOMF%GO:1904680	27	0.6382287	1.6854409	0.0	0.02633574	927	3056	tags=52%, list=14%, signal=60%
GLUCONEOGENESIS I%HUMANCYC%GLUCONEO-PWY	22	0.6221584	1.6853135	0.0	0.026326237	927	1217	tags=27%, list=6%, signal=29%
NEGATIVE REGULATION OF PRODUCTION OF MOLECULAR MEDIATOR OF IMMUNE RESPONSE%GOBP%GO:0002701	35	0.51881707	1.6850655	0.0	0.026405774	937	797	tags=14%, list=4%, signal=15%
BIOCARTA_IL10_PATHWAY%MSIGDB_C2%BIOCARTA_IL10_PATHWAY	17	0.76276183	1.6848818	0.0	0.026487816	937	1125	tags=35%, list=5%, signal=37%
INTERLEUKIN-20 FAMILY SIGNALING%REACTOME%R-HSA-8854691.6	22	0.5760293	1.6840222	0.0	0.02667584	937	2497	tags=27%, list=11%, signal=31%
DETOXIFICATION%GOBP%GO:0098754	40	0.5720518	1.6838226	0.0	0.026644295	937	2288	tags=23%, list=10%, signal=25%
REGULATION OF CYTOKINE-MEDIATED SIGNALING PATHWAY%GOBP%GO:0001959	108	0.51841956	1.6831437	0.0	0.026787836	947	2663	tags=35%, list=12%, signal=40%
LEISHMANIA INFECTION%REACTOME DATABASE ID RELEASE 73%9658195	234	0.36915937	1.6830698	0.0	0.026756203	947	2510	tags=18%, list=11%, signal=21%
DEFENSE RESPONSE TO BACTERIUM%GOBP%GO:0042742	274	0.42132723	1.6830095	0.0	0.026767803	947	2362	tags=19%, list=11%, signal=21%
NEGATIVE REGULATION OF MUSCLE CONTRACTION%GOBP%GO:0045932	31	0.4264842	1.6829342	0.0	0.026753582	947	1363	tags=16%, list=6%, signal=17%
EOSINOPHIL CHEMOTAXIS%GOBP%GO:0048245	17	0.70302737	1.6827859	0.006185567	0.026744265	947	1050	tags=29%, list=5%, signal=31%
COPPER ION HOMEOSTASIS%GOBP%GO:0055070	15	0.7561302	1.6822526	0.0	0.026846519	947	2414	tags=47%, list=11%, signal=52%
TRANSITION METAL ION TRANSMEMBRANE TRANSPORTER ACTIVITY%GOMF%GO:0046915	38	0.70645237	1.6822236	0.0	0.026815053	947	1495	tags=42%, list=7%, signal=45%
DEVELOPMENTAL PIGMENTATION%GOBP%GO:0048066	45	0.46617576	1.6819777	0.0	0.026783695	947	1299	tags=20%, list=6%, signal=21%
RESPONSE TO INTERFERON-ALPHA%GOBP%GO:0035455	23	0.7146577	1.6816568	0.0	0.026776753	947	2580	tags=57%, list=12%, signal=64%
SRP-DEPENDENT COTRANSLATIONAL PROTEIN TARGETING TO MEMBRANE%REACTOME DATABASE ID RELEASE 73%1799339	63	0.6695777	1.6816443	0.005586592	0.026745565	947	4700	tags=60%, list=21%, signal=77%
HALLMARK_PEROXISOME%MSIGDB_C2%HALLMARK_PEROXISOME	102	0.46389398	1.6815599	0.0	0.026735296	947	2925	tags=33%, list=13%, signal=38%
EPIDERMAL GROWTH FACTOR RECEPTOR BINDING%GOMF%GO:0005154	36	0.5372571	1.6812836	0.0	0.026769554	947	3795	tags=36%, list=17%, signal=44%
PCP CE PATHWAY%REACTOME DATABASE ID RELEASE 73%4086400	88	0.62685686	1.680827	0.0	0.026926104	947	3050	tags=45%, list=14%, signal=53%
INTERLEUKIN-1 SIGNALING%REACTOME DATABASE ID RELEASE 73%9020702	95	0.74624187	1.6798179	0.0	0.027116312	947	2518	tags=59%, list=11%, signal=66%
MACROPHAGE CHEMOTAXIS%GOBP%GO:0048246	15	0.6231829	1.6790227	0.0	0.02739891	947	1050	tags=27%, list=5%, signal=28%
OXIDOREDUCTASE ACTIVITY. ACTING ON A HEME GROUP OF DONORS. OXYGEN AS ACCEPTOR%GOMF%GO:0016676	19	0.538953	1.6788454	0.012578616	0.027457437	947	15	tags=5%, list=0%, signal=5%
CYTOCHROME-C OXIDASE ACTIVITY%GOMF%GO:0004129	19	0.538953	1.6788454	0.012578616	0.027412351	947	15	tags=5%, list=0%, signal=5%
HEME-COPPER TERMINAL OXIDASE ACTIVITY%GOMF%GO:0015002	19	0.538953	1.6788454	0.012578616	0.027367413	947	15	tags=5%, list=0%, signal=5%
REGULATION OF CHEMOKINE BIOSYNTHETIC PROCESS%GOBP%GO:0045073	15	0.6569614	1.6787435	0.0	0.027335715	947	1131	tags=27%, list=5%, signal=28%
REGULATION OF EPITHELIAL CELL APOPTOTIC PROCESS%GOBP%GO:1904035	90	0.40809116	1.6785212	0.0	0.027403014	953	1564	tags=16%, list=7%, signal=17%
REGULATION OF TRANSCRIPTION FROM RNA POLYMERASE II PROMOTER IN RESPONSE TO STRESS%GOBP%GO:0043618	51	0.4642183	1.6785072	0.0	0.027371354	953	1058	tags=18%, list=5%, signal=18%
POSITIVE REGULATION OF SMOOTH MUSCLE CONTRACTION%GOBP%GO:0045987	36	0.53745544	1.6784192	0.0	0.027339805	953	989	tags=14%, list=5%, signal=15%
REGULATION OF PEPTIDASE ACTIVITY%GOBP%GO:0052547	413	0.34928402	1.6781479	0.0	0.027351318	953	2657	tags=17%, list=12%, signal=19%
SIGNALING BY NOTCH2%REACTOME DATABASE ID RELEASE 73%1980145	28	0.49097493	1.6781112	0.0	0.027319903	953	910	tags=14%, list=4%, signal=15%
CYTOPLASMIC SEQUESTERING OF PROTEIN%GOBP%GO:0051220	21	0.59154886	1.6772323	0.0	0.02761302	953	669	tags=19%, list=3%, signal=20%
PLASMA MEMBRANE RAFT%GOCC%GO:0044853	125	0.42275935	1.6770804	0.0	0.027581284	953	997	tags=13%, list=5%, signal=13%
REGULATION OF MUSCLE CONTRACTION%GOBP%GO:0006937	153	0.35809806	1.6769222	0.0	0.02763444	953	989	tags=9%, list=5%, signal=10%
CIRCULATORY SYSTEM PROCESS%GOBP%GO:0003013	415	0.32274333	1.6764156	0.0	0.027761701	956	641	tags=7%, list=3%, signal=7%
REGULATION OF CELL-SUBSTRATE JUNCTION ASSEMBLY%GOBP%GO:0090109	58	0.4105979	1.6761507	0.0	0.027795624	956	1440	tags=12%, list=7%, signal=13%
REGULATION OF FOCAL ADHESION ASSEMBLY%GOBP%GO:0051893	58	0.4105979	1.6761507	0.0	0.027750935	956	1440	tags=12%, list=7%, signal=13%
REGULATION OF EXPRESSION OF SLITS AND ROBOS%REACTOME%R-HSA-9010553.1	118	0.6864871	1.6761171	0.0	0.027719237	956	3243	tags=51%, list=15%, signal=59%
DRUG TRANSMEMBRANE TRANSPORT%GOBP%GO:0006855	59	0.49537423	1.6753488	0.0	0.027890613	956	2443	tags=22%, list=11%, signal=25%
NUCLEAR INNER MEMBRANE%GOCC%GO:0005637	44	0.4038429	1.6743388	0.0	0.02818788	956	2321	tags=16%, list=11%, signal=18%
ALPHA-BETA T CELL DIFFERENTIATION INVOLVED IN IMMUNE RESPONSE%GOBP%GO:0002293	31	0.57332784	1.6743014	0.0	0.02815563	956	1456	tags=29%, list=7%, signal=31%
TUMOR NECROSIS FACTOR-MEDIATED SIGNALING PATHWAY%GOBP%GO:0033209	38	0.64834684	1.674092	0.0	0.028225917	956	1872	tags=39%, list=9%, signal=43%
POSITIVE REGULATION OF INTERFERON-GAMMA PRODUCTION%GOBP%GO:0032729	74	0.44855973	1.6739527	0.0	0.02822036	966	1626	tags=24%, list=7%, signal=26%
PURINERGIC SIGNALING IN LEISHMANIASIS INFECTION%REACTOME DATABASE ID RELEASE 73%9660826	23	0.68010235	1.6730641	0.0	0.0284479	966	2321	tags=52%, list=11%, signal=58%
CELL RECRUITMENT (PRO-INFLAMMATORY RESPONSE)%REACTOME DATABASE ID RELEASE 73%9664424	23	0.68010235	1.6730641	0.0	0.028402744	966	2321	tags=52%, list=11%, signal=58%
MANGANESE ION BINDING%GOMF%GO:0030145	61	0.53600055	1.6723117	0.0	0.02845458	966	593	tags=15%, list=3%, signal=15%
NEGATIVE REGULATION OF PROTEIN SECRETION%GOBP%GO:0050709	154	0.425667	1.6718935	0.0	0.02862269	966	2700	tags=28%, list=12%, signal=32%
POSITIVE REGULATION OF MITOTIC NUCLEAR DIVISION%GOBP%GO:0045840	61	0.48807573	1.6717521	0.0	0.028615039	966	2358	tags=25%, list=11%, signal=27%
REGULATION OF ERYTHROCYTE DIFFERENTIATION%GOBP%GO:0045646	49	0.43137157	1.6716722	0.0	0.02862242	966	879	tags=12%, list=4%, signal=13%
MONOCYTE CHEMOTAXIS%GOBP%GO:0002548	32	0.6056421	1.6716688	0.0	0.028589945	966	2303	tags=31%, list=11%, signal=35%
EOSINOPHIL MIGRATION%GOBP%GO:0072677	18	0.68324435	1.6712196	0.006302521	0.02858217	966	1050	tags=28%, list=5%, signal=29%
REGULATION OF CELL-CELL ADHESION%GOBP%GO:0022407	414	0.34767878	1.6710622	0.0	0.028573934	966	1267	tags=12%, list=6%, signal=13%
RESPONSE TO ANGIOTENSIN%GOBP%GO:1990776	22	0.74276406	1.6697788	0.0	0.028994484	966	1920	tags=36%, list=9%, signal=40%
POSITIVE REGULATION OF REGULATED SECRETORY PATHWAY%GOBP%GO:1903307	61	0.4433277	1.6691505	0.0	0.029055912	966	2837	tags=25%, list=13%, signal=28%
REGULATION OF JAK-STAT CASCADE%GOBP%GO:0046425	165	0.40502942	1.6687639	0.0	0.029132722	966	3649	tags=25%, list=17%, signal=30%
NF-KAPPAB BINDING%GOMF%GO:0051059	31	0.5853542	1.6682508	0.0	0.029208459	966	4742	tags=52%, list=22%, signal=66%
POSITIVE REGULATION OF WNT SIGNALING PATHWAY%GOBP%GO:0030177	135	0.35592383	1.6681392	0.0	0.029209523	966	1139	tags=11%, list=5%, signal=12%
GM-CSF%IOB%GM-CSF	80	0.49899596	1.6675403	0.0	0.029501464	966	2497	tags=30%, list=11%, signal=34%
REGULATION OF EXECUTION PHASE OF APOPTOSIS%GOBP%GO:1900117	31	0.5559686	1.6673566	0.0	0.029524874	966	2606	tags=26%, list=12%, signal=29%
SCAVENGING BY CLASS A RECEPTORS%REACTOME%R-HSA-3000480.1	18	0.6287132	1.6672935	0.0	0.02951637	966	3963	tags=44%, list=18%, signal=54%
GROWTH FACTOR RECEPTOR BINDING%GOMF%GO:0070851	147	0.38350484	1.6663332	0.0	0.029593656	966	1607	tags=13%, list=7%, signal=14%
ANTIGEN PRESENTATION: FOLDING. ASSEMBLY AND PEPTIDE LOADING OF CLASS I MHC%REACTOME DATABASE ID RELEASE 73%983170	21	0.781163	1.6656969	0.0	0.029773543	974	3739	tags=76%, list=17%, signal=92%
POSITIVE REGULATION OF EPITHELIAL CELL MIGRATION%GOBP%GO:0010634	145	0.3882996	1.6652875	0.0	0.029872052	974	2762	tags=19%, list=13%, signal=22%
NEGATIVE REGULATION OF CELLULAR RESPONSE TO TRANSFORMING GROWTH FACTOR BETA STIMULUS%GOBP%GO:1903845	63	0.4381162	1.6651783	0.0	0.02988122	974	2339	tags=22%, list=11%, signal=25%
DICARBOXYLIC ACID TRANSMEMBRANE TRANSPORTER ACTIVITY%GOMF%GO:0005310	36	0.5285666	1.6651543	0.0	0.029847559	974	3420	tags=19%, list=16%, signal=23%
MONOVALENT INORGANIC CATION HOMEOSTASIS%GOBP%GO:0055067	133	0.38411316	1.6649051	0.0	0.029928625	982	2018	tags=18%, list=9%, signal=20%
REGULATION OF ERBB SIGNALING PATHWAY%GOBP%GO:1901184	68	0.48821035	1.6646451	0.0	0.029942585	982	4448	tags=38%, list=20%, signal=48%
POSITIVE REGULATION OF PATHWAY-RESTRICTED SMAD PROTEIN PHOSPHORYLATION%GOBP%GO:0010862	48	0.44045162	1.6643088	0.0	0.029996356	982	2379	tags=19%, list=11%, signal=21%
LEUKOCYTE APOPTOTIC PROCESS%GOBP%GO:0071887	26	0.5264216	1.6643054	0.0	0.029962722	982	2554	tags=23%, list=12%, signal=26%
NEGATIVE REGULATION OF TUMOR NECROSIS FACTOR PRODUCTION%GOBP%GO:0032720	61	0.47288632	1.664208	0.0	0.029970612	982	1765	tags=25%, list=8%, signal=27%
PLASMA LIPOPROTEIN PARTICLE CLEARANCE%GOBP%GO:0034381	18	0.6030631	1.6639054	0.0	0.030061213	982	1328	tags=33%, list=6%, signal=35%
POSITIVE REGULATION OF MAST CELL DEGRANULATION%GOBP%GO:0043306	21	0.6028918	1.6638379	0.0	0.030039812	982	2595	tags=43%, list=12%, signal=49%
POSITIVE REGULATION OF MAST CELL ACTIVATION INVOLVED IN IMMUNE RESPONSE%GOBP%GO:0033008	21	0.6028918	1.6638379	0.0	0.029994158	982	2595	tags=43%, list=12%, signal=49%
POSITIVE REGULATION OF PEPTIDYL-TYROSINE PHOSPHORYLATION%GOBP%GO:0050731	192	0.38578227	1.6638054	0.0	0.029960783	982	2172	tags=19%, list=10%, signal=21%
ATPASE BINDING%GOMF%GO:0051117	92	0.43160233	1.6633985	0.0	0.030002428	982	3594	tags=33%, list=16%, signal=39%
POSITIVE REGULATION OF PROTEIN SECRETION%GOBP%GO:0050714	308	0.3710386	1.6629851	0.0	0.0301664	982	2752	tags=21%, list=13%, signal=23%
RESPONSE TO EXOGENOUS DSRNA%GOBP%GO:0043330	54	0.5157709	1.6626661	0.0	0.030222273	982	3641	tags=35%, list=17%, signal=42%
NOD1 2 SIGNALING PATHWAY%REACTOME%R-HSA-168638.2	32	0.5845604	1.6626168	0.0	0.030197516	982	2368	tags=38%, list=11%, signal=42%
PEPTIDE LIGAND-BINDING RECEPTORS%REACTOME DATABASE ID RELEASE 73%375276	180	0.42575824	1.662455	0.0	0.03016409	982	1334	tags=11%, list=6%, signal=12%
NEGATIVE REGULATION OF TUMOR NECROSIS FACTOR SUPERFAMILY CYTOKINE PRODUCTION%GOBP%GO:1903556	62	0.4746063	1.6624523	0.0	0.030130755	982	2841	tags=32%, list=13%, signal=37%
POSITIVE REGULATION OF PEPTIDYL-THREONINE PHOSPHORYLATION%GOBP%GO:0010800	29	0.58398616	1.66237	0.0	0.030135171	982	2568	tags=28%, list=12%, signal=31%
POSITIVE REGULATION OF HORMONE METABOLIC PROCESS%GOBP%GO:0032352	24	0.5373404	1.6623546	0.0	0.030115815	982	916	tags=17%, list=4%, signal=17%
REGULATION OF GLUCOSE TRANSMEMBRANE TRANSPORT%GOBP%GO:0010827	87	0.4116306	1.6622185	0.0	0.030172437	982	2239	tags=21%, list=10%, signal=23%
REGULATION OF T-HELPER 17 CELL DIFFERENTIATION%GOBP%GO:2000319	18	0.60534614	1.6621584	0.0	0.030170046	982	1423	tags=28%, list=6%, signal=30%
SALIVARY GLAND MORPHOGENESIS%GOBP%GO:0007435	31	0.50972617	1.6620557	0.0	0.030196818	982	436	tags=13%, list=2%, signal=13%
POSITIVE REGULATION OF NUCLEAR DIVISION%GOBP%GO:0051785	77	0.4053809	1.6619874	0.0	0.030190574	982	2358	tags=19%, list=11%, signal=22%
REGULATION OF ENDOPEPTIDASE ACTIVITY%GOBP%GO:0052548	339	0.35929188	1.6618254	0.0	0.030218095	982	3055	tags=21%, list=14%, signal=24%
REGULATION OF RESPONSE TO OSMOTIC STRESS%GOBP%GO:0047484	15	0.60498685	1.6618012	0.0	0.030185081	982	1157	tags=20%, list=5%, signal=21%
NEGATIVE REGULATION OF CYTOKINE SECRETION%GOBP%GO:0050710	68	0.46474135	1.6617908	0.0	0.030152166	982	1580	tags=25%, list=7%, signal=27%
POSITIVE REGULATION OF STRESS-ACTIVATED PROTEIN KINASE SIGNALING CASCADE%GOBP%GO:0070304	171	0.37812153	1.661459	0.0	0.03017461	982	2239	tags=19%, list=10%, signal=21%
GROWTH HORMONE RECEPTOR SIGNALING%REACTOME%R-HSA-982772.1	20	0.63387567	1.6614504	0.0	0.03014181	982	588	tags=25%, list=3%, signal=26%
PROTON TRANSMEMBRANE TRANSPORTER ACTIVITY%GOMF%GO:0015078	113	0.4153194	1.6610928	0.0	0.030155528	982	3275	tags=27%, list=15%, signal=31%
CELLULAR IRON ION HOMEOSTASIS%GOBP%GO:0006879	53	0.5870132	1.6606936	0.0	0.030228432	982	3963	tags=45%, list=18%, signal=55%
POSITIVE REGULATION OF DEFENSE RESPONSE TO VIRUS BY HOST%GOBP%GO:0002230	30	0.5523416	1.6603645	0.0	0.030293914	982	2752	tags=37%, list=13%, signal=42%
NEGATIVE REGULATION OF PEPTIDE SECRETION%GOBP%GO:0002792	163	0.41209885	1.6602485	0.0	0.030261127	982	2700	tags=26%, list=12%, signal=30%
MEMBRANE REGION%GOCC%GO:0098589	381	0.34637964	1.6600027	0.0	0.030287204	982	2295	tags=18%, list=10%, signal=19%
POSITIVE REGULATION OF PROTEIN TRANSPORT%GOBP%GO:0051222	443	0.34265184	1.6597705	0.0	0.030283188	982	2657	tags=20%, list=12%, signal=22%
AMINO ACID AND DERIVATIVE METABOLISM%REACTOME DATABASE ID RELEASE 73%71291	310	0.52192956	1.659608	0.0	0.030338464	982	3991	tags=38%, list=18%, signal=46%
ALCOHOL DEHYDROGENASE (NADP+) ACTIVITY%GOMF%GO:0008106	25	0.46818924	1.6595771	0.0	0.030323483	982	814	tags=8%, list=4%, signal=8%
RESPONSE TO TYPE I INTERFERON%GOBP%GO:0034340	23	0.6984888	1.6593378	0.0	0.030344626	982	2497	tags=43%, list=11%, signal=49%
REGULATION OF CELL SHAPE%GOBP%GO:0008360	153	0.35702962	1.6589574	0.0	0.030363701	992	1305	tags=14%, list=6%, signal=15%
T CELL ACTIVATION%GOBP%GO:0042110	276	0.3643996	1.6583489	0.0	0.030462993	992	2148	tags=18%, list=10%, signal=20%
SIGNALING BY ROBO RECEPTORS%REACTOME DATABASE ID RELEASE 73%376176	161	0.5497906	1.6582562	0.0	0.030430343	992	3243	tags=41%, list=15%, signal=48%
CELLULAR TRANSITION METAL ION HOMEOSTASIS%GOBP%GO:0046916	86	0.59445673	1.6581042	0.0	0.030431146	992	3063	tags=38%, list=14%, signal=44%
REGULATION OF COAGULATION%GOBP%GO:0050818	84	0.4742087	1.658001	0.0	0.03041713	992	1920	tags=21%, list=9%, signal=23%
POSITIVE REGULATION OF FOCAL ADHESION ASSEMBLY%GOBP%GO:0051894	24	0.5321462	1.6578215	0.0	0.030481067	992	934	tags=17%, list=4%, signal=17%
POSITIVE REGULATION OF HORMONE BIOSYNTHETIC PROCESS%GOBP%GO:0046886	18	0.6190412	1.6577039	0.0	0.030488178	992	916	tags=22%, list=4%, signal=23%
NEGATIVE REGULATION OF EPIDERMAL GROWTH FACTOR RECEPTOR SIGNALING PATHWAY%GOBP%GO:0042059	25	0.61229265	1.6575229	0.0	0.030484216	992	5596	tags=68%, list=26%, signal=91%
CELLULAR SENESCENCE%GOBP%GO:0090398	27	0.5839642	1.6572478	0.0	0.03051316	992	1920	tags=30%, list=9%, signal=32%
POSITIVE REGULATION OF MICROTUBULE POLYMERIZATION OR DEPOLYMERIZATION%GOBP%GO:0031112	33	0.44821063	1.6571364	0.0	0.030524315	992	2087	tags=18%, list=10%, signal=20%
POSITIVE REGULATION OF EXTRINSIC APOPTOTIC SIGNALING PATHWAY IN ABSENCE OF LIGAND%GOBP%GO:2001241	15	0.585579	1.6570275	0.0	0.030510271	992	2017	tags=27%, list=9%, signal=29%
REGULATION OF ALPHA-BETA T CELL ACTIVATION%GOBP%GO:0046634	104	0.3931124	1.6570125	0.0	0.03047798	992	2625	tags=22%, list=12%, signal=25%
TEMPERATURE HOMEOSTASIS%GOBP%GO:0001659	34	0.4256716	1.6565921	0.0	0.03052267	992	445	tags=9%, list=2%, signal=9%
POSITIVE REGULATION OF PROTEIN IMPORT%GOBP%GO:1904591	58	0.4375757	1.6563351	0.0	0.030575993	992	3858	tags=40%, list=18%, signal=48%
HALLMARK_HYPOXIA%MSIGDB_C2%HALLMARK_HYPOXIA	197	0.40925118	1.6560904	0.0	0.030595092	992	2227	tags=20%, list=10%, signal=22%
POSITIVE REGULATION OF STRESS-ACTIVATED MAPK CASCADE%GOBP%GO:0032874	169	0.38027662	1.6557994	0.0	0.030640382	992	2239	tags=20%, list=10%, signal=22%
ACIDIC AMINO ACID TRANSMEMBRANE TRANSPORTER ACTIVITY%GOMF%GO:0015172	16	0.55280685	1.6553545	0.0	0.030746015	992	52	tags=6%, list=0%, signal=6%
NEGATIVE REGULATION OF BONE RESORPTION%GOBP%GO:0045779	17	0.5109648	1.6553347	0.0	0.030713657	992	3020	tags=35%, list=14%, signal=41%
REGULATION OF MACROPHAGE MIGRATION%GOBP%GO:1905521	42	0.52561957	1.6550608	0.0	0.030808497	992	1825	tags=36%, list=8%, signal=39%
PI3K AKT SIGNALING%REACTOME DATABASE ID RELEASE 73%1257604	239	0.424206	1.6549001	0.0	0.03087552	992	3257	tags=31%, list=15%, signal=35%
NOTCH2 ACTIVATION AND TRANSMISSION OF SIGNAL TO THE NUCLEUS%REACTOME%R-HSA-2979096.1	17	0.4771967	1.6548618	0.0	0.030843122	992	910	tags=12%, list=4%, signal=12%
NEGATIVE REGULATION OF TISSUE REMODELING%GOBP%GO:0034104	25	0.4987193	1.654708	0.0	0.030810809	992	3301	tags=32%, list=15%, signal=38%
RESPONSE TO DSRNA%GOBP%GO:0043331	60	0.52492106	1.6542931	0.0	0.030883854	992	3641	tags=37%, list=17%, signal=44%
RECEPTOR SERINE/THREONINE KINASE BINDING%GOMF%GO:0033612	28	0.6040666	1.6540098	0.0	0.03090886	992	578	tags=14%, list=3%, signal=15%
ACETYLCHOLINE RECEPTOR REGULATOR ACTIVITY%GOMF%GO:0030548	25	0.59984756	1.6539837	0.0	0.030887863	992	2083	tags=28%, list=10%, signal=31%
NEUROTRANSMITTER RECEPTOR REGULATOR ACTIVITY%GOMF%GO:0099602	25	0.59984756	1.6539837	0.0	0.030844422	992	2083	tags=28%, list=10%, signal=31%
NEGATIVE REGULATION OF CYTOKINE PRODUCTION INVOLVED IN IMMUNE RESPONSE%GOBP%GO:0002719	22	0.5912422	1.6539106	0.0	0.030812342	992	397	tags=18%, list=2%, signal=18%
NEGATIVE REGULATION OF PROTEIN SERINE/THREONINE KINASE ACTIVITY%GOBP%GO:0071901	114	0.38912734	1.653859	0.0	0.030808542	992	2351	tags=19%, list=11%, signal=22%
REGULATION OF PHAGOCYTOSIS%GOBP%GO:0050764	102	0.41082373	1.65377	0.0	0.030776598	992	2075	tags=25%, list=9%, signal=28%
METAL ION SLC TRANSPORTERS%REACTOME%R-HSA-425410.2	26	0.78349084	1.6531947	0.0	0.030881	992	1098	tags=46%, list=5%, signal=49%
SELENOAMINO ACID METABOLISM%REACTOME DATABASE ID RELEASE 73%2408522	67	0.58837837	1.6531597	0.0	0.030871516	992	4802	tags=49%, list=22%, signal=63%
POSITIVE REGULATION OF INTERLEUKIN-6 BIOSYNTHETIC PROCESS%GOBP%GO:0045410	17	0.7805668	1.6530013	0.0	0.030948253	992	1785	tags=41%, list=8%, signal=45%
MAPK FAMILY SIGNALING CASCADES%REACTOME%R-HSA-5683057.3	293	0.43548295	1.6520066	0.0	0.03126268	992	1751	tags=23%, list=8%, signal=25%
C-MYB TRANSCRIPTION FACTOR NETWORK%PATHWAY INTERACTION DATABASE NCI-NATURE CURATED DATA%C-MYB TRANSCRIPTION FACTOR NETWORK	80	0.4203432	1.6519307	0.0	0.03124867	992	3164	tags=25%, list=14%, signal=29%
PID_CMYB_PATHWAY%MSIGDB_C2%PID_CMYB_PATHWAY	80	0.42034313	1.6519305	0.0	0.031216381	992	3164	tags=25%, list=14%, signal=29%
OSTEOCLAST DIFFERENTIATION%GOBP%GO:0030316	47	0.50081766	1.6517342	0.0	0.031198593	992	2226	tags=32%, list=10%, signal=35%
PIGMENT METABOLIC PROCESS%GOBP%GO:0042440	58	0.505734	1.651631	0.0	0.031184135	992	1795	tags=28%, list=8%, signal=30%
VITAMIN TRANSPORT%GOBP%GO:0051180	34	0.54198456	1.6516309	0.0	0.03115207	992	2443	tags=24%, list=11%, signal=26%
REGULATION OF EPITHELIAL CELL MIGRATION%GOBP%GO:0010632	224	0.3595124	1.651594	0.0	0.03112009	992	1025	tags=11%, list=5%, signal=11%
POSITIVE REGULATION OF CYTOKINE PRODUCTION INVOLVED IN IMMUNE RESPONSE%GOBP%GO:0002720	55	0.56942606	1.6514583	0.0	0.031126674	992	2052	tags=35%, list=9%, signal=38%
ENDOPLASMIC RETICULUM ORGANIZATION%GOBP%GO:0007029	57	0.5492188	1.6513835	0.0	0.031114956	992	3862	tags=42%, list=18%, signal=51%
REGULATION OF EPIDERMAL GROWTH FACTOR RECEPTOR SIGNALING PATHWAY%GOBP%GO:0042058	63	0.471721	1.6508636	0.0	0.031235602	992	4448	tags=38%, list=20%, signal=48%
GLUTAMINE FAMILY AMINO ACID CATABOLIC PROCESS%GOBP%GO:0009065	23	0.7142373	1.6506433	0.0	0.0312421	992	1679	tags=30%, list=8%, signal=33%
ISOPRENOID BIOSYNTHETIC PROCESS%GOBP%GO:0008299	30	0.65592295	1.650588	0.0	0.031228116	992	3718	tags=43%, list=17%, signal=52%
MYELOID DENDRITIC CELL DIFFERENTIATION%GOBP%GO:0043011	20	0.6976853	1.6494845	0.0	0.03148885	1.0	2235	tags=45%, list=10%, signal=50%
PID_INTEGRIN2_PATHWAY%MSIGDB_C2%PID_INTEGRIN2_PATHWAY	28	0.5150534	1.649196	0.0	0.031508267	1.0	3124	tags=32%, list=14%, signal=37%
BETA2 INTEGRIN CELL SURFACE INTERACTIONS%PATHWAY INTERACTION DATABASE NCI-NATURE CURATED DATA%BETA2 INTEGRIN CELL SURFACE INTERACTIONS	28	0.5150534	1.6491958	0.0	0.03147615	1.0	3124	tags=32%, list=14%, signal=37%
INTERLEUKIN-1-MEDIATED SIGNALING PATHWAY%GOBP%GO:0070498	19	0.5522744	1.6490107	0.0	0.03152137	1.0	1785	tags=32%, list=8%, signal=34%
ANTIMICROBIAL HUMORAL RESPONSE%GOBP%GO:0019730	115	0.41573557	1.6489164	0.0	0.031502023	1.0	1303	tags=11%, list=6%, signal=12%
NEGATIVE REGULATION OF GLUCOSE TRANSMEMBRANE TRANSPORT%GOBP%GO:0010829	25	0.48941863	1.6488664	0.0	0.031495027	1.0	322	tags=16%, list=1%, signal=16%
REGULATION OF INTERFERON-GAMMA PRODUCTION%GOBP%GO:0032649	105	0.4244179	1.6485373	0.0	0.031550266	1.0	1626	tags=22%, list=7%, signal=24%
REGULATION OF SMALL MOLECULE METABOLIC PROCESS%GOBP%GO:0062012	369	0.34860954	1.6484728	0.0	0.031536046	1.0	2418	tags=18%, list=11%, signal=19%
RESPONSE TO INORGANIC SUBSTANCE%GOBP%GO:0010035	416	0.3421262	1.6483238	0.0	0.031529743	1.0	1641	tags=13%, list=7%, signal=14%
BIOCARTA_NO1_PATHWAY%MSIGDB_C2%BIOCARTA_NO1_PATHWAY	26	0.4752022	1.6482787	0.0	0.031504117	1.0	408	tags=12%, list=2%, signal=12%
ST_T_CELL_SIGNAL_TRANSDUCTION%MSIGDB_C2%ST_T_CELL_SIGNAL_TRANSDUCTION	44	0.48880157	1.6479299	0.0	0.03155193	1.0	588	tags=23%, list=3%, signal=23%
PROTEIN PHOSPHATASE 2A BINDING%GOMF%GO:0051721	38	0.51299024	1.6478359	0.0	0.03153437	1.0	2731	tags=32%, list=12%, signal=36%
SUPEROXIDE ANION GENERATION%GOBP%GO:0042554	15	0.5451391	1.647669	0.055555556	0.03161906	1.0	2462	tags=20%, list=11%, signal=23%
REGULATION OF BLOOD VESSEL ENDOTHELIAL CELL MIGRATION%GOBP%GO:0043535	94	0.4263652	1.6476038	0.0	0.03158727	1.0	1025	tags=14%, list=5%, signal=14%
INTRACELLULAR PH REDUCTION%GOBP%GO:0051452	30	0.6121048	1.6466061	0.0	0.031716973	1.0	1856	tags=37%, list=8%, signal=40%
REGULATION OF MYOBLAST DIFFERENTIATION%GOBP%GO:0045661	63	0.42515346	1.6465064	0.0	0.031685144	1.0	662	tags=10%, list=3%, signal=10%
PID_TOLL_ENDOGENOUS_PATHWAY%MSIGDB_C2%PID_TOLL_ENDOGENOUS_PATHWAY	24	0.71203935	1.6462919	0.0	0.031794522	1.0	2092	tags=54%, list=10%, signal=60%
PID_CERAMIDE_PATHWAY%MSIGDB_C2%PID_CERAMIDE_PATHWAY	47	0.6162129	1.6462816	0.0	0.031762667	1.0	2214	tags=38%, list=10%, signal=43%
REGULATION OF INTERLEUKIN-1 BETA SECRETION%GOBP%GO:0050706	41	0.5023636	1.6460749	0.0	0.03176381	1.0	1423	tags=29%, list=6%, signal=31%
POSITIVE REGULATION OF PROTEIN LOCALIZATION TO NUCLEUS%GOBP%GO:1900182	85	0.41465968	1.6459249	0.0	0.031752616	1.0	3896	tags=35%, list=18%, signal=43%
ENDOPLASMIC RETICULUM LUMEN%GOCC%GO:0005788	83	0.48710978	1.6457127	0.0	0.031784713	1.0	4080	tags=30%, list=19%, signal=37%
POSITIVE REGULATION OF CHEMOTAXIS%GOBP%GO:0050921	143	0.35309818	1.6455109	0.0	0.031753045	1.0	2841	tags=19%, list=13%, signal=22%
REGULATION OF PRI-MIRNA TRANSCRIPTION BY RNA POLYMERASE II%GOBP%GO:1902893	50	0.45066112	1.6454369	0.0	0.031747308	1.0	2075	tags=22%, list=9%, signal=24%
OVARIAN FOLLICLE DEVELOPMENT%GOBP%GO:0001541	64	0.34974554	1.6449808	0.0	0.031804565	1.0	858	tags=6%, list=4%, signal=6%
REGULATION OF B CELL DIFFERENTIATION%GOBP%GO:0045577	32	0.48620644	1.6431488	0.0	0.03231977	1.0	1026	tags=25%, list=5%, signal=26%
NUCLEOTIDE-BINDING DOMAIN. LEUCINE RICH REPEAT CONTAINING RECEPTOR (NLR) SIGNALING PATHWAYS%REACTOME%R-HSA-168643.1	51	0.6064384	1.6429554	0.0	0.03232656	1.0	2657	tags=43%, list=12%, signal=49%
POSITIVE REGULATION OF JAK-STAT CASCADE%GOBP%GO:0046427	100	0.4128857	1.6424177	0.0	0.032352563	1.0	1596	tags=15%, list=7%, signal=16%
POSITIVE REGULATION OF PROTEIN DEPHOSPHORYLATION%GOBP%GO:0035307	40	0.49850506	1.6423782	0.0	0.032337252	1.0	4996	tags=48%, list=23%, signal=61%
REGULATION OF RECEPTOR BIOSYNTHETIC PROCESS%GOBP%GO:0010869	21	0.65328854	1.6422731	0.0	0.0323217	1.0	2266	tags=33%, list=10%, signal=37%
NERVOUS SYSTEM DEVELOPMENT%REACTOME%R-HSA-9675108.2	481	0.36423665	1.6421229	0.0	0.032340914	1.0	3403	tags=25%, list=16%, signal=29%
EBV LMP1 SIGNALING%WIKIPATHWAYS_20200610%WP1243%MUS MUSCULUS	21	0.6737476	1.642114	0.0	0.032308888	1.0	2368	tags=52%, list=11%, signal=59%
POSITIVE REGULATION OF PRI-MIRNA TRANSCRIPTION BY RNA POLYMERASE II%GOBP%GO:1902895	38	0.4865181	1.6417344	0.0	0.03238017	1.0	2075	tags=26%, list=9%, signal=29%
ACTIVATION OF NF-KAPPAB-INDUCING KINASE ACTIVITY%GOBP%GO:0007250	17	0.7805959	1.6414354	0.0	0.032460682	1.0	1785	tags=47%, list=8%, signal=51%
REGULATION OF I-KAPPAB KINASE/NF-KAPPAB SIGNALING%GOBP%GO:0043122	170	0.44110948	1.6411021	0.0	0.032534864	1.0	2497	tags=24%, list=11%, signal=27%
NEGATIVE REGULATION OF LEUKOCYTE PROLIFERATION%GOBP%GO:0070664	91	0.37776616	1.6399624	0.0	0.03280606	1.0	2379	tags=18%, list=11%, signal=20%
PROSTANOID METABOLIC PROCESS%GOBP%GO:0006692	38	0.50519216	1.6396955	0.0	0.032870222	1.0	2304	tags=24%, list=11%, signal=26%
PROSTAGLANDIN METABOLIC PROCESS%GOBP%GO:0006693	38	0.50519216	1.6396955	0.0	0.03282731	1.0	2304	tags=24%, list=11%, signal=26%
MEMBRANE RAFT%GOCC%GO:0045121	368	0.35287464	1.639635	0.0	0.032794945	1.0	2295	tags=18%, list=10%, signal=19%
CHAPERONE COMPLEX%GOCC%GO:0101031	24	0.7312337	1.6394665	0.029411765	0.032839045	1.0	2993	tags=50%, list=14%, signal=58%
HALLMARK_INTERFERON_ALPHA_RESPONSE%MSIGDB_C2%HALLMARK_INTERFERON_ALPHA_RESPONSE	92	0.5375031	1.6389538	0.0	0.032941304	1.0	2508	tags=39%, list=11%, signal=44%
REGULATION OF LEUKOCYTE CELL-CELL ADHESION%GOBP%GO:1903037	299	0.36058274	1.6388649	0.0	0.03291646	1.0	1833	tags=16%, list=8%, signal=17%
NEGATIVE REGULATION OF PROTEIN TRANSPORT%GOBP%GO:0051224	209	0.41271746	1.6386353	0.0	0.033067692	1.0	2764	tags=27%, list=13%, signal=30%
RESPONSE TO STEROL%GOBP%GO:0036314	23	0.4751946	1.6383781	0.0	0.033165645	1.0	3144	tags=35%, list=14%, signal=41%
IL3%NETPATH%IL3	81	0.39664844	1.6383653	0.0	0.033133093	1.0	2087	tags=22%, list=10%, signal=24%
ST_GA13_PATHWAY%MSIGDB_C2%ST_GA13_PATHWAY	33	0.5663929	1.6378615	0.0	0.033354294	1.0	847	tags=27%, list=4%, signal=28%
S1P1 PATHWAY%PATHWAY INTERACTION DATABASE NCI-NATURE CURATED DATA%S1P1 PATHWAY	19	0.60821134	1.6378183	0.0	0.033321586	1.0	666	tags=21%, list=3%, signal=22%
NEGATIVE REGULATION OF MACROAUTOPHAGY%GOBP%GO:0016242	30	0.61872894	1.6369725	0.0	0.03362983	1.0	2110	tags=37%, list=10%, signal=41%
RECEPTOR LIGAND ACTIVITY%GOMF%GO:0048018	481	0.38883778	1.6369121	0.0	0.033596832	1.0	1596	tags=10%, list=7%, signal=11%
ENDOPLASMIC RETICULUM-GOLGI INTERMEDIATE COMPARTMENT%GOCC%GO:0005793	71	0.53536373	1.6365048	0.0	0.033720072	1.0	4158	tags=45%, list=19%, signal=55%
TNFSF1%IOB%TNFSF1	16	0.7477675	1.6364676	0.0	0.03368706	1.0	1265	tags=50%, list=6%, signal=53%
POSITIVE REGULATION OF INFLAMMATORY RESPONSE TO ANTIGENIC STIMULUS%GOBP%GO:0002863	16	0.5466719	1.636405	0.0	0.033674628	1.0	959	tags=25%, list=4%, signal=26%
NEGATIVE REGULATION OF VIRAL PROCESS%GOBP%GO:0048525	102	0.4275936	1.6361344	0.0	0.033686507	1.0	2497	tags=23%, list=11%, signal=25%
FATTY ACID TRANSPORT%GOBP%GO:0015908	58	0.43336838	1.6354735	0.0	0.033805814	1.0	2070	tags=19%, list=9%, signal=21%
NEGATIVE REGULATION OF NEURON APOPTOTIC PROCESS%GOBP%GO:0043524	181	0.3553363	1.635403	0.0	0.033790916	1.0	2214	tags=20%, list=10%, signal=22%
MULTICELLULAR ORGANISM AGING%GOBP%GO:0010259	44	0.4202221	1.6352075	0.0	0.033817057	1.0	2153	tags=20%, list=10%, signal=23%
ER TO GOLGI TRANSPORT VESICLE MEMBRANE%GOCC%GO:0012507	21	0.78916955	1.6349518	0.0	0.03389384	1.0	4074	tags=81%, list=19%, signal=99%
NEGATIVE REGULATION OF B CELL ACTIVATION%GOBP%GO:0050869	34	0.46962854	1.6348767	0.0	0.03388417	1.0	1026	tags=18%, list=5%, signal=18%
POSITIVE REGULATION OF GLIAL CELL PROLIFERATION%GOBP%GO:0060252	20	0.6155877	1.6345959	0.0	0.033950113	1.0	1943	tags=40%, list=9%, signal=44%
REGULATION OF TUMOR NECROSIS FACTOR SECRETION%GOBP%GO:1904467	34	0.48305878	1.6344079	0.0	0.033934142	1.0	2052	tags=24%, list=9%, signal=26%
REGULATION OF RESPONSE TO ENDOPLASMIC RETICULUM STRESS%GOBP%GO:1905897	80	0.55848724	1.6342245	0.0	0.03395178	1.0	2886	tags=38%, list=13%, signal=43%
REGULATION OF MHC CLASS II BIOSYNTHETIC PROCESS%GOBP%GO:0045346	16	0.5504918	1.6337767	0.0	0.034067392	1.0	1043	tags=19%, list=5%, signal=20%
REGULATION OF ICOSANOID SECRETION%GOBP%GO:0032303	23	0.55479467	1.6337397	0.008510638	0.03403444	1.0	2321	tags=35%, list=11%, signal=39%
RESPONSE TO NICOTINE%GOBP%GO:0035094	34	0.51595175	1.6333821	0.0	0.034146592	1.0	1265	tags=15%, list=6%, signal=16%
RECEPTOR INHIBITOR ACTIVITY%GOMF%GO:0030547	37	0.50323486	1.6333417	0.0	0.03411362	1.0	1852	tags=19%, list=8%, signal=21%
NEGATIVE REGULATION OF ANOIKIS%GOBP%GO:2000811	15	0.5757608	1.6332228	0.0	0.03414112	1.0	2640	tags=40%, list=12%, signal=45%
EDA SIGNALLING IN HAIR FOLLICLE DEVELOPMENT%WIKIPATHWAYS_20200610%WP3652%MUS MUSCULUS	18	0.6230976	1.6331681	0.0	0.034128934	1.0	1265	tags=28%, list=6%, signal=29%
RHO GTPASES ACTIVATE NADPH OXIDASES%REACTOME%R-HSA-5668599.6	24	0.51756895	1.6330203	0.0	0.03421803	1.0	2462	tags=29%, list=11%, signal=33%
AGING%GOBP%GO:0007568	153	0.36770868	1.6328747	0.0	0.03424557	1.0	2153	tags=17%, list=10%, signal=19%
CALCINEURIN-REGULATED NFAT-DEPENDENT TRANSCRIPTION IN LYMPHOCYTES%PATHWAY INTERACTION DATABASE NCI-NATURE CURATED DATA%CALCINEURIN-REGULATED NFAT-DEPENDENT TRANSCRIPTION IN LYMPHOCYTES	42	0.47417217	1.6328623	0.0	0.034242302	1.0	815	tags=19%, list=4%, signal=20%
POSITIVE REGULATION OF LYMPHOCYTE MEDIATED IMMUNITY%GOBP%GO:0002708	131	0.43129927	1.6326846	0.0	0.034244608	1.0	1831	tags=20%, list=8%, signal=22%
BIOMINERAL TISSUE DEVELOPMENT%GOBP%GO:0031214	90	0.38509363	1.632511	0.0	0.034223538	1.0	1255	tags=10%, list=6%, signal=11%
NEGATIVE REGULATION OF VIRAL LIFE CYCLE%GOBP%GO:1903901	84	0.4213646	1.6324009	0.0	0.03421356	1.0	2470	tags=23%, list=11%, signal=25%
RESPONSE TO INTERFERON-BETA%GOBP%GO:0035456	54	0.7166402	1.6324006	0.0	0.034180876	1.0	2657	tags=52%, list=12%, signal=59%
REGULATION OF CYSTEINE-TYPE ENDOPEPTIDASE ACTIVITY%GOBP%GO:2000116	229	0.40639558	1.63217	0.0	0.034198385	1.0	2059	tags=19%, list=9%, signal=21%
PEPTIDE METABOLIC PROCESS%GOBP%GO:0006518	440	0.51126117	1.632142	0.0	0.034200072	1.0	3720	tags=37%, list=17%, signal=44%
FOXO-MEDIATED TRANSCRIPTION OF OXIDATIVE STRESS. METABOLIC AND NEURONAL GENES%REACTOME%R-HSA-9615017.1	30	0.48746002	1.6319635	0.0	0.034205373	1.0	1492	tags=17%, list=7%, signal=18%
REGULATION OF INTERLEUKIN-1 SECRETION%GOBP%GO:0050704	49	0.49010572	1.6315188	0.0	0.03433496	1.0	1423	tags=29%, list=6%, signal=30%
UNFOLDED PROTEIN RESPONSE (UPR)%REACTOME%R-HSA-381119.2	84	0.5878907	1.6314049	0.0	0.034318127	1.0	2059	tags=35%, list=9%, signal=38%
ALPHA6BETA4INTEGRIN%IOB%ALPHA6BETA4INTEGRIN	66	0.3909806	1.6312089	0.0	0.03441361	1.0	2340	tags=15%, list=11%, signal=17%
CAVEOLA%GOCC%GO:0005901	96	0.44354022	1.6311196	0.0	0.034390878	1.0	2172	tags=20%, list=10%, signal=22%
POSITIVE REGULATION OF NEURON APOPTOTIC PROCESS%GOBP%GO:0043525	80	0.43599626	1.631105	0.0	0.0343583	1.0	2607	tags=24%, list=12%, signal=27%
HALLMARK_HEME_METABOLISM%MSIGDB_C2%HALLMARK_HEME_METABOLISM	183	0.379099	1.6307011	0.0	0.03441796	1.0	2072	tags=21%, list=9%, signal=23%
TRANSCRIPTIONAL REGULATION BY RUNX2%REACTOME%R-HSA-8878166.2	109	0.59910583	1.6306871	0.0	0.03438543	1.0	3223	tags=44%, list=15%, signal=51%
CELLULAR DETOXIFICATION%GOBP%GO:1990748	28	0.6230952	1.6306585	0.0	0.03438401	1.0	1456	tags=21%, list=7%, signal=23%
HEDGEHOG 'ON' STATE%REACTOME DATABASE ID RELEASE 73%5632684	79	0.66495293	1.6306449	0.0	0.034351595	1.0	3304	tags=53%, list=15%, signal=62%
SECONDARY ALCOHOL METABOLIC PROCESS%GOBP%GO:1902652	114	0.4151525	1.6302187	0.0	0.03435855	1.0	2483	tags=23%, list=11%, signal=26%
REGULATION OF RENAL SODIUM EXCRETION%GOBP%GO:0035813	24	0.4641466	1.6301562	0.0	0.03438211	1.0	957	tags=13%, list=4%, signal=13%
POSITIVE REGULATION OF MICROTUBULE POLYMERIZATION%GOBP%GO:0031116	29	0.46644533	1.6299986	0.0	0.034392443	1.0	2087	tags=21%, list=10%, signal=23%
REGULATION OF LYMPHOCYTE MEDIATED IMMUNITY%GOBP%GO:0002706	180	0.42734176	1.6297826	0.0	0.034384027	1.0	1869	tags=20%, list=9%, signal=22%
TRICARBOXYLIC ACID METABOLIC PROCESS%GOBP%GO:0072350	37	0.52785367	1.6296762	0.0	0.03439557	1.0	3424	tags=35%, list=16%, signal=42%
REGULATION OF GASTRULATION%GOBP%GO:0010470	41	0.42680025	1.6296604	0.0	0.03436339	1.0	445	tags=7%, list=2%, signal=7%
REGULATION OF NEURON APOPTOTIC PROCESS%GOBP%GO:0043523	268	0.35621464	1.6296569	0.0	0.03434609	1.0	2446	tags=19%, list=11%, signal=22%
POSITIVE REGULATION OF TRANSFORMING GROWTH FACTOR BETA PRODUCTION%GOBP%GO:0071636	17	0.66679287	1.6293166	0.019646365	0.03440983	1.0	1025	tags=24%, list=5%, signal=25%
CELL CYCLE ARREST%GOBP%GO:0007050	90	0.4102567	1.6290501	0.0	0.03447416	1.0	2216	tags=20%, list=10%, signal=22%
PID_ECADHERIN_STABILIZATION_PATHWAY%MSIGDB_C2%PID_ECADHERIN_STABILIZATION_PATHWAY	40	0.45478478	1.628756	0.0	0.03454022	1.0	955	tags=18%, list=4%, signal=18%
ALANINE AND ASPARTATE METABOLISM%WIKIPATHWAYS_20200610%WP240%MUS MUSCULUS	15	0.742228	1.628543	0.0	0.034637254	1.0	848	tags=27%, list=4%, signal=28%
TNF SIGNALING%REACTOME%R-HSA-75893.5	39	0.63263834	1.6284825	0.0	0.034657765	1.0	2450	tags=36%, list=11%, signal=40%
NEGATIVE REGULATION OF JAK-STAT CASCADE%GOBP%GO:0046426	24	0.5819346	1.6284063	0.01927195	0.034669865	1.0	2763	tags=38%, list=13%, signal=43%
NEGATIVE REGULATION OF EXTRINSIC APOPTOTIC SIGNALING PATHWAY%GOBP%GO:2001237	99	0.40915355	1.628247	0.0	0.03469268	1.0	2633	tags=21%, list=12%, signal=24%
HALLMARK_APOPTOSIS%MSIGDB_C2%HALLMARK_APOPTOSIS	158	0.45883423	1.6282401	0.0	0.034660485	1.0	2092	tags=26%, list=10%, signal=28%
POSITIVE REGULATION OF GLUCOSE TRANSMEMBRANE TRANSPORT%GOBP%GO:0010828	52	0.4187362	1.62778	0.0	0.03476291	1.0	1920	tags=19%, list=9%, signal=21%
REGULATION OF T-HELPER CELL DIFFERENTIATION%GOBP%GO:0045622	38	0.45952612	1.6270645	0.0	0.034994025	1.0	2547	tags=26%, list=12%, signal=30%
ACTIVATION OF INNATE IMMUNE RESPONSE%GOBP%GO:0002218	97	0.5690265	1.6268288	0.0	0.035052117	1.0	2092	tags=33%, list=10%, signal=36%
NEGATIVE REGULATION OF BONE REMODELING%GOBP%GO:0046851	19	0.4885471	1.6268281	0.0	0.03501964	1.0	3020	tags=32%, list=14%, signal=37%
DRUG TRANSMEMBRANE TRANSPORTER ACTIVITY%GOMF%GO:0015238	84	0.4018717	1.6265966	0.0	0.035018954	1.0	3119	tags=20%, list=14%, signal=24%
PID_ERBB4_PATHWAY%MSIGDB_C2%PID_ERBB4_PATHWAY	38	0.44469416	1.6265372	0.0	0.0349921	1.0	588	tags=16%, list=3%, signal=16%
NEGATIVE REGULATION OF ESTABLISHMENT OF PROTEIN LOCALIZATION%GOBP%GO:1904950	214	0.40347674	1.6265215	0.0	0.034969702	1.0	2518	tags=25%, list=11%, signal=28%
BIOCARTA_RELA_PATHWAY%MSIGDB_C2%BIOCARTA_RELA_PATHWAY	16	0.7715304	1.6265044	0.0	0.034937482	1.0	2292	tags=56%, list=10%, signal=63%
NEGATIVE REGULATION OF TRANSFORMING GROWTH FACTOR BETA RECEPTOR SIGNALING PATHWAY%GOBP%GO:0030512	61	0.45578077	1.6260428	0.0	0.035039097	1.0	2339	tags=23%, list=11%, signal=26%
REGULATION OF T CELL CHEMOTAXIS%GOBP%GO:0010819	16	0.63301593	1.6254588	0.0	0.035211515	1.0	507	tags=25%, list=2%, signal=26%
POSITIVE REGULATION OF ADAPTIVE IMMUNE RESPONSE BASED ON SOMATIC RECOMBINATION OF IMMUNE RECEPTORS BUILT FROM IMMUNOGLOBULIN SUPERFAMILY DOMAINS%GOBP%GO:0002824	134	0.4489012	1.6253788	0.0	0.03522457	1.0	4097	tags=38%, list=19%, signal=47%
MITOCHONDRION DISTRIBUTION%GOBP%GO:0048311	19	0.61295044	1.6252736	0.0	0.035254728	1.0	1470	tags=21%, list=7%, signal=23%
MUSCLE CELL CELLULAR HOMEOSTASIS%GOBP%GO:0046716	21	0.65091854	1.6251198	0.0	0.035280176	1.0	2416	tags=43%, list=11%, signal=48%
ALPHA-BETA T CELL ACTIVATION INVOLVED IN IMMUNE RESPONSE%GOBP%GO:0002287	32	0.56407195	1.6250823	0.0	0.035255462	1.0	1456	tags=28%, list=7%, signal=30%
PID_NFAT_TFPATHWAY%MSIGDB_C2%PID_NFAT_TFPATHWAY	43	0.4602771	1.6250606	0.0	0.035241846	1.0	815	tags=19%, list=4%, signal=19%
REGULATION OF HEAT GENERATION%GOBP%GO:0031650	15	0.6864533	1.6245788	0.0	0.035297595	1.0	507	tags=27%, list=2%, signal=27%
MEMBRANE MICRODOMAIN%GOCC%GO:0098857	369	0.34853256	1.6244901	0.0	0.035265334	1.0	2295	tags=18%, list=10%, signal=19%
REGULATION OF CYSTEINE-TYPE ENDOPEPTIDASE ACTIVITY INVOLVED IN APOPTOTIC PROCESS%GOBP%GO:0043281	205	0.42202598	1.6244535	0.0	0.035240002	1.0	2629	tags=23%, list=12%, signal=26%
ANTIGEN PROCESSING-CROSS PRESENTATION%REACTOME%R-HSA-1236975.1	91	0.6876788	1.6243869	0.0	0.035218477	1.0	3350	tags=62%, list=15%, signal=72%
CELLULAR MONOVALENT INORGANIC CATION HOMEOSTASIS%GOBP%GO:0030004	102	0.39464825	1.6236697	0.0	0.03534513	1.0	2018	tags=21%, list=9%, signal=23%
REGULATION OF RUNX3 EXPRESSION AND ACTIVITY%REACTOME DATABASE ID RELEASE 73%8941858	52	0.788949	1.6236308	0.0	0.035326317	1.0	2518	tags=69%, list=11%, signal=78%
REGULATION OF TRANSFORMING GROWTH FACTOR BETA RECEPTOR SIGNALING PATHWAY%GOBP%GO:0017015	101	0.42157415	1.6234179	0.0	0.035390474	1.0	2339	tags=25%, list=11%, signal=28%
NEGATIVE REGULATION OF CYTOKINE-MEDIATED SIGNALING PATHWAY%GOBP%GO:0001960	53	0.5219587	1.6233637	0.0	0.035358325	1.0	1953	tags=28%, list=9%, signal=31%
NOTCH BINDING%GOMF%GO:0005112	25	0.5234686	1.6232063	0.0	0.03542465	1.0	2610	tags=24%, list=12%, signal=27%
RESPONSE TO AMYLOID-BETA%GOBP%GO:1904645	39	0.48446825	1.6227207	0.0	0.035577655	1.0	1334	tags=23%, list=6%, signal=25%
LUNG ALVEOLUS DEVELOPMENT%GOBP%GO:0048286	59	0.42199966	1.6226714	0.008230452	0.035545398	1.0	2004	tags=17%, list=9%, signal=19%
COOPERATION OF PDCL (PHLP1) AND TRIC CCT IN G-PROTEIN BETA FOLDING%REACTOME DATABASE ID RELEASE 73%6814122	39	0.51400876	1.6223423	0.0	0.035595324	1.0	2265	tags=26%, list=10%, signal=29%
REGULATION OF T CELL PROLIFERATION%GOBP%GO:0042129	171	0.35160238	1.6222491	0.0	0.03561126	1.0	2190	tags=17%, list=10%, signal=19%
REGULATION OF IGF ACTIVITY BY IGFBP%REACTOME DATABASE ID RELEASE 73%381426	117	0.4115678	1.6221997	0.0	0.035590168	1.0	2903	tags=20%, list=13%, signal=23%
REGULATION OF JNK CASCADE%GOBP%GO:0046328	187	0.34382832	1.6218536	0.0	0.035733	1.0	2368	tags=19%, list=11%, signal=21%
ACTIVATION OF CYSTEINE-TYPE ENDOPEPTIDASE ACTIVITY INVOLVED IN APOPTOTIC PROCESS%GOBP%GO:0006919	78	0.47688034	1.6216952	0.0	0.035766277	1.0	2629	tags=27%, list=12%, signal=30%
TCR SIGNALING%REACTOME%R-HSA-202403.5	103	0.60547423	1.6216412	0.0	0.035759244	1.0	2518	tags=50%, list=11%, signal=56%
POSITIVE REGULATION OF PEPTIDE SECRETION%GOBP%GO:0002793	338	0.36582083	1.6214428	0.0	0.035780866	1.0	2153	tags=17%, list=10%, signal=19%
MYELOID DENDRITIC CELL ACTIVATION%GOBP%GO:0001773	27	0.5560781	1.6213609	0.01904762	0.035748664	1.0	2235	tags=41%, list=10%, signal=45%
NEGATIVE REGULATION OF T CELL PROLIFERATION%GOBP%GO:0042130	72	0.40757462	1.6213187	0.0	0.03571655	1.0	2625	tags=19%, list=12%, signal=22%
ER-PHAGOSOME PATHWAY%REACTOME%R-HSA-1236974.4	77	0.7629247	1.6212443	0.0	0.035713248	1.0	3350	tags=69%, list=15%, signal=81%
NUCLEOLAR PART%GOCC%GO:0044452	177	0.47837344	1.6211015	0.0	0.03573175	1.0	2546	tags=32%, list=12%, signal=36%
POLYUBIQUITIN MODIFICATION-DEPENDENT PROTEIN BINDING%GOMF%GO:0031593	52	0.55289984	1.6210774	0.0	0.035713598	1.0	3972	tags=42%, list=18%, signal=52%
POSITIVE REGULATION OF SIGNALING RECEPTOR ACTIVITY%GOBP%GO:2000273	40	0.42236763	1.6208723	0.0	0.035748694	1.0	1481	tags=15%, list=7%, signal=16%
AMIDE BINDING%GOMF%GO:0033218	369	0.39263868	1.6206664	0.0	0.03573709	1.0	3655	tags=29%, list=17%, signal=34%
REGULATION OF PROTEIN ACTIVATION CASCADE%GOBP%GO:2000257	17	0.5982287	1.6205418	0.0	0.03576457	1.0	1490	tags=24%, list=7%, signal=25%
REGULATION OF T-HELPER 17 TYPE IMMUNE RESPONSE%GOBP%GO:2000316	24	0.53530407	1.6203988	0.0	0.03582353	1.0	1580	tags=25%, list=7%, signal=27%
ALPHA-BETA T CELL DIFFERENTIATION%GOBP%GO:0046632	62	0.4449362	1.6203231	0.0	0.03579162	1.0	2075	tags=23%, list=9%, signal=25%
REGULATION OF FIBROBLAST GROWTH FACTOR RECEPTOR SIGNALING PATHWAY%GOBP%GO:0040036	32	0.4579137	1.6202444	0.0	0.03580337	1.0	1025	tags=9%, list=5%, signal=10%
CARBON-CARBON LYASE ACTIVITY%GOMF%GO:0016830	50	0.50389737	1.6201454	0.0	0.035831936	1.0	3064	tags=34%, list=14%, signal=39%
LEUKOCYTE MIGRATION INVOLVED IN INFLAMMATORY RESPONSE%GOBP%GO:0002523	23	0.5620097	1.6200545	0.0056074765	0.035851985	1.0	1825	tags=39%, list=8%, signal=43%
ST_TUMOR_NECROSIS_FACTOR_PATHWAY%MSIGDB_C2%ST_TUMOR_NECROSIS_FACTOR_PATHWAY	29	0.74436533	1.620003	0.0	0.035820194	1.0	504	tags=41%, list=2%, signal=42%
REGULATION OF PRODUCTION OF MOLECULAR MEDIATOR OF IMMUNE RESPONSE%GOBP%GO:0002700	148	0.42936578	1.619947	0.0	0.03579579	1.0	2075	tags=22%, list=9%, signal=24%
PID_HDAC_CLASSI_PATHWAY%MSIGDB_C2%PID_HDAC_CLASSI_PATHWAY	63	0.44652942	1.6198677	0.0	0.035836034	1.0	2662	tags=30%, list=12%, signal=34%
COPII-COATED VESICLE BUDDING%GOBP%GO:0090114	22	0.75295454	1.6195996	0.023381295	0.0359038	1.0	4495	tags=73%, list=21%, signal=91%
EXCITATORY POSTSYNAPTIC POTENTIAL%GOBP%GO:0060079	38	0.45198122	1.6195031	0.0	0.035932306	1.0	641	tags=11%, list=3%, signal=11%
REGULATION OF TNFR1 SIGNALING%REACTOME DATABASE ID RELEASE 73%5357905	29	0.67716783	1.619482	0.0	0.035900604	1.0	936	tags=28%, list=4%, signal=29%
REGULATION OF BLOOD COAGULATION%GOBP%GO:0030193	80	0.4553454	1.6192203	0.0	0.03591169	1.0	1920	tags=21%, list=9%, signal=23%
POSITIVE REGULATION OF GLIAL CELL DIFFERENTIATION%GOBP%GO:0045687	50	0.48748502	1.6187536	0.0	0.036007214	1.0	2717	tags=32%, list=12%, signal=36%
ANION TRANSPORT%GOBP%GO:0006820	457	0.34101027	1.618646	0.0	0.035993047	1.0	2373	tags=15%, list=11%, signal=17%
ENDOPLASMIC RETICULUM EXIT SITE%GOCC%GO:0070971	26	0.7277265	1.6179782	0.0	0.036221717	1.0	3862	tags=65%, list=18%, signal=79%
PROTON TRANSMEMBRANE TRANSPORT%GOBP%GO:1902600	61	0.49429148	1.6178252	0.0	0.036202673	1.0	3275	tags=34%, list=15%, signal=40%
MODULATION BY HOST OF VIRAL PROCESS%GOBP%GO:0044788	29	0.54598755	1.6177295	0.0	0.036185138	1.0	2417	tags=28%, list=11%, signal=31%
ASPARTATE FAMILY AMINO ACID METABOLIC PROCESS%GOBP%GO:0009066	40	0.5802649	1.6172771	0.018214935	0.03628156	1.0	2705	tags=38%, list=12%, signal=43%
NEGATIVE REGULATION OF STEM CELL DIFFERENTIATION%GOBP%GO:2000737	23	0.46634892	1.6170706	0.0	0.036363278	1.0	297	tags=13%, list=1%, signal=13%
COPII-COATED ER TO GOLGI TRANSPORT VESICLE%GOCC%GO:0030134	54	0.6578038	1.6168814	0.0	0.036429606	1.0	3573	tags=56%, list=16%, signal=66%
RESPONSE TO GONADOTROPIN%GOBP%GO:0034698	15	0.5660332	1.6163869	0.023758098	0.036606528	1.0	1	tags=7%, list=0%, signal=7%
PEPTIDE SECRETION%GOBP%GO:0002790	176	0.36110523	1.6160195	0.0	0.036661606	1.0	2390	tags=19%, list=11%, signal=22%
NEGATIVE REGULATION OF INSULIN RECEPTOR SIGNALING PATHWAY%GOBP%GO:0046627	38	0.5231284	1.6157266	0.0	0.03669616	1.0	2070	tags=26%, list=9%, signal=29%
POSITIVE REGULATION OF ACTIVATED T CELL PROLIFERATION%GOBP%GO:0042104	25	0.6053087	1.615701	0.0	0.03667193	1.0	1626	tags=28%, list=7%, signal=30%
REGULATION OF PEPTIDYL-TYROSINE PHOSPHORYLATION%GOBP%GO:0050730	259	0.36606312	1.6153803	0.0	0.036840435	1.0	2172	tags=20%, list=10%, signal=22%
RANKL%NETPATH%RANKL	78	0.48154852	1.6149231	0.0	0.03708923	1.0	2497	tags=36%, list=11%, signal=40%
REGULATION OF DNA-TEMPLATED TRANSCRIPTION IN RESPONSE TO STRESS%GOBP%GO:0043620	56	0.4425051	1.6148018	0.0	0.0370568	1.0	2557	tags=25%, list=12%, signal=28%
REGULATION OF SYMBIOSIS. ENCOMPASSING MUTUALISM THROUGH PARASITISM%GOBP%GO:0043903	202	0.42673123	1.6146214	0.0	0.037085876	1.0	4031	tags=34%, list=18%, signal=41%
NEGATIVE REGULATION OF STAT CASCADE%GOBP%GO:1904893	25	0.5631204	1.6143365	0.01927195	0.037136838	1.0	2763	tags=36%, list=13%, signal=41%
NUCLEOBASE METABOLIC PROCESS%GOBP%GO:0009112	41	0.5110048	1.6143107	0.013539651	0.03712812	1.0	2251	tags=24%, list=10%, signal=27%
POSITIVE REGULATION OF BLOOD CIRCULATION%GOBP%GO:1903524	89	0.3973486	1.6143093	0.0	0.03709578	1.0	397	tags=9%, list=2%, signal=9%
POSITIVE REGULATION OF APOPTOTIC SIGNALING PATHWAY%GOBP%GO:2001235	181	0.42510542	1.6141937	0.0	0.037086263	1.0	3397	tags=28%, list=16%, signal=33%
PTEN REGULATION%REACTOME%R-HSA-6807070.2	129	0.54143983	1.6138604	0.0	0.037224993	1.0	3257	tags=45%, list=15%, signal=53%
KERATINOCYTE DIFFERENTIATION%GOBP%GO:0030216	82	0.3556804	1.6136506	0.0	0.03730308	1.0	739	tags=7%, list=3%, signal=8%
XENOBIOTIC TRANSMEMBRANE TRANSPORTER ACTIVITY%GOMF%GO:0042910	15	0.6003936	1.6135949	0.0	0.037315764	1.0	1157	tags=27%, list=5%, signal=28%
REGULATION OF HYDROGEN PEROXIDE-INDUCED CELL DEATH%GOBP%GO:1903205	33	0.48508647	1.6135823	0.0	0.037295267	1.0	978	tags=18%, list=4%, signal=19%
FACTORS AND PATHWAYS AFFECTING INSULIN-LIKE GROWTH FACTOR (IGF1)-AKT SIGNALING%WIKIPATHWAYS_20200610%WP3675%MUS MUSCULUS	31	0.5071042	1.6134509	0.0	0.037298933	1.0	2215	tags=29%, list=10%, signal=32%
ASPARAGINE N-LINKED GLYCOSYLATION%REACTOME DATABASE ID RELEASE 73%446203	264	0.49809495	1.6129949	0.0	0.037405282	1.0	3573	tags=39%, list=16%, signal=46%
REGULATION OF COFACTOR METABOLIC PROCESS%GOBP%GO:0051193	77	0.39704022	1.6128569	0.0	0.03744414	1.0	2321	tags=21%, list=11%, signal=23%
REGULATION OF HEMOSTASIS%GOBP%GO:1900046	81	0.4505599	1.6125257	0.0	0.03748545	1.0	1920	tags=21%, list=9%, signal=23%
REGULATION OF NOTCH SIGNALING PATHWAY%GOBP%GO:0008593	86	0.3566655	1.6123619	0.0	0.03748514	1.0	453	tags=7%, list=2%, signal=7%
POSITIVE REGULATION OF PEPTIDYL-SERINE PHOSPHORYLATION%GOBP%GO:0033138	126	0.33995458	1.6120248	0.0	0.037557162	1.0	1427	tags=10%, list=7%, signal=11%
REGULATION OF CARDIAC CONDUCTION%GOBP%GO:1903779	16	0.6538994	1.6116192	0.0	0.037643645	1.0	369	tags=19%, list=2%, signal=19%
HYDROLASE ACTIVITY. ACTING ON CARBON-NITROGEN (BUT NOT PEPTIDE) BONDS. IN CYCLIC AMIDINES%GOMF%GO:0016814	27	0.6188434	1.6113857	0.0	0.03772042	1.0	1056	tags=30%, list=5%, signal=31%
REGULATION OF LEUKOCYTE APOPTOTIC PROCESS%GOBP%GO:2000106	97	0.44830272	1.6112853	0.0	0.037718065	1.0	2321	tags=27%, list=11%, signal=30%
COA-LIGASE ACTIVITY%GOMF%GO:0016405	23	0.52003574	1.6112398	0.033962265	0.03772213	1.0	151	tags=13%, list=1%, signal=13%
FATTY-ACYL-COA METABOLIC PROCESS%GOBP%GO:0035337	15	0.5317498	1.6112152	0.0	0.03768972	1.0	1366	tags=27%, list=6%, signal=28%
LATE ENDOSOME%GOCC%GO:0005770	212	0.4152941	1.6108849	0.0	0.0377394	1.0	3398	tags=31%, list=16%, signal=36%
SALIVARY GLAND DEVELOPMENT%GOBP%GO:0007431	34	0.48534575	1.6097153	0.0	0.03837455	1.0	436	tags=12%, list=2%, signal=12%
FOCAL ADHESION-PI3K-AKT-MTOR-SIGNALING PATHWAY%WIKIPATHWAYS_20200610%WP2841%MUS MUSCULUS	318	0.31081882	1.6096448	0.0	0.038366135	1.0	1575	tags=11%, list=7%, signal=11%
CELL REDOX HOMEOSTASIS%GOBP%GO:0045454	64	0.6644612	1.6096015	0.01775148	0.03835745	1.0	3495	tags=47%, list=16%, signal=56%
ASYMMETRIC LOCALIZATION OF PCP PROTEINS%REACTOME%R-HSA-4608870.1	60	0.7357699	1.6095988	0.010733453	0.038324527	1.0	3223	tags=65%, list=15%, signal=76%
RESPONSE TO PROTOZOAN%GOBP%GO:0001562	38	0.6246377	1.6089544	0.0	0.038475387	1.0	759	tags=32%, list=3%, signal=33%
ONE CARBON METABOLISM AND RELATED PATHWAYS%WIKIPATHWAYS_20200610%WP1770%MUS MUSCULUS	52	0.5087731	1.6089044	0.0	0.03845107	1.0	2601	tags=23%, list=12%, signal=26%
POSITIVE CHEMOTAXIS%GOBP%GO:0050918	21	0.47451326	1.6087896	0.017021276	0.038442824	1.0	68	tags=10%, list=0%, signal=10%
MAINTENANCE OF PROTEIN LOCATION%GOBP%GO:0045185	108	0.35791337	1.6086593	0.0	0.038429458	1.0	3739	tags=27%, list=17%, signal=32%
INNER MITOCHONDRIAL MEMBRANE PROTEIN COMPLEX%GOCC%GO:0098800	114	0.55146706	1.6085665	0.020283977	0.0384143	1.0	4604	tags=44%, list=21%, signal=55%
REGULATION OF LYMPHOCYTE MIGRATION%GOBP%GO:2000401	60	0.401977	1.6085596	0.0	0.038381528	1.0	1626	tags=20%, list=7%, signal=22%
REGULATION OF CIRCADIAN SLEEP/WAKE CYCLE. SLEEP%GOBP%GO:0045187	29	0.42299238	1.6084298	0.0	0.038387697	1.0	3048	tags=21%, list=14%, signal=24%
NEGATIVE REGULATION OF INTERLEUKIN-2 PRODUCTION%GOBP%GO:0032703	24	0.5366907	1.608044	0.0	0.038613074	1.0	2700	tags=25%, list=12%, signal=28%
REGULATION OF COMPLEMENT ACTIVATION%GOBP%GO:0030449	16	0.6242561	1.6075587	0.0	0.038791142	1.0	1490	tags=25%, list=7%, signal=27%
POSITIVE REGULATION OF MAST CELL ACTIVATION%GOBP%GO:0033005	29	0.5505868	1.6074727	0.0	0.038783923	1.0	2595	tags=38%, list=12%, signal=43%
REGULATION OF CELLULAR RESPONSE TO DRUG%GOBP%GO:2001038	35	0.4314871	1.6072692	0.0	0.03886291	1.0	978	tags=17%, list=4%, signal=18%
REGULATION OF MACROPHAGE DERIVED FOAM CELL DIFFERENTIATION%GOBP%GO:0010743	22	0.56352335	1.607165	0.0	0.038848232	1.0	1931	tags=32%, list=9%, signal=35%
REGULATION OF LYMPHOCYTE ACTIVATION%GOBP%GO:0051249	427	0.31449	1.6070758	0.0	0.03889446	1.0	1833	tags=15%, list=8%, signal=16%
PIGMENT CELL DIFFERENTIATION%GOBP%GO:0050931	33	0.5003266	1.6069614	0.0	0.03894559	1.0	1299	tags=21%, list=6%, signal=23%
NEGATIVE REGULATION OF AUTOPHAGY%GOBP%GO:0010507	72	0.46416318	1.6066555	0.0	0.03906939	1.0	2110	tags=25%, list=10%, signal=28%
NEURON PROJECTION CYTOPLASM%GOCC%GO:0120111	41	0.5142487	1.6066121	0.0	0.039063476	1.0	2330	tags=27%, list=11%, signal=30%
WOUND HEALING. SPREADING OF CELLS%GOBP%GO:0044319	25	0.61008084	1.6061262	0.016096579	0.03918946	1.0	3117	tags=44%, list=14%, signal=51%
EPIBOLY INVOLVED IN WOUND HEALING%GOBP%GO:0090505	25	0.61008084	1.6061262	0.016096579	0.039147772	1.0	3117	tags=44%, list=14%, signal=51%
PH REDUCTION%GOBP%GO:0045851	35	0.5806664	1.6060014	0.0	0.039163146	1.0	1856	tags=31%, list=8%, signal=34%
HEDGEHOG LIGAND BIOGENESIS%REACTOME%R-HSA-5358346.1	60	0.79385227	1.6059105	0.0	0.03916875	1.0	2839	tags=65%, list=13%, signal=74%
COFACTOR BIOSYNTHETIC PROCESS%GOBP%GO:0051188	187	0.4537501	1.6058638	0.0	0.039167468	1.0	1855	tags=22%, list=8%, signal=24%
NEGATIVE REGULATION OF ENDOTHELIAL CELL MIGRATION%GOBP%GO:0010596	52	0.3918071	1.6057982	0.0	0.039182298	1.0	2075	tags=17%, list=9%, signal=19%
SYNTHESIS OF VERY LONG-CHAIN FATTY ACYL-COAS%REACTOME DATABASE ID RELEASE 73%75876	23	0.5816028	1.6053823	0.0	0.039379064	1.0	1255	tags=26%, list=6%, signal=28%
METABOLISM OF ANGIOTENSINOGEN TO ANGIOTENSINS%REACTOME%R-HSA-2022377.5	17	0.5589494	1.6051527	0.0	0.039466575	1.0	946	tags=18%, list=4%, signal=18%
TOLL LIKE RECEPTOR 4 (TLR4) CASCADE%REACTOME DATABASE ID RELEASE 73%166016	116	0.55277926	1.6051219	0.0	0.0394675	1.0	2460	tags=38%, list=11%, signal=43%
POSITIVE REGULATION OF WOUND HEALING%GOBP%GO:0090303	62	0.45360526	1.6050832	0.0	0.03945852	1.0	1641	tags=21%, list=7%, signal=23%
CYTOSOLIC PART%GOCC%GO:0044445	247	0.47696173	1.6039641	0.0	0.039843194	1.0	3568	tags=32%, list=16%, signal=38%
GLUTAMATE METABOLIC PROCESS%GOBP%GO:0006536	24	0.5832679	1.6030866	0.0	0.040114876	1.0	1679	tags=29%, list=8%, signal=32%
NEGATIVE REGULATION OF INFLAMMATORY RESPONSE TO ANTIGENIC STIMULUS%GOBP%GO:0002862	15	0.73056734	1.6028795	0.0	0.04011831	1.0	1127	tags=40%, list=5%, signal=42%
REGULATION OF TYPE 2 IMMUNE RESPONSE%GOBP%GO:0002828	31	0.49967167	1.6026824	0.0	0.040161047	1.0	2547	tags=32%, list=12%, signal=36%
TNFR1-INDUCED NFKAPPAB SIGNALING PATHWAY%REACTOME DATABASE ID RELEASE 73%5357956	26	0.6846138	1.6020236	0.0	0.04038832	1.0	936	tags=27%, list=4%, signal=28%
POSITIVE REGULATION OF COLLAGEN METABOLIC PROCESS%GOBP%GO:0010714	33	0.44091183	1.6019102	0.0	0.040407017	1.0	2135	tags=18%, list=10%, signal=20%
REGULATION OF LIPID TRANSPORT%GOBP%GO:0032368	120	0.36016735	1.601602	0.0	0.04046405	1.0	2321	tags=20%, list=11%, signal=22%
POSITIVE REGULATION OF INTERLEUKIN-2 PRODUCTION%GOBP%GO:0032743	32	0.4762838	1.6015546	0.0	0.040468387	1.0	1101	tags=22%, list=5%, signal=23%
POSITIVE REGULATION OF B CELL DIFFERENTIATION%GOBP%GO:0045579	17	0.66278595	1.6014603	0.0	0.040524833	1.0	1026	tags=24%, list=5%, signal=25%
MONONUCLEAR CELL MIGRATION%GOBP%GO:0071674	38	0.556962	1.6014422	0.0	0.04049087	1.0	2303	tags=26%, list=11%, signal=29%
INTERFERON ALPHA BETA SIGNALING%REACTOME%R-HSA-909733.2	47	0.5922204	1.6011738	0.0	0.04050586	1.0	2470	tags=47%, list=11%, signal=53%
EXTRACELLULAR MATRIX ORGANIZATION%GOBP%GO:0030198	240	0.40313974	1.6011504	0.0	0.040472	1.0	2177	tags=15%, list=10%, signal=16%
REGULATION OF CD4-POSITIVE. ALPHA-BETA T CELL DIFFERENTIATION%GOBP%GO:0043370	50	0.42847434	1.6011055	0.0	0.040463183	1.0	2880	tags=26%, list=13%, signal=30%
MITOGEN-ACTIVATED PROTEIN KINASE BINDING%GOMF%GO:0051019	34	0.44464764	1.6010196	0.0	0.04047188	1.0	1368	tags=21%, list=6%, signal=22%
AMINO ACID METABOLISM%WIKIPATHWAYS_20200610%WP662%MUS MUSCULUS	95	0.5150349	1.6008874	0.0	0.040463246	1.0	3698	tags=37%, list=17%, signal=44%
REGULATION OF MAST CELL ACTIVATION%GOBP%GO:0033003	49	0.46901834	1.6008475	0.0	0.040473692	1.0	2595	tags=31%, list=12%, signal=35%
RECYCLING ENDOSOME%GOCC%GO:0055037	143	0.42623544	1.6006645	0.0	0.04050054	1.0	2933	tags=27%, list=13%, signal=31%
REGULATION OF ER TO GOLGI VESICLE-MEDIATED TRANSPORT%GOBP%GO:0060628	17	0.6716554	1.6004995	0.0140280565	0.040536735	1.0	1968	tags=41%, list=9%, signal=45%
LEUKOCYTE HOMEOSTASIS%GOBP%GO:0001776	88	0.39422208	1.6004043	0.0	0.040540375	1.0	2522	tags=20%, list=12%, signal=23%
POSITIVE REGULATION OF MACROPHAGE CHEMOTAXIS%GOBP%GO:0010759	21	0.5638765	1.6003526	0.0	0.04050675	1.0	1261	tags=33%, list=6%, signal=35%
REGULATION OF ENDOPLASMIC RETICULUM STRESS-INDUCED INTRINSIC APOPTOTIC SIGNALING PATHWAY%GOBP%GO:1902235	29	0.67158854	1.6002057	0.0	0.04050493	1.0	2755	tags=41%, list=13%, signal=47%
RESPONSE TO HYDROPEROXIDE%GOBP%GO:0033194	16	0.5557011	1.5994956	0.0	0.040672593	1.0	456	tags=19%, list=2%, signal=19%
LEUKOCYTE DIFFERENTIATION%GOBP%GO:0002521	367	0.32985914	1.599428	0.0	0.040660102	1.0	2299	tags=17%, list=10%, signal=19%
REGULATION OF EXCRETION%GOBP%GO:0044062	30	0.4205895	1.5994126	0.0	0.04064008	1.0	957	tags=10%, list=4%, signal=10%
EPIBOLY%GOBP%GO:0090504	26	0.5906961	1.5993431	0.0256917	0.040639088	1.0	3117	tags=42%, list=14%, signal=49%
BIOCARTA_CD40_PATHWAY%MSIGDB_C2%BIOCARTA_CD40_PATHWAY	15	0.6736264	1.5991777	0.015686275	0.040617242	1.0	1785	tags=47%, list=8%, signal=51%
RESPONSE TO ZINC ION%GOBP%GO:0010043	32	0.5985177	1.5991279	0.0	0.040606756	1.0	2321	tags=31%, list=11%, signal=35%
LISTERIA MONOCYTOGENES ENTRY INTO HOST CELLS%REACTOME%R-HSA-8876384.1	15	0.5680372	1.5991218	0.0	0.040573347	1.0	2479	tags=27%, list=11%, signal=30%
GLUTATHIONE AND ONE CARBON METABOLISM%WIKIPATHWAYS_20200610%WP730%MUS MUSCULUS	31	0.5164196	1.5984812	0.0	0.040804844	1.0	2031	tags=23%, list=9%, signal=25%
MAST CELL ACTIVATION%GOBP%GO:0045576	26	0.5208074	1.5984797	0.0	0.0407713	1.0	1773	tags=31%, list=8%, signal=33%
REGULATION OF CELLULAR RESPONSE TO TRANSFORMING GROWTH FACTOR BETA STIMULUS%GOBP%GO:1903844	103	0.41154268	1.5982448	0.0	0.04086002	1.0	2339	tags=24%, list=11%, signal=27%
FATTY ACID BIOSYNTHESIS%WIKIPATHWAYS_20200610%WP336%MUS MUSCULUS	21	0.678455	1.5981402	0.0	0.040852375	1.0	953	tags=33%, list=4%, signal=35%
HYDRO-LYASE ACTIVITY%GOMF%GO:0016836	54	0.45386446	1.597928	0.0	0.040915154	1.0	1992	tags=24%, list=9%, signal=26%
IL1-MEDIATED SIGNALING EVENTS%PATHWAY INTERACTION DATABASE NCI-NATURE CURATED DATA%IL1-MEDIATED SIGNALING EVENTS	34	0.6369534	1.5979266	0.0	0.040906988	1.0	2368	tags=47%, list=11%, signal=53%
PID_IL1_PATHWAY%MSIGDB_C2%PID_IL1_PATHWAY	34	0.63695335	1.5979264	0.0	0.040873513	1.0	2368	tags=47%, list=11%, signal=53%
FATTY ACID BETA OXIDATION%WIKIPATHWAYS_20200610%WP1269%MUS MUSCULUS	32	0.5164152	1.5978739	0.0	0.040851958	1.0	486	tags=16%, list=2%, signal=16%
POSITIVE REGULATION OF OLIGODENDROCYTE DIFFERENTIATION%GOBP%GO:0048714	26	0.4873936	1.5978097	0.0	0.040851504	1.0	2717	tags=27%, list=12%, signal=31%
TSH%NETPATH%TSH	76	0.42605066	1.5975883	0.0	0.040902674	1.0	2521	tags=26%, list=12%, signal=30%
NEGATIVE REGULATION OF REACTIVE OXYGEN SPECIES METABOLIC PROCESS%GOBP%GO:2000378	68	0.4554619	1.5972748	0.0	0.04105642	1.0	2739	tags=28%, list=13%, signal=32%
ORGANIC ANION TRANSMEMBRANE TRANSPORTER ACTIVITY%GOMF%GO:0008514	208	0.3787195	1.5961348	0.0	0.04140126	1.0	2975	tags=21%, list=14%, signal=24%
NUCLEOBASE BIOSYNTHETIC PROCESS%GOBP%GO:0046112	17	0.7733332	1.5960428	0.0	0.041427396	1.0	1762	tags=41%, list=8%, signal=45%
ARGININE METABOLIC PROCESS%GOBP%GO:0006525	15	0.82732546	1.5959463	0.0	0.04139363	1.0	1666	tags=40%, list=8%, signal=43%
INTRINSIC APOPTOTIC SIGNALING PATHWAY%GOBP%GO:0097193	155	0.33806255	1.59593	0.0	0.04135994	1.0	2017	tags=15%, list=9%, signal=16%
ER TO GOLGI ANTEROGRADE TRANSPORT%REACTOME DATABASE ID RELEASE 73%199977	126	0.52836674	1.5958434	0.0	0.041377276	1.0	3573	tags=40%, list=16%, signal=48%
NUCLEOSIDE BISPHOSPHATE BIOSYNTHETIC PROCESS%GOBP%GO:0033866	30	0.53990066	1.595755	0.0	0.041397143	1.0	1628	tags=30%, list=7%, signal=32%
PURINE NUCLEOSIDE BISPHOSPHATE BIOSYNTHETIC PROCESS%GOBP%GO:0034033	30	0.53990066	1.595755	0.0	0.041355494	1.0	1628	tags=30%, list=7%, signal=32%
RIBONUCLEOSIDE BISPHOSPHATE BIOSYNTHETIC PROCESS%GOBP%GO:0034030	30	0.53990066	1.595755	0.0	0.041313928	1.0	1628	tags=30%, list=7%, signal=32%
PIGMENT BIOSYNTHETIC PROCESS%GOBP%GO:0046148	46	0.4683574	1.5949656	0.0	0.04163143	1.0	1795	tags=26%, list=8%, signal=28%
ACTIVATED TAK1 MEDIATES P38 MAPK ACTIVATION%REACTOME%R-HSA-450302.2	19	0.74108356	1.5948712	0.020449897	0.041660845	1.0	2368	tags=53%, list=11%, signal=59%
FORMATION OF PRIMARY GERM LAYER%GOBP%GO:0001704	92	0.40759102	1.594618	0.0	0.041752104	1.0	1488	tags=12%, list=7%, signal=13%
CHOLESTEROL METABOLIC PROCESS%GOBP%GO:0008203	107	0.42261115	1.5941414	0.0	0.04185305	1.0	2483	tags=24%, list=11%, signal=27%
OLFACTORY LOBE DEVELOPMENT%GOBP%GO:0021988	41	0.43899718	1.5941103	0.0	0.041827336	1.0	1533	tags=15%, list=7%, signal=16%
NEGATIVE REGULATION OF CELLULAR RESPONSE TO INSULIN STIMULUS%GOBP%GO:1900077	42	0.47228962	1.5940605	0.0	0.041800678	1.0	2070	tags=24%, list=9%, signal=26%
AMINO ACID TRANSPORT ACROSS THE PLASMA MEMBRANE%REACTOME DATABASE ID RELEASE 73%352230	31	0.4910966	1.5938524	0.0	0.041866504	1.0	1894	tags=23%, list=9%, signal=25%
ADAPTIVE IMMUNE RESPONSE%GOBP%GO:0002250	290	0.38620335	1.5930787	0.0	0.042111732	1.0	3288	tags=23%, list=15%, signal=27%
NEGATIVE REGULATION OF EPITHELIAL CELL DIFFERENTIATION%GOBP%GO:0030857	46	0.40699324	1.592997	0.0	0.042121112	1.0	1180	tags=13%, list=5%, signal=14%
REPLACEMENT OSSIFICATION%GOBP%GO:0036075	31	0.4083475	1.5928408	0.0	0.042110905	1.0	1159	tags=10%, list=5%, signal=10%
ENDOCHONDRAL OSSIFICATION%GOBP%GO:0001958	31	0.4083475	1.5928408	0.0	0.042069048	1.0	1159	tags=10%, list=5%, signal=10%
REGULATION OF RESPONSE TO CYTOKINE STIMULUS%GOBP%GO:0060759	118	0.48788962	1.5927999	0.0	0.04205844	1.0	2663	tags=33%, list=12%, signal=37%
NEGATIVE REGULATION OF MITOCHONDRION ORGANIZATION%GOBP%GO:0010823	55	0.46598348	1.5921698	0.0	0.042156167	1.0	1927	tags=24%, list=9%, signal=26%
RESPONSE TO OXYGEN LEVELS%GOBP%GO:0070482	212	0.36108795	1.59183	0.0	0.042294603	1.0	2514	tags=22%, list=11%, signal=25%
HALLMARK_P53_PATHWAY%MSIGDB_C2%HALLMARK_P53_PATHWAY	194	0.3758398	1.5914425	0.0	0.04244218	1.0	2607	tags=25%, list=12%, signal=28%
COOPERATION OF PREFOLDIN AND TRIC CCT IN ACTIN AND TUBULIN FOLDING%REACTOME%R-HSA-389958.2	29	0.75247335	1.5913792	0.008928572	0.04240811	1.0	3383	tags=69%, list=15%, signal=81%
ANTIGEN BINDING%GOMF%GO:0003823	57	0.48175788	1.5908086	0.0	0.04258219	1.0	4097	tags=40%, list=19%, signal=50%
REGULATION OF NIK/NF-KAPPAB SIGNALING%GOBP%GO:1901222	101	0.45286542	1.5905019	0.0	0.042677876	1.0	2288	tags=27%, list=10%, signal=30%
GOLGI-ASSOCIATED VESICLE%GOCC%GO:0005798	138	0.56754833	1.5900218	0.0	0.04293693	1.0	3655	tags=44%, list=17%, signal=53%
DENDRITE CYTOPLASM%GOCC%GO:0032839	27	0.5697498	1.5899127	0.021459227	0.04294981	1.0	2248	tags=30%, list=10%, signal=33%
REGULATION OF TYROSINE PHOSPHORYLATION OF STAT PROTEIN%GOBP%GO:0042509	71	0.5034028	1.5895617	0.0	0.043091755	1.0	2112	tags=27%, list=10%, signal=30%
NEGATIVE REGULATION OF OXIDATIVE STRESS-INDUCED INTRINSIC APOPTOTIC SIGNALING PATHWAY%GOBP%GO:1902176	17	0.54782635	1.5894959	0.019955654	0.043069735	1.0	919	tags=18%, list=4%, signal=18%
POSITIVE REGULATION OF FATTY ACID TRANSPORT%GOBP%GO:2000193	22	0.55279136	1.5893201	0.008602151	0.043102946	1.0	2321	tags=36%, list=11%, signal=41%
POSITIVE REGULATION OF ERK1 AND ERK2 CASCADE%GOBP%GO:0070374	222	0.39011317	1.5893004	0.0	0.043068502	1.0	2075	tags=18%, list=9%, signal=19%
COFACTOR METABOLIC PROCESS%GOBP%GO:0051186	440	0.39948103	1.5888375	0.0	0.043180488	1.0	2095	tags=19%, list=10%, signal=21%
NEGATIVE REGULATION OF PROTEIN KINASE ACTIVITY%GOBP%GO:0006469	199	0.35737827	1.5885923	0.0	0.043271292	1.0	2447	tags=18%, list=11%, signal=20%
REGULATION OF PEPTIDYL-SERINE PHOSPHORYLATION%GOBP%GO:0033135	161	0.32841387	1.5885384	0.0	0.04325304	1.0	1427	tags=11%, list=7%, signal=11%
GLUTAMINE METABOLIC PROCESS%GOBP%GO:0006541	20	0.68964195	1.5884585	0.0	0.043224264	1.0	2945	tags=45%, list=13%, signal=52%
PYRIMIDINE NUCLEOBASE METABOLIC PROCESS%GOBP%GO:0006206	18	0.6993224	1.588284	0.0	0.04339875	1.0	1380	tags=28%, list=6%, signal=30%
REGULATION OF CYTOKINE PRODUCTION INVOLVED IN INFLAMMATORY RESPONSE%GOBP%GO:1900015	44	0.41097963	1.5882095	0.0	0.043397218	1.0	1551	tags=20%, list=7%, signal=22%
PROTEIN LOCALIZATION TO MITOCHONDRION%GOBP%GO:0070585	75	0.61565447	1.5879136	0.0	0.043479323	1.0	5072	tags=63%, list=23%, signal=81%
REGULATION OF ORGANIC ACID TRANSPORT%GOBP%GO:0032890	84	0.42967373	1.5878203	0.0	0.043507565	1.0	2321	tags=24%, list=11%, signal=27%
REGULATION OF ANION TRANSPORT%GOBP%GO:0044070	125	0.39643243	1.5878029	0.0	0.04347302	1.0	2321	tags=20%, list=11%, signal=22%
GLYCOLYSIS I%HUMANCYC%GLYCOLYSIS	22	0.6661611	1.5876694	0.0	0.043495137	1.0	1566	tags=32%, list=7%, signal=34%
NEGATIVE REGULATION OF RESPONSE TO CYTOKINE STIMULUS%GOBP%GO:0060761	57	0.48336962	1.5872571	0.0	0.043633305	1.0	1953	tags=26%, list=9%, signal=29%
TNF-ALPHA NF-KB SIGNALING PATHWAY%WIKIPATHWAYS_20200610%WP246%MUS MUSCULUS	180	0.56580657	1.5872358	0.0	0.04359874	1.0	2730	tags=36%, list=12%, signal=41%
VIRAL ENTRY INTO HOST CELL%GOBP%GO:0046718	26	0.4043668	1.5870314	0.0	0.043668218	1.0	2842	tags=27%, list=13%, signal=31%
PROTEIN TARGETING TO MEMBRANE%GOBP%GO:0006612	79	0.4694629	1.5868541	0.0	0.043751962	1.0	4556	tags=46%, list=21%, signal=57%
CYTOKINE PRODUCTION INVOLVED IN IMMUNE RESPONSE%GOBP%GO:0002367	27	0.59110963	1.5868173	0.00984252	0.04371738	1.0	2554	tags=37%, list=12%, signal=42%
TOLL-LIKE RECEPTOR BINDING%GOMF%GO:0035325	15	0.83194155	1.5866404	0.0	0.043780044	1.0	2052	tags=53%, list=9%, signal=59%
PROTEIN TRANSMEMBRANE TRANSPORT%GOBP%GO:0071806	59	0.5302638	1.5865258	0.0	0.04380145	1.0	4604	tags=54%, list=21%, signal=68%
NEGATIVE REGULATION OF EPITHELIAL CELL MIGRATION%GOBP%GO:0010633	69	0.39180464	1.5865004	0.0	0.043778572	1.0	1654	tags=16%, list=8%, signal=17%
XBP1(S) ACTIVATES CHAPERONE GENES%REACTOME DATABASE ID RELEASE 73%381038	44	0.61335516	1.5864835	0.0	0.043744113	1.0	2753	tags=39%, list=13%, signal=44%
POSITIVE REGULATION OF NATURAL KILLER CELL MEDIATED CYTOTOXICITY%GOBP%GO:0045954	27	0.5020285	1.5863417	0.0	0.043774582	1.0	1396	tags=22%, list=6%, signal=24%
NEGATIVE REGULATION OF CELL-CELL ADHESION%GOBP%GO:0022408	190	0.33491772	1.5862491	0.0	0.04375848	1.0	2625	tags=16%, list=12%, signal=18%
ACTIVE ION TRANSMEMBRANE TRANSPORTER ACTIVITY%GOMF%GO:0022853	63	0.5904543	1.5856725	0.0	0.044007186	1.0	3313	tags=43%, list=15%, signal=50%
CATION-TRANSPORTING ATPASE ACTIVITY%GOMF%GO:0019829	63	0.5904543	1.5856725	0.0	0.04396495	1.0	3313	tags=43%, list=15%, signal=50%
ATPASE COUPLED ION TRANSMEMBRANE TRANSPORTER ACTIVITY%GOMF%GO:0042625	63	0.5904543	1.5856725	0.0	0.043922797	1.0	3313	tags=43%, list=15%, signal=50%
PROTEIN LOCALIZATION TO VACUOLE%GOBP%GO:0072665	52	0.44642112	1.5856099	0.0	0.043899234	1.0	3132	tags=33%, list=14%, signal=38%
ELECTRON TRANSFER ACTIVITY%GOMF%GO:0009055	62	0.51334125	1.5854499	0.014799154	0.043864883	1.0	4194	tags=37%, list=19%, signal=46%
CARGO CONCENTRATION IN THE ER%REACTOME%R-HSA-5694530.1	31	0.58027184	1.5852163	0.023012552	0.043947905	1.0	3573	tags=35%, list=16%, signal=42%
EARLY ENDOSOME MEMBRANE%GOCC%GO:0031901	57	0.52803344	1.5850514	0.0	0.044039316	1.0	3816	tags=37%, list=17%, signal=44%
CELLULAR RESPONSE TO STEROL%GOBP%GO:0036315	17	0.5245874	1.5846509	0.0	0.044130735	1.0	3068	tags=29%, list=14%, signal=34%
BIOCARTA_NTHI_PATHWAY%MSIGDB_C2%BIOCARTA_NTHI_PATHWAY	23	0.5974303	1.5846407	0.0	0.044096295	1.0	2368	tags=35%, list=11%, signal=39%
INNATE IMMUNE RESPONSE-ACTIVATING SIGNAL TRANSDUCTION%GOBP%GO:0002758	71	0.531448	1.5845944	0.0	0.044061914	1.0	2092	tags=32%, list=10%, signal=36%
HYALURONAN METABOLIC PROCESS%GOBP%GO:0030212	19	0.46717095	1.583931	0.0	0.044329353	1.0	2490	tags=26%, list=11%, signal=30%
POSITIVE REGULATION OF MACROPHAGE MIGRATION%GOBP%GO:1905523	27	0.5327035	1.5838909	0.0	0.044322744	1.0	1825	tags=37%, list=8%, signal=40%
POSITIVE REGULATION OF TUMOR NECROSIS FACTOR SECRETION%GOBP%GO:1904469	23	0.4278068	1.5837355	0.0	0.044400908	1.0	956	tags=13%, list=4%, signal=14%
ENDOGENOUS TLR SIGNALING%PATHWAY INTERACTION DATABASE NCI-NATURE CURATED DATA%ENDOGENOUS TLR SIGNALING	23	0.67198455	1.5835949	0.014198783	0.044395108	1.0	2092	tags=52%, list=10%, signal=58%
REGULATION OF LIPID METABOLIC PROCESS%GOBP%GO:0019216	344	0.32383597	1.5835435	0.0	0.04436061	1.0	2215	tags=16%, list=10%, signal=17%
ANION CHANNEL ACTIVITY%GOMF%GO:0005253	83	0.36648494	1.5834479	0.0	0.044334978	1.0	1345	tags=10%, list=6%, signal=10%
PROTON-TRANSPORTING ATPASE ACTIVITY. ROTATIONAL MECHANISM%GOMF%GO:0046961	20	0.788906	1.5833535	0.0	0.044324897	1.0	3004	tags=60%, list=14%, signal=69%
INTRACELLULAR PROTEIN TRANSMEMBRANE TRANSPORT%GOBP%GO:0065002	58	0.5337357	1.583335	0.0	0.044305354	1.0	4604	tags=55%, list=21%, signal=70%
DICARBOXYLIC ACID METABOLIC PROCESS%GOBP%GO:0043648	81	0.4637023	1.5833205	0.0	0.044271074	1.0	2242	tags=26%, list=10%, signal=29%
NEURONAL ACTION POTENTIAL%GOBP%GO:0019228	36	0.4413362	1.5829244	0.022540983	0.044443592	1.0	641	tags=6%, list=3%, signal=6%
FATTY ACYL-COA BIOSYNTHESIS%REACTOME%R-HSA-75105.6	34	0.503407	1.5827609	0.0	0.04448107	1.0	1255	tags=24%, list=6%, signal=25%
TGF BETA SIGNALING PATHWAY%WIKIPATHWAYS_20200610%WP113%MUS MUSCULUS	52	0.5074703	1.5824783	0.0	0.044539202	1.0	2497	tags=35%, list=11%, signal=39%
LEPTIN%NETPATH%LEPTIN	93	0.42241666	1.5822752	0.0	0.044568244	1.0	1265	tags=16%, list=6%, signal=17%
IL-1 SIGNALING PATHWAY%WIKIPATHWAYS_20200610%WP37%MUS MUSCULUS	37	0.67913467	1.5822126	0.0	0.04454585	1.0	2526	tags=54%, list=12%, signal=61%
REGULATION OF ACTIN FILAMENT-BASED MOVEMENT%GOBP%GO:1903115	47	0.45625004	1.5820957	0.0	0.04458755	1.0	554	tags=13%, list=3%, signal=13%
COPII-MEDIATED VESICLE TRANSPORT%REACTOME%R-HSA-204005.4	66	0.5896756	1.5819125	0.0	0.04460233	1.0	3091	tags=42%, list=14%, signal=49%
IRON UPTAKE AND TRANSPORT%REACTOME DATABASE ID RELEASE 73%917937	53	0.61414564	1.5818539	0.0	0.044587266	1.0	4295	tags=62%, list=20%, signal=77%
HYDROLASE ACTIVITY. ACTING ON CARBON-NITROGEN (BUT NOT PEPTIDE) BONDS%GOMF%GO:0016810	129	0.38990846	1.5818006	0.0	0.044563856	1.0	2469	tags=18%, list=11%, signal=20%
GASTRULATION%GOBP%GO:0007369	144	0.347398	1.5817962	0.0	0.044529654	1.0	2617	tags=16%, list=12%, signal=18%
NEGATIVE REGULATION OF MONONUCLEAR CELL PROLIFERATION%GOBP%GO:0032945	87	0.36916354	1.581703	0.0	0.04456922	1.0	2379	tags=17%, list=11%, signal=19%
ISOPRENOID METABOLIC PROCESS%GOBP%GO:0006720	81	0.44277227	1.581685	0.0	0.044535074	1.0	1522	tags=16%, list=7%, signal=17%
PHAGOCYTIC VESICLE MEMBRANE%GOCC%GO:0030670	21	0.5203827	1.5815831	0.0	0.044515923	1.0	3056	tags=38%, list=14%, signal=44%
CYTOSOLIC LARGE RIBOSOMAL SUBUNIT%GOCC%GO:0022625	56	0.5801292	1.5814611	0.02414487	0.04452436	1.0	6348	tags=59%, list=29%, signal=83%
ESTABLISHMENT OF PROTEIN LOCALIZATION TO MITOCHONDRION%GOBP%GO:0072655	69	0.6422995	1.5814052	0.0	0.044490363	1.0	4604	tags=58%, list=21%, signal=73%
REGULATION OF HORMONE METABOLIC PROCESS%GOBP%GO:0032350	56	0.40155587	1.5807294	0.0	0.044785343	1.0	916	tags=11%, list=4%, signal=11%
ERYTHROCYTE HOMEOSTASIS%GOBP%GO:0034101	102	0.34134564	1.580488	0.0	0.044890482	1.0	2303	tags=17%, list=11%, signal=19%
SIGNALING EVENTS MEDIATED BY HDAC CLASS I%PATHWAY INTERACTION DATABASE NCI-NATURE CURATED DATA%SIGNALING EVENTS MEDIATED BY HDAC CLASS I	63	0.44566178	1.5804088	0.0	0.04490675	1.0	2662	tags=30%, list=12%, signal=34%
ST_GA12_PATHWAY%MSIGDB_C2%ST_GA12_PATHWAY	23	0.4824516	1.5802927	0.0	0.044927664	1.0	2087	tags=26%, list=10%, signal=29%
FATTY ACID DERIVATIVE BIOSYNTHETIC PROCESS%GOBP%GO:1901570	46	0.44235116	1.5802351	0.0	0.04491801	1.0	2304	tags=26%, list=11%, signal=29%
PROTEIN MATURATION%GOBP%GO:0051604	218	0.4686918	1.5799747	0.0	0.044968702	1.0	3288	tags=33%, list=15%, signal=38%
POSITIVE REGULATION OF CD4-POSITIVE. ALPHA-BETA T CELL ACTIVATION%GOBP%GO:2000516	34	0.45127204	1.5798283	0.0	0.044970185	1.0	1952	tags=24%, list=9%, signal=26%
PROTEIN TARGETING TO MITOCHONDRION%GOBP%GO:0006626	56	0.62343735	1.5792443	0.0	0.04514373	1.0	5072	tags=59%, list=23%, signal=76%
CELLULAR RESPONSE TO HYDROGEN PEROXIDE%GOBP%GO:0070301	60	0.42883295	1.5792317	0.0	0.045109443	1.0	3036	tags=27%, list=14%, signal=31%
POSITIVE REGULATION OF LYMPHOCYTE DIFFERENTIATION%GOBP%GO:0045621	111	0.38035563	1.5788862	0.0	0.045186743	1.0	1119	tags=13%, list=5%, signal=13%
ASTROCYTE DIFFERENTIATION%GOBP%GO:0048708	55	0.4179739	1.5787654	0.0	0.04518993	1.0	1427	tags=16%, list=7%, signal=17%
RIBOSOME ASSEMBLY%GOBP%GO:0042255	61	0.6825387	1.5784973	0.013539651	0.045265254	1.0	3337	tags=52%, list=15%, signal=62%
NICOTINAMIDE NUCLEOTIDE METABOLIC PROCESS%GOBP%GO:0046496	112	0.3981732	1.5783061	0.0	0.04531458	1.0	3505	tags=29%, list=16%, signal=34%
POSITIVE REGULATION OF LEUKOCYTE CELL-CELL ADHESION%GOBP%GO:1903039	211	0.36414278	1.5782694	0.0	0.045308653	1.0	1265	tags=15%, list=6%, signal=15%
COPPER ION TRANSPORT%GOBP%GO:0006825	17	0.7331132	1.5774857	0.016587678	0.04560791	1.0	2715	tags=47%, list=12%, signal=54%
CCR1%IOB%CCR1	23	0.7095894	1.5774205	0.0	0.045593504	1.0	2497	tags=52%, list=11%, signal=59%
MAINTENANCE OF LOCATION%GOBP%GO:0051235	169	0.3610584	1.5773295	0.0	0.045632683	1.0	2554	tags=20%, list=12%, signal=23%
C-TYPE LECTIN RECEPTORS (CLRS)%REACTOME%R-HSA-5621481.1	118	0.62008286	1.5768344	0.0	0.045831982	1.0	2518	tags=51%, list=11%, signal=57%
FORMATION OF TUBULIN FOLDING INTERMEDIATES BY CCT TRIC%REACTOME%R-HSA-389960.2	22	0.78946424	1.5766081	0.008960574	0.045888215	1.0	2509	tags=68%, list=11%, signal=77%
CYTOSOLIC RIBOSOME%GOCC%GO:0022626	102	0.54665035	1.5765381	0.025974026	0.045864183	1.0	6348	tags=52%, list=29%, signal=73%
ENDOPLASMIC RETICULUM UNFOLDED PROTEIN RESPONSE%GOBP%GO:0030968	53	0.50656897	1.5764446	0.0	0.045838293	1.0	2446	tags=26%, list=11%, signal=30%
AXON GUIDANCE%REACTOME%R-HSA-422475.6	457	0.35427544	1.5763493	0.0	0.045851044	1.0	3403	tags=25%, list=16%, signal=29%
NEGATIVE REGULATION OF RESPONSE TO ENDOPLASMIC RETICULUM STRESS%GOBP%GO:1903573	44	0.5754127	1.5763382	0.0	0.04581655	1.0	3141	tags=45%, list=14%, signal=53%
PEPTIDASE ACTIVATOR ACTIVITY%GOMF%GO:0016504	33	0.47831368	1.5763159	0.020120725	0.045787387	1.0	1750	tags=27%, list=8%, signal=30%
CARBOHYDRATE CATABOLIC PROCESS%GOBP%GO:0016052	83	0.41208747	1.5761596	0.0	0.045871273	1.0	2270	tags=20%, list=10%, signal=23%
ESTABLISHMENT OF PROTEIN LOCALIZATION TO MEMBRANE%GOBP%GO:0090150	179	0.44521552	1.5760146	0.0	0.04588556	1.0	3889	tags=37%, list=18%, signal=44%
CARBOXYLIC ACID TRANSMEMBRANE TRANSPORTER ACTIVITY%GOMF%GO:0046943	145	0.35495082	1.5759035	0.0	0.0459005	1.0	2373	tags=16%, list=11%, signal=18%
ORGANIC ACID TRANSMEMBRANE TRANSPORTER ACTIVITY%GOMF%GO:0005342	145	0.35495082	1.5759035	0.0	0.04585885	1.0	2373	tags=16%, list=11%, signal=18%
GOLGI-ASSOCIATED VESICLE MEMBRANE%GOCC%GO:0030660	61	0.6392877	1.5756195	0.0	0.04598273	1.0	4251	tags=59%, list=19%, signal=73%
PHOSPHOLIPASE ACTIVITY%GOMF%GO:0004620	87	0.35701454	1.5754889	0.0	0.046020355	1.0	1931	tags=17%, list=9%, signal=19%
REGULATION OF SYNCYTIUM FORMATION BY PLASMA MEMBRANE FUSION%GOBP%GO:0060142	35	0.4722425	1.5753565	0.0	0.046008486	1.0	738	tags=17%, list=3%, signal=18%
NEGATIVE REGULATION OF LYMPHOCYTE PROLIFERATION%GOBP%GO:0050672	86	0.36993796	1.5753561	0.0	0.045974117	1.0	2379	tags=17%, list=11%, signal=19%
SURFACTANT METABOLISM%REACTOME%R-HSA-5683826.3	24	0.53681046	1.5753279	0.051172707	0.045950048	1.0	1814	tags=21%, list=8%, signal=23%
SERINE FAMILY AMINO ACID METABOLIC PROCESS%GOBP%GO:0009069	37	0.58697486	1.5752553	0.019267824	0.04595884	1.0	2736	tags=35%, list=12%, signal=40%
TAXIS%GOBP%GO:0042330	474	0.35854813	1.5751408	0.0	0.045972195	1.0	1119	tags=10%, list=5%, signal=11%
HUMORAL IMMUNE RESPONSE MEDIATED BY CIRCULATING IMMUNOGLOBULIN%GOBP%GO:0002455	35	0.49391976	1.5751034	0.02173913	0.0459463	1.0	3871	tags=34%, list=18%, signal=42%
POSITIVE REGULATION OF ADHERENS JUNCTION ORGANIZATION%GOBP%GO:1903393	30	0.5511832	1.5750479	0.0	0.04593388	1.0	934	tags=20%, list=4%, signal=21%
IL1%NETPATH%IL1	67	0.5932042	1.5750159	0.0	0.045907866	1.0	2526	tags=43%, list=12%, signal=49%
POSITIVE REGULATION OF PHOSPHOPROTEIN PHOSPHATASE ACTIVITY%GOBP%GO:0032516	17	0.5704015	1.5749655	0.0	0.045886796	1.0	4915	tags=53%, list=22%, signal=68%
STABILIZATION OF P53%REACTOME DATABASE ID RELEASE 73%69541	53	0.78648335	1.5748796	0.0	0.045885675	1.0	3223	tags=75%, list=15%, signal=88%
NEGATIVE REGULATION OF PROTEIN MATURATION%GOBP%GO:1903318	38	0.50817305	1.574688	0.0	0.045929827	1.0	2339	tags=24%, list=11%, signal=26%
NEGATIVE REGULATION OF PROTEIN PROCESSING%GOBP%GO:0010955	38	0.50817305	1.574688	0.0	0.045888674	1.0	2339	tags=24%, list=11%, signal=26%
HALLMARK_CHOLESTEROL_HOMEOSTASIS%MSIGDB_C2%HALLMARK_CHOLESTEROL_HOMEOSTASIS	71	0.6590782	1.5745573	0.0	0.045874845	1.0	2516	tags=48%, list=11%, signal=54%
COLLAGEN DEGRADATION%REACTOME%R-HSA-1442490.3	38	0.5458493	1.5745536	0.0	0.04584096	1.0	923	tags=18%, list=4%, signal=19%
HH MUTANTS ABROGATE LIGAND SECRETION%REACTOME DATABASE ID RELEASE 73%5387390	55	0.8086618	1.5745368	0.0	0.045807153	1.0	3223	tags=73%, list=15%, signal=85%
NEUROTRANSMITTER UPTAKE%GOBP%GO:0001504	27	0.46193194	1.5741997	0.03952569	0.045942575	1.0	52	tags=7%, list=0%, signal=7%
REGULATION OF MACROPHAGE CHEMOTAXIS%GOBP%GO:0010758	31	0.5269554	1.5741482	0.0	0.04592266	1.0	1445	tags=32%, list=7%, signal=34%
NEGATIVE REGULATION OF STEROID BIOSYNTHETIC PROCESS%GOBP%GO:0010894	24	0.58379495	1.5738659	0.008247423	0.04603106	1.0	2204	tags=21%, list=10%, signal=23%
NEGATIVE REGULATION OF STEROID METABOLIC PROCESS%GOBP%GO:0045939	24	0.58379495	1.5738659	0.008247423	0.04599007	1.0	2204	tags=21%, list=10%, signal=23%
CELLULAR RESPONSE TO REACTIVE OXYGEN SPECIES%GOBP%GO:0034614	114	0.38434204	1.5737013	0.0	0.046028744	1.0	3036	tags=25%, list=14%, signal=28%
BIOCARTA_AKT_PATHWAY%MSIGDB_C2%BIOCARTA_AKT_PATHWAY	21	0.62320584	1.5733473	0.0	0.046194334	1.0	1265	tags=24%, list=6%, signal=25%
SA_MMP_CYTOKINE_CONNECTION%MSIGDB_C2%SA_MMP_CYTOKINE_CONNECTION	15	0.5529308	1.5732872	0.0	0.046160422	1.0	577	tags=33%, list=3%, signal=34%
NEGATIVE REGULATION OF MAP KINASE ACTIVITY%GOBP%GO:0043407	69	0.44090143	1.5732409	0.0	0.046163205	1.0	2351	tags=23%, list=11%, signal=26%
IRE1ALPHA ACTIVATES CHAPERONES%REACTOME DATABASE ID RELEASE 73%381070	46	0.59106606	1.5731049	0.0	0.046245188	1.0	2753	tags=37%, list=13%, signal=42%
I-KAPPAB KINASE/NF-KAPPAB SIGNALING%GOBP%GO:0007249	48	0.53488207	1.5730386	0.0	0.04623101	1.0	2526	tags=42%, list=12%, signal=47%
NEGATIVE REGULATION OF CELLULAR RESPONSE TO GROWTH FACTOR STIMULUS%GOBP%GO:0090288	144	0.36866367	1.5727335	0.0	0.046317738	1.0	2629	tags=17%, list=12%, signal=20%
LYMPHOCYTE ACTIVATION%GOBP%GO:0046649	418	0.30913174	1.572534	0.0	0.0464063	1.0	2148	tags=16%, list=10%, signal=17%
SUMOYLATION OF TRANSCRIPTION FACTORS%REACTOME DATABASE ID RELEASE 73%3232118	16	0.5725221	1.5717387	0.0	0.046688307	1.0	1872	tags=25%, list=9%, signal=27%
C4-DICARBOXYLATE TRANSPORT%GOBP%GO:0015740	18	0.64395887	1.5717056	0.0	0.046654165	1.0	3420	tags=33%, list=16%, signal=39%
REGULATION OF SECONDARY METABOLIC PROCESS%GOBP%GO:0043455	17	0.6041335	1.571648	0.0	0.046620075	1.0	1927	tags=29%, list=9%, signal=32%
RNA CAP BINDING%GOMF%GO:0000339	16	0.78708154	1.5715901	0.0	0.046590284	1.0	2852	tags=56%, list=13%, signal=65%
NEGATIVE REGULATION OF TYPE I INTERFERON PRODUCTION%GOBP%GO:0032480	25	0.5995033	1.5712336	0.0	0.046734717	1.0	2207	tags=28%, list=10%, signal=31%
ACTIVATION OF MAPKK ACTIVITY%GOBP%GO:0000186	35	0.43837145	1.5711571	0.0	0.0467377	1.0	1278	tags=14%, list=6%, signal=15%
NEGATIVE REGULATION OF MUSCLE CELL APOPTOTIC PROCESS%GOBP%GO:0010656	58	0.36688805	1.5711474	0.0	0.046703655	1.0	2723	tags=21%, list=12%, signal=24%
TYPE I INTERFERON SIGNALING PATHWAY%GOBP%GO:0060337	17	0.68937296	1.5709095	0.0	0.046856113	1.0	3503	tags=53%, list=16%, signal=63%
CELLULAR RESPONSE TO TYPE I INTERFERON%GOBP%GO:0071357	17	0.68937296	1.5709095	0.0	0.04681501	1.0	3503	tags=53%, list=16%, signal=63%
POSITIVE REGULATION OF CELL-CELL ADHESION%GOBP%GO:0022409	254	0.34344915	1.5707006	0.0	0.046922937	1.0	1119	tags=13%, list=5%, signal=14%
IL4-MEDIATED SIGNALING EVENTS%PATHWAY INTERACTION DATABASE NCI-NATURE CURATED DATA%IL4-MEDIATED SIGNALING EVENTS	59	0.37827817	1.5705799	0.0	0.046909094	1.0	2606	tags=17%, list=12%, signal=19%
POSITIVE REGULATION OF T-HELPER CELL DIFFERENTIATION%GOBP%GO:0045624	21	0.5699282	1.569982	0.0	0.04713332	1.0	2447	tags=38%, list=11%, signal=43%
PID_NFKAPPAB_CANONICAL_PATHWAY%MSIGDB_C2%PID_NFKAPPAB_CANONICAL_PATHWAY	23	0.7853614	1.5699319	0.0	0.047134615	1.0	1820	tags=65%, list=8%, signal=71%
RELAXATION OF MUSCLE%GOBP%GO:0090075	18	0.53729033	1.569828	0.0	0.04711068	1.0	641	tags=17%, list=3%, signal=17%
REGULATION OF PROTEIN KINASE B SIGNALING%GOBP%GO:0051896	158	0.39444265	1.5692633	0.0	0.047283825	1.0	3889	tags=32%, list=18%, signal=38%
MESODERM FORMATION%GOBP%GO:0001707	60	0.44578296	1.5691032	0.0	0.047283646	1.0	1488	tags=13%, list=7%, signal=14%
LIPID DROPLET%GOCC%GO:0005811	84	0.45585924	1.5688093	0.0	0.04745879	1.0	1959	tags=25%, list=9%, signal=27%
NEGATIVE REGULATION OF BINDING%GOBP%GO:0051100	170	0.326735	1.5686297	0.0	0.047545813	1.0	2200	tags=16%, list=10%, signal=18%
POSITIVE REGULATION OF INTERLEUKIN-10 PRODUCTION%GOBP%GO:0032733	36	0.51073027	1.5686111	0.0	0.0475218	1.0	981	tags=31%, list=4%, signal=32%
HALLMARK_GLYCOLYSIS%MSIGDB_C2%HALLMARK_GLYCOLYSIS	197	0.44811964	1.5685548	0.0	0.047525316	1.0	1681	tags=22%, list=8%, signal=23%
NEGATIVE REGULATION OF PEPTIDYL-SERINE PHOSPHORYLATION%GOBP%GO:0033137	31	0.44397122	1.5684291	0.0	0.04756061	1.0	912	tags=16%, list=4%, signal=17%
PHAGOSOME MATURATION%GOBP%GO:0090382	23	0.53551686	1.5684062	0.0	0.04753367	1.0	2321	tags=35%, list=11%, signal=39%
PID_SYNDECAN_2_PATHWAY%MSIGDB_C2%PID_SYNDECAN_2_PATHWAY	31	0.56110793	1.5682645	0.0	0.047516134	1.0	2087	tags=35%, list=10%, signal=39%
INTRAMOLECULAR OXIDOREDUCTASE ACTIVITY. TRANSPOSING C=C BONDS%GOMF%GO:0016863	16	0.6119247	1.5681907	0.0	0.04754894	1.0	1309	tags=25%, list=6%, signal=27%
MUSCLE CELL MIGRATION%GOBP%GO:0014812	25	0.49999425	1.5681423	0.010416667	0.04754113	1.0	1919	tags=16%, list=9%, signal=18%
TRAF6 MEDIATED INDUCTION OF NFKB AND MAP KINASES UPON TLR7 8 OR 9 ACTIVATION%REACTOME%R-HSA-975138.2	84	0.5009336	1.5681283	0.0	0.047506962	1.0	2460	tags=36%, list=11%, signal=40%
PATTERN RECOGNITION RECEPTOR ACTIVITY%GOMF%GO:0038187	19	0.5307923	1.5680293	0.0	0.047514357	1.0	1162	tags=26%, list=5%, signal=28%
PID_TNF_PATHWAY%MSIGDB_C2%PID_TNF_PATHWAY	46	0.628918	1.5678694	0.0	0.047526833	1.0	1626	tags=39%, list=7%, signal=42%
TNF RECEPTOR SIGNALING PATHWAY%PATHWAY INTERACTION DATABASE NCI-NATURE CURATED DATA%TNF RECEPTOR SIGNALING PATHWAY	46	0.6289178	1.567869	0.0	0.047492746	1.0	1626	tags=39%, list=7%, signal=42%
BIOCARTA_PPARA_PATHWAY%MSIGDB_C2%BIOCARTA_PPARA_PATHWAY	56	0.3957498	1.5678378	0.0	0.04745874	1.0	1966	tags=21%, list=9%, signal=23%
SIGNALING BY NON-RECEPTOR TYROSINE KINASES%REACTOME DATABASE ID RELEASE 73%9006927	48	0.44081286	1.5677919	0.0	0.047431655	1.0	3117	tags=27%, list=14%, signal=32%
SIGNALING BY PTK6%REACTOME%R-HSA-8848021.2	48	0.44081286	1.5677919	0.0	0.04739087	1.0	3117	tags=27%, list=14%, signal=32%
RESPONSE TO PEPTIDE%GOBP%GO:1901652	335	0.35175425	1.5677304	0.0	0.04738273	1.0	2070	tags=18%, list=9%, signal=19%
NEGATIVE REGULATION OF NITRIC OXIDE BIOSYNTHETIC PROCESS%GOBP%GO:0045019	18	0.6188446	1.5677164	0.0	0.047371875	1.0	1363	tags=28%, list=6%, signal=30%
NEGATIVE REGULATION OF NITRIC OXIDE METABOLIC PROCESS%GOBP%GO:1904406	18	0.6188446	1.5677164	0.0	0.047331247	1.0	1363	tags=28%, list=6%, signal=30%
NEGATIVE REGULATION OF PHOSPHORYLATION%GOBP%GO:0042326	454	0.33118993	1.5673349	0.0	0.047488697	1.0	2377	tags=17%, list=11%, signal=19%
FIBRILLAR CENTER%GOCC%GO:0001650	125	0.41242653	1.5670884	0.0	0.04757258	1.0	2546	tags=28%, list=12%, signal=32%
METABOLISM OF STEROID HORMONES%REACTOME%R-HSA-196071.2	33	0.49858084	1.5669692	0.02020202	0.047588866	1.0	4279	tags=36%, list=20%, signal=45%
NEGATIVE REGULATION OF GLUCOSE IMPORT%GOBP%GO:0046325	21	0.45516083	1.5667031	0.0	0.04761615	1.0	322	tags=14%, list=1%, signal=14%
ORGANIC HYDROXY COMPOUND METABOLIC PROCESS%GOBP%GO:1901615	408	0.3142111	1.5666764	0.0	0.047582317	1.0	2584	tags=17%, list=12%, signal=19%
RIBONUCLEOSIDE TRIPHOSPHATE METABOLIC PROCESS%GOBP%GO:0009199	184	0.5329296	1.5664897	0.0	0.04763699	1.0	3505	tags=35%, list=16%, signal=42%
CARBOHYDRATE DERIVATIVE BIOSYNTHETIC PROCESS%GOBP%GO:1901137	482	0.40336043	1.566258	0.0	0.047739033	1.0	3562	tags=30%, list=16%, signal=35%
PROTEIN TRANSPORT WITHIN LIPID BILAYER%GOBP%GO:0032594	35	0.47368878	1.5660403	0.0	0.047840234	1.0	2144	tags=23%, list=10%, signal=25%
SULFUR COMPOUND BIOSYNTHETIC PROCESS%GOBP%GO:0044272	72	0.47139132	1.5658295	0.0	0.047868345	1.0	2236	tags=25%, list=10%, signal=28%
NEGATIVE REGULATION OF ENDOPLASMIC RETICULUM STRESS-INDUCED INTRINSIC APOPTOTIC SIGNALING PATHWAY%GOBP%GO:1902236	19	0.7131677	1.5657902	0.0	0.04785162	1.0	2606	tags=47%, list=12%, signal=54%
POSITIVE REGULATION OF CELL ADHESION%GOBP%GO:0045785	423	0.31669745	1.5655472	0.0	0.047916766	1.0	1508	tags=14%, list=7%, signal=15%
VEGFR1 SPECIFIC SIGNALS%PATHWAY INTERACTION DATABASE NCI-NATURE CURATED DATA%VEGFR1 SPECIFIC SIGNALS	26	0.5310035	1.5654838	0.0	0.047919508	1.0	1106	tags=23%, list=5%, signal=24%
PID_VEGFR1_PATHWAY%MSIGDB_C2%PID_VEGFR1_PATHWAY	26	0.5310034	1.5654837	0.0	0.04788566	1.0	1106	tags=23%, list=5%, signal=24%
NEGATIVE REGULATION OF MAPK CASCADE%GOBP%GO:0043409	171	0.35347673	1.5654316	0.0	0.04788053	1.0	2351	tags=19%, list=11%, signal=21%
POSITIVE REGULATION OF PROTEIN IMPORT INTO NUCLEUS%GOBP%GO:0042307	52	0.45057347	1.5652993	0.0	0.047852814	1.0	3858	tags=40%, list=18%, signal=49%
PERICARDIUM DEVELOPMENT%GOBP%GO:0060039	28	0.4505272	1.5651194	0.023157895	0.047872346	1.0	2063	tags=14%, list=9%, signal=16%
TOLL-LIKE RECEPTOR CASCADES%REACTOME DATABASE ID RELEASE 73%168898	140	0.5196035	1.5650781	0.0	0.04784541	1.0	2460	tags=36%, list=11%, signal=40%
CARGO RECEPTOR ACTIVITY%GOMF%GO:0038024	84	0.42019433	1.5650302	0.0	0.04782416	1.0	3124	tags=24%, list=14%, signal=28%
TOLL LIKE RECEPTOR TLR1:TLR2 CASCADE%REACTOME%R-HSA-168179.1	88	0.53763986	1.5647908	0.0	0.0479134	1.0	2460	tags=38%, list=11%, signal=42%
TOLL LIKE RECEPTOR 2 (TLR2) CASCADE%REACTOME%R-HSA-181438.1	88	0.53763986	1.5647908	0.0	0.047873	1.0	2460	tags=38%, list=11%, signal=42%
MYD88:MAL(TIRAP) CASCADE INITIATED ON PLASMA MEMBRANE%REACTOME%R-HSA-166058.3	88	0.53763986	1.5647908	0.0	0.047832668	1.0	2460	tags=38%, list=11%, signal=42%
TOLL LIKE RECEPTOR TLR6:TLR2 CASCADE%REACTOME%R-HSA-168188.1	88	0.53763986	1.5647908	0.0	0.047792405	1.0	2460	tags=38%, list=11%, signal=42%
AMINO SUGAR CATABOLIC PROCESS%GOBP%GO:0046348	16	0.5764059	1.5645897	0.0	0.047850247	1.0	2860	tags=31%, list=13%, signal=36%
POSITIVE REGULATION OF SECRETION BY CELL%GOBP%GO:1903532	476	0.33730254	1.5641663	0.0	0.0479608	1.0	2752	tags=20%, list=13%, signal=22%
EMBRYO IMPLANTATION%GOBP%GO:0007566	45	0.41447496	1.5641578	0.01178782	0.04792724	1.0	1835	tags=16%, list=8%, signal=17%
ALPHA6-BETA4 INTEGRIN SIGNALING PATHWAY%WIKIPATHWAYS_20200610%WP488%MUS MUSCULUS	66	0.37259814	1.5641253	0.0	0.047920153	1.0	2393	tags=15%, list=11%, signal=17%
POSITIVE REGULATION OF CATECHOLAMINE SECRETION%GOBP%GO:0033605	21	0.47326118	1.5640215	0.041509435	0.047993135	1.0	16	tags=5%, list=0%, signal=5%
POSITIVE REGULATION OF ANIMAL ORGAN MORPHOGENESIS%GOBP%GO:0110110	106	0.39613736	1.5639844	0.0	0.047994167	1.0	2700	tags=16%, list=12%, signal=18%
REGULATION OF BLOOD VESSEL ENDOTHELIAL CELL PROLIFERATION INVOLVED IN SPROUTING ANGIOGENESIS%GOBP%GO:1903587	15	0.676063	1.5639757	0.014830508	0.047960706	1.0	3629	tags=47%, list=17%, signal=56%
REGULATION OF NUCLEOTIDE METABOLIC PROCESS%GOBP%GO:0006140	110	0.4215734	1.563638	0.0	0.048090726	1.0	2321	tags=25%, list=11%, signal=27%
OUTER MEMBRANE%GOCC%GO:0019867	189	0.44257745	1.5636128	0.0	0.048074163	1.0	3794	tags=34%, list=17%, signal=41%
ORGANELLE OUTER MEMBRANE%GOCC%GO:0031968	189	0.44257745	1.5636128	0.0	0.04803403	1.0	3794	tags=34%, list=17%, signal=41%
REGULATION OF NECROPTOTIC PROCESS%GOBP%GO:0060544	18	0.6631673	1.5635266	0.0	0.048015855	1.0	2723	tags=39%, list=12%, signal=44%
REGION OF CYTOSOL%GOCC%GO:0099522	40	0.44451785	1.5634005	0.0	0.048072692	1.0	1920	tags=20%, list=9%, signal=22%
TOLL LIKE RECEPTOR 7 8 (TLR7 8) CASCADE%REACTOME%R-HSA-168181.2	85	0.5090188	1.5632949	0.0	0.0481097	1.0	2460	tags=36%, list=11%, signal=41%
MYD88 DEPENDENT CASCADE INITIATED ON ENDOSOME%REACTOME DATABASE ID RELEASE 73%975155	85	0.5090188	1.5632949	0.0	0.048069675	1.0	2460	tags=36%, list=11%, signal=41%
POSITIVE REGULATION OF ERBB SIGNALING PATHWAY%GOBP%GO:1901186	29	0.5376795	1.5631154	0.0	0.048134767	1.0	2607	tags=28%, list=12%, signal=31%
VALIDATED TARGETS OF C-MYC TRANSCRIPTIONAL ACTIVATION%PATHWAY INTERACTION DATABASE NCI-NATURE CURATED DATA%VALIDATED TARGETS OF C-MYC TRANSCRIPTIONAL ACTIVATION	71	0.6377239	1.5631045	0.0	0.048101433	1.0	4260	tags=58%, list=19%, signal=71%
CELLULAR RESPONSE TO TOPOLOGICALLY INCORRECT PROTEIN%GOBP%GO:0035967	91	0.54314566	1.5630871	0.0	0.04807323	1.0	2446	tags=29%, list=11%, signal=32%
ALPHA-BETA T CELL ACTIVATION%GOBP%GO:0046631	78	0.38888642	1.5630403	0.0	0.04806422	1.0	2075	tags=19%, list=9%, signal=21%
EXTRA-NUCLEAR ESTROGEN SIGNALING%REACTOME DATABASE ID RELEASE 73%9009391	70	0.39175192	1.5628027	0.0	0.0481705	1.0	1502	tags=16%, list=7%, signal=17%
CELLULAR RESPONSE TO HEAT%GOBP%GO:0034605	54	0.46124056	1.562743	0.0	0.04817791	1.0	2695	tags=22%, list=12%, signal=25%
POSITIVE REGULATION OF G PROTEIN-COUPLED RECEPTOR SIGNALING PATHWAY%GOBP%GO:0045745	39	0.56343096	1.5627419	0.0	0.048144676	1.0	1334	tags=18%, list=6%, signal=19%
CYTOKINE SECRETION%GOBP%GO:0050663	49	0.5084363	1.5622985	0.0	0.048280276	1.0	2932	tags=41%, list=13%, signal=47%
NEGATIVE REGULATION OF INTERLEUKIN-12 PRODUCTION%GOBP%GO:0032695	19	0.5970966	1.5620924	0.0	0.048384797	1.0	2052	tags=42%, list=9%, signal=46%
DEFENSE RESPONSE TO PROTOZOAN%GOBP%GO:0042832	35	0.626454	1.5616059	0.0	0.048641313	1.0	1723	tags=37%, list=8%, signal=40%
POSTSYNAPTIC CYTOSOL%GOCC%GO:0099524	26	0.50120527	1.5614676	0.010752688	0.048666906	1.0	1920	tags=19%, list=9%, signal=21%
LEUKOCYTE MEDIATED IMMUNITY%GOBP%GO:0002443	165	0.38841566	1.5608808	0.0	0.048825134	1.0	1714	tags=17%, list=8%, signal=18%
OXIDATIVE STRESS%WIKIPATHWAYS_20200610%WP412%MUS MUSCULUS	27	0.56245625	1.5607396	0.0	0.048891168	1.0	2105	tags=33%, list=10%, signal=37%
POSITIVE REGULATION OF COLLAGEN BIOSYNTHETIC PROCESS%GOBP%GO:0032967	31	0.4552266	1.5605555	0.016771488	0.04896978	1.0	2135	tags=19%, list=10%, signal=21%
MITOCHONDRIAL OUTER MEMBRANE%GOCC%GO:0005741	169	0.46376002	1.5605413	0.0	0.04894339	1.0	3794	tags=35%, list=17%, signal=42%
RESPIRATORY CHAIN COMPLEX%GOCC%GO:0098803	69	0.509508	1.5605166	0.047817048	0.048924018	1.0	4494	tags=36%, list=21%, signal=45%
INTRACELLULAR SIGNALING BY SECOND MESSENGERS%REACTOME DATABASE ID RELEASE 73%9006925	275	0.37786606	1.5604877	0.0	0.04891344	1.0	3257	tags=28%, list=15%, signal=33%
REGULATION OF ERK1 AND ERK2 CASCADE%GOBP%GO:0070372	313	0.3669872	1.5603567	0.0	0.048966005	1.0	2075	tags=17%, list=9%, signal=18%
LIGASE ACTIVITY%GOMF%GO:0016874	145	0.46123385	1.5603371	0.013972056	0.04895125	1.0	3507	tags=35%, list=16%, signal=42%
NICOTINAMIDE NUCLEOTIDE BIOSYNTHETIC PROCESS%GOBP%GO:0019359	59	0.4131299	1.5599353	0.0	0.049147636	1.0	1855	tags=19%, list=8%, signal=20%
SECRETION BY CELL%GOBP%GO:0032940	414	0.32447997	1.5599233	0.0	0.04911399	1.0	2842	tags=19%, list=13%, signal=22%
REGULATION OF MONOCYTE CHEMOTAXIS%GOBP%GO:0090025	27	0.55714166	1.5595326	0.01875	0.04932646	1.0	1334	tags=22%, list=6%, signal=24%
REGULATION OF T CELL CYTOKINE PRODUCTION%GOBP%GO:0002724	30	0.53693545	1.5594909	0.0	0.04932059	1.0	1830	tags=30%, list=8%, signal=33%
MYD88-INDEPENDENT TLR4 CASCADE%REACTOME%R-HSA-166166.2	89	0.60750854	1.5592631	0.0	0.049413767	1.0	2460	tags=43%, list=11%, signal=48%
TRIF(TICAM1)-MEDIATED TLR4 SIGNALING%REACTOME DATABASE ID RELEASE 73%937061	89	0.60750854	1.5592631	0.0	0.049373493	1.0	2460	tags=43%, list=11%, signal=48%
CHOLESTEROL BIOSYNTHETIC PROCESS%GOBP%GO:0006695	31	0.76315564	1.5592115	0.0	0.049360715	1.0	2735	tags=58%, list=12%, signal=66%
TRANSLATION INITIATION FACTOR ACTIVITY%GOMF%GO:0003743	47	0.68584424	1.5591425	0.0	0.04935735	1.0	3294	tags=55%, list=15%, signal=65%
REGULATION OF TRANSMISSION OF NERVE IMPULSE%GOBP%GO:0051969	22	0.5070801	1.5591369	0.0	0.049323723	1.0	3048	tags=18%, list=14%, signal=21%
SUPEROXIDE METABOLIC PROCESS%GOBP%GO:0006801	34	0.4898821	1.5588603	0.0	0.049481593	1.0	2462	tags=24%, list=11%, signal=26%
PROTEIN TARGETING%GOBP%GO:0006605	213	0.45000696	1.5588572	0.0	0.049447913	1.0	4604	tags=44%, list=21%, signal=55%
REGULATION OF NATURAL KILLER CELL MEDIATED CYTOTOXICITY%GOBP%GO:0042269	43	0.4419823	1.5588373	0.0	0.049414303	1.0	3792	tags=35%, list=17%, signal=42%
REGULATION OF T CELL DIFFERENTIATION IN THYMUS%GOBP%GO:0033081	34	0.47204763	1.558721	0.0	0.0494428	1.0	1688	tags=24%, list=8%, signal=25%
CHEMOTAXIS%GOBP%GO:0006935	471	0.3565834	1.5586863	0.0	0.04944977	1.0	1119	tags=10%, list=5%, signal=11%
PYRUVATE BIOSYNTHETIC PROCESS%GOBP%GO:0042866	45	0.4673547	1.5586165	0.016842104	0.04945269	1.0	1566	tags=18%, list=7%, signal=19%
EXTRACELLULAR MATRIX DISASSEMBLY%GOBP%GO:0022617	16	0.6072018	1.558339	0.032882012	0.049591765	1.0	2135	tags=25%, list=10%, signal=28%
CELLULAR RESPONSE TO UNFOLDED PROTEIN%GOBP%GO:0034620	71	0.55795425	1.5582954	0.0	0.04956443	1.0	4130	tags=41%, list=19%, signal=50%
APOPTOSIS SIGNALING PATHWAY%PANTHER PATHWAY%P00006	97	0.44171545	1.5581759	0.0	0.04962276	1.0	2416	tags=28%, list=11%, signal=31%
CELLULAR RESPONSE TO HYPOXIA%REACTOME DATABASE ID RELEASE 73%1234174	67	0.75792974	1.5581449	0.0	0.049606033	1.0	3223	tags=67%, list=15%, signal=79%
PLASMA MEMBRANE INVAGINATION%GOBP%GO:0099024	48	0.4326877	1.557781	0.0	0.049758248	1.0	1844	tags=25%, list=8%, signal=27%
MODULATION OF TRANSCRIPTION IN OTHER ORGANISM INVOLVED IN SYMBIOTIC INTERACTION%GOBP%GO:0052312	24	0.46306154	1.5577738	0.0	0.04973752	1.0	1492	tags=21%, list=7%, signal=22%
MODULATION BY HOST OF VIRAL TRANSCRIPTION%GOBP%GO:0043921	24	0.46306154	1.5577738	0.0	0.049697503	1.0	1492	tags=21%, list=7%, signal=22%
MODULATION BY HOST OF SYMBIONT TRANSCRIPTION%GOBP%GO:0052472	24	0.46306154	1.5577738	0.0	0.049657553	1.0	1492	tags=21%, list=7%, signal=22%
REGULATION OF PROTEIN LOCALIZATION TO CELL SURFACE%GOBP%GO:2000008	42	0.42340472	1.5577712	0.0	0.049624085	1.0	1337	tags=14%, list=6%, signal=15%
ESTABLISHMENT OF MITOCHONDRION LOCALIZATION%GOBP%GO:0051654	24	0.50183934	1.5575445	0.0	0.04966851	1.0	1703	tags=21%, list=8%, signal=23%
REGULATION OF CELL ADHESION MEDIATED BY INTEGRIN%GOBP%GO:0033628	44	0.45738477	1.5574948	0.0	0.049661506	1.0	2555	tags=27%, list=12%, signal=31%
ENDOSOMAL PART%GOCC%GO:0044440	239	0.45081583	1.5572385	0.0	0.049767565	1.0	3132	tags=32%, list=14%, signal=37%
NEGATIVE REGULATION OF SECRETION%GOBP%GO:0051048	265	0.34535357	1.557135	0.0	0.049777284	1.0	2518	tags=19%, list=11%, signal=21%
POST-CHAPERONIN TUBULIN FOLDING PATHWAY%REACTOME%R-HSA-389977.2	20	0.7268422	1.5571297	0.009560229	0.049743854	1.0	3367	tags=60%, list=15%, signal=71%
EUKARYOTIC TRANSLATION INITIATION%REACTOME%R-HSA-72613.3	70	0.616515	1.5569102	0.023904383	0.0498619	1.0	4700	tags=53%, list=21%, signal=67%
CAP-DEPENDENT TRANSLATION INITIATION%REACTOME%R-HSA-72737.2	70	0.616515	1.5569102	0.023904383	0.049822073	1.0	4700	tags=53%, list=21%, signal=67%
CHAPERONIN-MEDIATED PROTEIN FOLDING%REACTOME DATABASE ID RELEASE 73%390466	89	0.51269484	1.5568415	0.0	0.049837906	1.0	3752	tags=42%, list=17%, signal=50%
IL-5 SIGNALING PATHWAY%WIKIPATHWAYS_20200610%WP151%MUS MUSCULUS	68	0.49048233	1.5565882	0.0	0.049951587	1.0	2497	tags=32%, list=11%, signal=36%
RESPONSE TO ISCHEMIA%GOBP%GO:0002931	37	0.53783524	1.556579	0.0	0.04994865	1.0	1927	tags=32%, list=9%, signal=36%
PHAGOCYTIC VESICLE%GOCC%GO:0045335	101	0.4340589	1.555893	0.0	0.05014345	1.0	2462	tags=31%, list=11%, signal=34%
COBALAMIN (CBL. VITAMIN B12) TRANSPORT AND METABOLISM%REACTOME%R-HSA-196741.2	18	0.6118515	1.555836	0.026694044	0.050117295	1.0	2013	tags=33%, list=9%, signal=37%
PURINE NUCLEOSIDE MONOPHOSPHATE METABOLIC PROCESS%GOBP%GO:0009126	182	0.51500624	1.5556186	0.014736842	0.05016856	1.0	4250	tags=40%, list=19%, signal=49%
POSITIVE REGULATION OF TRANSLATION%GOBP%GO:0045727	122	0.52022195	1.5553226	0.0	0.050178513	1.0	3896	tags=42%, list=18%, signal=51%
RUFFLE MEMBRANE%GOCC%GO:0032587	66	0.441448	1.5552214	0.0	0.050176006	1.0	1481	tags=20%, list=7%, signal=21%
IMMUNE RESPONSE-REGULATING CELL SURFACE RECEPTOR SIGNALING PATHWAY%GOBP%GO:0002768	151	0.369924	1.5552158	0.0	0.050142556	1.0	2162	tags=22%, list=10%, signal=24%
PURINE RIBONUCLEOTIDE BIOSYNTHETIC PROCESS%GOBP%GO:0009152	151	0.45129535	1.5545835	0.027956989	0.05045669	1.0	3505	tags=30%, list=16%, signal=36%
REGULATION OF MYOBLAST FUSION%GOBP%GO:1901739	25	0.5161735	1.5545045	0.02366864	0.050491795	1.0	662	tags=16%, list=3%, signal=16%
NEGATIVE REGULATION OF INTERLEUKIN-1 PRODUCTION%GOBP%GO:0032692	33	0.48113254	1.5544195	0.0	0.05051134	1.0	1765	tags=30%, list=8%, signal=33%
REGULATION OF LEUKOCYTE DIFFERENTIATION%GOBP%GO:1902105	299	0.32467657	1.5543361	0.0	0.050554287	1.0	1427	tags=13%, list=7%, signal=14%
POSITIVE REGULATION OF PROTEIN COMPLEX ASSEMBLY%GOBP%GO:0031334	249	0.37031263	1.5542071	0.0	0.05054357	1.0	2579	tags=22%, list=12%, signal=25%
PURINE RIBONUCLEOSIDE MONOPHOSPHATE METABOLIC PROCESS%GOBP%GO:0009167	181	0.5156993	1.553537	0.014736842	0.05080018	1.0	4250	tags=40%, list=19%, signal=50%
PURINE NUCLEOTIDE BIOSYNTHETIC PROCESS%GOBP%GO:0006164	161	0.45012137	1.5532824	0.02173913	0.050890863	1.0	3562	tags=31%, list=16%, signal=37%
BIOCARTA_IGF1MTOR_PATHWAY%MSIGDB_C2%BIOCARTA_IGF1MTOR_PATHWAY	18	0.6214119	1.5530324	0.012552301	0.05096128	1.0	1706	tags=33%, list=8%, signal=36%
MICROVILLUS MEMBRANE%GOCC%GO:0031528	18	0.48135117	1.5528812	0.0	0.05097454	1.0	2926	tags=22%, list=13%, signal=26%
PID_ANTHRAX_PATHWAY%MSIGDB_C2%PID_ANTHRAX_PATHWAY	17	0.60399175	1.5528177	0.0	0.05101499	1.0	2214	tags=35%, list=10%, signal=39%
CELLULAR ROLES OF ANTHRAX TOXIN%PATHWAY INTERACTION DATABASE NCI-NATURE CURATED DATA%CELLULAR ROLES OF ANTHRAX TOXIN	17	0.6039917	1.5528176	0.0	0.050981164	1.0	2214	tags=35%, list=10%, signal=39%
RETINOID METABOLISM AND TRANSPORT%REACTOME DATABASE ID RELEASE 73%975634	43	0.4755024	1.5526268	0.01268499	0.051015962	1.0	1745	tags=16%, list=8%, signal=18%
PID_MYC_ACTIV_PATHWAY%MSIGDB_C2%PID_MYC_ACTIV_PATHWAY	72	0.6396095	1.5525874	0.0	0.05100367	1.0	4260	tags=58%, list=19%, signal=72%
CARBOXY-LYASE ACTIVITY%GOMF%GO:0016831	34	0.5648241	1.5525534	0.022821577	0.05098719	1.0	3064	tags=38%, list=14%, signal=44%
CHAPERONE BINDING%GOMF%GO:0051087	99	0.42890537	1.5524082	0.0	0.050977834	1.0	3119	tags=31%, list=14%, signal=36%
BIOCARTA_CHREBP2_PATHWAY%MSIGDB_C2%BIOCARTA_CHREBP2_PATHWAY	39	0.55044943	1.5523702	0.0	0.050974768	1.0	3697	tags=33%, list=17%, signal=40%
NEGATIVE REGULATION OF INTRACELLULAR TRANSPORT%GOBP%GO:0032387	72	0.4504408	1.5523492	0.0	0.05095543	1.0	3328	tags=32%, list=15%, signal=38%
REGULATION OF MONONUCLEAR CELL PROLIFERATION%GOBP%GO:0032944	227	0.3295712	1.5517356	0.0	0.051247686	1.0	2190	tags=17%, list=10%, signal=18%
BETA-CATENIN INDEPENDENT WNT SIGNALING%REACTOME DATABASE ID RELEASE 73%3858494	137	0.4385774	1.5515945	0.0	0.05129191	1.0	3050	tags=31%, list=14%, signal=36%
NUCLEOSIDE MONOPHOSPHATE METABOLIC PROCESS%GOBP%GO:0009123	194	0.5310396	1.5515525	0.0	0.05127651	1.0	4250	tags=41%, list=19%, signal=51%
MACROPHAGE ACTIVATION%GOBP%GO:0042116	52	0.44937548	1.551407	0.026422765	0.051314034	1.0	1334	tags=23%, list=6%, signal=25%
BRANCHING INVOLVED IN SALIVARY GLAND MORPHOGENESIS%GOBP%GO:0060445	20	0.54388696	1.5513394	0.021782178	0.051293362	1.0	436	tags=15%, list=2%, signal=15%
SRP-DEPENDENT COTRANSLATIONAL PROTEIN TARGETING TO MEMBRANE%GOBP%GO:0006614	18	0.7590208	1.5511267	0.0	0.05144127	1.0	4556	tags=83%, list=21%, signal=105%
TRANSLATION FACTOR ACTIVITY. RNA BINDING%GOMF%GO:0008135	76	0.6072608	1.5511026	0.01778656	0.05142586	1.0	3676	tags=53%, list=17%, signal=63%
PRIMARY ALCOHOL METABOLIC PROCESS%GOBP%GO:0034308	55	0.43356615	1.5506537	0.0	0.05169054	1.0	1694	tags=13%, list=8%, signal=14%
MITOCHONDRION LOCALIZATION%GOBP%GO:0051646	48	0.4746458	1.5502076	0.0	0.05196034	1.0	3022	tags=25%, list=14%, signal=29%
REGULATION OF INTERLEUKIN-12 PRODUCTION%GOBP%GO:0032655	58	0.47710386	1.5501801	0.017094018	0.051936094	1.0	2052	tags=31%, list=9%, signal=34%
REGULATION OF NEUROTROPHIN TRK RECEPTOR SIGNALING PATHWAY%GOBP%GO:0051386	16	0.5875456	1.5494848	0.019493178	0.05222088	1.0	3753	tags=31%, list=17%, signal=38%
REGULATION OF ESTABLISHMENT OF ENDOTHELIAL BARRIER%GOBP%GO:1903140	16	0.62386674	1.5494337	0.0	0.05222233	1.0	1230	tags=25%, list=6%, signal=26%
REGULATION OF ENDOTHELIAL CELL DEVELOPMENT%GOBP%GO:1901550	16	0.62386674	1.5494337	0.0	0.052181877	1.0	1230	tags=25%, list=6%, signal=26%
NEURON PROJECTION EXTENSION%GOBP%GO:1990138	67	0.35780928	1.549164	0.0	0.052274827	1.0	1481	tags=10%, list=7%, signal=11%
TOLL LIKE RECEPTOR 9 (TLR9) CASCADE%REACTOME%R-HSA-168138.1	89	0.49815857	1.5488805	0.0	0.052421886	1.0	2460	tags=35%, list=11%, signal=39%
COTRANSLATIONAL PROTEIN TARGETING TO MEMBRANE%GOBP%GO:0006613	19	0.7448209	1.5488559	0.0	0.05243385	1.0	4556	tags=79%, list=21%, signal=100%
POSITIVE REGULATION OF ENDOCYTOSIS%GOBP%GO:0045807	175	0.3383474	1.5488333	0.0	0.052414794	1.0	2133	tags=19%, list=10%, signal=21%
EXTRACELLULAR ORGANELLE%GOCC%GO:0043230	103	0.43426713	1.5487958	0.0	0.052403193	1.0	3088	tags=29%, list=14%, signal=34%
VITAMIN B5 (PANTOTHENATE) METABOLISM%REACTOME%R-HSA-199220.2	17	0.6381274	1.5486345	0.0	0.052439664	1.0	1946	tags=35%, list=9%, signal=39%
REGULATION OF LYMPHOCYTE DIFFERENTIATION%GOBP%GO:0045619	186	0.3241852	1.5485274	0.0	0.052428618	1.0	1423	tags=12%, list=6%, signal=13%
POSITIVE REGULATION OF TYROSINE PHOSPHORYLATION OF STAT PROTEIN%GOBP%GO:0042531	55	0.50591296	1.5482702	0.0	0.052569706	1.0	1953	tags=27%, list=9%, signal=30%
INTERFERON GAMMA SIGNALING%REACTOME%R-HSA-877300.2	69	0.43704534	1.5482295	0.0	0.052543264	1.0	2470	tags=26%, list=11%, signal=29%
TOLL LIKE RECEPTOR 3 (TLR3) CASCADE%REACTOME%R-HSA-168164.3	85	0.5878182	1.5481337	0.0	0.052525617	1.0	2460	tags=41%, list=11%, signal=46%
TOLL-LIKE RECEPTOR SIGNALING PATHWAY%GOBP%GO:0002224	54	0.49527067	1.5479282	0.020089285	0.05258189	1.0	2092	tags=33%, list=10%, signal=37%
BIOSYNTHESIS OF THE N-GLYCAN PRECURSOR (DOLICHOL LIPID-LINKED OLIGOSACCHARIDE. LLO) AND TRANSFER TO A NASCENT PROTEIN%REACTOME%R-HSA-446193.1	71	0.49703273	1.5478897	0.014198783	0.052567687	1.0	3924	tags=44%, list=18%, signal=53%
NEGATIVE REGULATION OF RESPONSE TO EXTERNAL STIMULUS%GOBP%GO:0032102	340	0.35372165	1.5478885	0.0	0.052533515	1.0	2763	tags=20%, list=13%, signal=22%
DNA-TEMPLATED TRANSCRIPTION. ELONGATION%GOBP%GO:0006354	29	0.6312345	1.547825	0.020366598	0.05250551	1.0	2523	tags=38%, list=12%, signal=43%
SIGNALLING TO ERKS%REACTOME%R-HSA-187687.1	31	0.47862896	1.547574	0.044315994	0.052596916	1.0	1834	tags=26%, list=8%, signal=28%
RESPONSE TO CHOLESTEROL%GOBP%GO:0070723	20	0.43746394	1.5475537	0.0	0.052579932	1.0	3144	tags=30%, list=14%, signal=35%
NEURON REMODELING%GOBP%GO:0016322	15	0.5789589	1.5473332	0.059548255	0.05260251	1.0	3198	tags=40%, list=15%, signal=47%
HALLMARK_MTORC1_SIGNALING%MSIGDB_C2%HALLMARK_MTORC1_SIGNALING	192	0.6411464	1.5472353	0.0	0.052649383	1.0	2705	tags=52%, list=12%, signal=59%
RIBONUCLEOTIDE BIOSYNTHETIC PROCESS%GOBP%GO:0009260	160	0.470112	1.5472038	0.0	0.052643277	1.0	3505	tags=32%, list=16%, signal=38%
PURINE RIBONUCLEOSIDE TRIPHOSPHATE METABOLIC PROCESS%GOBP%GO:0009205	180	0.524592	1.5470392	0.0	0.052725922	1.0	3505	tags=34%, list=16%, signal=41%
POSITIVE REGULATION OF NOTCH SIGNALING PATHWAY%GOBP%GO:0045747	40	0.3900657	1.5470091	0.024048096	0.052719995	1.0	453	tags=10%, list=2%, signal=10%
VITAMIN TRANSMEMBRANE TRANSPORTER ACTIVITY%GOMF%GO:0090482	23	0.6284538	1.5468448	0.01843318	0.05277782	1.0	2443	tags=30%, list=11%, signal=34%
MICROGLIAL CELL ACTIVATION%GOBP%GO:0001774	34	0.41803676	1.5468273	0.0	0.05275903	1.0	1334	tags=21%, list=6%, signal=22%
LEUKOCYTE ACTIVATION INVOLVED IN INFLAMMATORY RESPONSE%GOBP%GO:0002269	34	0.41803676	1.5468273	0.0	0.05271891	1.0	1334	tags=21%, list=6%, signal=22%
ADP METABOLIC PROCESS%GOBP%GO:0046031	50	0.50393885	1.5467075	0.0	0.05271392	1.0	1566	tags=20%, list=7%, signal=21%
REGULATION OF RAS BY GAPS%REACTOME%R-HSA-5658442.1	63	0.77992994	1.5466748	0.0	0.05269209	1.0	2839	tags=67%, list=13%, signal=76%
ER TO GOLGI VESICLE-MEDIATED TRANSPORT%GOBP%GO:0006888	104	0.6149218	1.5466523	0.0	0.052699383	1.0	3573	tags=54%, list=16%, signal=64%
NEGATIVE REGULATION OF COFACTOR METABOLIC PROCESS%GOBP%GO:0051195	23	0.47482523	1.5466064	0.027504912	0.052703623	1.0	1927	tags=22%, list=9%, signal=24%
REGULATION OF CYSTEINE-TYPE ENDOPEPTIDASE ACTIVITY INVOLVED IN APOPTOTIC SIGNALING PATHWAY%GOBP%GO:2001267	15	0.62898964	1.5464832	0.0	0.05269836	1.0	2581	tags=33%, list=12%, signal=38%
SYMBIONT PROCESS%GOBP%GO:0044403	227	0.39388046	1.5463438	0.0	0.052731283	1.0	3088	tags=29%, list=14%, signal=33%
NEGATIVE REGULATION OF CELLULAR CATABOLIC PROCESS%GOBP%GO:0031330	252	0.3664199	1.5461911	0.0	0.052769434	1.0	3903	tags=29%, list=18%, signal=35%
NCRNA TRANSCRIPTION%GOBP%GO:0098781	31	0.58266735	1.5461756	0.0	0.052735586	1.0	3241	tags=45%, list=15%, signal=53%
REGULATION OF OXIDOREDUCTASE ACTIVITY%GOBP%GO:0051341	97	0.4135387	1.5461253	0.0	0.05275266	1.0	453	tags=12%, list=2%, signal=13%
CHOLESTEROL TRANSPORT%GOBP%GO:0030301	50	0.4207459	1.5459492	0.0	0.05276961	1.0	931	tags=12%, list=4%, signal=13%
REGULATION OF PROTEIN IMPORT%GOBP%GO:1904589	79	0.43893212	1.5458901	0.0	0.0527417	1.0	3858	tags=39%, list=18%, signal=47%
POSITIVE REGULATION OF NATURAL KILLER CELL MEDIATED IMMUNITY%GOBP%GO:0002717	28	0.4793626	1.5455108	0.0	0.052855685	1.0	1396	tags=21%, list=6%, signal=23%
BIOCARTA_COMP_PATHWAY%MSIGDB_C2%BIOCARTA_COMP_PATHWAY	16	0.69371116	1.5454872	0.06473214	0.052821904	1.0	3814	tags=44%, list=17%, signal=53%
GLYCOLYTIC PROCESS%GOBP%GO:0006096	42	0.49040574	1.5454623	0.017021276	0.052879445	1.0	1566	tags=19%, list=7%, signal=20%
T CELL MIGRATION%GOBP%GO:0072678	22	0.5391157	1.5453563	0.022403259	0.052891396	1.0	1305	tags=27%, list=6%, signal=29%
PROTEIN SECRETION%GOBP%GO:0009306	155	0.3595421	1.545217	0.0	0.052897338	1.0	2390	tags=20%, list=11%, signal=22%
POSITIVE REGULATION OF CANONICAL WNT SIGNALING PATHWAY%GOBP%GO:0090263	104	0.34245604	1.545193	0.0	0.052884407	1.0	1139	tags=11%, list=5%, signal=11%
BIOCARTA_RACCYCD_PATHWAY%MSIGDB_C2%BIOCARTA_RACCYCD_PATHWAY	26	0.48511213	1.5450433	0.0	0.052920282	1.0	1502	tags=27%, list=7%, signal=29%
MEMBRANE INVAGINATION%GOBP%GO:0010324	54	0.4273921	1.5450183	0.0	0.05288905	1.0	1844	tags=24%, list=8%, signal=26%
NUCLEOSIDE DIPHOSPHATE PHOSPHORYLATION%GOBP%GO:0006165	57	0.4825308	1.5450104	0.02096436	0.05285542	1.0	1816	tags=23%, list=8%, signal=25%
POSITIVE REGULATION OF CELL MIGRATION INVOLVED IN SPROUTING ANGIOGENESIS%GOBP%GO:0090050	21	0.5782424	1.5445608	0.0088691795	0.05301227	1.0	69	tags=14%, list=0%, signal=14%
NEGATIVE REGULATION OF CATABOLIC PROCESS%GOBP%GO:0009895	300	0.37089926	1.5442228	0.0	0.053179123	1.0	3257	tags=25%, list=15%, signal=29%
PATTERN RECOGNITION RECEPTOR SIGNALING PATHWAY%GOBP%GO:0002221	69	0.5355644	1.5440748	0.0	0.05327279	1.0	2092	tags=33%, list=10%, signal=37%
ESTABLISHMENT OF PROTEIN LOCALIZATION TO ORGANELLE%GOBP%GO:0072594	285	0.50033855	1.5440466	0.0	0.053238973	1.0	4471	tags=47%, list=20%, signal=58%
NEGATIVE REGULATION OF MET ACTIVITY%REACTOME%R-HSA-6807004.1	16	0.64217544	1.5439578	0.0	0.053283196	1.0	1395	tags=38%, list=6%, signal=40%
PROTEIN PROCESSING%GOBP%GO:0016485	158	0.4265796	1.5439022	0.0	0.053278234	1.0	3288	tags=28%, list=15%, signal=33%
TRANSCYTOSIS%GOBP%GO:0045056	24	0.49335566	1.5438359	0.0	0.05328952	1.0	2316	tags=29%, list=11%, signal=33%
ANTIGEN PROCESSING AND PRESENTATION OF ENDOGENOUS ANTIGEN%GOBP%GO:0019883	41	0.49787393	1.5437192	0.0	0.053297024	1.0	4097	tags=46%, list=19%, signal=57%
PYRIDINE NUCLEOTIDE METABOLIC PROCESS%GOBP%GO:0019362	114	0.39376396	1.5430424	0.0	0.053616814	1.0	2074	tags=20%, list=9%, signal=22%
RESPONSE TO ENDOPLASMIC RETICULUM STRESS%GOBP%GO:0034976	210	0.4276196	1.5430275	0.0	0.053594634	1.0	2593	tags=28%, list=12%, signal=31%
TNFALPHA%IOB%TNFALPHA	199	0.5472726	1.5428852	0.0	0.05366055	1.0	2649	tags=36%, list=12%, signal=40%
SIGNALING BY MET%REACTOME DATABASE ID RELEASE 73%6806834	60	0.44898853	1.5427809	0.0	0.053634305	1.0	2004	tags=22%, list=9%, signal=24%
ENDOSOME MEMBRANE%GOCC%GO:0010008	213	0.43844968	1.5425918	0.0	0.053670462	1.0	3132	tags=32%, list=14%, signal=37%
PROTEASOME REGULATORY PARTICLE%GOCC%GO:0005838	22	0.8433	1.5425898	0.0	0.053636614	1.0	2518	tags=82%, list=11%, signal=92%
RESPONSE TO REACTIVE OXYGEN SPECIES%GOBP%GO:0000302	166	0.36273786	1.5424347	0.0	0.053663153	1.0	3036	tags=23%, list=14%, signal=27%
CELLULAR RESPONSE TO ANGIOTENSIN%GOBP%GO:1904385	18	0.76186013	1.5423381	0.0	0.053670835	1.0	1920	tags=39%, list=9%, signal=43%
COENZYME BIOSYNTHETIC PROCESS%GOBP%GO:0009108	140	0.44725135	1.5420498	0.0	0.053787373	1.0	1627	tags=21%, list=7%, signal=23%
PURINE NUCLEOSIDE TRIPHOSPHATE METABOLIC PROCESS%GOBP%GO:0009144	187	0.5007154	1.5420386	0.014957265	0.053753532	1.0	3505	tags=33%, list=16%, signal=39%
PID_TGFBR_PATHWAY%MSIGDB_C2%PID_TGFBR_PATHWAY	53	0.4999449	1.5416735	0.0	0.05393559	1.0	3336	tags=34%, list=15%, signal=40%
SIGNALING BY BRAF AND RAF FUSIONS%REACTOME%R-HSA-6802952.1	59	0.36528936	1.5416337	0.0	0.05393063	1.0	2283	tags=22%, list=10%, signal=25%
GLYCOLYSIS%PANTHER PATHWAY%P00024	16	0.768852	1.5415812	0.0	0.053905115	1.0	1566	tags=38%, list=7%, signal=40%
PROTEIN IMPORT%GOBP%GO:0017038	150	0.51681274	1.5414155	0.0	0.053972505	1.0	4194	tags=47%, list=19%, signal=57%
COFACTOR CATABOLIC PROCESS%GOBP%GO:0051187	54	0.42743263	1.5412296	0.008032128	0.054046597	1.0	2288	tags=22%, list=10%, signal=25%
EXTRACELLULAR MATRIX COMPONENT%GOCC%GO:0044420	54	0.44559243	1.5410568	0.040650405	0.05418714	1.0	1223	tags=11%, list=6%, signal=12%
EUKARYOTIC TRANSLATION TERMINATION%REACTOME DATABASE ID RELEASE 73%72764	44	0.57304627	1.5410453	0.025210084	0.05415318	1.0	4700	tags=43%, list=21%, signal=55%
POSITIVE REGULATION OF RESPONSE TO WOUNDING%GOBP%GO:1903036	79	0.42763957	1.5409621	0.0	0.054150674	1.0	1825	tags=22%, list=8%, signal=23%
REGULATION OF MACROPHAGE CYTOKINE PRODUCTION%GOBP%GO:0010935	15	0.6964659	1.5407006	0.0	0.054292172	1.0	3246	tags=53%, list=15%, signal=63%
REGULATION OF VIRAL LIFE CYCLE%GOBP%GO:1903900	142	0.44351828	1.5406964	0.0	0.054258205	1.0	3968	tags=35%, list=18%, signal=42%
REGULATION OF PLATELET-DERIVED GROWTH FACTOR RECEPTOR SIGNALING PATHWAY%GOBP%GO:0010640	25	0.5891808	1.5406116	0.0	0.05429349	1.0	3194	tags=48%, list=15%, signal=56%
INTRAMOLECULAR OXIDOREDUCTASE ACTIVITY%GOMF%GO:0016860	52	0.5299153	1.5405616	0.0	0.054265343	1.0	3350	tags=35%, list=15%, signal=41%
NADP METABOLIC PROCESS%GOBP%GO:0006739	31	0.431528	1.5405596	0.0	0.05423147	1.0	2985	tags=35%, list=14%, signal=41%
POSITIVE REGULATION OF MYELOID LEUKOCYTE CYTOKINE PRODUCTION INVOLVED IN IMMUNE RESPONSE%GOBP%GO:0061081	19	0.6973475	1.5403837	0.007518797	0.054310508	1.0	3246	tags=58%, list=15%, signal=68%
REGULATION OF LYMPHOCYTE PROLIFERATION%GOBP%GO:0050670	224	0.32798874	1.5403402	0.0	0.05428134	1.0	2190	tags=17%, list=10%, signal=18%
NEGATIVE REGULATION OF HEART CONTRACTION%GOBP%GO:0045822	28	0.38571075	1.5401987	0.0	0.054378934	1.0	1982	tags=18%, list=9%, signal=20%
NUCLEOSIDE MONOPHOSPHATE BIOSYNTHETIC PROCESS%GOBP%GO:0009124	101	0.5656693	1.5401433	0.027956989	0.05441667	1.0	4250	tags=45%, list=19%, signal=55%
PYRIDINE-CONTAINING COMPOUND METABOLIC PROCESS%GOBP%GO:0072524	118	0.3857118	1.5401306	0.0	0.054412026	1.0	2074	tags=19%, list=9%, signal=21%
ONE-CARBON METABOLIC PROCESS%GOBP%GO:0006730	26	0.60474145	1.5400753	0.016701462	0.05438503	1.0	3971	tags=42%, list=18%, signal=52%
DISEASES ASSOCIATED WITH THE TLR SIGNALING CASCADE%REACTOME%R-HSA-5602358.1	23	0.60410964	1.5398101	0.031434186	0.05448657	1.0	2092	tags=52%, list=10%, signal=58%
DISEASES OF IMMUNE SYSTEM%REACTOME DATABASE ID RELEASE 73%5260271	23	0.60410964	1.5398101	0.031434186	0.054446913	1.0	2092	tags=52%, list=10%, signal=58%
CANONICAL NF-KAPPAB PATHWAY%PATHWAY INTERACTION DATABASE NCI-NATURE CURATED DATA%CANONICAL NF-KAPPAB PATHWAY	23	0.78362834	1.5397167	0.0	0.05444883	1.0	1820	tags=65%, list=8%, signal=71%
PID_LIS1_PATHWAY%MSIGDB_C2%PID_LIS1_PATHWAY	24	0.54126847	1.5396883	0.0	0.05442943	1.0	2725	tags=33%, list=12%, signal=38%
LISSENCEPHALY GENE (LIS1) IN NEURONAL MIGRATION AND DEVELOPMENT%PATHWAY INTERACTION DATABASE NCI-NATURE CURATED DATA%LISSENCEPHALY GENE (LIS1) IN NEURONAL MIGRATION AND DEVELOPMENT	24	0.5412683	1.5396879	0.0	0.054395705	1.0	2725	tags=33%, list=12%, signal=38%
CATECHOLAMINE BIOSYNTHETIC PROCESS%GOBP%GO:0042423	24	0.48079333	1.5396117	0.0	0.054433435	1.0	2115	tags=17%, list=10%, signal=18%
CATECHOL-CONTAINING COMPOUND BIOSYNTHETIC PROCESS%GOBP%GO:0009713	24	0.48079333	1.5396117	0.0	0.05439396	1.0	2115	tags=17%, list=10%, signal=18%
CELLULAR EXTRAVASATION%GOBP%GO:0045123	43	0.4410063	1.5394142	0.0	0.054527674	1.0	1481	tags=19%, list=7%, signal=20%
REGULATION OF PROTEIN DEPHOSPHORYLATION%GOBP%GO:0035304	89	0.37163693	1.5393188	0.0	0.054543372	1.0	2811	tags=22%, list=13%, signal=26%
RIBOSOMAL LARGE SUBUNIT ASSEMBLY%GOBP%GO:0000027	30	0.7435716	1.5392768	0.0	0.054525677	1.0	3337	tags=67%, list=15%, signal=79%
G1 S DNA DAMAGE CHECKPOINTS%REACTOME%R-HSA-69615.2	64	0.6643877	1.5392112	0.0	0.054521214	1.0	2839	tags=59%, list=13%, signal=68%
REGULATION OF MEMBRANE DEPOLARIZATION%GOBP%GO:0003254	47	0.5251689	1.539191	0.0	0.054492887	1.0	708	tags=17%, list=3%, signal=18%
ANION TRANSMEMBRANE TRANSPORTER ACTIVITY%GOMF%GO:0008509	310	0.3452848	1.5391849	0.0	0.054459322	1.0	2975	tags=18%, list=14%, signal=20%
MICRORNAS IN CARDIOMYOCYTE HYPERTROPHY%WIKIPATHWAYS_20200610%WP1560%MUS MUSCULUS	82	0.42006493	1.5391434	0.0	0.05446864	1.0	2340	tags=23%, list=11%, signal=26%
ORGANELLE ENVELOPE LUMEN%GOCC%GO:0031970	89	0.45752552	1.5390004	0.014403292	0.05448405	1.0	4194	tags=37%, list=19%, signal=46%
REGULATION OF ENDOTHELIAL CELL DIFFERENTIATION%GOBP%GO:0045601	39	0.4645933	1.5389447	0.0	0.0544823	1.0	1230	tags=15%, list=6%, signal=16%
DEATH RECEPTOR SIGNALLING%REACTOME%R-HSA-73887.4	126	0.43580836	1.5388463	0.0	0.054520365	1.0	2502	tags=27%, list=11%, signal=30%
IL3-MEDIATED SIGNALING EVENTS%PATHWAY INTERACTION DATABASE NCI-NATURE CURATED DATA%IL3-MEDIATED SIGNALING EVENTS	24	0.4846589	1.5387182	0.017928287	0.054510515	1.0	2606	tags=29%, list=12%, signal=33%
ACID-THIOL LIGASE ACTIVITY%GOMF%GO:0016878	26	0.48761642	1.5385469	36	0.0545642	1.0	151	tags=12%, list=1%, signal=12%
OXIDOREDUCTION COENZYME METABOLIC PROCESS%GOBP%GO:0006733	131	0.42836627	1.5385313	0.0	0.054536596	1.0	3505	tags=31%, list=16%, signal=37%
SIGNALING EVENTS MEDIATED BY VEGFR1 AND VEGFR2%PATHWAY INTERACTION DATABASE NCI-NATURE CURATED DATA%SIGNALING EVENTS MEDIATED BY VEGFR1 AND VEGFR2	64	0.40294227	1.538294	0.0	0.054631624	1.0	1920	tags=19%, list=9%, signal=20%
DISEASES OF SIGNAL TRANSDUCTION BY GROWTH FACTOR RECEPTORS AND SECOND MESSENGERS%REACTOME%R-HSA-5663202.6	358	0.405618	1.5382408	0.0	0.054621063	1.0	2518	tags=24%, list=11%, signal=26%
DEFENSE RESPONSE TO GRAM-POSITIVE BACTERIUM%GOBP%GO:0050830	123	0.3454834	1.5380815	0.0	0.054625805	1.0	1798	tags=15%, list=8%, signal=17%
METABOLISM OF FAT-SOLUBLE VITAMINS%REACTOME DATABASE ID RELEASE 73%6806667	47	0.44875094	1.5380507	0.012578616	0.05459902	1.0	1745	tags=15%, list=8%, signal=16%
LYMPHOCYTE MEDIATED IMMUNITY%GOBP%GO:0002449	131	0.4060971	1.5380127	0.0	0.054599375	1.0	4053	tags=32%, list=19%, signal=39%
NEGATIVE REGULATION OF CELL ADHESION%GOBP%GO:0007162	288	0.30574316	1.5380025	0.0	0.054566044	1.0	2204	tags=13%, list=10%, signal=14%
CYTOKINE RECEPTOR ACTIVITY%GOMF%GO:0004896	97	0.38110003	1.5379801	0.0	0.054542642	1.0	1607	tags=20%, list=7%, signal=21%
ATPASE ACTIVITY. COUPLED TO TRANSMEMBRANE MOVEMENT OF IONS. ROTATIONAL MECHANISM%GOMF%GO:0044769	33	0.7415805	1.53773	0.0	0.054608367	1.0	3275	tags=55%, list=15%, signal=64%
ACTIVATED NOTCH1 TRANSMITS SIGNAL TO THE NUCLEUS%REACTOME DATABASE ID RELEASE 73%2122948	26	0.49986333	1.5376732	0.0	0.05459295	1.0	910	tags=15%, list=4%, signal=16%
RESPIRATORY CHAIN%GOCC%GO:0070469	77	0.5159031	1.5376071	0.042372882	0.054602172	1.0	4044	tags=35%, list=18%, signal=43%
RIBOSOMAL SMALL SUBUNIT BIOGENESIS%GOBP%GO:0042274	67	0.69637877	1.5375309	0.014314928	0.054618802	1.0	4442	tags=54%, list=20%, signal=67%
REGULATION OF DNA DAMAGE RESPONSE. SIGNAL TRANSDUCTION BY P53 CLASS MEDIATOR%GOBP%GO:0043516	35	0.5468349	1.5374968	0.018072288	0.054612186	1.0	3896	tags=46%, list=18%, signal=56%
CELLULAR AMINO ACID BIOSYNTHETIC PROCESS%GOBP%GO:0008652	59	0.48082232	1.5373708	0.04761905	0.054634668	1.0	3912	tags=36%, list=18%, signal=43%
CELLULAR RESPONSE TO AMMONIUM ION%GOBP%GO:0071242	59	0.35182312	1.5370471	0.0	0.054793008	1.0	1301	tags=12%, list=6%, signal=13%
HS-GAG DEGRADATION%REACTOME%R-HSA-2024096.1	19	0.63291776	1.5364623	0.0	0.0550375	1.0	1511	tags=21%, list=7%, signal=23%
PROTEASOME ACCESSORY COMPLEX%GOCC%GO:0022624	24	0.8429391	1.5362527	0.0	0.055142168	1.0	2518	tags=79%, list=11%, signal=89%
POSITIVE REGULATION OF CD4-POSITIVE. ALPHA-BETA T CELL DIFFERENTIATION%GOBP%GO:0043372	29	0.5086456	1.5358016	0.0	0.055393033	1.0	2880	tags=34%, list=13%, signal=40%
ORGANELLE MEMBRANE CONTACT SITE%GOCC%GO:0044232	22	0.5755399	1.5357183	0.0	0.0553796	1.0	2432	tags=36%, list=11%, signal=41%
PROTEIN FOLDING%GOBP%GO:0006457	145	0.50474954	1.5356824	0.037549406	0.055366725	1.0	4012	tags=43%, list=18%, signal=52%
POSITIVE REGULATION OF BEHAVIOR%GOBP%GO:0048520	40	0.44494438	1.5356197	0.0	0.05536528	1.0	988	tags=15%, list=5%, signal=16%
LYASE ACTIVITY%GOMF%GO:0016829	186	0.35600883	1.5352767	0.0	0.055470437	1.0	2115	tags=19%, list=10%, signal=21%
REGULATION OF B CELL ACTIVATION%GOBP%GO:0050864	129	0.35589695	1.5352591	0.0	0.05543688	1.0	1774	tags=16%, list=8%, signal=18%
COPI-MEDIATED ANTEROGRADE TRANSPORT%REACTOME%R-HSA-6807878.1	73	0.45063147	1.5349311	0.0	0.055637516	1.0	3382	tags=36%, list=15%, signal=42%
STABILIZATION AND EXPANSION OF THE E-CADHERIN ADHERENS JUNCTION%PATHWAY INTERACTION DATABASE NCI-NATURE CURATED DATA%STABILIZATION AND EXPANSION OF THE E-CADHERIN ADHERENS JUNCTION	39	0.43592647	1.5348238	0.0	0.05565952	1.0	955	tags=15%, list=4%, signal=16%
TNFALPHA%NETPATH%TNFALPHA	254	0.47379908	1.5347824	0.0	0.055653743	1.0	2649	tags=31%, list=12%, signal=35%
REGULATION OF TYPE I INTERFERON PRODUCTION%GOBP%GO:0032479	84	0.43559286	1.5347804	0.0	0.05562901	1.0	2207	tags=27%, list=10%, signal=30%
B CELL MEDIATED IMMUNITY%GOBP%GO:0019724	83	0.4042846	1.5347625	0.0	0.05560929	1.0	3890	tags=31%, list=18%, signal=38%
SIGNALING BY HEDGEHOG%REACTOME DATABASE ID RELEASE 73%5358351	127	0.56650764	1.5346628	0.0	0.05562219	1.0	3050	tags=38%, list=14%, signal=44%
HEPARAN SULFATE PROTEOGLYCAN BINDING%GOMF%GO:0043395	20	0.4557928	1.5345913	0.0	0.05561333	1.0	2822	tags=25%, list=13%, signal=29%
REGULATION OF ALPHA-BETA T CELL DIFFERENTIATION%GOBP%GO:0046637	69	0.38042015	1.5342174	0.0	0.05578508	1.0	2547	tags=20%, list=12%, signal=23%
VIRAL LIFE CYCLE%GOBP%GO:0019058	71	0.390338	1.5341909	0.0	0.055756334	1.0	3088	tags=28%, list=14%, signal=33%
CELLULAR AMINO ACID METABOLIC PROCESS%GOBP%GO:0006520	244	0.4273414	1.5340792	0.0	0.055775173	1.0	3980	tags=34%, list=18%, signal=41%
BASE CONVERSION OR SUBSTITUTION EDITING%GOBP%GO:0016553	15	0.66183734	1.5339816	0.0	0.055804398	1.0	860	tags=27%, list=4%, signal=28%
ORGANOPHOSPHATE BIOSYNTHETIC PROCESS%GOBP%GO:0090407	398	0.43450993	1.533511	0.0	0.05598731	1.0	3669	tags=34%, list=17%, signal=40%
RESPONSE OF EIF2AK4 (GCN2) TO AMINO ACID DEFICIENCY%REACTOME DATABASE ID RELEASE 73%9633012	52	0.5345947	1.5334367	0.047311828	0.055971067	1.0	4700	tags=40%, list=21%, signal=51%
RIBOSOMAL SUBUNIT%GOCC%GO:0044391	183	0.64240855	1.5333337	0.026258206	0.056002617	1.0	4701	tags=52%, list=21%, signal=66%
STEROID METABOLIC PROCESS%GOBP%GO:0008202	231	0.32612595	1.5332205	0.0	0.056015722	1.0	2735	tags=18%, list=12%, signal=20%
ATP METABOLIC PROCESS%GOBP%GO:0046034	156	0.4986409	1.5331922	0.036170214	0.056006543	1.0	4250	tags=37%, list=19%, signal=46%
MODIFICATION OF MORPHOLOGY OR PHYSIOLOGY OF OTHER ORGANISM INVOLVED IN SYMBIOTIC INTERACTION%GOBP%GO:0051817	93	0.41262633	1.5331291	0.0	0.055987664	1.0	2606	tags=26%, list=12%, signal=29%
UNFOLDED PROTEIN BINDING%GOMF%GO:0051082	92	0.5727862	1.5329299	0.0	0.056062624	1.0	4012	tags=50%, list=18%, signal=61%
PLATELET DEGRANULATION%REACTOME%R-HSA-114608.3	120	0.38046676	1.5328287	0.0	0.05610698	1.0	2900	tags=24%, list=13%, signal=28%
DOWNSTREAM TCR SIGNALING%REACTOME%R-HSA-202424.4	82	0.7165151	1.5328096	0.0	0.056087557	1.0	3223	tags=63%, list=15%, signal=74%
TRAF6 MEDIATED IRF7 ACTIVATION%REACTOME%R-HSA-933541.4	17	0.6828428	1.5326777	0.0	0.056114193	1.0	2246	tags=41%, list=10%, signal=46%
B CELL ACTIVATION%REACTOME%R-HSA-983705.1	103	0.6515237	1.5326751	0.0	0.0560911	1.0	3223	tags=60%, list=15%, signal=70%
AMMONIUM ION METABOLIC PROCESS%GOBP%GO:0097164	148	0.3601294	1.5325794	0.0	0.05611524	1.0	2633	tags=20%, list=12%, signal=23%
PHOSPHOLIPID BIOSYNTHETIC PROCESS%GOBP%GO:0008654	144	0.50168455	1.532565	0.018329939	0.056092557	1.0	3753	tags=40%, list=17%, signal=47%
ALPHA-AMINO ACID BIOSYNTHETIC PROCESS%GOBP%GO:1901607	55	0.51554465	1.532556	48	0.056059133	1.0	4344	tags=42%, list=20%, signal=52%
REGULATION OF LEUKOCYTE PROLIFERATION%GOBP%GO:0070663	238	0.32351944	1.5323976	0.0	0.056094207	1.0	2190	tags=16%, list=10%, signal=18%
AMIDE BIOSYNTHETIC PROCESS%GOBP%GO:0043604	409	0.5261674	1.5323824	0.01590909	0.056068886	1.0	3488	tags=39%, list=16%, signal=45%
ACYL-COA BIOSYNTHETIC PROCESS%GOBP%GO:0071616	20	0.6149397	1.532371	0.0	0.05604669	1.0	1546	tags=30%, list=7%, signal=32%
THIOESTER BIOSYNTHETIC PROCESS%GOBP%GO:0035384	20	0.6149397	1.532371	0.0	0.056007855	1.0	1546	tags=30%, list=7%, signal=32%
COATED VESICLE%GOCC%GO:0030135	186	0.47657531	1.5322336	0.0	0.056044556	1.0	3655	tags=39%, list=17%, signal=47%
POSITIVE REGULATION OF CIRCADIAN RHYTHM%GOBP%GO:0042753	27	0.45853084	1.5322205	0.0	0.056011308	1.0	3690	tags=30%, list=17%, signal=36%
DEFECTIVE CFTR CAUSES CYSTIC FIBROSIS%REACTOME%R-HSA-5678895.2	57	0.7983754	1.5320736	0.0	0.05606376	1.0	3223	tags=72%, list=15%, signal=84%
P53-DEPENDENT G1 S DNA DAMAGE CHECKPOINT%REACTOME%R-HSA-69580.3	62	0.6711017	1.5318956	0.0	0.056114927	1.0	2839	tags=61%, list=13%, signal=70%
P53-DEPENDENT G1 DNA DAMAGE RESPONSE%REACTOME DATABASE ID RELEASE 73%69563	62	0.6711017	1.5318956	0.0	0.05607617	1.0	2839	tags=61%, list=13%, signal=70%
TRANSLATIONAL INITIATION%GOBP%GO:0006413	55	0.6509236	1.5317286	0.0	0.056118343	1.0	3294	tags=49%, list=15%, signal=58%
MESODERM MORPHOGENESIS%GOBP%GO:0048332	64	0.42771512	1.5315932	0.0	0.056130458	1.0	1488	tags=13%, list=7%, signal=13%
LIPID TRANSPORT%GOBP%GO:0006869	251	0.3199936	1.5315595	0.0	0.056110445	1.0	2919	tags=18%, list=13%, signal=21%
GLIOGENESIS%GOBP%GO:0042063	237	0.3061822	1.5307534	0.0	0.056504432	1.0	2268	tags=15%, list=10%, signal=16%
INTRAMOLECULAR OXIDOREDUCTASE ACTIVITY. TRANSPOSING S-S BONDS%GOMF%GO:0016864	18	0.6999842	1.5305916	0.015841585	0.056555666	1.0	3915	tags=56%, list=18%, signal=68%
PROTEIN DISULFIDE ISOMERASE ACTIVITY%GOMF%GO:0003756	18	0.6999842	1.5305916	0.015841585	0.056516763	1.0	3915	tags=56%, list=18%, signal=68%
POSITIVE REGULATION OF AUTOPHAGY OF MITOCHONDRION%GOBP%GO:1903599	18	0.53157973	1.5302896	0.0	0.056645114	1.0	440	tags=22%, list=2%, signal=23%
NONSENSE MEDIATED DECAY (NMD) INDEPENDENT OF THE EXON JUNCTION COMPLEX (EJC)%REACTOME DATABASE ID RELEASE 73%975956	46	0.60768443	1.530191	0.025104603	0.05667372	1.0	4700	tags=48%, list=21%, signal=61%
REGULATION OF MUSCLE CELL APOPTOTIC PROCESS%GOBP%GO:0010660	99	0.34272832	1.5299325	0.0	0.056771647	1.0	2500	tags=19%, list=11%, signal=22%
PHAGOCYTOSIS. ENGULFMENT%GOBP%GO:0006911	39	0.47909632	1.5298638	0.0	0.056793742	1.0	1844	tags=28%, list=8%, signal=31%
TETRAHYDROFOLATE METABOLIC PROCESS%GOBP%GO:0046653	20	0.6014349	1.52975	0.03137255	0.05684056	1.0	2601	tags=35%, list=12%, signal=40%
POSITIVE REGULATION OF RESPONSE TO ENDOPLASMIC RETICULUM STRESS%GOBP%GO:1905898	35	0.5758753	1.5295523	0.0060975607	0.056888733	1.0	2755	tags=31%, list=13%, signal=36%
NUCLEOTIDE PHOSPHORYLATION%GOBP%GO:0046939	59	0.46849424	1.5293679	0.03773585	0.05691499	1.0	1816	tags=22%, list=8%, signal=24%
REGULATION OF T CELL ACTIVATION%GOBP%GO:0050863	312	0.32032427	1.5293596	0.0	0.05688153	1.0	1833	tags=15%, list=8%, signal=16%
TRANSPORT OF BILE SALTS AND ORGANIC ACIDS. METAL IONS AND AMINE COMPOUNDS%REACTOME%R-HSA-425366.3	82	0.49742588	1.5291274	0.0	0.056900725	1.0	2522	tags=24%, list=12%, signal=27%
GLAND MORPHOGENESIS%GOBP%GO:0022612	120	0.3442564	1.5290952	0.021359224	0.05686732	1.0	2379	tags=13%, list=11%, signal=14%
TETRAPYRROLE METABOLIC PROCESS%GOBP%GO:0033013	46	0.4893182	1.5288551	0.0	0.05693707	1.0	1795	tags=24%, list=8%, signal=26%
HH MUTANTS THAT DON'T UNDERGO AUTOCATALYTIC PROCESSING ARE DEGRADED BY ERAD%REACTOME DATABASE ID RELEASE 73%5362768	52	0.81148106	1.5288286	0.0	0.056903675	1.0	3223	tags=77%, list=15%, signal=90%
COMPLEMENT ACTIVATION%GOBP%GO:0006956	42	0.4359449	1.5285258	0.03646833	0.057064313	1.0	3871	tags=29%, list=18%, signal=35%
REGULATION OF VASCULAR PERMEABILITY%GOBP%GO:0043114	36	0.5249566	1.5284371	0.0	0.057069324	1.0	5292	tags=50%, list=24%, signal=66%
GLYCOSYL COMPOUND CATABOLIC PROCESS%GOBP%GO:1901658	25	0.5008386	1.5281385	0.0	0.05718294	1.0	2351	tags=36%, list=11%, signal=40%
GLUCOSE 6-PHOSPHATE METABOLIC PROCESS%GOBP%GO:0051156	19	0.63085663	1.5279436	0.028806584	0.05731046	1.0	4360	tags=47%, list=20%, signal=59%
CYTOKINE BINDING%GOMF%GO:0019955	134	0.36087164	1.5278543	0.0	0.057307355	1.0	1580	tags=17%, list=7%, signal=18%
NEGATIVE REGULATION OF DNA BINDING%GOBP%GO:0043392	50	0.39901805	1.527356	0.0	0.05753442	1.0	544	tags=12%, list=2%, signal=12%
PYRIDINE-CONTAINING COMPOUND BIOSYNTHETIC PROCESS%GOBP%GO:0072525	65	0.3748556	1.5272596	0.0	0.057551697	1.0	1855	tags=17%, list=8%, signal=18%
SIGNALING BY NOTCH4%REACTOME DATABASE ID RELEASE 73%9013694	74	0.7273689	1.5271544	0.0	0.057568267	1.0	2518	tags=51%, list=11%, signal=58%
LIGASE ACTIVITY. FORMING CARBON-NITROGEN BONDS%GOMF%GO:0016879	45	0.52399695	1.5270773	0.014373717	0.057570573	1.0	3507	tags=38%, list=16%, signal=45%
REGULATION OF ANOIKIS%GOBP%GO:2000209	21	0.5385631	1.5269538	0.01968504	0.057589576	1.0	2640	tags=38%, list=12%, signal=43%
ZINC TRANSPORTERS%REACTOME%R-HSA-435354.1	17	0.7662159	1.5267938	0.0	0.057634536	1.0	2522	tags=53%, list=12%, signal=60%
REGULATION OF ANION TRANSMEMBRANE TRANSPORT%GOBP%GO:1903959	35	0.4213532	1.526512	0.0	0.057787716	1.0	1481	tags=20%, list=7%, signal=21%
REGULATION OF T CELL MIGRATION%GOBP%GO:2000404	46	0.40920845	1.5264653	0.0	0.057795756	1.0	1626	tags=20%, list=7%, signal=21%
TRANSCRIPTION REGULATION BY BZIP TRANSCRIPTION FACTOR%PANTHER PATHWAY%P00055	45	0.5148329	1.5262753	0.0	0.05790975	1.0	4603	tags=47%, list=21%, signal=59%
REGULATION OF ANGIOGENESIS%GOBP%GO:0045765	313	0.31693906	1.5262384	0.0	0.057891693	1.0	3246	tags=21%, list=15%, signal=25%
BINDING OF SPERM TO ZONA PELLUCIDA%GOBP%GO:0007339	38	0.5653178	1.5262331	0.0062111802	0.05786527	1.0	4490	tags=50%, list=20%, signal=63%
PURINE NUCLEOSIDE MONOPHOSPHATE BIOSYNTHETIC PROCESS%GOBP%GO:0009127	91	0.53749436	1.5259339	0.05732484	0.057985112	1.0	4250	tags=42%, list=19%, signal=52%
PURINE RIBONUCLEOSIDE MONOPHOSPHATE BIOSYNTHETIC PROCESS%GOBP%GO:0009168	91	0.53749436	1.5259339	0.05732484	0.057946038	1.0	4250	tags=42%, list=19%, signal=52%
POSITIVE REGULATION OF BINDING%GOBP%GO:0051099	193	0.35163736	1.5257652	0.0	0.058006488	1.0	2192	tags=20%, list=10%, signal=22%
RIBONUCLEOSIDE MONOPHOSPHATE METABOLIC PROCESS%GOBP%GO:0009161	185	0.523517	1.5255947	0.036480688	0.058077727	1.0	4250	tags=41%, list=19%, signal=51%
REGULATION OF CARDIAC MUSCLE CELL ACTION POTENTIAL%GOBP%GO:0098901	26	0.45962015	1.5254768	0.0	0.05809345	1.0	554	tags=15%, list=3%, signal=16%
REGULATION OF PROTEIN TARGETING TO MITOCHONDRION%GOBP%GO:1903214	20	0.42463416	1.5254304	0.0	0.058089178	1.0	5403	tags=50%, list=25%, signal=66%
PORPHYRIN-CONTAINING COMPOUND METABOLIC PROCESS%GOBP%GO:0006778	39	0.48288396	1.5253466	0.0	0.058130912	1.0	1795	tags=23%, list=8%, signal=25%
PROTEIN FOLDING%REACTOME%R-HSA-391251.1	95	0.52087295	1.524531	0.0	0.058456674	1.0	3752	tags=42%, list=17%, signal=51%
INFLAMMASOMES%REACTOME%R-HSA-622312.1	20	0.6568841	1.5241745	0.0	0.058654223	1.0	3000	tags=55%, list=14%, signal=64%
ALPHA-AMINO ACID METABOLIC PROCESS%GOBP%GO:1901605	180	0.45042852	1.5241479	0.0	0.058628783	1.0	3980	tags=35%, list=18%, signal=42%
BIOCARTA_KERATINOCYTE_PATHWAY%MSIGDB_C2%BIOCARTA_KERATINOCYTE_PATHWAY	46	0.46195185	1.524128	0.0	0.05859487	1.0	2214	tags=33%, list=10%, signal=36%
SECRETORY GRANULE MEMBRANE%GOCC%GO:0030667	85	0.42040977	1.5241046	0.01996008	0.058569096	1.0	1689	tags=18%, list=8%, signal=19%
IL-6-TYPE CYTOKINE RECEPTOR LIGAND INTERACTIONS%REACTOME%R-HSA-6788467.3	16	0.5811919	1.5238802	0.0	0.058647078	1.0	2411	tags=38%, list=11%, signal=42%
DISEASES ASSOCIATED WITH GLYCOSAMINOGLYCAN METABOLISM%REACTOME%R-HSA-3560782.2	39	0.5489838	1.5238411	0.0	0.058655083	1.0	3233	tags=28%, list=15%, signal=33%
CHOLESTEROL HOMEOSTASIS%GOBP%GO:0042632	89	0.3615537	1.523752	0.0	0.058643874	1.0	2414	tags=20%, list=11%, signal=23%
RESPONSE TO ARSENIC-CONTAINING SUBSTANCE%GOBP%GO:0046685	25	0.5724659	1.5237502	0.0	0.05861006	1.0	1363	tags=28%, list=6%, signal=30%
REGULATION OF ENDOCYTOSIS%GOBP%GO:0030100	293	0.3221247	1.5237422	0.0	0.058584027	1.0	2606	tags=21%, list=12%, signal=24%
REGULATION OF VIRAL PROCESS%GOBP%GO:0050792	184	0.41022202	1.5232568	0.0	0.058757693	1.0	4031	tags=34%, list=18%, signal=41%
REGULATION OF MAP KINASE ACTIVITY%GOBP%GO:0043405	294	0.31889883	1.5230404	0.0	0.05884696	1.0	2502	tags=18%, list=11%, signal=20%
OXIDOREDUCTASE ACTIVITY. ACTING ON THE CH-OH GROUP OF DONORS. NAD OR NADP AS ACCEPTOR%GOMF%GO:0016616	137	0.35034275	1.52291	0.0	0.058851782	1.0	3691	tags=24%, list=17%, signal=29%
LIPID BIOSYNTHETIC PROCESS%GOBP%GO:0008610	415	0.3982998	1.5228188	0.0	0.058854856	1.0	2506	tags=24%, list=11%, signal=27%
TRANSPORT TO THE GOLGI AND SUBSEQUENT MODIFICATION%REACTOME%R-HSA-948021.2	155	0.45974928	1.5227188	0.0	0.05890364	1.0	3573	tags=37%, list=16%, signal=44%
REGULATION OF CELLULAR RESPONSE TO GROWTH FACTOR STIMULUS%GOBP%GO:0090287	271	0.3287613	1.5225354	0.0	0.058994856	1.0	2135	tags=14%, list=10%, signal=15%
REGULATION OF NATURAL KILLER CELL MEDIATED IMMUNITY%GOBP%GO:0002715	45	0.41755697	1.5224549	0.0	0.058994457	1.0	3792	tags=33%, list=17%, signal=40%
RETROGRADE TRANSPORT. ENDOSOME TO PLASMA MEMBRANE%GOBP%GO:1990126	27	0.46715724	1.5223686	0.057692308	0.05897809	1.0	3946	tags=41%, list=18%, signal=50%
FOLIC ACID-CONTAINING COMPOUND METABOLIC PROCESS%GOBP%GO:0006760	26	0.5586572	1.5223604	0.05078125	0.058957707	1.0	4174	tags=46%, list=19%, signal=57%
RESPONSE TO ELEVATED PLATELET CYTOSOLIC CA2+%REACTOME DATABASE ID RELEASE 73%76005	125	0.3677647	1.5223385	0.0	0.05892925	1.0	2900	tags=23%, list=13%, signal=27%
EXTRACELLULAR STRUCTURE ORGANIZATION%GOBP%GO:0043062	273	0.37099928	1.5218397	0.0	0.059127126	1.0	2177	tags=14%, list=10%, signal=16%
NEGATIVE REGULATION OF PROTEIN PHOSPHORYLATION%GOBP%GO:0001933	409	0.32214653	1.5213823	0.0	0.059480432	1.0	2377	tags=17%, list=11%, signal=19%
SLC-MEDIATED TRANSMEMBRANE TRANSPORT%REACTOME DATABASE ID RELEASE 73%425407	233	0.36509255	1.521358	0.0	0.059458632	1.0	2975	tags=20%, list=14%, signal=23%
NEGATIVE REGULATION OF NERVOUS SYSTEM DEVELOPMENT%GOBP%GO:0051961	358	0.30206922	1.5210063	0.0	0.059545685	1.0	2075	tags=12%, list=9%, signal=13%
REGULATION OF PURINE NUCLEOTIDE METABOLIC PROCESS%GOBP%GO:1900542	106	0.4188481	1.5207732	0.0	0.05964894	1.0	2321	tags=25%, list=11%, signal=27%
PID_IL4_2PATHWAY%MSIGDB_C2%PID_IL4_2PATHWAY	60	0.37189305	1.5205915	0.0	0.059715226	1.0	2606	tags=17%, list=12%, signal=19%
STEROL HOMEOSTASIS%GOBP%GO:0055092	90	0.35693258	1.5205767	0.0	0.059694745	1.0	2414	tags=20%, list=11%, signal=22%
RIBOSE PHOSPHATE BIOSYNTHETIC PROCESS%GOBP%GO:0046390	167	0.45332164	1.5205705	0.021929825	0.059660666	1.0	3562	tags=32%, list=16%, signal=38%
PROTEIN TRANSMEMBRANE IMPORT INTO INTRACELLULAR ORGANELLE%GOBP%GO:0044743	41	0.5441388	1.5199225	0.0	0.06011425	1.0	4604	tags=49%, list=21%, signal=62%
POSITIVE REGULATION OF SPROUTING ANGIOGENESIS%GOBP%GO:1903672	44	0.4416414	1.5199014	0.0	0.060091358	1.0	193	tags=9%, list=1%, signal=9%
PORPHYRIN METABOLISM%REACTOME%R-HSA-189445.1	21	0.5965646	1.5191399	0.0	0.06044175	1.0	1795	tags=38%, list=8%, signal=41%
OXIDOREDUCTASE ACTIVITY. ACTING ON CH-OH GROUP OF DONORS%GOMF%GO:0016614	144	0.34783354	1.5190748	0.0	0.060431376	1.0	3691	tags=24%, list=17%, signal=29%
UBIQUITIN-DEPENDENT DEGRADATION OF CYCLIN D%REACTOME%R-HSA-75815.3	48	0.805378	1.5190303	0.0	0.060475945	1.0	3223	tags=79%, list=15%, signal=93%
CELLULAR RESPONSE TO GLUCOSE STARVATION%GOBP%GO:0042149	36	0.46073267	1.5189399	0.0	0.06052153	1.0	1872	tags=25%, list=9%, signal=27%
ASTROCYTE DEVELOPMENT%GOBP%GO:0014002	34	0.4471865	1.5189325	0.008438818	0.060502734	1.0	1334	tags=18%, list=6%, signal=19%
RESPONSE TO KETONE%GOBP%GO:1901654	116	0.32293782	1.5188613	0.0	0.060524322	1.0	3473	tags=22%, list=16%, signal=25%
BIOCARTA_HCMV_PATHWAY%MSIGDB_C2%BIOCARTA_HCMV_PATHWAY	17	0.5357527	1.5188124	0.03956044	0.0605145	1.0	2340	tags=35%, list=11%, signal=39%
HUMORAL IMMUNE RESPONSE%GOBP%GO:0006959	202	0.36991942	1.5187984	0.028806584	0.060480107	1.0	1490	tags=11%, list=7%, signal=12%
L13A-MEDIATED TRANSLATIONAL SILENCING OF CERULOPLASMIN EXPRESSION%REACTOME%R-HSA-156827.3	62	0.6132154	1.5185099	0.025210084	0.06058854	1.0	4868	tags=53%, list=22%, signal=68%
MAPK6 MAPK4 SIGNALING%REACTOME%R-HSA-5687128.3	83	0.5881301	1.5184397	0.04263566	0.06057889	1.0	1751	tags=41%, list=8%, signal=44%
PROGRAMMED CELL DEATH%REACTOME%R-HSA-5357801.2	163	0.50479233	1.5182693	0.0	0.060650606	1.0	2839	tags=39%, list=13%, signal=45%
POSITIVE REGULATION OF PROTEIN SERINE/THREONINE KINASE ACTIVITY%GOBP%GO:0071902	286	0.3248513	1.5182258	0.0	0.06065845	1.0	2589	tags=18%, list=12%, signal=20%
POSITIVE REGULATION OF INTERLEUKIN-4 PRODUCTION%GOBP%GO:0032753	24	0.49458876	1.5172254	0.0	0.061294332	1.0	1423	tags=25%, list=6%, signal=27%
DIVALENT INORGANIC CATION TRANSMEMBRANE TRANSPORTER ACTIVITY%GOMF%GO:0072509	26	0.68373364	1.5170847	0.0	0.061310183	1.0	2522	tags=54%, list=12%, signal=61%
REGULATION OF PROTEIN SERINE/THREONINE KINASE ACTIVITY%GOBP%GO:0071900	432	0.314911	1.5170337	0.0	0.06129688	1.0	2589	tags=17%, list=12%, signal=19%
IL-2 SIGNALING PATHWAY%WIKIPATHWAYS_20200610%WP450%MUS MUSCULUS	76	0.48998514	1.5169992	0.0	0.06129886	1.0	2497	tags=30%, list=11%, signal=34%
NEGATIVE REGULATION OF KINASE ACTIVITY%GOBP%GO:0033673	218	0.34814274	1.5168073	0.0	0.061359532	1.0	2447	tags=18%, list=11%, signal=20%
RESPONSE TO TOPOLOGICALLY INCORRECT PROTEIN%GOBP%GO:0035966	126	0.51313835	1.5167466	0.0	0.06136494	1.0	2494	tags=29%, list=11%, signal=33%
ATP GENERATION FROM ADP%GOBP%GO:0006757	43	0.48485067	1.516402	0.040089086	0.061542906	1.0	1566	tags=19%, list=7%, signal=20%
HALLMARK_UNFOLDED_PROTEIN_RESPONSE%MSIGDB_C2%HALLMARK_UNFOLDED_PROTEIN_RESPONSE	109	0.6084227	1.5160443	0.0	0.06180856	1.0	3896	tags=52%, list=18%, signal=63%
NEGATIVE REGULATION OF SECRETION BY CELL%GOBP%GO:1903531	234	0.36074018	1.5159266	0.0	0.06185109	1.0	2518	tags=21%, list=11%, signal=23%
BRUSH BORDER%GOCC%GO:0005903	135	0.36361015	1.5157657	0.0	0.061918072	1.0	3444	tags=21%, list=16%, signal=24%
RIBONUCLEOSIDE MONOPHOSPHATE BIOSYNTHETIC PROCESS%GOBP%GO:0009156	95	0.5508205	1.5157341	0.042105265	0.06190103	1.0	4250	tags=43%, list=19%, signal=53%
RESPONSE TO UNFOLDED PROTEIN%GOBP%GO:0006986	103	0.53161764	1.5155907	0.0	0.061933935	1.0	4130	tags=42%, list=19%, signal=51%
POSITIVE REGULATION OF CELL ADHESION MEDIATED BY INTEGRIN%GOBP%GO:0033630	21	0.563837	1.5153581	0.02739726	0.062050045	1.0	2555	tags=43%, list=12%, signal=48%
REGULATION OF INSULIN RECEPTOR SIGNALING PATHWAY%GOBP%GO:0046626	74	0.3832284	1.5152727	0.0	0.062033597	1.0	2070	tags=18%, list=9%, signal=19%
NEGATIVE REGULATION OF LYMPHOCYTE APOPTOTIC PROCESS%GOBP%GO:0070229	38	0.44674802	1.5152708	0.011173184	0.061998658	1.0	2167	tags=26%, list=10%, signal=29%
PRODUCTION OF MOLECULAR MEDIATOR OF IMMUNE RESPONSE%GOBP%GO:0002440	84	0.329258	1.5152391	0.0	0.061976075	1.0	956	tags=11%, list=4%, signal=11%
STEROL TRANSPORT%GOBP%GO:0015918	51	0.41404822	1.515114	0.0	0.062041797	1.0	931	tags=12%, list=4%, signal=12%
ENTRY INTO HOST CELL%GOBP%GO:0030260	27	0.36682302	1.5146083	0.0	0.06226741	1.0	2842	tags=26%, list=13%, signal=30%
ENTRY INTO CELL OF OTHER ORGANISM INVOLVED IN SYMBIOTIC INTERACTION%GOBP%GO:0051806	27	0.36682302	1.5146083	0.0	0.062227234	1.0	2842	tags=26%, list=13%, signal=30%
ENTRY INTO OTHER ORGANISM INVOLVED IN SYMBIOTIC INTERACTION%GOBP%GO:0051828	27	0.36682302	1.5146083	0.0	0.062187117	1.0	2842	tags=26%, list=13%, signal=30%
ENTRY INTO HOST%GOBP%GO:0044409	27	0.36682302	1.5146083	0.0	0.062147047	1.0	2842	tags=26%, list=13%, signal=30%
EXTRACELLULAR VESICLE%GOCC%GO:1903561	88	0.38434562	1.5145597	0.0	0.062164713	1.0	3088	tags=24%, list=14%, signal=28%
REGULATION OF ACTIVATED PAK-2P34 BY PROTEASOME MEDIATED DEGRADATION%REACTOME%R-HSA-211733.1	46	0.81943095	1.5140641	0.0	0.062424988	1.0	3223	tags=80%, list=15%, signal=94%
WATER-SOLUBLE VITAMIN METABOLIC PROCESS%GOBP%GO:0006767	30	0.58492684	1.5137048	0.0	0.062636666	1.0	1972	tags=30%, list=9%, signal=33%
POSITIVE REGULATION OF MONOCYTE CHEMOTAXIS%GOBP%GO:0090026	20	0.5476885	1.5135999	0.05645161	0.06267924	1.0	1334	tags=25%, list=6%, signal=27%
CELLULAR RESPONSE TO EXTERNAL STIMULUS%GOBP%GO:0071496	246	0.3132832	1.5135418	0.0	0.06268071	1.0	3272	tags=22%, list=15%, signal=26%
NUCLEOSIDE PHOSPHATE BIOSYNTHETIC PROCESS%GOBP%GO:1901293	214	0.44156757	1.5134258	0.0	0.06268227	1.0	3565	tags=32%, list=16%, signal=38%
MATURATION OF 5.8S RRNA%GOBP%GO:0000460	34	0.71821284	1.5132568	0.013861386	0.06275436	1.0	3896	tags=56%, list=18%, signal=68%
IL-3 SIGNALING PATHWAY%WIKIPATHWAYS_20200610%WP373%MUS MUSCULUS	99	0.3783923	1.5132287	0.0	0.06275666	1.0	2606	tags=25%, list=12%, signal=29%
ACTIVIN RECEPTOR SIGNALING PATHWAY%GOBP%GO:0032924	23	0.44816145	1.5131884	0.012448133	0.06275703	1.0	1488	tags=17%, list=7%, signal=19%
OXYGEN-DEPENDENT PROLINE HYDROXYLATION OF HYPOXIA-INDUCIBLE FACTOR ALPHA%REACTOME%R-HSA-1234176.2	59	0.810916	1.5129516	0.0	0.06287921	1.0	3223	tags=76%, list=15%, signal=89%
TRANSLATION%REACTOME%R-HSA-72766.4	234	0.6627244	1.5127813	0.014925373	0.06301011	1.0	3720	tags=55%, list=17%, signal=66%
OVULATION%GOBP%GO:0030728	19	0.528315	1.5126778	0.0	0.06301231	1.0	100	tags=11%, list=0%, signal=11%
GTP HYDROLYSIS AND JOINING OF THE 60S RIBOSOMAL SUBUNIT%REACTOME%R-HSA-72706.2	63	0.6200584	1.5125291	0.025210084	0.0630795	1.0	4046	tags=48%, list=18%, signal=58%
NEGATIVE REGULATION OF MEMBRANE POTENTIAL%GOBP%GO:0045837	19	0.4675757	1.512517	24	0.06305259	1.0	2017	tags=26%, list=9%, signal=29%
MATURATION OF SSU-RRNA%GOBP%GO:0030490	47	0.75138646	1.5123622	0.014285714	0.06309206	1.0	3547	tags=57%, list=16%, signal=68%
REGULATION OF ENDOTHELIAL CELL APOPTOTIC PROCESS%GOBP%GO:2000351	54	0.41875875	1.5123205	0.024640657	0.06308004	1.0	1506	tags=13%, list=7%, signal=14%
PEPTIDASE COMPLEX%GOCC%GO:1905368	89	0.74328935	1.5122895	0.0	0.06310066	1.0	3239	tags=65%, list=15%, signal=76%
MODIFIED AMINO ACID TRANSMEMBRANE TRANSPORTER ACTIVITY%GOMF%GO:0072349	16	0.58618134	1.512272	0.021276595	0.06306556	1.0	2373	tags=31%, list=11%, signal=35%
REGULATION OF ASTROCYTE DIFFERENTIATION%GOBP%GO:0048710	34	0.42914796	1.5121601	0.0	0.06309162	1.0	1596	tags=18%, list=7%, signal=19%
REGULATION OF PROTEIN IMPORT INTO NUCLEUS%GOBP%GO:0042306	73	0.44921455	1.5121262	0.0	0.06308038	1.0	3858	tags=40%, list=18%, signal=48%
BIOCARTA_DC_PATHWAY%MSIGDB_C2%BIOCARTA_DC_PATHWAY	20	0.43623316	1.5119958	0.0	0.06309854	1.0	3970	tags=35%, list=18%, signal=43%
HEART VALVE MORPHOGENESIS%GOBP%GO:0003179	47	0.38130435	1.5118454	0.018329939	0.06315034	1.0	2075	tags=13%, list=9%, signal=14%
NEGATIVE REGULATION OF INTERLEUKIN-1 BETA PRODUCTION%GOBP%GO:0032691	25	0.50904906	1.511809	0.0	0.06311532	1.0	1765	tags=32%, list=8%, signal=35%
REGULATION OF SIGNAL TRANSDUCTION BY P53 CLASS MEDIATOR%GOBP%GO:1901796	71	0.4535155	1.5117965	0.0	0.0630885	1.0	3136	tags=32%, list=14%, signal=38%
MITOCHONDRIAL TRANSLATION INITIATION%REACTOME DATABASE ID RELEASE 73%5368286	81	0.70940757	1.5115563	0.035490606	0.06315493	1.0	3720	tags=63%, list=17%, signal=76%
NEGATIVE REGULATION OF FAT CELL DIFFERENTIATION%GOBP%GO:0045599	55	0.35047206	1.511446	0.022357723	0.06322231	1.0	903	tags=7%, list=4%, signal=8%
CLEAVAGE INVOLVED IN RRNA PROCESSING%GOBP%GO:0000469	23	0.7551321	1.5114036	0.0	0.063196614	1.0	3896	tags=57%, list=18%, signal=69%
AUTODEGRADATION OF THE E3 UBIQUITIN LIGASE COP1%REACTOME DATABASE ID RELEASE 73%349425	48	0.80447155	1.5113611	0.0	0.06319326	1.0	3223	tags=79%, list=15%, signal=93%
APOPTOSIS%REACTOME%R-HSA-109581.3	160	0.49814206	1.5111786	0.0	0.06330336	1.0	2839	tags=39%, list=13%, signal=44%
NEGATIVE REGULATION OF BLOOD VESSEL MORPHOGENESIS%GOBP%GO:2000181	124	0.3879971	1.5111755	0.0	0.06327291	1.0	4040	tags=31%, list=18%, signal=38%
RRNA PROCESSING%GOBP%GO:0006364	195	0.6799226	1.510922	0.014403292	0.06340479	1.0	3547	tags=53%, list=16%, signal=62%
REGULATION OF ACTIVATED T CELL PROLIFERATION%GOBP%GO:0046006	38	0.5083776	1.510859	0.0	0.0634326	1.0	1626	tags=21%, list=7%, signal=23%
NUCLEOTIDE CATABOLIC PROCESS%GOBP%GO:0009166	88	0.38903642	1.5106398	0.0	0.06353676	1.0	2251	tags=17%, list=10%, signal=19%
PURINE-CONTAINING COMPOUND BIOSYNTHETIC PROCESS%GOBP%GO:0072522	167	0.43762645	1.510592	0.022123894	0.06350893	1.0	3562	tags=31%, list=16%, signal=36%
PROTEIN TRANSPORTER ACTIVITY%GOMF%GO:0008565	15	0.7785515	1.510446	0.007827789	0.063582644	1.0	3056	tags=80%, list=14%, signal=93%
NEGATIVE REGULATION OF LEUKOCYTE APOPTOTIC PROCESS%GOBP%GO:2000107	58	0.40515366	1.5102409	0.0	0.063637964	1.0	2167	tags=24%, list=10%, signal=27%
REGULATION OF ALPHA-BETA T CELL PROLIFERATION%GOBP%GO:0046640	36	0.42301464	1.5101379	0.0	0.06368255	1.0	2625	tags=31%, list=12%, signal=35%
BBSOME-MEDIATED CARGO-TARGETING TO CILIUM%REACTOME%R-HSA-5620922.1	22	0.6415296	1.5100507	0.0	0.063703746	1.0	1998	tags=45%, list=9%, signal=50%
POSITIVE REGULATION OF NITRIC-OXIDE SYNTHASE BIOSYNTHETIC PROCESS%GOBP%GO:0051770	21	0.7129083	1.5099574	0.0	0.06374365	1.0	2497	tags=52%, list=11%, signal=59%
REGULATION OF BLOOD CIRCULATION%GOBP%GO:1903522	243	0.30205542	1.5096879	0.0	0.063846104	1.0	641	tags=7%, list=3%, signal=7%
DEGRADATION OF DVL%REACTOME%R-HSA-4641258.2	53	0.7855222	1.5096672	0.0	0.06381819	1.0	3223	tags=72%, list=15%, signal=84%
CELLULAR RESPONSE TO ANTIBIOTIC%GOBP%GO:0071236	107	0.3239136	1.5095491	0.0	0.063858464	1.0	3036	tags=22%, list=14%, signal=26%
CARGO LOADING INTO VESICLE%GOBP%GO:0035459	16	0.6822149	1.509504	0.0113852	0.06383155	1.0	3566	tags=63%, list=16%, signal=75%
CELLULAR RESPONSE TO KETONE%GOBP%GO:1901655	78	0.32863104	1.5094118	0.0	0.063872516	1.0	2483	tags=17%, list=11%, signal=19%
INTERLEUKIN SIGNALING PATHWAY%PANTHER PATHWAY%P00036	80	0.41748273	1.5093775	0.0	0.06386702	1.0	1688	tags=21%, list=8%, signal=23%
THE NLRP3 INFLAMMASOME%REACTOME DATABASE ID RELEASE 73%844456	15	0.70216423	1.5091548	0.005952381	0.06395622	1.0	3000	tags=53%, list=14%, signal=62%
NUCLEOSIDE TRIPHOSPHATE METABOLIC PROCESS%GOBP%GO:0009141	203	0.48882732	1.5089238	0.014957265	0.06408425	1.0	3505	tags=33%, list=16%, signal=40%
TRANS-GOLGI NETWORK%GOCC%GO:0005802	226	0.37137777	1.5086039	0.0	0.064224385	1.0	3473	tags=28%, list=16%, signal=33%
NEGATIVE REGULATION OF INTERFERON-BETA PRODUCTION%GOBP%GO:0032688	16	0.5207882	1.508572	0.0	0.06422351	1.0	1141	tags=19%, list=5%, signal=20%
NEGATIVE REGULATION OF CYSTEINE-TYPE ENDOPEPTIDASE ACTIVITY%GOBP%GO:2000117	87	0.3846667	1.50853	0.0	0.06423216	1.0	3156	tags=24%, list=14%, signal=28%
NEGATIVE REGULATION OF ENDOPEPTIDASE ACTIVITY%GOBP%GO:0010951	177	0.29727432	1.5084853	0.0	0.06422959	1.0	3247	tags=18%, list=15%, signal=21%
CARBON-OXYGEN LYASE ACTIVITY%GOMF%GO:0016835	66	0.43155548	1.5083467	0.0	0.06427375	1.0	1992	tags=23%, list=9%, signal=25%
APOPTOTIC MITOCHONDRIAL CHANGES%GOBP%GO:0008637	65	0.5059394	1.5083343	0.012526096	0.06425016	1.0	2837	tags=34%, list=13%, signal=39%
REGULATION OF TRANSMEMBRANE RECEPTOR PROTEIN SERINE/THREONINE KINASE SIGNALING PATHWAY%GOBP%GO:0090092	233	0.31766608	1.5082594	0.0	0.064272575	1.0	2135	tags=14%, list=10%, signal=15%
NEGATIVE REGULATION OF MYOTUBE DIFFERENTIATION%GOBP%GO:0010832	17	0.46257055	1.5081081	0.0	0.0643486	1.0	442	tags=12%, list=2%, signal=12%
POSITIVE REGULATION OF LYASE ACTIVITY%GOBP%GO:0051349	19	0.4288618	1.5075454	0.0	0.06466027	1.0	832	tags=11%, list=4%, signal=11%
POSITIVE REGULATION OF INTRINSIC APOPTOTIC SIGNALING PATHWAY%GOBP%GO:2001244	68	0.49116588	1.507501	0.0	0.06463932	1.0	3328	tags=32%, list=15%, signal=38%
CXCR3-MEDIATED SIGNALING EVENTS%PATHWAY INTERACTION DATABASE NCI-NATURE CURATED DATA%CXCR3-MEDIATED SIGNALING EVENTS	38	0.5531138	1.5074995	0.0	0.064604126	1.0	2265	tags=29%, list=10%, signal=32%
NEGATIVE REGULATION OF DENDRITIC SPINE DEVELOPMENT%GOBP%GO:0061000	16	0.57714343	1.5074269	0.007920792	0.064622626	1.0	1809	tags=19%, list=8%, signal=20%
AUF1 (HNRNP D0) BINDS AND DESTABILIZES MRNA%REACTOME%R-HSA-450408.3	50	0.8049207	1.5071887	0.0	0.06477938	1.0	3243	tags=76%, list=15%, signal=89%
HALLMARK_FATTY_ACID_METABOLISM%MSIGDB_C2%HALLMARK_FATTY_ACID_METABOLISM	155	0.4391053	1.5069039	0.0	0.06489119	1.0	2132	tags=25%, list=10%, signal=27%
PRODUCTION OF MOLECULAR MEDIATOR INVOLVED IN INFLAMMATORY RESPONSE%GOBP%GO:0002532	20	0.4709492	1.5067831	0.0	0.064887114	1.0	981	tags=20%, list=4%, signal=21%
REGULATION OF EPIDERMAL GROWTH FACTOR-ACTIVATED RECEPTOR ACTIVITY%GOBP%GO:0007176	26	0.55412555	1.5065843	0.0	0.06495752	1.0	4371	tags=50%, list=20%, signal=62%
MITOCHONDRIAL TRANSLATION%REACTOME DATABASE ID RELEASE 73%5368287	87	0.712793	1.5062686	0.035490606	0.065054394	1.0	3720	tags=64%, list=17%, signal=77%
POSITIVE REGULATION OF INTRACELLULAR TRANSPORT%GOBP%GO:0032388	209	0.3595427	1.5060365	0.0	0.065188766	1.0	3955	tags=33%, list=18%, signal=40%
REGULATION OF TRANSCRIPTION BY RNA POLYMERASE I%GOBP%GO:0006356	36	0.51151973	1.505948	0.033333335	0.06521148	1.0	1683	tags=28%, list=8%, signal=30%
HYDROGEN PEROXIDE CATABOLIC PROCESS%GOBP%GO:0042744	23	0.5347925	1.505631	0.023706896	0.06534942	1.0	2288	tags=22%, list=10%, signal=24%
NCRNA METABOLIC PROCESS%GOBP%GO:0034660	440	0.5611683	1.505501	0.014314928	0.06539746	1.0	3547	tags=43%, list=16%, signal=50%
CDK-MEDIATED PHOSPHORYLATION AND REMOVAL OF CDC6%REACTOME DATABASE ID RELEASE 73%69017	67	0.69625133	1.5054358	0.013833992	0.065389015	1.0	3223	tags=63%, list=15%, signal=73%
BIOCARTA_TOLL_PATHWAY%MSIGDB_C2%BIOCARTA_TOLL_PATHWAY	36	0.422235	1.5053195	0.0	0.06540198	1.0	2368	tags=36%, list=11%, signal=40%
REGULATION OF RUNX2 EXPRESSION AND ACTIVITY%REACTOME%R-HSA-8939902.1	66	0.737133	1.505185	0.0	0.06546123	1.0	3223	tags=62%, list=15%, signal=73%
SUPERPATHWAY OF CHOLESTEROL BIOSYNTHESIS%HUMANCYC%PWY66-5	24	0.8339721	1.5051295	0.0	0.0654573	1.0	1286	tags=67%, list=6%, signal=71%
AUTODEGRADATION OF CDH1 BY CDH1:APC C%REACTOME DATABASE ID RELEASE 73%174084	59	0.77914745	1.5050439	0.0	0.06549724	1.0	3223	tags=69%, list=15%, signal=81%
RIBOSOME BIOGENESIS%GOBP%GO:0042254	281	0.68670815	1.5046853	0.014644352	0.0656884	1.0	3547	tags=55%, list=16%, signal=65%
REGULATION OF PRESYNAPSE ASSEMBLY%GOBP%GO:1905606	34	0.46053725	1.504677	0.042307694	0.065661535	1.0	116	tags=6%, list=1%, signal=6%
LIPID LOCALIZATION%GOBP%GO:0010876	284	0.31369117	1.5046448	0.0	0.06566018	1.0	2474	tags=17%, list=11%, signal=18%
OVARIAN TUMOR DOMAIN PROTEASES%REACTOME DATABASE ID RELEASE 73%5689896	35	0.57669884	1.504631	0.0	0.065624796	1.0	1872	tags=31%, list=9%, signal=34%
CITRATE METABOLIC PROCESS%GOBP%GO:0006101	33	0.4749547	1.504488	0.0251938	0.06569256	1.0	3424	tags=36%, list=16%, signal=43%
T CELL DIFFERENTIATION%GOBP%GO:0030217	165	0.35454902	1.5044822	0.0	0.06565717	1.0	2075	tags=17%, list=9%, signal=19%
INTERFERON SIGNALING%REACTOME%R-HSA-913531.2	147	0.5092869	1.5043207	0.0	0.065733984	1.0	3246	tags=43%, list=15%, signal=50%
MITOCHONDRIAL TRANSPORT%GOBP%GO:0006839	178	0.4898941	1.5042827	0.0	0.0657263	1.0	4196	tags=43%, list=19%, signal=53%
REGULATION OF NITRIC-OXIDE SYNTHASE BIOSYNTHETIC PROCESS%GOBP%GO:0051769	26	0.7137587	1.5042639	0.0	0.06570062	1.0	2497	tags=54%, list=11%, signal=61%
POSITIVE REGULATION OF TRANSMEMBRANE RECEPTOR PROTEIN SERINE/THREONINE KINASE SIGNALING PATHWAY%GOBP%GO:0090100	112	0.35082248	1.5041995	0.0	0.06568228	1.0	1488	tags=13%, list=7%, signal=13%
REGULATION OF CELLULAR RESPONSE TO INSULIN STIMULUS%GOBP%GO:1900076	88	0.36379606	1.5039953	0.0	0.065732576	1.0	2474	tags=19%, list=11%, signal=22%
REGULATION OF VIRAL GENOME REPLICATION%GOBP%GO:0045069	93	0.45955655	1.5036095	0.0	0.06603836	1.0	3968	tags=35%, list=18%, signal=43%
ACYL CHAIN REMODELLING OF PG%REACTOME DATABASE ID RELEASE 73%1482925	16	0.62421525	1.5035001	0.00984252	0.06606921	1.0	1931	tags=31%, list=9%, signal=34%
JNK (C-JUN KINASES) PHOSPHORYLATION AND ACTIVATION MEDIATED BY ACTIVATED HUMAN TAK1%REACTOME DATABASE ID RELEASE 73%450321	18	0.75188774	1.5034912	0.045454547	0.06605919	1.0	2368	tags=61%, list=11%, signal=68%
VOLTAGE-GATED ANION CHANNEL ACTIVITY%GOMF%GO:0008308	15	0.62308466	1.5034863	0.020872865	0.06602379	1.0	1345	tags=27%, list=6%, signal=28%
CHOLESTEROL BIOSYNTHESIS%REACTOME%R-HSA-191273.4	20	0.86314535	1.5034518	0.0	0.06602184	1.0	1286	tags=75%, list=6%, signal=80%
LONG-CHAIN FATTY ACID TRANSPORT%GOBP%GO:0015909	42	0.4055548	1.5031766	0.0	0.06611474	1.0	2070	tags=19%, list=9%, signal=21%
RIBOSOME%GOCC%GO:0005840	218	0.6120576	1.502949	0.006772009	0.066211	1.0	4701	tags=51%, list=21%, signal=64%
SYNTHESIS OF SUBSTRATES IN N-GLYCAN BIOSYTHESIS%REACTOME DATABASE ID RELEASE 73%446219	59	0.47414064	1.5029023	0.0	0.0662086	1.0	3924	tags=42%, list=18%, signal=51%
PREFOLDIN MEDIATED TRANSFER OF SUBSTRATE TO CCT TRIC%REACTOME%R-HSA-389957.2	26	0.7749374	1.5023297	0.039772727	0.066539325	1.0	3752	tags=77%, list=17%, signal=93%
NUCLEOTIDE BIOSYNTHETIC PROCESS%GOBP%GO:0009165	207	0.44112647	1.5020866	0.0	0.066670135	1.0	3562	tags=31%, list=16%, signal=37%
POSITIVE REGULATION OF EXOSOMAL SECRETION%GOBP%GO:1903543	15	0.7182072	1.5019107	0.0	0.06669977	1.0	3088	tags=47%, list=14%, signal=54%
CELLULAR RESPONSE TO OXYGEN LEVELS%GOBP%GO:0071453	101	0.3779536	1.5016158	0.0	0.06683245	1.0	2514	tags=26%, list=11%, signal=29%
REGULATION OF TUMOR NECROSIS FACTOR BIOSYNTHETIC PROCESS%GOBP%GO:0042534	31	0.5152068	1.5014508	0.01724138	0.06700656	1.0	2886	tags=35%, list=13%, signal=41%
LYSOSOME%GOCC%GO:0005764	444	0.35350418	1.5013888	0.0	0.0670312	1.0	3087	tags=26%, list=14%, signal=29%
LYTIC VACUOLE%GOCC%GO:0000323	444	0.35350418	1.5013888	0.0	0.0669906	1.0	3087	tags=26%, list=14%, signal=29%
TGF-BETA RECEPTOR SIGNALING%PATHWAY INTERACTION DATABASE NCI-NATURE CURATED DATA%TGF-BETA RECEPTOR SIGNALING	49	0.48507327	1.5012921	0.021505376	0.06700942	1.0	3336	tags=33%, list=15%, signal=38%
LIPOPOLYSACCHARIDE-MEDIATED SIGNALING PATHWAY%GOBP%GO:0031663	32	0.5905117	1.5011445	0.024175825	0.067075826	1.0	2841	tags=50%, list=13%, signal=57%
ANTIGEN PROCESSING AND PRESENTATION%GOBP%GO:0019882	96	0.40651575	1.5010641	0.012371134	0.06710688	1.0	4195	tags=41%, list=19%, signal=50%
BIOCARTA_BAD_PATHWAY%MSIGDB_C2%BIOCARTA_BAD_PATHWAY	24	0.51047	1.5010047	0.021786492	0.06711628	1.0	2954	tags=33%, list=13%, signal=38%
PYRIDINE NUCLEOTIDE BIOSYNTHETIC PROCESS%GOBP%GO:0019363	62	0.38772887	1.5009036	0.0	0.067119606	1.0	1855	tags=18%, list=8%, signal=19%
TUMOR NECROSIS FACTOR RECEPTOR BINDING%GOMF%GO:0005164	31	0.54035056	1.5008909	0.0	0.067083925	1.0	4388	tags=48%, list=20%, signal=60%
REGULATION OF MITOCHONDRION ORGANIZATION%GOBP%GO:0010821	142	0.41178304	1.5007999	0.020876827	0.067087226	1.0	3794	tags=33%, list=17%, signal=40%
INTERLEUKIN-3. INTERLEUKIN-5 AND GM-CSF SIGNALING%REACTOME DATABASE ID RELEASE 73%512988	42	0.47706673	1.5006872	0.0	0.067090176	1.0	1718	tags=24%, list=8%, signal=26%
SMALL RIBOSOMAL SUBUNIT%GOCC%GO:0015935	72	0.5804527	1.5003918	0.059080962	0.067244396	1.0	4680	tags=44%, list=21%, signal=56%
PURINE-CONTAINING COMPOUND METABOLIC PROCESS%GOBP%GO:0072521	386	0.37876877	1.500357	0.0	0.06723768	1.0	3505	tags=27%, list=16%, signal=32%
RELEASE OF CYTOCHROME C FROM MITOCHONDRIA%GOBP%GO:0001836	21	0.6325444	1.500229	0.0	0.06730398	1.0	2837	tags=48%, list=13%, signal=55%
REGULATION OF PRESYNAPSE ORGANIZATION%GOBP%GO:0099174	38	0.4591133	1.5001425	0.0	0.0673013	1.0	1607	tags=11%, list=7%, signal=11%
MYELOID CELL DEVELOPMENT%GOBP%GO:0061515	66	0.37617987	1.4999466	0.0	0.06736793	1.0	2547	tags=23%, list=12%, signal=26%
SULFUR AMINO ACID METABOLIC PROCESS%GOBP%GO:0000096	34	0.5328921	1.4995983	0.021653544	0.06759339	1.0	2236	tags=29%, list=10%, signal=33%
RRNA TRANSCRIPTION%GOBP%GO:0009303	17	0.5910789	1.49953	0.05162524	0.06760839	1.0	1872	tags=41%, list=9%, signal=45%
REGULATION OF BINDING%GOBP%GO:0051098	387	0.30064264	1.4995286	0.0	0.06757264	1.0	2200	tags=17%, list=10%, signal=19%
EXOCRINE SYSTEM DEVELOPMENT%GOBP%GO:0035272	47	0.4169291	1.4994802	0.0	0.067555346	1.0	2379	tags=17%, list=11%, signal=19%
PURINE RIBONUCLEOTIDE METABOLIC PROCESS%GOBP%GO:0009150	326	0.40189022	1.4994078	0.0	0.067569524	1.0	3505	tags=29%, list=16%, signal=33%
POSITIVE REGULATION OF PROTEASOMAL UBIQUITIN-DEPENDENT PROTEIN CATABOLIC PROCESS%GOBP%GO:0032436	86	0.46467015	1.4992886	0.0	0.067566656	1.0	4012	tags=36%, list=18%, signal=44%
REGULATION OF LYMPHOCYTE APOPTOTIC PROCESS%GOBP%GO:0070228	65	0.41693807	1.4990704	0.0	0.067712344	1.0	2321	tags=26%, list=11%, signal=29%
PULMONARY VALVE MORPHOGENESIS%GOBP%GO:0003184	17	0.52454424	1.4986956	0.016194332	0.06790735	1.0	397	tags=12%, list=2%, signal=12%
GLYCOSYL COMPOUND METABOLIC PROCESS%GOBP%GO:1901657	109	0.5204935	1.4986687	0.0	0.06791427	1.0	3562	tags=39%, list=16%, signal=47%
SMALL NUCLEOLAR RIBONUCLEOPROTEIN COMPLEX%GOCC%GO:0005732	21	0.7973818	1.4983758	0.019011406	0.06816176	1.0	2875	tags=67%, list=13%, signal=77%
BIOCARTA_STRESS_PATHWAY%MSIGDB_C2%BIOCARTA_STRESS_PATHWAY	24	0.5513588	1.4983649	0.0	0.06813987	1.0	351	tags=29%, list=2%, signal=30%
ASPARTATE FAMILY AMINO ACID BIOSYNTHETIC PROCESS%GOBP%GO:0009067	21	0.6271549	1.4983265	0.093065694	0.06811102	1.0	2705	tags=43%, list=12%, signal=49%
REGULATION OF PROTEIN LOCALIZATION TO CHROMOSOME. TELOMERIC REGION%GOBP%GO:1904814	15	0.8038266	1.4978648	0.03468208	0.06836327	1.0	1868	tags=67%, list=9%, signal=73%
PID_VEGFR1_2_PATHWAY%MSIGDB_C2%PID_VEGFR1_2_PATHWAY	68	0.39347166	1.4974337	0.0	0.06860513	1.0	1920	tags=18%, list=9%, signal=19%
REGULATION OF EXCITATORY SYNAPSE ASSEMBLY%GOBP%GO:1904889	17	0.44753662	1.4973822	0.0	0.068603896	1.0	5506	tags=47%, list=25%, signal=63%
TRANSLATION INITIATION FACTOR BINDING%GOMF%GO:0031369	35	0.5944548	1.4971704	0.0	0.06870175	1.0	4266	tags=54%, list=19%, signal=67%
PEPTIDASE REGULATOR ACTIVITY%GOMF%GO:0061134	245	0.3090941	1.4971113	0.0	0.06870834	1.0	2928	tags=16%, list=13%, signal=19%
UBIQUITIN MEDIATED DEGRADATION OF PHOSPHORYLATED CDC25A%REACTOME%R-HSA-69601.3	48	0.80482966	1.4971068	0.0	0.06868176	1.0	3223	tags=77%, list=15%, signal=90%
P53-INDEPENDENT DNA DAMAGE RESPONSE%REACTOME DATABASE ID RELEASE 73%69610	48	0.80482966	1.4971068	0.0	0.068640955	1.0	3223	tags=77%, list=15%, signal=90%
P53-INDEPENDENT G1 S DNA DAMAGE CHECKPOINT%REACTOME%R-HSA-69613.2	48	0.80482966	1.4971068	0.0	0.068600185	1.0	3223	tags=77%, list=15%, signal=90%
HALLMARK_IL2_STAT5_SIGNALING%MSIGDB_C2%HALLMARK_IL2_STAT5_SIGNALING	197	0.3970379	1.4970651	0.0	0.06859038	1.0	3247	tags=29%, list=15%, signal=34%
HEME METABOLIC PROCESS%GOBP%GO:0042168	31	0.543975	1.4969817	0.0	0.06860085	1.0	2390	tags=32%, list=11%, signal=36%
UBIQUITIN CONJUGATING ENZYME ACTIVITY%GOMF%GO:0061631	43	0.55631804	1.4969432	0.01871102	0.06858078	1.0	3147	tags=37%, list=14%, signal=43%
AMINE METABOLIC PROCESS%GOBP%GO:0009308	56	0.42520857	1.496842	0.0	0.06861856	1.0	2115	tags=21%, list=10%, signal=24%
POSITIVE REGULATION OF PROTEIN KINASE B SIGNALING%GOBP%GO:0051897	104	0.4249923	1.4968243	0.0	0.068598434	1.0	2474	tags=25%, list=11%, signal=28%
POSITIVE REGULATION OF SODIUM ION TRANSPORT%GOBP%GO:0010765	42	0.3620349	1.4967124	0.0	0.06864387	1.0	1752	tags=14%, list=8%, signal=15%
PROTEASOME COMPLEX%GOCC%GO:0000502	63	0.79841083	1.4967036	0.0	0.06860801	1.0	2839	tags=71%, list=13%, signal=82%
RNA PHOSPHODIESTER BOND HYDROLYSIS. ENDONUCLEOLYTIC%GOBP%GO:0090502	23	0.74399555	1.4966578	0.0	0.0685941	1.0	3896	tags=70%, list=18%, signal=85%
MRNA CAPPING%REACTOME DATABASE ID RELEASE 73%72086	28	0.66206384	1.4965584	0.014227643	0.06857813	1.0	3673	tags=54%, list=17%, signal=64%
VESICLE MEMBRANE%GOCC%GO:0012506	352	0.36262062	1.4964159	0.0	0.0686604	1.0	3666	tags=29%, list=17%, signal=34%
INTEGRIN SIGNALLING PATHWAY%PANTHER PATHWAY%P00034	162	0.3331125	1.4963039	0.0	0.06870389	1.0	3124	tags=22%, list=14%, signal=26%
EUKARYOTIC TRANSLATION ELONGATION%REACTOME%R-HSA-156842.2	43	0.5763973	1.4962287	0.025316456	0.06870083	1.0	4700	tags=44%, list=21%, signal=56%
ACTIVATION OF GENE EXPRESSION BY SREBF (SREBP)%REACTOME%R-HSA-2426168.2	37	0.601394	1.4961871	0.03448276	0.06866891	1.0	1433	tags=38%, list=7%, signal=40%
LATE ENDOSOME MEMBRANE%GOCC%GO:0031902	57	0.5122864	1.4958985	0.0	0.06885128	1.0	3489	tags=40%, list=16%, signal=48%
REGULATION OF PROTEIN LOCALIZATION TO MEMBRANE%GOBP%GO:1905475	189	0.29063907	1.495723	0.0	0.068969935	1.0	2136	tags=13%, list=10%, signal=15%
REGULATION OF T-HELPER 1 TYPE IMMUNE RESPONSE%GOBP%GO:0002825	30	0.52693343	1.4954607	0.021691974	0.06915695	1.0	2447	tags=30%, list=11%, signal=34%
CHOLESTEROL METABOLISM (INCLUDES BOTH BLOCH AND KANDUTSCH-RUSSELL PATHWAYS)%WIKIPATHWAYS_20200610%WP4346%MUS MUSCULUS	47	0.6842755	1.4951761	0.0	0.06933198	1.0	1702	tags=55%, list=8%, signal=60%
REGULATION OF HEMOPOIESIS%GOBP%GO:1903706	413	0.30872595	1.4951483	0.0	0.06933236	1.0	1427	tags=12%, list=7%, signal=13%
REGULATION OF MRNA STABILITY BY PROTEINS THAT BIND AU-RICH ELEMENTS%REACTOME%R-HSA-450531.4	78	0.70501065	1.4947227	0.0	0.06953371	1.0	3320	tags=62%, list=15%, signal=72%
GLUCONEOGENESIS%REACTOME DATABASE ID RELEASE 73%70263	33	0.54674727	1.4942334	0.012793177	0.06982518	1.0	1566	tags=24%, list=7%, signal=26%
PID_IL3_PATHWAY%MSIGDB_C2%PID_IL3_PATHWAY	25	0.46925104	1.494229	0.018480493	0.069788925	1.0	2606	tags=28%, list=12%, signal=32%
PRIMARY ACTIVE TRANSMEMBRANE TRANSPORTER ACTIVITY%GOMF%GO:0015399	119	0.42131597	1.4941926	0.015184382	0.06978103	1.0	3313	tags=32%, list=15%, signal=37%
P-P-BOND-HYDROLYSIS-DRIVEN TRANSMEMBRANE TRANSPORTER ACTIVITY%GOMF%GO:0015405	119	0.42131597	1.4941926	0.015184382	0.06974015	1.0	3313	tags=32%, list=15%, signal=37%
REGULATION OF DEFENSE RESPONSE TO VIRUS%GOBP%GO:0050688	79	0.40392825	1.4940671	0.0	0.0698456	1.0	3136	tags=27%, list=14%, signal=31%
REGULATION OF INTRACELLULAR TRANSPORT%GOBP%GO:0032386	451	0.3185939	1.4938351	0.0	0.069972955	1.0	3862	tags=28%, list=18%, signal=33%
VIRAL MRNA TRANSLATION%REACTOME%R-HSA-192823.3	40	0.5739322	1.4938042	0.025316456	0.06995249	1.0	4700	tags=45%, list=21%, signal=57%
REGULATION OF PROTEIN COMPLEX ASSEMBLY%GOBP%GO:0043254	471	0.33033222	1.4935751	0.0	0.070151895	1.0	2579	tags=21%, list=12%, signal=23%
MITOCHONDRIAL PROTEIN COMPLEX%GOCC%GO:0098798	249	0.5757449	1.4934931	0.034334764	0.07016172	1.0	4134	tags=50%, list=19%, signal=61%
REGULATION OF NUCLEOTIDE BIOSYNTHETIC PROCESS%GOBP%GO:0030808	77	0.37698138	1.493383	0.0	0.070189625	1.0	2321	tags=19%, list=11%, signal=22%
REGULATION OF PURINE NUCLEOTIDE BIOSYNTHETIC PROCESS%GOBP%GO:1900371	77	0.37698138	1.493383	0.0	0.07014868	1.0	2321	tags=19%, list=11%, signal=22%
REGULATION OF EXTRINSIC APOPTOTIC SIGNALING PATHWAY VIA DEATH DOMAIN RECEPTORS%GOBP%GO:1902041	47	0.42935959	1.4933757	0.0	0.07011244	1.0	2606	tags=23%, list=12%, signal=27%
POSITIVE REGULATION OF TYPE 2 IMMUNE RESPONSE%GOBP%GO:0002830	16	0.50023663	1.4932197	0.0	0.07020289	1.0	1830	tags=31%, list=8%, signal=34%
POSITIVE REGULATION OF ALPHA-BETA T CELL DIFFERENTIATION%GOBP%GO:0046638	48	0.4145392	1.4931477	0.0	0.070231035	1.0	1423	tags=17%, list=6%, signal=18%
PURINE RIBONUCLEOSIDE METABOLIC PROCESS%GOBP%GO:0046128	55	0.61218816	1.4931332	0.0	0.07020712	1.0	3457	tags=49%, list=16%, signal=58%
BIOCARTA_HIVNEF_PATHWAY%MSIGDB_C2%BIOCARTA_HIVNEF_PATHWAY	56	0.50528437	1.4928482	0.0	0.07029776	1.0	2087	tags=29%, list=10%, signal=31%
NUCLEOTIDE METABOLIC PROCESS%GOBP%GO:0009117	451	0.39013278	1.4927973	0.0	0.07029339	1.0	3505	tags=29%, list=16%, signal=33%
REGULATION OF BONE RESORPTION%GOBP%GO:0045124	52	0.3938878	1.4926579	0.0	0.07039514	1.0	2514	tags=27%, list=11%, signal=30%
ENDOPEPTIDASE COMPLEX%GOCC%GO:1905369	64	0.7942873	1.4924929	0.0	0.07042656	1.0	2839	tags=70%, list=13%, signal=81%
GENERAL TRANSCRIPTION INITIATION FACTOR ACTIVITY%GOMF%GO:0140223	20	0.618513	1.4924706	0.014373717	0.07041792	1.0	2318	tags=35%, list=11%, signal=39%
POSITIVE REGULATION OF DEPHOSPHORYLATION%GOBP%GO:0035306	55	0.4157313	1.4924357	0.0	0.07039929	1.0	4996	tags=42%, list=23%, signal=54%
LARGE RIBOSOMAL SUBUNIT%GOCC%GO:0015934	116	0.6715333	1.4923489	0.01986755	0.07039786	1.0	4701	tags=58%, list=21%, signal=73%
TUMOR NECROSIS FACTOR RECEPTOR SUPERFAMILY BINDING%GOMF%GO:0032813	43	0.45744318	1.4922588	0.0	0.07040723	1.0	2796	tags=26%, list=13%, signal=29%
MATURATION OF 5.8S RRNA FROM TRICISTRONIC RRNA TRANSCRIPT (SSU-RRNA. 5.8S RRNA. LSU-RRNA)%GOBP%GO:0000466	21	0.7321334	1.4922016	0.034552846	0.07041662	1.0	3896	tags=52%, list=18%, signal=64%
POSITIVE REGULATION OF MUSCLE CONTRACTION%GOBP%GO:0045933	52	0.4330717	1.4921464	0.0	0.07043201	1.0	989	tags=12%, list=5%, signal=12%
RESPONSE TO HEAT%GOBP%GO:0009408	95	0.44130865	1.4920108	0.0	0.07048969	1.0	2695	tags=23%, list=12%, signal=26%
RIBONUCLEOTIDE METABOLIC PROCESS%GOBP%GO:0009259	336	0.41212553	1.4918756	0.0	0.07055241	1.0	3505	tags=29%, list=16%, signal=34%
REGULATION OF PROTEIN LOCALIZATION TO PLASMA MEMBRANE%GOBP%GO:1903076	110	0.33374375	1.4918753	0.0	0.07051628	1.0	4927	tags=34%, list=22%, signal=43%
SMALL MOLECULE BIOSYNTHETIC PROCESS%GOBP%GO:0044283	483	0.3693066	1.4917611	0.0	0.07054457	1.0	3699	tags=28%, list=17%, signal=33%
PROTEASOME DEGRADATION%WIKIPATHWAYS_20200610%WP519%MUS MUSCULUS	53	0.7391483	1.4917326	0.0	0.07051243	1.0	1750	tags=58%, list=8%, signal=63%
INTERLEUKIN-6 FAMILY SIGNALING%REACTOME DATABASE ID RELEASE 73%6783589	23	0.56066686	1.4917043	0.0	0.07052904	1.0	2497	tags=39%, list=11%, signal=44%
RESPONSE TO ANTIBIOTIC%GOBP%GO:0046677	222	0.32181296	1.4917028	0.0	0.07049301	1.0	3036	tags=21%, list=14%, signal=24%
RNA POLYMERASE II TRANSCRIPTION PRE-INITIATION AND PROMOTER OPENING%REACTOME DATABASE ID RELEASE 73%73779	43	0.5932652	1.4916332	0.038854804	0.07054491	1.0	4603	tags=56%, list=21%, signal=71%
RNA POLYMERASE II TRANSCRIPTION INITIATION%REACTOME DATABASE ID RELEASE 73%75953	43	0.5932652	1.4916332	0.038854804	0.0705043	1.0	4603	tags=56%, list=21%, signal=71%
RNA POLYMERASE II TRANSCRIPTION INITIATION AND PROMOTER CLEARANCE%REACTOME DATABASE ID RELEASE 73%76042	43	0.5932652	1.4916332	0.038854804	0.07046373	1.0	4603	tags=56%, list=21%, signal=71%
HIV TRANSCRIPTION INITIATION%REACTOME%R-HSA-167161.2	43	0.5932652	1.4916332	0.038854804	0.070423216	1.0	4603	tags=56%, list=21%, signal=71%
RNA POLYMERASE II PROMOTER ESCAPE%REACTOME%R-HSA-73776.3	43	0.5932652	1.4916332	0.038854804	0.070382744	1.0	4603	tags=56%, list=21%, signal=71%
RNA POLYMERASE II HIV PROMOTER ESCAPE%REACTOME DATABASE ID RELEASE 73%167162	43	0.5932652	1.4916332	0.038854804	0.07034232	1.0	4603	tags=56%, list=21%, signal=71%
DOWNSTREAM SIGNALING EVENTS OF B CELL RECEPTOR (BCR)%REACTOME DATABASE ID RELEASE 73%1168372	75	0.7337994	1.4914849	0.0	0.07042813	1.0	3223	tags=73%, list=15%, signal=86%
BIOCARTA_GATA3_PATHWAY%MSIGDB_C2%BIOCARTA_GATA3_PATHWAY	15	0.4633703	1.4912782	0.03846154	0.0705103	1.0	408	tags=13%, list=2%, signal=14%
LIGASE ACTIVITY. FORMING CARBON-SULFUR BONDS%GOMF%GO:0016877	37	0.44271755	1.4912776	0.0	0.07047444	1.0	1268	tags=19%, list=6%, signal=20%
RRNA METABOLIC PROCESS%GOBP%GO:0016072	217	0.66570586	1.4912097	0.014767933	0.0704727	1.0	3547	tags=52%, list=16%, signal=61%
NEGATIVE REGULATION OF ANGIOGENESIS%GOBP%GO:0016525	120	0.3820219	1.4911177	0.0	0.070519485	1.0	4040	tags=31%, list=18%, signal=38%
EXOPEPTIDASE ACTIVITY%GOMF%GO:0008238	101	0.3387353	1.4910856	0.0	0.07050126	1.0	1832	tags=11%, list=8%, signal=12%
INTERLEUKIN-12 FAMILY SIGNALING%REACTOME%R-HSA-447115.5	51	0.61584824	1.4909456	0.020449897	0.07051311	1.0	2497	tags=39%, list=11%, signal=44%
COLLAGEN BINDING%GOMF%GO:0005518	72	0.45705298	1.4908283	0.0	0.07059006	1.0	2762	tags=25%, list=13%, signal=29%
CELL SURFACE INTERACTIONS AT THE VASCULAR WALL%REACTOME DATABASE ID RELEASE 73%202733	108	0.394145	1.4908267	0.0	0.070554286	1.0	3150	tags=31%, list=14%, signal=36%
REGULATION OF GTP BINDING%GOBP%GO:1904424	19	0.5522081	1.4907172	0.0	0.07059569	1.0	529	tags=21%, list=2%, signal=22%
REGULATION OF PROTEIN LOCALIZATION TO NUCLEUS%GOBP%GO:1900180	134	0.38908654	1.490648	0.0	0.070605986	1.0	3896	tags=34%, list=18%, signal=41%
NEGATIVE REGULATION OF CYSTEINE-TYPE ENDOPEPTIDASE ACTIVITY INVOLVED IN APOPTOTIC PROCESS%GOBP%GO:0043154	80	0.40509275	1.4904889	0.0	0.07064822	1.0	2581	tags=23%, list=12%, signal=25%
HALLMARK_ESTROGEN_RESPONSE_EARLY%MSIGDB_C2%HALLMARK_ESTROGEN_RESPONSE_EARLY	191	0.33457667	1.490381	0.0	0.0706876	1.0	2805	tags=21%, list=13%, signal=24%
NONSENSE-MEDIATED DECAY (NMD)%REACTOME DATABASE ID RELEASE 73%927802	65	0.6262269	1.4903796	0.019438446	0.070656456	1.0	3376	tags=42%, list=15%, signal=49%
NONSENSE MEDIATED DECAY (NMD) ENHANCED BY THE EXON JUNCTION COMPLEX (EJC)%REACTOME%R-HSA-975957.1	65	0.6262269	1.4903796	0.019438446	0.07061621	1.0	3376	tags=42%, list=15%, signal=49%
REGULATION OF MITOCHONDRIAL MEMBRANE PERMEABILITY%GOBP%GO:0046902	53	0.4352969	1.490357	0.0	0.0705888	1.0	3794	tags=30%, list=17%, signal=36%
MITOCHONDRIAL RESPIRATORY CHAIN%GOCC%GO:0005746	68	0.51141673	1.4901553	0.061965812	0.07065173	1.0	4494	tags=40%, list=21%, signal=50%
RRNA PROCESSING%REACTOME DATABASE ID RELEASE 73%72312	146	0.7021299	1.4901259	0.0	0.07066899	1.0	3512	tags=54%, list=16%, signal=64%
PODOSOME%GOCC%GO:0002102	27	0.58489174	1.4900733	0.038022812	0.07067084	1.0	2138	tags=37%, list=10%, signal=41%
SKIN DEVELOPMENT%GOBP%GO:0043588	230	0.2957753	1.4899838	0.0	0.07070316	1.0	1765	tags=10%, list=8%, signal=11%
POSITIVE REGULATION OF TRANSCRIPTION BY RNA POLYMERASE I%GOBP%GO:0045943	23	0.7171589	1.4899731	0.014675053	0.07066756	1.0	1683	tags=43%, list=8%, signal=47%
MOLECULAR CARRIER ACTIVITY%GOMF%GO:0140104	48	0.56212384	1.4899387	0.014344262	0.07068732	1.0	3727	tags=48%, list=17%, signal=58%
NEGATIVE REGULATION OF IMMUNE SYSTEM PROCESS%GOBP%GO:0002683	480	0.2966698	1.4898263	0.0	0.070710056	1.0	2663	tags=19%, list=12%, signal=21%
FORMATION OF A POOL OF FREE 40S SUBUNITS%REACTOME%R-HSA-72689.2	52	0.6112783	1.4897139	0.040860213	0.07076594	1.0	4868	tags=50%, list=22%, signal=64%
RIP-MEDIATED NFKB ACTIVATION VIA ZBP1%REACTOME DATABASE ID RELEASE 73%1810476	17	0.66765803	1.4895642	0.0	0.07084676	1.0	1265	tags=41%, list=6%, signal=44%
RRNA PROCESSING IN THE NUCLEUS AND CYTOSOL%REACTOME DATABASE ID RELEASE 73%8868773	136	0.70782834	1.4894695	0.0	0.070883624	1.0	3512	tags=54%, list=16%, signal=64%
NEGATIVE REGULATORS OF RIG-I MDA5 SIGNALING%REACTOME%R-HSA-936440.4	27	0.6165587	1.4891607	0.008733625	0.07108228	1.0	1692	tags=33%, list=8%, signal=36%
HALLMARK_COAGULATION%MSIGDB_C2%HALLMARK_COAGULATION	139	0.35172695	1.4891329	0.0	0.071049206	1.0	2035	tags=17%, list=9%, signal=18%
MITOCHONDRIAL TRANSLATION TERMINATION%REACTOME DATABASE ID RELEASE 73%5419276	81	0.7150438	1.4891053	0.036093418	0.0710348	1.0	3720	tags=65%, list=17%, signal=79%
POSITIVE REGULATION OF MUSCLE CELL DIFFERENTIATION%GOBP%GO:0051149	89	0.38378972	1.4886733	0.047058824	0.07132535	1.0	2239	tags=15%, list=10%, signal=16%
CCR7%IOB%CCR7	18	0.56436336	1.488566	0.015968064	0.07137956	1.0	2214	tags=33%, list=10%, signal=37%
VASCULAR SMOOTH MUSCLE CONTRACTION%GOBP%GO:0014829	17	0.5148001	1.4885402	0.021276595	0.07134986	1.0	2772	tags=24%, list=13%, signal=27%
NEGATIVE REGULATION OF CELL-MATRIX ADHESION%GOBP%GO:0001953	38	0.3937415	1.4883513	0.00877193	0.071448416	1.0	1440	tags=13%, list=7%, signal=14%
MONOSACCHARIDE BIOSYNTHETIC PROCESS%GOBP%GO:0046364	34	0.47166845	1.4880273	0.0	0.071658656	1.0	2275	tags=21%, list=10%, signal=23%
IMMUNE RESPONSE-ACTIVATING CELL SURFACE RECEPTOR SIGNALING PATHWAY%GOBP%GO:0002429	139	0.34648713	1.4876089	0.0	0.07184926	1.0	2162	tags=22%, list=10%, signal=25%
SPHINGOLIPID METABOLISM (INTEGRATED PATHWAY)%WIKIPATHWAYS_20200610%WP4690%MUS MUSCULUS	23	0.65329486	1.4875114	0.02811245	0.071907364	1.0	3254	tags=48%, list=15%, signal=56%
NEGATIVE REGULATION OF ADHERENS JUNCTION ORGANIZATION%GOBP%GO:1903392	20	0.43506077	1.4871043	0.009615385	0.07207647	1.0	1440	tags=10%, list=7%, signal=11%
GOLGI SUBCOMPARTMENT%GOCC%GO:0098791	451	0.38877076	1.4870964	0.0	0.07204046	1.0	3473	tags=31%, list=16%, signal=36%
NEGATIVE REGULATION OF SMALL MOLECULE METABOLIC PROCESS%GOBP%GO:0062014	104	0.35572505	1.4864893	0.0	0.07244231	1.0	2275	tags=14%, list=10%, signal=16%
MONOCARBOXYLIC ACID METABOLIC PROCESS%GOBP%GO:0032787	458	0.2943853	1.4864682	0.0	0.072432935	1.0	1702	tags=12%, list=8%, signal=13%
DEGRADATION OF GLI1 BY THE PROTEASOME%REACTOME%R-HSA-5610780.1	55	0.7757869	1.4863572	0.0	0.072479695	1.0	3223	tags=69%, list=15%, signal=81%
ENKEPHALIN RELEASE%PANTHER PATHWAY%P05913	30	0.33683982	1.4862869	0.01910828	0.072468095	1.0	3610	tags=23%, list=16%, signal=28%
POSITIVE REGULATION OF PROTEIN BINDING%GOBP%GO:0032092	99	0.33055735	1.4862375	0.0	0.072442226	1.0	2719	tags=21%, list=12%, signal=24%
POSITIVE REGULATION OF CELL GROWTH%GOBP%GO:0030307	186	0.33687454	1.486015	0.0	0.07258577	1.0	2099	tags=18%, list=10%, signal=20%
COENZYME METABOLIC PROCESS%GOBP%GO:0006732	276	0.39073804	1.4859867	0.0	0.07256925	1.0	3505	tags=30%, list=16%, signal=35%
RIBOSE PHOSPHATE METABOLIC PROCESS%GOBP%GO:0019693	352	0.41400647	1.4857494	0.0	0.07272164	1.0	3505	tags=30%, list=16%, signal=35%
OXIDOREDUCTASE ACTIVITY. ACTING ON THE ALDEHYDE OR OXO GROUP OF DONORS. NAD OR NADP AS ACCEPTOR%GOMF%GO:0016620	43	0.4075334	1.4857256	0.0	0.072696276	1.0	1546	tags=14%, list=7%, signal=15%
SPHINGOLIPID METABOLISM (GENERAL OVERVIEW)%WIKIPATHWAYS_20200610%WP4344%MUS MUSCULUS	22	0.681861	1.4856313	0.028688524	0.07270921	1.0	3254	tags=50%, list=15%, signal=59%
ERBB SIGNALING PATHWAY%GOBP%GO:0038127	48	0.39901152	1.4855918	0.00862069	0.07274136	1.0	3117	tags=23%, list=14%, signal=27%
CARDIAC CELL DEVELOPMENT%GOBP%GO:0055006	73	0.3463878	1.4854811	0.0	0.072751954	1.0	847	tags=7%, list=4%, signal=7%
REGULATION OF ENDOTHELIAL CELL PROLIFERATION%GOBP%GO:0001936	135	0.32694918	1.4851258	0.0	0.072967336	1.0	1050	tags=10%, list=5%, signal=10%
NEGATIVE REGULATION OF NEURON DIFFERENTIATION%GOBP%GO:0045665	253	0.30296165	1.4849888	0.0	0.07305939	1.0	1918	tags=12%, list=9%, signal=13%
POSITIVE REGULATION OF T CELL DIFFERENTIATION IN THYMUS%GOBP%GO:0033089	15	0.66362816	1.484973	0.059907835	0.07303698	1.0	1119	tags=33%, list=5%, signal=35%
CD40 CD40L SIGNALING%PATHWAY INTERACTION DATABASE NCI-NATURE CURATED DATA%CD40 CD40L SIGNALING	35	0.61385256	1.4847184	0.02053388	0.07314665	1.0	2606	tags=46%, list=12%, signal=52%
LIPOPROTEIN PARTICLE%GOCC%GO:1990777	33	0.46778724	1.4844826	0.016806724	0.073271245	1.0	1184	tags=18%, list=5%, signal=19%
PLASMA LIPOPROTEIN PARTICLE%GOCC%GO:0034358	33	0.46778724	1.4844826	0.016806724	0.07323047	1.0	1184	tags=18%, list=5%, signal=19%
REGULATION OF ERAD PATHWAY%GOBP%GO:1904292	29	0.6098572	1.48426	0.019480519	0.0733509	1.0	4485	tags=52%, list=20%, signal=65%
GOLGI MEMBRANE%GOCC%GO:0000139	247	0.3967533	1.4842054	0.0	0.073359974	1.0	3636	tags=32%, list=17%, signal=38%
COLUMNAR/CUBOIDAL EPITHELIAL CELL DIFFERENTIATION%GOBP%GO:0002065	119	0.32021087	1.4841858	0.028513238	0.07332367	1.0	2048	tags=13%, list=9%, signal=14%
MET ACTIVATES PTK2 SIGNALING%REACTOME%R-HSA-8874081.1	18	0.52989966	1.4841821	0.05421687	0.0732874	1.0	1481	tags=17%, list=7%, signal=18%
REGULATION OF TISSUE REMODELING%GOBP%GO:0034103	87	0.37180817	1.484093	0.0	0.073324695	1.0	2514	tags=23%, list=11%, signal=26%
NUCLEOSIDE PHOSPHATE METABOLIC PROCESS%GOBP%GO:0006753	460	0.38500604	1.4836553	0.0	0.07356043	1.0	3565	tags=29%, list=16%, signal=34%
REGULATION OF STEROL TRANSPORT%GOBP%GO:0032371	48	0.3648425	1.48346	0.013409962	0.073647544	1.0	1930	tags=17%, list=9%, signal=18%
REGULATION OF CHOLESTEROL TRANSPORT%GOBP%GO:0032374	48	0.3648425	1.48346	0.013409962	0.073606744	1.0	1930	tags=17%, list=9%, signal=18%
ANTIGEN PROCESSING AND PRESENTATION OF ENDOGENOUS PEPTIDE ANTIGEN%GOBP%GO:0002483	38	0.47750577	1.4831718	0.0	0.07375831	1.0	3714	tags=39%, list=17%, signal=47%
ANTIGEN PROCESSING AND PRESENTATION OF ENDOGENOUS PEPTIDE ANTIGEN VIA MHC CLASS I%GOBP%GO:0019885	38	0.47750577	1.4831718	0.0	0.0737175	1.0	3714	tags=39%, list=17%, signal=47%
TRANSCRIPTIONAL REGULATION BY VENTX%REACTOME%R-HSA-8853884.2	36	0.3979161	1.4828107	0.0	0.07406119	1.0	2536	tags=25%, list=12%, signal=28%
MITOCHONDRIAL INTERMEMBRANE SPACE%GOCC%GO:0005758	76	0.45350096	1.4826244	0.03420523	0.07413158	1.0	5220	tags=46%, list=24%, signal=60%
SIGNALING BY ERBB2 TMD JMD MUTANTS%REACTOME DATABASE ID RELEASE 73%9665686	18	0.53778756	1.4822108	0.0	0.07437762	1.0	3339	tags=39%, list=15%, signal=46%
SIGNALING BY EGFR IN CANCER%REACTOME DATABASE ID RELEASE 73%1643713	20	0.45721826	1.4819611	0.0	0.07451721	1.0	3742	tags=35%, list=17%, signal=42%
NEGATIVE REGULATION OF SMOOTH MUSCLE CONTRACTION%GOBP%GO:0045986	20	0.45877647	1.4818907	0.016632017	0.07450848	1.0	957	tags=15%, list=4%, signal=16%
RIBONUCLEOSIDE METABOLIC PROCESS%GOBP%GO:0009119	68	0.61837536	1.4818752	0.0	0.07448203	1.0	3222	tags=47%, list=15%, signal=55%
STRUCTURAL CONSTITUENT OF RIBOSOME%GOMF%GO:0003735	151	0.62939733	1.4817909	0.041758243	0.07447839	1.0	4701	tags=50%, list=21%, signal=63%
DISULFIDE OXIDOREDUCTASE ACTIVITY%GOMF%GO:0015036	40	0.5396843	1.4816533	0.031311154	0.07455567	1.0	5199	tags=63%, list=24%, signal=82%
REGULATION OF NUCLEOTIDE CATABOLIC PROCESS%GOBP%GO:0030811	49	0.37905654	1.4814528	0.0060728746	0.07468362	1.0	2321	tags=22%, list=11%, signal=25%
MESODERMAL CELL DIFFERENTIATION%GOBP%GO:0048333	17	0.5209807	1.4807605	0.049603175	0.07515644	1.0	2555	tags=18%, list=12%, signal=20%
RIBONUCLEOPROTEIN COMPLEX BIOGENESIS%GOBP%GO:0022613	410	0.6106207	1.4807088	0.014925373	0.07514994	1.0	3614	tags=50%, list=16%, signal=58%
ALCOHOL BIOSYNTHETIC PROCESS%GOBP%GO:0046165	100	0.44891495	1.4805119	0.023094688	0.07524626	1.0	3681	tags=39%, list=17%, signal=47%
GLIAL CELL DIFFERENTIATION%GOBP%GO:0010001	186	0.30535197	1.4804685	0.0	0.07523381	1.0	2075	tags=12%, list=9%, signal=14%
QUINONE METABOLIC PROCESS%GOBP%GO:1901661	34	0.48811048	1.4802996	0.024299065	0.0753307	1.0	3335	tags=32%, list=15%, signal=38%
REGULATION OF MYELOID CELL DIFFERENTIATION%GOBP%GO:0045637	219	0.32256818	1.4802356	0.0	0.0753303	1.0	1258	tags=14%, list=6%, signal=14%
INTERLEUKIN-12 SIGNALING%REACTOME%R-HSA-9020591.1	41	0.6258507	1.4799731	0.020408163	0.075513646	1.0	5028	tags=66%, list=23%, signal=85%
RIBONUCLEOPROTEIN COMPLEX SUBUNIT ORGANIZATION%GOBP%GO:0071826	208	0.4904891	1.479833	0.05068226	0.0756255	1.0	3613	tags=41%, list=16%, signal=49%
NON-INTEGRIN MEMBRANE-ECM INTERACTIONS%REACTOME%R-HSA-3000171.2	42	0.42134964	1.4797446	0.014705882	0.075676784	1.0	2075	tags=21%, list=9%, signal=24%
VACUOLAR ACIDIFICATION%GOBP%GO:0007035	20	0.5281912	1.479516	0.0	0.075787656	1.0	1856	tags=35%, list=8%, signal=38%
CLUSTER OF ACTIN-BASED CELL PROJECTIONS%GOCC%GO:0098862	193	0.31253198	1.4792485	0.0	0.07597132	1.0	3606	tags=21%, list=16%, signal=25%
ESTABLISHMENT OF PROTEIN LOCALIZATION TO VACUOLE%GOBP%GO:0072666	40	0.5240236	1.479195	0.0	0.07598768	1.0	3132	tags=35%, list=14%, signal=41%
REGULATION OF APOPTOSIS%REACTOME%R-HSA-169911.2	49	0.8170224	1.4791837	0.0	0.075950526	1.0	3223	tags=78%, list=15%, signal=91%
RUNX1 REGULATES TRANSCRIPTION OF GENES INVOLVED IN DIFFERENTIATION OF HSCS%REACTOME%R-HSA-8939236.1	85	0.4755733	1.4791756	0.032128513	0.07591858	1.0	2887	tags=46%, list=13%, signal=53%
SECONDARY METABOLIC PROCESS%GOBP%GO:0019748	55	0.43732682	1.4787506	0.0	0.07624872	1.0	1445	tags=13%, list=7%, signal=14%
NADH DEHYDROGENASE COMPLEX ASSEMBLY%GOBP%GO:0010257	45	0.6065638	1.4787376	0.09690721	0.07623262	1.0	5532	tags=62%, list=25%, signal=83%
MITOCHONDRIAL RESPIRATORY CHAIN COMPLEX I ASSEMBLY%GOBP%GO:0032981	45	0.6065638	1.4787376	0.09690721	0.07619103	1.0	5532	tags=62%, list=25%, signal=83%
REGULATION OF ESTABLISHMENT OF PROTEIN LOCALIZATION TO MITOCHONDRION%GOBP%GO:1903747	26	0.45480052	1.4786732	0.05870021	0.076217726	1.0	5403	tags=54%, list=25%, signal=71%
PID_P38_MKK3_6PATHWAY%MSIGDB_C2%PID_P38_MKK3_6PATHWAY	25	0.42831877	1.4786249	0.0	0.0762063	1.0	351	tags=16%, list=2%, signal=16%
P38 MAPK SIGNALING PATHWAY%PATHWAY INTERACTION DATABASE NCI-NATURE CURATED DATA%P38 MAPK SIGNALING PATHWAY	25	0.42831877	1.4786247	0.0	0.076169156	1.0	351	tags=16%, list=2%, signal=16%
VPU MEDIATED DEGRADATION OF CD4%REACTOME DATABASE ID RELEASE 73%180534	48	0.8172991	1.4783568	0.0	0.07632245	1.0	3223	tags=79%, list=15%, signal=93%
T CELL MEDIATED IMMUNITY%GOBP%GO:0002456	40	0.46286705	1.4782064	0.020661157	0.07636346	1.0	1272	tags=15%, list=6%, signal=16%
PID_CD40_PATHWAY%MSIGDB_C2%PID_CD40_PATHWAY	30	0.6159967	1.4779267	0.036659878	0.07655335	1.0	2606	tags=47%, list=12%, signal=53%
REGULATION OF APOPTOTIC PROCESS INVOLVED IN MORPHOGENESIS%GOBP%GO:1902337	16	0.67245734	1.4777843	0.021276595	0.07660796	1.0	2555	tags=31%, list=12%, signal=35%
OXIDOREDUCTASE ACTIVITY. ACTING ON A SULFUR GROUP OF DONORS%GOMF%GO:0016667	55	0.49945897	1.4777448	0.017821781	0.076626256	1.0	5199	tags=58%, list=24%, signal=76%
POSITIVE REGULATION OF JNK CASCADE%GOBP%GO:0046330	140	0.3437615	1.4777431	0.0	0.07658901	1.0	2368	tags=19%, list=11%, signal=21%
POSITIVE REGULATION OF CELLULAR PROTEIN CATABOLIC PROCESS%GOBP%GO:1903364	142	0.42034167	1.4775662	0.0	0.07669848	1.0	2447	tags=23%, list=11%, signal=26%
OXYGEN BINDING%GOMF%GO:0019825	23	0.51253474	1.4774848	0.088709675	0.076684326	1.0	103	tags=9%, list=0%, signal=9%
REGULATION OF PROTEIN EXIT FROM ENDOPLASMIC RETICULUM%GOBP%GO:0070861	25	0.5803945	1.4774306	0.024489796	0.076696455	1.0	3862	tags=52%, list=18%, signal=63%
N-TERMINAL PROTEIN AMINO ACID ACETYLATION%GOBP%GO:0006474	15	0.6723477	1.4772704	0.0	0.07676574	1.0	1237	tags=40%, list=6%, signal=42%
REGULATION OF PROTEIN LOCALIZATION TO CELL PERIPHERY%GOBP%GO:1904375	134	0.30444658	1.4772583	0.0	0.07673845	1.0	4745	tags=30%, list=22%, signal=38%
REGULATION OF IMMUNOGLOBULIN PRODUCTION%GOBP%GO:0002637	71	0.37090173	1.4770664	0.019607844	0.07683144	1.0	2075	tags=15%, list=9%, signal=17%
UBIQUITIN-LIKE PROTEIN CONJUGATING ENZYME ACTIVITY%GOMF%GO:0061650	46	0.5532816	1.4769846	0.019438446	0.07685366	1.0	3147	tags=37%, list=14%, signal=43%
IL5%NETPATH%IL5	59	0.4836054	1.4768778	0.0	0.076926105	1.0	2497	tags=32%, list=11%, signal=36%
MAJOR PATHWAY OF RRNA PROCESSING IN THE NUCLEOLUS AND CYTOSOL%REACTOME DATABASE ID RELEASE 73%6791226	126	0.7025829	1.4767518	0.0	0.07695827	1.0	3614	tags=56%, list=16%, signal=66%
INSULIN RECEPTOR RECYCLING%REACTOME%R-HSA-77387.3	25	0.560578	1.4767376	0.033797216	0.076936156	1.0	3004	tags=48%, list=14%, signal=56%
REGULATION OF ORNITHINE DECARBOXYLASE (ODC)%REACTOME DATABASE ID RELEASE 73%350562	50	0.81663704	1.4767283	0.0	0.076902814	1.0	3287	tags=80%, list=15%, signal=94%
RIBONUCLEOSIDE TRIPHOSPHATE BIOSYNTHETIC PROCESS%GOBP%GO:0009201	83	0.5038374	1.4767065	0.098712444	0.076881215	1.0	3505	tags=34%, list=16%, signal=40%
POSITIVE REGULATION OF CELLULAR PROTEIN LOCALIZATION%GOBP%GO:1903829	304	0.3498288	1.4765588	0.0	0.07690495	1.0	3955	tags=30%, list=18%, signal=36%
LACTATION%GOBP%GO:0007595	32	0.3608774	1.4764007	0.0	0.07696274	1.0	1762	tags=13%, list=8%, signal=14%
REGULATION OF TYPE I INTERFERON-MEDIATED SIGNALING PATHWAY%GOBP%GO:0060338	26	0.65349376	1.4763812	0.0	0.076947734	1.0	3022	tags=46%, list=14%, signal=53%
NEGATIVE REGULATION OF INTERLEUKIN-6 PRODUCTION%GOBP%GO:0032715	50	0.3712777	1.4759363	0.0	0.07722589	1.0	1580	tags=18%, list=7%, signal=19%
MEMBRANE PROTEIN ECTODOMAIN PROTEOLYSIS%GOBP%GO:0006509	20	0.58605206	1.4759177	0.00856531	0.07719917	1.0	3607	tags=50%, list=16%, signal=60%
REGULATION OF RESPONSE TO DRUG%GOBP%GO:2001023	116	0.32343376	1.4758596	0.0	0.077206455	1.0	1872	tags=15%, list=9%, signal=16%
SIGNALING BY TGFB FAMILY MEMBERS%REACTOME%R-HSA-9006936.5	96	0.3801023	1.4758402	0.0	0.077185884	1.0	3742	tags=32%, list=17%, signal=39%
POSITIVE REGULATION OF LYMPHOCYTE ACTIVATION%GOBP%GO:0051251	262	0.3018485	1.4758161	0.0	0.07716727	1.0	1785	tags=14%, list=8%, signal=15%
NEGATIVE REGULATION OF EXTRINSIC APOPTOTIC SIGNALING PATHWAY VIA DEATH DOMAIN RECEPTORS%GOBP%GO:1902042	29	0.46824172	1.4757707	0.0	0.077182345	1.0	648	tags=14%, list=3%, signal=14%
RESPONSE TO DEXAMETHASONE%GOBP%GO:0071548	27	0.45514852	1.4757035	0.022312373	0.077193156	1.0	3397	tags=30%, list=16%, signal=35%
GROWTH FACTOR ACTIVITY%GOMF%GO:0008083	145	0.33166313	1.4756929	0.02020202	0.07717591	1.0	951	tags=7%, list=4%, signal=7%
APC C:CDC20 MEDIATED DEGRADATION OF MITOTIC PROTEINS%REACTOME DATABASE ID RELEASE 73%176409	69	0.73658633	1.4752682	0.014285714	0.07747138	1.0	3223	tags=62%, list=15%, signal=73%
RESPONSE TO CAFFEINE%GOBP%GO:0031000	15	0.49303702	1.4752362	0.0	0.0774868	1.0	4738	tags=33%, list=22%, signal=43%
RESPONSE TO DIURETIC%GOBP%GO:0036270	15	0.49303702	1.4752362	0.0	0.077445306	1.0	4738	tags=33%, list=22%, signal=43%
PURINE NUCLEOTIDE METABOLIC PROCESS%GOBP%GO:0006163	341	0.3921022	1.4751238	0.0	0.07744581	1.0	3505	tags=28%, list=16%, signal=33%
TRICARBOXYLIC ACID CYCLE%GOBP%GO:0006099	32	0.47590017	1.4750683	0.025590552	0.07745796	1.0	3424	tags=38%, list=16%, signal=44%
REGULATION OF AUTOPHAGY%GOBP%GO:0010506	250	0.36904645	1.4748544	0.0	0.077612564	1.0	3254	tags=27%, list=15%, signal=32%
REGULATION OF TRANSCRIPTION FROM RNA POLYMERASE II PROMOTER INVOLVED IN HEART DEVELOPMENT%GOBP%GO:1901213	15	0.5153679	1.4747592	0.032136105	0.07763223	1.0	847	tags=13%, list=4%, signal=14%
OVULATION CYCLE PROCESS%GOBP%GO:0022602	42	0.39586687	1.4747498	0.04054054	0.07760981	1.0	2132	tags=17%, list=10%, signal=18%
NOTCH%NETPATH%NOTCH	72	0.40101564	1.4747424	0.0	0.07757265	1.0	1492	tags=15%, list=7%, signal=16%
PYRIMIDINE RIBONUCLEOSIDE METABOLIC PROCESS%GOBP%GO:0046131	21	0.62385297	1.4745485	0.030828517	0.077631205	1.0	3457	tags=52%, list=16%, signal=62%
UBIQUITIN-DEPENDENT ERAD PATHWAY%GOBP%GO:0030433	70	0.48499855	1.4745054	0.025423728	0.077621706	1.0	5172	tags=50%, list=24%, signal=65%
GUANOSINE-CONTAINING COMPOUND METABOLIC PROCESS%GOBP%GO:1901068	32	0.65512764	1.4742706	0.0	0.07771828	1.0	3457	tags=53%, list=16%, signal=63%
ST_INTERLEUKIN_4_PATHWAY%MSIGDB_C2%ST_INTERLEUKIN_4_PATHWAY	23	0.4758944	1.4742247	0.0	0.0777321	1.0	3074	tags=26%, list=14%, signal=30%
TGF-BETA SIGNALING PATHWAY%PANTHER PATHWAY%P00052	88	0.33682612	1.4741998	0.0	0.07770692	1.0	2430	tags=20%, list=11%, signal=23%
REGULATION OF APOPTOTIC PROCESS INVOLVED IN DEVELOPMENT%GOBP%GO:1904748	17	0.66934043	1.4740012	0.021691974	0.07778637	1.0	2555	tags=29%, list=12%, signal=33%
INTESTINAL EPITHELIAL CELL DIFFERENTIATION%GOBP%GO:0060575	19	0.51765513	1.4739981	0.013565891	0.07775993	1.0	2048	tags=26%, list=9%, signal=29%
REGULATION OF POSTSYNAPTIC SPECIALIZATION ASSEMBLY%GOBP%GO:0099150	17	0.46500108	1.4739305	0.0	0.07778243	1.0	5506	tags=53%, list=25%, signal=71%
REGULATION OF POSTSYNAPSE ASSEMBLY%GOBP%GO:0150052	17	0.46500108	1.4739305	0.0	0.077741124	1.0	5506	tags=53%, list=25%, signal=71%
BCR SIGNALING PATHWAY%PATHWAY INTERACTION DATABASE NCI-NATURE CURATED DATA%BCR SIGNALING PATHWAY	62	0.41543248	1.4738734	0.042769857	0.07776137	1.0	2087	tags=29%, list=10%, signal=32%
REGULATION OF UBIQUITIN-DEPENDENT PROTEIN CATABOLIC PROCESS%GOBP%GO:2000058	157	0.39668697	1.4736562	0.0	0.0779255	1.0	4700	tags=39%, list=21%, signal=49%
GLYCOSYLATION%GOBP%GO:0070085	193	0.37039527	1.4736098	0.013409962	0.077924825	1.0	4234	tags=35%, list=19%, signal=43%
NEGATIVE REGULATION OF INTERLEUKIN-17 PRODUCTION%GOBP%GO:0032700	16	0.53445643	1.4734026	0.0	0.0780586	1.0	2075	tags=31%, list=9%, signal=34%
CELLULAR RESPONSE TO ARSENIC-CONTAINING SUBSTANCE%GOBP%GO:0071243	16	0.5454254	1.473376	0.016032064	0.07804438	1.0	1363	tags=25%, list=6%, signal=27%
DEGRADATION OF AXIN%REACTOME%R-HSA-4641257.2	51	0.7993591	1.4732089	0.0	0.07812166	1.0	3223	tags=75%, list=15%, signal=87%
BIOCARTA_PML_PATHWAY%MSIGDB_C2%BIOCARTA_PML_PATHWAY	15	0.542081	1.4730766	8	0.078226395	1.0	1872	tags=33%, list=9%, signal=36%
REGULATION OF PROTEIN TYROSINE KINASE ACTIVITY%GOBP%GO:0061097	74	0.40094474	1.4729798	0.0	0.07823416	1.0	2607	tags=24%, list=12%, signal=28%
INFLUENZA INFECTION%REACTOME%R-HSA-168255.4	99	0.6575505	1.4729688	0.0	0.07819702	1.0	3991	tags=56%, list=18%, signal=68%
MULTI-MULTICELLULAR ORGANISM PROCESS%GOBP%GO:0044706	168	0.29321674	1.4728262	0.0	0.078252465	1.0	1871	tags=11%, list=9%, signal=12%
CYTOCHROME COMPLEX ASSEMBLY%GOBP%GO:0017004	32	0.5578448	1.472753	0.022727273	0.07825281	1.0	4039	tags=47%, list=18%, signal=57%
WATER TRANSPORT%GOBP%GO:0006833	17	0.60133517	1.4722859	0.06990291	0.078408666	1.0	1535	tags=18%, list=7%, signal=19%
SEMA4D IN SEMAPHORIN SIGNALING%REACTOME DATABASE ID RELEASE 73%400685	24	0.4777293	1.4721957	0.0	0.07845397	1.0	2524	tags=25%, list=12%, signal=28%
CYTOPLASMIC TRANSLATION%GOBP%GO:0002181	58	0.56781024	1.4721727	0.0	0.0784292	1.0	3271	tags=38%, list=15%, signal=44%
PLATELET ALPHA GRANULE%GOCC%GO:0031091	19	0.68907577	1.4721148	0.035928145	0.07840324	1.0	1680	tags=37%, list=8%, signal=40%
ACTIVATION OF NF-KAPPAB IN B CELLS%REACTOME%R-HSA-1169091.1	63	0.7745276	1.4721028	0.0	0.07836615	1.0	2839	tags=73%, list=13%, signal=84%
TOLL LIKE RECEPTOR 10 (TLR10) CASCADE%REACTOME DATABASE ID RELEASE 73%168142	77	0.4810567	1.4718635	0.019313306	0.07848954	1.0	2460	tags=35%, list=11%, signal=39%
TOLL LIKE RECEPTOR 5 (TLR5) CASCADE%REACTOME%R-HSA-168176.1	77	0.4810567	1.4718635	0.019313306	0.07844825	1.0	2460	tags=35%, list=11%, signal=39%
MYD88 CASCADE INITIATED ON PLASMA MEMBRANE%REACTOME%R-HSA-975871.1	77	0.4810567	1.4718635	0.019313306	0.07840701	1.0	2460	tags=35%, list=11%, signal=39%
CELLULAR MODIFIED AMINO ACID BIOSYNTHETIC PROCESS%GOBP%GO:0042398	36	0.42266098	1.4718425	0.0	0.07838522	1.0	1019	tags=17%, list=5%, signal=17%
NUCLEAR TRANSPORT%GOBP%GO:0051169	198	0.501473	1.4716512	0.019313306	0.0784846	1.0	4003	tags=44%, list=18%, signal=54%
NUCLEOCYTOPLASMIC TRANSPORT%GOBP%GO:0006913	198	0.501473	1.4716512	0.019313306	0.0784434	1.0	4003	tags=44%, list=18%, signal=54%
MYELIN ASSEMBLY%GOBP%GO:0032288	21	0.48414797	1.4712799	38	0.07870515	1.0	2052	tags=24%, list=9%, signal=26%
GOLGI VESICLE BUDDING%GOBP%GO:0048194	31	0.6686207	1.471217	0.014492754	0.07869114	1.0	4074	tags=65%, list=19%, signal=79%
FAS PATHWAY AND STRESS INDUCTION OF HSP REGULATION%WIKIPATHWAYS_20200610%WP571%MUS MUSCULUS	37	0.4748304	1.4711097	0.0	0.07873041	1.0	2368	tags=27%, list=11%, signal=30%
REGULATION OF GLIAL CELL DIFFERENTIATION%GOBP%GO:0045685	88	0.3715036	1.4709523	0.0	0.0788361	1.0	2717	tags=20%, list=12%, signal=23%
MACROMOLECULE GLYCOSYLATION%GOBP%GO:0043413	179	0.3768594	1.4707738	0.013513514	0.07892674	1.0	4234	tags=35%, list=19%, signal=43%
PROTEIN GLYCOSYLATION%GOBP%GO:0006486	179	0.3768594	1.4707738	0.013513514	0.07888544	1.0	4234	tags=35%, list=19%, signal=43%
ORGANELLE INNER MEMBRANE%GOCC%GO:0019866	466	0.4081894	1.4707414	0.01443299	0.07886593	1.0	4044	tags=33%, list=18%, signal=39%
ACTIVATION OF THE MRNA UPON BINDING OF THE CAP-BINDING COMPLEX AND EIFS. AND SUBSEQUENT BINDING TO 43S%REACTOME DATABASE ID RELEASE 73%72662	42	0.6059599	1.4705564	0.024896266	0.07897346	1.0	4868	tags=55%, list=22%, signal=70%
NOTCH3 ACTIVATION AND TRANSMISSION OF SIGNAL TO THE NUCLEUS%REACTOME DATABASE ID RELEASE 73%9013507	20	0.37723225	1.4704378	0.043568466	0.07900061	1.0	910	tags=10%, list=4%, signal=10%
CARBOHYDRATE DERIVATIVE CATABOLIC PROCESS%GOBP%GO:1901136	117	0.3782549	1.470435	0.0	0.07896353	1.0	2490	tags=21%, list=11%, signal=23%
ENDOPLASMIC RETICULUM TO CYTOSOL TRANSPORT%GOBP%GO:1903513	18	0.7348863	1.4703323	0.023622047	0.07901934	1.0	2329	tags=56%, list=11%, signal=62%
RETROGRADE PROTEIN TRANSPORT. ER TO CYTOSOL%GOBP%GO:0030970	18	0.7348863	1.4703323	0.023622047	0.07897812	1.0	2329	tags=56%, list=11%, signal=62%
AMINO SUGAR METABOLIC PROCESS%GOBP%GO:0006040	43	0.4075789	1.4703089	0.0	0.078969024	1.0	2869	tags=26%, list=13%, signal=29%
CYTOPLASMIC RIBOSOMAL PROTEINS%WIKIPATHWAYS_20200610%WP163%MUS MUSCULUS	77	0.48509085	1.4702125	0.11713666	0.07897518	1.0	6742	tags=49%, list=31%, signal=71%
CDC20:PHOSPHO-APC C MEDIATED DEGRADATION OF CYCLIN A%REACTOME DATABASE ID RELEASE 73%174184	67	0.75188893	1.470138	0.014285714	0.0789652	1.0	3223	tags=64%, list=15%, signal=75%
PID_SYNDECAN_4_PATHWAY%MSIGDB_C2%PID_SYNDECAN_4_PATHWAY	32	0.5342847	1.4700594	0.0	0.078954674	1.0	2748	tags=41%, list=13%, signal=46%
SYNDECAN-4-MEDIATED SIGNALING EVENTS%PATHWAY INTERACTION DATABASE NCI-NATURE CURATED DATA%SYNDECAN-4-MEDIATED SIGNALING EVENTS	32	0.5342847	1.4700593	0.0	0.07891777	1.0	2748	tags=41%, list=13%, signal=46%
2-OXOGLUTARATE METABOLIC PROCESS%GOBP%GO:0006103	16	0.6187971	1.4699675	0.043841336	0.07895337	1.0	906	tags=31%, list=4%, signal=33%
POSITIVE REGULATION OF T-HELPER 1 TYPE IMMUNE RESPONSE%GOBP%GO:0002827	23	0.64124143	1.4692459	0.02232143	0.079479344	1.0	2447	tags=39%, list=11%, signal=44%
APC:CDC20 MEDIATED DEGRADATION OF CELL CYCLE PROTEINS PRIOR TO SATISFATION OF THE CELL CYCLE CHECKPOINT%REACTOME%R-HSA-179419.1	68	0.7391149	1.4692421	0.014285714	0.079442196	1.0	3223	tags=63%, list=15%, signal=74%
NEGATIVE REGULATION OF DNA DAMAGE RESPONSE. SIGNAL TRANSDUCTION BY P53 CLASS MEDIATOR%GOBP%GO:0043518	16	0.67541164	1.4690809	0.072527476	0.0795226	1.0	2716	tags=38%, list=12%, signal=43%
PEPTIDE CHAIN ELONGATION%REACTOME%R-HSA-156902.2	39	0.5617236	1.4690294	0.05485232	0.07952289	1.0	4700	tags=44%, list=21%, signal=55%
CLEC7A (DECTIN-1) SIGNALING%REACTOME%R-HSA-5607764.1	91	0.6679447	1.468902	0.0	0.079591714	1.0	2518	tags=59%, list=11%, signal=67%
MITOCHONDRIAL RIBOSOME%GOCC%GO:0005761	88	0.7076033	1.4688668	0.036480688	0.079580665	1.0	3787	tags=63%, list=17%, signal=75%
ORGANELLAR RIBOSOME%GOCC%GO:0000313	88	0.7076033	1.4688668	0.036480688	0.07953943	1.0	3787	tags=63%, list=17%, signal=75%
PID_S1P_META_PATHWAY%MSIGDB_C2%PID_S1P_META_PATHWAY	21	0.5682039	1.4685318	0.0	0.0797157	1.0	2471	tags=33%, list=11%, signal=38%
SPHINGOSINE 1-PHOSPHATE (S1P) PATHWAY%PATHWAY INTERACTION DATABASE NCI-NATURE CURATED DATA%SPHINGOSINE 1-PHOSPHATE (S1P) PATHWAY	21	0.5682038	1.4685316	0.0	0.079678565	1.0	2471	tags=33%, list=11%, signal=38%
SPHINGOLIPID DE NOVO BIOSYNTHESIS%REACTOME DATABASE ID RELEASE 73%1660661	37	0.5999642	1.4682993	0.034136545	0.07982023	1.0	3519	tags=49%, list=16%, signal=58%
REGULATION OF PTEN STABILITY AND ACTIVITY%REACTOME DATABASE ID RELEASE 73%8948751	63	0.74769604	1.4682832	0.0	0.07981138	1.0	3257	tags=68%, list=15%, signal=80%
INTRINSIC COMPONENT OF GOLGI MEMBRANE%GOCC%GO:0031228	55	0.5471232	1.4680827	0.031496063	0.07991441	1.0	4495	tags=53%, list=21%, signal=66%
REGULATION OF EXOSOMAL SECRETION%GOBP%GO:1903541	16	0.61959416	1.4679354	0.0	0.079994984	1.0	3088	tags=44%, list=14%, signal=51%
RUFFLE%GOCC%GO:0001726	146	0.33199427	1.4679335	0.0	0.07995782	1.0	3469	tags=27%, list=16%, signal=32%
MITOCHONDRIAL MATRIX%GOCC%GO:0005759	269	0.5161619	1.4677708	0.033333335	0.080007	1.0	3447	tags=45%, list=16%, signal=52%
NEGATIVE REGULATION OF SMOOTH MUSCLE CELL PROLIFERATION%GOBP%GO:0048662	53	0.3927779	1.467158	0.0	0.08041182	1.0	450	tags=9%, list=2%, signal=10%
NEGATIVE REGULATION OF EPITHELIAL CELL APOPTOTIC PROCESS%GOBP%GO:1904036	50	0.38741457	1.467151	0.020316027	0.08038547	1.0	916	tags=8%, list=4%, signal=8%
POSITIVE REGULATION OF UBIQUITIN-DEPENDENT PROTEIN CATABOLIC PROCESS%GOBP%GO:2000060	99	0.43644828	1.4665883	0.0	0.08077495	1.0	4012	tags=34%, list=18%, signal=42%
CDT1 ASSOCIATION WITH THE CDC6:ORC:ORIGIN COMPLEX%REACTOME DATABASE ID RELEASE 73%68827	55	0.76699305	1.466545	0.0116731515	0.080779135	1.0	3223	tags=71%, list=15%, signal=83%
MITOCHONDRIAL TRANSLATION ELONGATION%REACTOME%R-HSA-5389840.1	81	0.723954	1.4664776	0.030434782	0.080786735	1.0	3720	tags=67%, list=17%, signal=80%
PID_IFNG_PATHWAY%MSIGDB_C2%PID_IFNG_PATHWAY	40	0.4581417	1.4660112	0.042283297	0.0811291	1.0	2497	tags=28%, list=11%, signal=31%
IFN-GAMMA PATHWAY%PATHWAY INTERACTION DATABASE NCI-NATURE CURATED DATA%IFN-GAMMA PATHWAY	40	0.45814177	1.4660112	0.042283297	0.08108739	1.0	2497	tags=28%, list=11%, signal=31%
MITOCHONDRIA-ASSOCIATED ER MEMBRANE%GOCC%GO:0044233	15	0.61437327	1.4657984	0.0	0.08118402	1.0	2355	tags=40%, list=11%, signal=45%
NCRNA PROCESSING%GOBP%GO:0034470	337	0.59418255	1.4656403	0.03950104	0.08124865	1.0	3547	tags=46%, list=16%, signal=54%
NEGATIVE REGULATION OF GLIOGENESIS%GOBP%GO:0014014	54	0.4073549	1.4655514	0.031067962	0.08125184	1.0	1533	tags=13%, list=7%, signal=14%
NEGATIVE REGULATION OF MYELOID CELL APOPTOTIC PROCESS%GOBP%GO:0033033	20	0.60074824	1.4650459	0.0	0.081587166	1.0	1309	tags=35%, list=6%, signal=37%
HEDGEHOG 'OFF' STATE%REACTOME%R-HSA-5610787.1	93	0.61684656	1.4649163	0.0	0.081709065	1.0	3050	tags=44%, list=14%, signal=51%
CELLULAR RESPIRATION%GOBP%GO:0045333	120	0.45002678	1.4648454	0.050813008	0.081734255	1.0	4151	tags=38%, list=19%, signal=47%
REGULATION OF TLR BY ENDOGENOUS LIGAND%REACTOME%R-HSA-5686938.3	15	0.69433314	1.4647319	0.021459227	0.08178639	1.0	2841	tags=53%, list=13%, signal=61%
BIOLOGICAL PHASE%GOBP%GO:0044848	39	0.36835927	1.4644183	0.020661157	0.08196653	1.0	1625	tags=10%, list=7%, signal=11%
LYMPHOCYTE DIFFERENTIATION%GOBP%GO:0030098	270	0.31541348	1.4642805	0.0	0.08206028	1.0	2075	tags=14%, list=9%, signal=16%
SIGNALING BY ERBB2 IN CANCER%REACTOME%R-HSA-1227990.3	22	0.4472042	1.4641317	0.008602151	0.0821304	1.0	3339	tags=32%, list=15%, signal=38%
UNSATURATED FATTY ACID BIOSYNTHETIC PROCESS%GOBP%GO:0006636	32	0.46500593	1.4640893	0.0	0.082116865	1.0	2304	tags=28%, list=11%, signal=31%
PROTON-EXPORTING ATPASE ACTIVITY%GOMF%GO:0036442	30	0.5771546	1.4640257	0.026530612	0.08210808	1.0	3004	tags=47%, list=14%, signal=54%
MACROPHAGE MIGRATION%GOBP%GO:1905517	18	0.5161191	1.4638782	0.0	0.08219939	1.0	1050	tags=22%, list=5%, signal=23%
TOXIN METABOLIC PROCESS%GOBP%GO:0009404	21	0.5051425	1.463877	0.038383838	0.08216151	1.0	1288	tags=14%, list=6%, signal=15%
PROTON-TRANSPORTING TWO-SECTOR ATPASE COMPLEX%GOCC%GO:0016469	46	0.6379592	1.4637986	0.05473684	0.08218692	1.0	4144	tags=57%, list=19%, signal=70%
REGULATION OF SIGNALING BY CBL%REACTOME DATABASE ID RELEASE 73%912631	17	0.5343192	1.463698	0.0	0.082214	1.0	1718	tags=35%, list=8%, signal=38%
REGULATION OF INTERLEUKIN-8 BIOSYNTHETIC PROCESS%GOBP%GO:0045414	17	0.5141709	1.4636873	0.048140045	0.082213685	1.0	1714	tags=29%, list=8%, signal=32%
CYTOSOLIC TRNA AMINOACYLATION%REACTOME%R-HSA-379716.1	23	0.7864518	1.4636339	0.0	0.08219449	1.0	3346	tags=74%, list=15%, signal=87%
LIPOPOLYSACCHARIDE BINDING%GOMF%GO:0001530	30	0.56109947	1.4635252	0.0	0.08223807	1.0	2841	tags=40%, list=13%, signal=46%
RNA POL II CTD PHOSPHORYLATION AND INTERACTION WITH CE%REACTOME%R-HSA-77075.2	26	0.63225865	1.4635204	0.029166667	0.082207315	1.0	3673	tags=50%, list=17%, signal=60%
RNA POL II CTD PHOSPHORYLATION AND INTERACTION WITH CE DURING HIV INFECTION%REACTOME DATABASE ID RELEASE 73%167160	26	0.63225865	1.4635204	0.029166667	0.0821655	1.0	3673	tags=50%, list=17%, signal=60%
PID_SYNDECAN_1_PATHWAY%MSIGDB_C2%PID_SYNDECAN_1_PATHWAY	46	0.428061	1.4633185	0.01923077	0.08223505	1.0	2581	tags=22%, list=12%, signal=25%
RESPONSE TO PH%GOBP%GO:0009268	42	0.40657198	1.463285	0.046904314	0.082217656	1.0	2983	tags=21%, list=14%, signal=25%
PID_HIV_NEF_PATHWAY%MSIGDB_C2%PID_HIV_NEF_PATHWAY	34	0.5475405	1.4632782	0.0	0.08217997	1.0	1626	tags=32%, list=7%, signal=35%
EUKARYOTIC TRANSCRIPTION INITIATION%WIKIPATHWAYS_20200610%WP567%MUS MUSCULUS	40	0.6382775	1.4632766	0.0	0.08214232	1.0	3153	tags=48%, list=14%, signal=55%
BIOCARTA_CDMAC_PATHWAY%MSIGDB_C2%BIOCARTA_CDMAC_PATHWAY	16	0.49188083	1.4631598	0.009009009	0.08216887	1.0	1502	tags=38%, list=7%, signal=40%
SELENOCYSTEINE SYNTHESIS%REACTOME%R-HSA-2408557.2	44	0.529241	1.4630839	0.04042553	0.08217367	1.0	4802	tags=43%, list=22%, signal=55%
INFLAMMATION MEDIATED BY CHEMOKINE AND CYTOKINE SIGNALING PATHWAY%PANTHER PATHWAY%P00031	179	0.30668074	1.462989	0.0	0.08222512	1.0	2447	tags=17%, list=11%, signal=19%
GTP BINDING%GOMF%GO:0005525	347	0.4318459	1.4629365	0.0	0.082209274	1.0	3446	tags=35%, list=16%, signal=41%
FBXL7 DOWN-REGULATES AURKA DURING MITOTIC ENTRY AND IN EARLY MITOSIS%REACTOME DATABASE ID RELEASE 73%8854050	51	0.79960626	1.4629153	0.0	0.08217401	1.0	3223	tags=75%, list=15%, signal=87%
METABOLISM OF POLYAMINES%REACTOME%R-HSA-351202.3	56	0.7989015	1.4627225	0.0	0.08230689	1.0	3287	tags=77%, list=15%, signal=90%
PID_P75_NTR_PATHWAY%MSIGDB_C2%PID_P75_NTR_PATHWAY	66	0.40273887	1.4626048	0.04761905	0.0823237	1.0	2087	tags=20%, list=10%, signal=22%
PID_BCR_5PATHWAY%MSIGDB_C2%PID_BCR_5PATHWAY	64	0.40967003	1.4625608	0.043209877	0.08233032	1.0	2087	tags=28%, list=10%, signal=31%
RHO GTPASES ACTIVATE WASPS AND WAVES%REACTOME%R-HSA-5663213.1	34	0.45865905	1.4625292	0.024886878	0.08233382	1.0	3403	tags=32%, list=16%, signal=38%
MITOCHONDRIAL MEMBRANE PART%GOCC%GO:0044455	211	0.47855166	1.4624032	0.063596494	0.08241145	1.0	4044	tags=38%, list=18%, signal=47%
PROTEIN LOCALIZATION TO NUCLEUS%GOBP%GO:0034504	170	0.43955284	1.4622382	0.0	0.082509205	1.0	4003	tags=41%, list=18%, signal=49%
DYSREGULATED MIRNA TARGETING IN INSULIN/PI3K-AKT SIGNALING%WIKIPATHWAYS_20200610%WP3855%MUS MUSCULUS	26	0.45679057	1.4621692	0.0	0.08252034	1.0	3448	tags=38%, list=16%, signal=46%
REGULATION OF HEPATOCYTE PROLIFERATION%GOBP%GO:2000345	23	0.44944233	1.4621063	0.0	0.08252945	1.0	1919	tags=22%, list=9%, signal=24%
INFLUENZA VIRAL RNA TRANSCRIPTION AND REPLICATION%REACTOME%R-HSA-168273.3	81	0.6438917	1.4620334	0.025806451	0.08253296	1.0	4747	tags=62%, list=22%, signal=79%
NEUTRAL AMINO ACID TRANSPORT%GOBP%GO:0015804	32	0.41963544	1.4620305	0.02173913	0.08249541	1.0	336	tags=13%, list=2%, signal=13%
REGULATION OF EXOCYTOSIS%GOBP%GO:0017157	244	0.3058973	1.4620169	0.0	0.082474194	1.0	2634	tags=16%, list=12%, signal=18%
RIBOSOMAL SCANNING AND START CODON RECOGNITION%REACTOME%R-HSA-72702.3	41	0.62613046	1.4619954	0.03941909	0.08245578	1.0	4868	tags=56%, list=22%, signal=72%
MAINTENANCE OF PROTEIN LOCALIZATION IN ORGANELLE%GOBP%GO:0072595	40	0.44100043	1.4615581	0.07047619	0.0827443	1.0	3159	tags=33%, list=14%, signal=38%
POSITIVE REGULATION OF ANION TRANSPORT%GOBP%GO:1903793	69	0.36752754	1.4613792	0.0	0.08286679	1.0	2321	tags=20%, list=11%, signal=23%
SCF(SKP2)-MEDIATED DEGRADATION OF P27 P21%REACTOME%R-HSA-187577.3	57	0.68892753	1.4610286	0.025440313	0.083145596	1.0	2518	tags=61%, list=11%, signal=69%
RNA POLYMERASE II GENERAL TRANSCRIPTION INITIATION FACTOR ACTIVITY%GOMF%GO:0016251	19	0.5802415	1.4610251	0.028169014	0.08310786	1.0	2318	tags=32%, list=11%, signal=35%
PYRIMIDINE NUCLEOSIDE TRIPHOSPHATE METABOLIC PROCESS%GOBP%GO:0009147	16	0.6742732	1.4610186	0.015555556	0.08307017	1.0	3640	tags=63%, list=17%, signal=75%
INTEGRAL COMPONENT OF GOLGI MEMBRANE%GOCC%GO:0030173	53	0.5474488	1.4609003	0.031746034	0.08307276	1.0	4495	tags=53%, list=21%, signal=66%
REGULATION OF SKELETAL MUSCLE CELL PROLIFERATION%GOBP%GO:0014857	15	0.4800529	1.4608886	0.007920792	0.08306637	1.0	1261	tags=13%, list=6%, signal=14%
NEGATIVE REGULATION OF MAPK PATHWAY%REACTOME%R-HSA-5675221.3	38	0.4394318	1.4608275	0.054474708	0.08305504	1.0	1746	tags=26%, list=8%, signal=29%
REGULATION OF MYOTUBE DIFFERENTIATION%GOBP%GO:0010830	62	0.40794295	1.4608216	0.016985139	0.08302372	1.0	662	tags=8%, list=3%, signal=8%
DEFECTIVE B3GALT6 CAUSES EDSP2 AND SEMDJL1%REACTOME DATABASE ID RELEASE 73%4420332	20	0.6532732	1.4606147	0.0	0.08315247	1.0	2854	tags=35%, list=13%, signal=40%
CELLULAR RESPONSE TO DEXAMETHASONE STIMULUS%GOBP%GO:0071549	24	0.47458464	1.4605917	0.014522822	0.08313161	1.0	3397	tags=29%, list=16%, signal=34%
REGULATION OF INTRACELLULAR PROTEIN TRANSPORT%GOBP%GO:0033157	222	0.35729843	1.4599731	0.020746889	0.08359332	1.0	4217	tags=36%, list=19%, signal=45%
[truncated: 3,366 more rows]
