# Supplementary material for: Comparative transcriptomic and proteomic signature of lung alveolar macrophages reveals the integrin CD11b as a regulatory hub during pneumococcal pneumonia infection
Source: Front Immunol. 2023 Sep 18;14:1227191. doi: 10.3389/fimmu.2023.1227191 (PMC10544576; doi:10.3389/fimmu.2023.1227191)
Supplement: Supplementary Table 7 — Normalized abundance and expression intensities of the mutual molecules measured by proteomics and transcriptomics and corresponding statistics. Related to Figures 5A–C . [file Table_7.xlsx]

## Sheet: Proteome_intersection
Proteome																				Transcriptome
Proteome			Healthy							Infected						Statistic				Transcriptome			WT Infected				Healthy					Statistic
Accession	Genename	Description	control_01	control_02	control_03	control_04	control_05	control_06	control_07	infected_01	infected_02	infected_03	infected_04	infected_05	infected_06	fc_infected.healthy	pV.fdrBH_infected.healthy	snr_infected.healthy	Spalte1	Description [Gene names]	Accession	Description [Protein names]	WT_infected_01	WT_infected_02	WT_infected_03	WT_infected_04	WT_control_01	WT_control_02	WT_control_03	WT_control_04	WT_control_05	fc_WT_infected.WT_healthy	pV.fdrBH_WT_infected.WT_healthy	snr_WT_infected.WT_healthy
Q9CR48	Dram2	DNA damage-regulated autophagy modulator protein 2 OS=Mus musculus GN=Dram2 PE=2 SV=1 - [DRAM2_MOUSE]	32732.7	94348.4	43377.4	40777.1	112902	52305.4	42536	70264.6	44293	36082	62303.2	75916.6	38371.9	-0.134176	1	-0.120056		Dram2	Q9CR48	DNA damage-regulated autophagy modulator protein 2 (Transmembrane protein 77)	2683.31	2775.05	2661.09	2500.15	2752.45	2840.84	3116.91	3169.19	2942.45	-0.159065	0.0198339	-1.20089
O70194	Eif3d	Eukaryotic translation initiation factor 3 subunit D OS=Mus musculus GN=Eif3d PE=1 SV=2 - [EIF3D_MOUSE]	379208	427057	524443	526162	807963	559825	652295	397167	472045	597173	603185	589942	664312	0.000313036	1	0.00053965		Eif3d	O70194	Eukaryotic translation initiation factor 3 subunit D (eIF3d) (Eukaryotic translation initiation factor 3 subunit 7) (eIF-3-zeta) (eIF3 p66)	2659.8	2857.43	2787.78	2716.63	2259.83	2503.97	2241.73	2380.25	2103.53	0.261971	0.001063	2.18185
Q6Y7W8	Gigyf2	PERQ amino acid-rich with GYF domain-containing protein 2 OS=Mus musculus GN=Gigyf2 PE=1 SV=2 - [PERQ2_MOUSE]	104050	166264	199321	344018	163597	777821	152046	217240	167472	409496	159289	88404.6	181366	-0.418261	1	-0.216023		Gigyf2	Q6Y7W8	GRB10-interacting GYF protein 2 (PERQ amino acid-rich with GYF domain-containing protein 2) (Trinucleotide repeat-containing gene 15 protein)	448.598	536.502	571.714	580.922	608.233	603.253	702.4	760.187	602.743	-0.294283	0.0318427	-1.0343
P70288	Hdac2	Histone deacetylase 2 OS=Mus musculus GN=Hdac2 PE=1 SV=1 - [HDAC2_MOUSE]	92406.7	84109.2	116154	96053.3	85001.5	84764.1	80730.1	88506.7	117207	72606.4	98333.4	80364.8	90729.4	-0.000407379	1	-0.00101551		Hdac2	P70288	Histone deacetylase 2 (HD2) (EC 3.5.1.98) (Protein deacylase HDAC2) (EC 3.5.1.-) (YY1 transcription factor-binding protein)	410.276	618.251	440.061	463.688	234.834	284.738	207.17	233.107	245.208	1.00313	0.00080861	2.29415
Q9R1J0	Nsdhl	Sterol-4-alpha-carboxylate 3-dehydrogenase, decarboxylating OS=Mus musculus GN=Nsdhl PE=2 SV=1 - [NSDHL_MOUSE]	308116	368363	346425	405766	556418	313047	417098	373513	334078	358112	363760	476713	351839	-0.0436288	1	-0.0921183		Nsdhl	Q9R1J0	Sterol-4-alpha-carboxylate 3-dehydrogenase, decarboxylating (EC 1.1.1.170)	1481.46	1570.27	1616.55	1631.86	1083.14	1145.37	1053.01	1166.04	1044.5	0.519964	7.43e-06	4.43205
Q8K2H2	Otud6b	OTU domain-containing protein 6B OS=Mus musculus GN=Otud6b PE=2 SV=1 - [OTU6B_MOUSE]	67474.7	73366.9	59549.3	69963.3	104686	71486.1	64768.2	69729.5	101475	82328.5	64963.5	67663.4	61402.1	0.0303248	1	0.0568986		Otud6b	Q8K2H2	Deubiquitinase OTUD6B (OTU domain-containing protein 6B) (EC 3.4.19.12)	1397.66	1281.31	1267.61	1305.24	1251.72	1261.13	1143.94	1207.41	1193.85	0.115893	0.0236591	1.0887
P70195	Psmb7	Proteasome subunit beta type-7 OS=Mus musculus GN=Psmb7 PE=1 SV=1 - [PSB7_MOUSE]	24340.1	17304.8	14286	79479.6	17668.3	39837.8	18192.2	42789.3	24749.4	18553	15438.3	11139.1	31238.5	-0.330453	1	-0.191517		Psmb7	P70195	Proteasome subunit beta type-7 (EC 3.4.25.1) (Macropain chain Z) (Multicatalytic endopeptidase complex chain Z) (Proteasome subunit Z)	1981.26	2482.71	2166.72	2491.5	1579.66	1644.46	1441.94	1469.49	1598.83	0.560022	0.00688695	2.49057
Q9D2Q8	S100a14	Protein S100-A14 OS=Mus musculus GN=S100a14 PE=2 SV=1 - [S10AE_MOUSE]	2986.44	4656.82	8641.52	880.443	775.726	41709	681.024	232.877	1939.3	99761.6	6448.56	1874.27	988.604	1.10516	1	0.197872		S100a14	Q9D2Q8	Protein S100-A14 (S100 calcium-binding protein A14) (S114)	101	89.2	86.8	88.8	103	76	89.6	91.9	82.9	0.0443744	0.651175	0.189095
Q78PY7	Snd1	Staphylococcal nuclease domain-containing protein 1 OS=Mus musculus GN=Snd1 PE=1 SV=1 - [SND1_MOUSE]	1.07144e+07	1.02585e+07	1.06657e+07	1.07015e+07	1.08441e+07	1.00812e+07	1.15063e+07	1.03395e+07	1.08266e+07	1.02988e+07	1.00417e+07	1.15999e+07	1.09883e+07	0.000110421	0.999977	0.000866392		Snd1	Q78PY7	Staphylococcal nuclease domain-containing protein 1 (EC 3.1.31.1) (100 kDa coactivator) (p100 co-activator)	712.759	629.159	679.839	637.963	474.383	423.213	524.409	588.937	551.757	0.375538	0.00456076	1.65952
Q8JZQ9	Eif3b	Eukaryotic translation initiation factor 3 subunit B OS=Mus musculus GN=Eif3b PE=1 SV=1 - [EIF3B_MOUSE]	2.72151e+06	2.6985e+06	3.14641e+06	3.03369e+06	3.08995e+06	3.36347e+06	3.51951e+06	2.74702e+06	2.86422e+06	2.90748e+06	3.30985e+06	3.39438e+06	3.27316e+06	0.000384883	0.998527	0.00154638		Eif3b	Q8JZQ9	Eukaryotic translation initiation factor 3 subunit B (eIF3b) (Eukaryotic translation initiation factor 3 subunit 9) (eIF-3-eta) (eIF3 p116)	647.336	708.336	688.203	1004.92	464.634	547.711	299.674	428.889	440.314	0.805032	0.00642499	1.46965
Q99MD9	Nasp	Nuclear autoantigenic sperm protein OS=Mus musculus GN=Nasp PE=1 SV=2 - [NASP_MOUSE]	487000	465529	712505	650280	577555	713486	750464	548931	628642	464819	641679	798477	653812	0.000750234	0.998527	0.00155576		Nasp	Q99MD9	Nuclear autoantigenic sperm protein (NASP)	212.885	239.168	168.001	240.643	225.062	212.59	194.012	206.548	179.592	0.0800466	0.524316	0.258082
P00687	Amy1	Alpha-amylase 1 OS=Mus musculus GN=Amy1 PE=1 SV=2 - [AMY1_MOUSE]	90826	92421.9	113962	108738	100113	125130	125064	95691.3	90526.4	139858	109544	108213	104061	-0.000720132	0.998382	-0.00186156		Amy1	P00687	Alpha-amylase 1 (EC 3.2.1.1) (1,4-alpha-D-glucan glucanohydrolase 1) (Salivary and hepatic alpha-amylase)	40.8802	48.0255	53.2821	49.0214	38.3427	80.4901	70.6261	54.4357	53.2899	-0.314278	0.219094	-0.608228
Q80ZK0	Mrps10	28S ribosomal protein S10, mitochondrial OS=Mus musculus GN=Mrps10 PE=2 SV=1 - [RT10_MOUSE]	34567.4	39485.3	36654.1	46948.9	45736.1	50876.7	32258.2	36488.6	18790.5	60388.2	26587.1	51339	51740.8	-0.00152835	0.998382	-0.00203344		Mrps10	Q80ZK0	28S ribosomal protein S10, mitochondrial (MRP-S10) (S10mt)	349.033	329.163	328.284	394.5	251.066	249.887	280.244	218.058	235.214	0.504474	0.000685208	2.18089
Q3UVK0	Ermp1	Endoplasmic reticulum metallopeptidase 1 OS=Mus musculus GN=Ermp1 PE=1 SV=2 - [ERMP1_MOUSE]	1.76141e+06	2.2021e+06	2.04333e+06	1.50208e+06	1.99824e+06	1.1656e+06	1.15289e+06	1.85218e+06	2.05178e+06	1.68696e+06	2.02695e+06	1.60167e+06	931741	0.00213388	0.995238	0.00324318		Ermp1	Q3UVK0	Endoplasmic reticulum metallopeptidase 1 (EC 3.4.-.-) (Felix-ina)	141.856	209.9	183.474	351.931	161.244	250.825	186.004	237.133	243.656	0.0396862	0.896984	0.0525521
Q9D684	Rin2	Ras and Rab interactor 2 OS=Mus musculus GN=Rin2 PE=1 SV=3 - [RIN2_MOUSE]	34378.6	30254.9	26051.9	20096	18900.4	20968.3	17054.8	23955.9	22184.6	17256.4	32589	28895.7	18565.2	-0.00301655	0.992576	-0.00439396		Rin2	Q9D684	Ras and Rab interactor 2 (Ras interaction/interference protein 2)	699.001	749.43	746.765	787.36	917.542	855.468	814.737	948.05	793.926	-0.215797	0.0139664	-1.33361
Q8R016	Blmh	Bleomycin hydrolase OS=Mus musculus GN=Blmh PE=2 SV=1 - [BLMH_MOUSE]	384270	279422	396016	381815	427329	325071	363091	345860	402684	293751	425630	395558	330732	0.001638	0.992512	0.00454536		Blmh	Q8R016	Bleomycin hydrolase (BH) (BLM hydrolase) (BMH) (EC 3.4.22.40)	356.036	367.105	470.545	382.202	469.431	475.292	448.141	387.502	435.066	-0.169495	0.134064	-0.641902
Q6PAR5	Gapvd1	GTPase-activating protein and VPS9 domain-containing protein 1 OS=Mus musculus GN=Gapvd1 PE=1 SV=2 - [GAPD1_MOUSE]	182416	266840	288887	315176	210396	255502	243988	192019	173285	413509	234538	243402	251266	-0.00315369	0.992512	-0.00460194		Gapvd1	Q6PAR5	GTPase-activating protein and VPS9 domain-containing protein 1 (GAPex-5) (Rab5-activating protein 6)	2645.82	2433.13	2417.16	2496.17	3046	2653.35	3023.07	2678.67	2586.88	-0.163372	0.0358984	-1.04663
P09103	P4hb	Protein disulfide-isomerase OS=Mus musculus GN=P4hb PE=1 SV=2 - [PDIA1_MOUSE]	4.09986e+07	5.53133e+07	4.4183e+07	5.53365e+07	4.56487e+07	4.96769e+07	6.56927e+07	4.62307e+07	4.4214e+07	5.04108e+07	4.85863e+07	5.38551e+07	6.20755e+07	-0.00235448	0.989336	-0.00607017		P4hb	P09103	Protein disulfide-isomerase (PDI) (EC 5.3.4.1) (Cellular thyroid hormone-binding protein) (Endoplasmic reticulum resident protein 59) (ER protein 59) (ERp59) (Prolyl 4-hydroxylase subunit beta) (p55)	5781.39	5452.11	5389.37	5422.34	4900.79	4929.07	4512.46	4777.37	5168.03	0.182165	0.0143059	1.75993
Q9DAU1	Cnpy3	Protein canopy homolog 3 OS=Mus musculus GN=Cnpy3 PE=1 SV=1 - [CNPY3_MOUSE]	750560	1.13354e+06	738490	939406	1.04041e+06	1.15533e+06	1.07819e+06	902680	806045	1.13072e+06	754937	1.03751e+06	1.21337e+06	-0.0034783	0.98637	-0.00718405		Cnpy3	Q9DAU1	Protein canopy homolog 3 (Protein associated with Tlr4) (Trinucleotide repeat-containing gene 5 protein)	370.729	387.867	363.948	321.499	434.746	318.449	320.023	319.785	384.975	0.0218045	0.859064	0.0757968
P47963	Rpl13	60S ribosomal protein L13 OS=Mus musculus GN=Rpl13 PE=2 SV=3 - [RL13_MOUSE]	2.22045e+06	2.67849e+06	1.71624e+06	1.81413e+06	2.33322e+06	2.1716e+06	2.14286e+06	2.31954e+06	1.59302e+06	3.17675e+06	1.63452e+06	2.25858e+06	1.90207e+06	-0.00432299	0.985653	-0.00772036		Rpl13	P47963	60S ribosomal protein L13 (A52)	1004.28	859.647	917.02	891.32	787.688	770.11	684.853	723.044	774.719	0.2954	0.00181381	1.84359
Q6PGC1	Dhx29	ATP-dependent RNA helicase Dhx29 OS=Mus musculus GN=Dhx29 PE=2 SV=1 - [DHX29_MOUSE]	164702	118641	145782	242675	163219	132447	171125	153944	165838	152122	188305	161016	157339	0.00387933	0.985592	0.00890127		Dhx29	Q6PGC1	ATP-dependent RNA helicase DHX29 (EC 3.6.4.13) (DEAH box protein 29)	1640.36	1769.71	1743.66	1780.42	1489.07	1350.99	1237.75	1268.76	1497.87	0.340715	0.00100781	2.22736
Q3TXS7	Psmd1	26S proteasome non-ATPase regulatory subunit 1 OS=Mus musculus GN=Psmd1 PE=1 SV=1 - [PSMD1_MOUSE]	1.69734e+06	1.62182e+06	1.76096e+06	1.82091e+06	1.90885e+06	1.88595e+06	1.90021e+06	2.00391e+06	1.81451e+06	1.80573e+06	1.63497e+06	1.77236e+06	1.77602e+06	0.00145507	0.983473	0.008614		Psmd1	Q3TXS7	26S proteasome non-ATPase regulatory subunit 1 (26S proteasome regulatory subunit RPN2) (26S proteasome regulatory subunit S1)	1842.95	1872.82	2012.96	2173.04	870.741	1134.23	791.799	926.463	1060.33	1.04602	1.54e-05	3.98563
P09405	Ncl	Nucleolin OS=Mus musculus GN=Ncl PE=1 SV=2 - [NUCL_MOUSE]	6.98489e+06	8.89293e+06	9.49035e+06	9.20008e+06	9.10305e+06	1.1471e+07	1.13781e+07	9.59626e+06	8.0127e+06	9.03388e+06	8.9873e+06	1.10436e+07	1.02084e+07	-0.00342625	0.982741	-0.00940548		Ncl	P09405	Nucleolin (Protein C23)	2886.29	3199.21	2890.09	3054.24	2415.32	2197.28	1994.07	2353.68	2313.08	0.415619	0.000203426	2.7049
Q80Y14	Glrx5	Glutaredoxin-related protein 5, mitochondrial OS=Mus musculus GN=Glrx5 PE=2 SV=2 - [GLRX5_MOUSE]	24822.7	32114.8	18404	12125.1	19884.7	34633.2	35853.1	31447.5	29547.4	25691.4	16388.9	22911.5	27272.9	0.0078104	0.981189	0.010351		Glrx5	Q80Y14	Glutaredoxin-related protein 5, mitochondrial (Monothiol glutaredoxin-5)	1126.63	1211.1	1163.86	1336.64	1012.02	1093.09	888.969	1113.9	1045.73	0.230796	0.0209696	1.12755
Q60787	Lcp2	Lymphocyte cytosolic protein 2 OS=Mus musculus GN=Lcp2 PE=1 SV=2 - [LCP2_MOUSE]	330531	342654	337480	385612	404295	453482	465839	363919	429449	351102	356232	396972	428168	-0.00340505	0.9798	-0.0109035		Lcp2	Q60787	Lymphocyte cytosolic protein 2 (SH2 domain-containing leukocyte protein of 76 kDa) (SLP-76 tyrosine phosphoprotein) (SLP76)	1368.61	1491.45	1245.84	1682.04	634.106	797.743	456.981	652.249	775.982	1.12507	0.000159705	2.76854
Q9Z2A7	Dgat1	Diacylglycerol O-acyltransferase 1 OS=Mus musculus GN=Dgat1 PE=1 SV=1 - [DGAT1_MOUSE]	45187.2	98298	27716.8	24004.1	65637.2	18257.4	439.005	55961.5	41870.5	48424.4	37044.5	43208.1	9508.05	-0.0217685	0.975677	-0.0132555		Dgat1	Q9Z2A7	Diacylglycerol O-acyltransferase 1 (EC 2.3.1.20) (Acyl-CoA retinol O-fatty-acyltransferase) (ARAT) (Retinol O-fatty-acyltransferase) (EC 2.3.1.76) (Diglyceride acyltransferase)	425.05	395.107	381.926	380.586	560.644	712.858	560.69	748.143	617.113	-0.693534	0.00239574	-2.55742
Q60872	Eif1a	Eukaryotic translation initiation factor 1A OS=Mus musculus GN=Eif1a PE=2 SV=3 - [IF1A_MOUSE]	232965	193954	220726	174743	314563	240475	247333	245390	209534	294773	169797	247796	231186	0.00602187	0.975677	0.0122083		Eif1a	Q60872	Eukaryotic translation initiation factor 1A (eIF-1A) (Eukaryotic translation initiation factor 4C) (eIF-4C)	1431.29	1298.11	1366.43	1405.92	995.729	1147.91	1350.33	1089.01	1074.61	0.281631	0.0120043	1.43512
Q99K51	Pls3	Plastin-3 OS=Mus musculus GN=Pls3 PE=1 SV=3 - [PLST_MOUSE]	238059	320227	456154	284921	394429	457847	351789	329259	379090	329334	345734	392087	378655	0.00561365	0.97558	0.0135603		Pls3	Q99K51	Plastin-3 (T-plastin)	263.1	291.58	278.069	451.972	119.84	178.213	105.011	150.936	94.8614	1.3074	0.0143059	1.79016
Q8R3P6	Ints14, Vwa9	von Willebrand factor A domain-containing protein 9 OS=Mus musculus GN=Vwa9 PE=2 SV=1 - [VWA9_MOUSE]	5453.98	9487.14	6514.29	6030.15	8370.7	4592.71	5658.78	7980.25	9359.98	6723.2	6542.07	5310.04	3331.87	-0.0100194	0.974285	-0.0129733		Ints14, Vwa9	Q8R3P6	Integrator complex subunit 14 (von Willebrand factor A domain-containing protein 9)	1428.91	1601.94	1609.17	1626.44	1095.06	1266.12	813.884	1165.39	1371.18	0.455672	0.0143059	1.5781
Q3THK3	Gtf2f1	General transcription factor IIF subunit 1 OS=Mus musculus GN=Gtf2f1 PE=1 SV=2 - [T2FA_MOUSE]	86781.3	84595.5	98627.1	105636	85067.5	101276	101323	105115	92002.4	82611.3	81574.8	107506	98252.6	-0.0037789	0.9732	-0.0134968		Gtf2f1	Q3THK3	General transcription factor IIF subunit 1 (Transcription initiation factor IIF subunit alpha) (TFIIF-alpha)	1044.29	1154.94	1185.19	1238.09	1067.12	991.102	1005.46	1051.69	924.161	0.197312	0.0147121	1.21795
Q99JT1	Gatb	Glutamyl-tRNA(Gln) amidotransferase subunit B, mitochondrial OS=Mus musculus GN=Pet112 PE=1 SV=1 - [GATB_MOUSE]	10453.6	17102	17799.9	19350	26292.7	15190	23167.6	12598.8	15270.9	25402.5	15113.9	21343.2	20375.5	-0.0100764	0.972452	-0.0139875		Gatb	Q99JT1	Glutamyl-tRNA(Gln) amidotransferase subunit B, mitochondrial (Glu-AdT subunit B) (EC 6.3.5.-) (Cytochrome c oxidase assembly factor PET112 homolog)	128.363	136.92	150.396	118.301	150.162	137.705	182.294	124.959	155.106	-0.168611	0.224612	-0.533958
Q4VA53	Pds5b	Sister chromatid cohesion protein PDS5 homolog B OS=Mus musculus GN=Pds5b PE=1 SV=1 - [PDS5B_MOUSE]	64464.5	85031.5	104370	89441.9	79957.4	76427	75856.1	83613.8	67447.3	87498.8	71350.9	93632.9	87887.5	-0.00555527	0.970343	-0.0150472		Pds5b	Q4VA53	Sister chromatid cohesion protein PDS5 homolog B (Androgen-induced proliferation inhibitor) (Androgen-induced prostate proliferative shutoff-associated protein AS3)	186.221	182.137	200.232	223.104	213.238	285.113	218.879	187.185	157.181	-0.101292	0.588662	-0.246193
O08795	Prkcsh	Glucosidase 2 subunit beta OS=Mus musculus GN=Prkcsh PE=1 SV=1 - [GLU2B_MOUSE]	2.13078e+06	3.19969e+06	2.069e+06	2.70648e+06	3.07517e+06	3.20114e+06	3.44136e+06	2.49328e+06	2.21648e+06	3.34766e+06	2.05636e+06	3.53809e+06	3.23855e+06	-0.00862264	0.968707	-0.0155305		Prkcsh	O08795	Glucosidase 2 subunit beta (80K-H protein) (Glucosidase II subunit beta) (Protein kinase C substrate 60.1 kDa protein heavy chain) (PKCSH)	1337.11	1396.5	1429.21	1293.17	1069.93	1181.01	900.349	1030.98	1052.35	0.381686	0.000887453	2.22814
Q9D1H9	Mfap4	Microfibril-associated glycoprotein 4 OS=Mus musculus GN=Mfap4 PE=1 SV=1 - [MFAP4_MOUSE]	22964.6	16825.8	36901	49470	14246.5	54757.3	21048.7	27510.1	35905.2	25177	63789	35379.7	778.657	0.0248016	0.967993	0.0159145		Mfap4	Q9D1H9	Microfibril-associated glycoprotein 4	73.2111	82.8695	79.2182	80.1883	75.3205	89.7662	88.1849	88.0713	72.8618	-0.0708344	0.374191	-0.369478
Q3TMX7	Qsox2	Sulfhydryl oxidase 2 OS=Mus musculus GN=Qsox2 PE=2 SV=1 - [QSOX2_MOUSE]	6233.78	6281.37	9212.92	5907.52	8360.58	4660.83	5488.83	6254.36	11224.6	5479.39	8406.89	8219.68	485.641	0.0187357	0.965045	0.0179102		Qsox2	Q3TMX7	Sulfhydryl oxidase 2 (EC 1.8.3.2) (Quiescin Q6-like protein 1)	317.255	305.6	286.099	381.416	247.669	325.734	296.264	292.252	315.383	0.126748	0.289412	0.433397
Q99LC8	Eif2b1	Translation initiation factor eIF-2B subunit alpha OS=Mus musculus GN=Eif2b1 PE=2 SV=1 - [EI2BA_MOUSE]	23508.6	29504.9	35435.4	22907.9	31308.4	24046.9	40536.9	21247.8	24736.7	31173.5	39564.3	23908.9	35615.9	-0.0113734	0.962806	-0.0181219		Eif2b1	Q99LC8	Translation initiation factor eIF-2B subunit alpha (eIF-2B GDP-GTP exchange factor subunit alpha)	691.891	718.254	747.231	711.12	537.839	589.35	415.45	593.939	572.261	0.404548	0.00274956	2.03808
Q63810	Ppp3r1	Calcineurin subunit B type 1 OS=Mus musculus GN=Ppp3r1 PE=1 SV=3 - [CANB1_MOUSE]	4760.18	43449.7	35044.6	9788.15	17394.5	26826.2	39924.2	23080.9	15185.6	30032.2	29834.5	16404	34744.6	-0.0248466	0.960905	-0.0203478		Ppp3r1	Q63810	Calcineurin subunit B type 1 (Protein phosphatase 2B regulatory subunit 1) (Protein phosphatase 3 regulatory subunit B alpha isoform 1)	2748.83	2713.8	2344.4	2818.87	2255.92	2562.26	2634.29	2206.89	2059.1	0.180728	0.083878	0.776079
P50247	Ahcy	Adenosylhomocysteinase OS=Mus musculus GN=Ahcy PE=1 SV=3 - [SAHH_MOUSE]	732893	714135	862794	1.01202e+06	837743	885186	837009	846035	829461	933888	781110	946286	724978	0.00577779	0.959641	0.0197671		Ahcy	P50247	Adenosylhomocysteinase (AdoHcyase) (EC 3.3.1.1) (CUBP) (Liver copper-binding protein) (S-adenosyl-L-homocysteine hydrolase)	404.779	368.257	439.863	336.63	293.039	330.279	309.462	298.648	279.3	0.358514	0.00595915	1.52686
P70302	Stim1	Stromal interaction molecule 1 OS=Mus musculus GN=Stim1 PE=1 SV=2 - [STIM1_MOUSE]	105310	153705	108174	110560	133520	80112.3	118913	129228	122029	91033.5	133716	116105	107133	0.00974464	0.95573	0.0219318		Stim1	P70302	Stromal interaction molecule 1	162.62	123.666	99.417	109.23	118.362	169.956	173.81	89.0405	180.447	-0.241923	0.375279	-0.37511
Q9D172	Gatd3a, D10Jhu81e	ES1 protein homolog, mitochondrial OS=Mus musculus GN=D10Jhu81e PE=1 SV=1 - [ES1_MOUSE]	1.35131e+06	1.2287e+06	1.18463e+06	798344	1.44793e+06	1.14135e+06	1.11651e+06	1.546e+06	1.19396e+06	985172	698760	1.62129e+06	973558	-0.0140708	0.95429	-0.0221562		Gatd3a, D10Jhu81e	Q9D172	Glutamine amidotransferase-like class 1 domain-containing protein 3, mitochondrial	1183.38	1260.52	1272.9	1256.33	919.477	942.396	1004.48	816.738	878.525	0.446534	7.13e-05	3.37954
Q0VBK2	Krt80	Keratin, type II cytoskeletal 80 OS=Mus musculus GN=Krt80 PE=2 SV=1 - [K2C80_MOUSE]	0	176.662	0	75.832	37.7677	45638.5	0	0	0	104689	278.821	31.4291	0	1.4153	0.954159	0.19908		Krt80	Q0VBK2	Keratin, type II cytoskeletal 80 (Cytokeratin-80) (CK-80) (Keratin-80) (K80) (Type-II keratin Kb20)	169.066	246.595	216.955	175.589	401.495	376.945	444.79	441.993	451.991	-1.06745	2.78e-05	-3.64219
B1AVZ0	Uprt	Uracil phosphoribosyltransferase homolog OS=Mus musculus GN=Uprt PE=2 SV=1 - [UPP_MOUSE]	22170.3	28216.7	28665.1	30489.3	23090.1	23774.6	17485.1	20623.4	20490.9	21335.2	23453.2	26847.2	35068.6	-0.0119648	0.954159	-0.0219411		Uprt	B1AVZ0	Uracil phosphoribosyltransferase homolog	1286.74	1204.82	1187.65	1212.78	1202.82	1332.57	835.294	1113.13	1331.47	0.0725013	0.588945	0.270577
Q8CG76	Akr7a2, Akr7a5	Aflatoxin B1 aldehyde reductase member 2 OS=Mus musculus GN=Akr7a2 PE=1 SV=3 - [ARK72_MOUSE]	139549	191173	205735	187385	190668	198864	218543	111515	175158	170226	227521	186557	281227	0.0132864	0.953973	0.0233491		Akr7a2, Akr7a5	Q8CG76	Aflatoxin B1 aldehyde reductase member 2 (EC 1.1.1.n11) (Succinic semialdehyde reductase) (SSA reductase)	749.799	787.835	843.825	652.046	868.336	757.32	771.873	859.516	924.558	-0.141142	0.164871	-0.587164
P26516	Psmd7	26S proteasome non-ATPase regulatory subunit 7 OS=Mus musculus GN=Psmd7 PE=1 SV=2 - [PSMD7_MOUSE]	1.337e+06	1.32889e+06	1.34209e+06	1.27967e+06	1.10137e+06	1.4536e+06	1.50496e+06	1.46954e+06	1.34425e+06	1.03046e+06	1.32835e+06	1.33388e+06	1.4702e+06	-0.00641328	0.953973	-0.0222166		Psmd7	P26516	26S proteasome non-ATPase regulatory subunit 7 (26S proteasome regulatory subunit RPN8) (26S proteasome regulatory subunit S12) (Mov34 protein) (Proteasome subunit p40)	3520.34	3590.83	3816.67	3542.86	2945.51	2706.1	3253.33	2840.05	2868.34	0.307779	0.000650969	2.31532
O55013	Trappc3	Trafficking protein particle complex subunit 3 OS=Mus musculus GN=Trappc3 PE=1 SV=1 - [TPPC3_MOUSE]	331681	409685	317920	339277	382264	354495	430638	355774	385352	395557	346756	362572	344931	-0.00555513	0.953973	-0.0242447		Trappc3	O55013	Trafficking protein particle complex subunit 3 (BET3 homolog)	948.589	1020.37	1063.28	1235.43	858.17	869.294	763.043	799.315	889.222	0.352201	0.00618877	1.51359
Q9ES28	Arhgef7	Rho guanine nucleotide exchange factor 7 OS=Mus musculus GN=Arhgef7 PE=1 SV=2 - [ARHG7_MOUSE]	78005.5	92525.1	85814.2	75434.6	60569	62719.4	86551	72578.5	75953.5	63979.2	81950.7	81765.7	85356.7	-0.00829142	0.952533	-0.0240876		Arhgef7	Q9ES28	Rho guanine nucleotide exchange factor 7 (Beta-Pix) (PAK-interacting exchange factor beta) (p85SPR)	2484.6	2407.8	2315.33	2245.16	2122.58	2055.25	2025.69	2158.93	2040.91	0.183705	0.00126529	1.98964
Q9QZD9	Eif3i	Eukaryotic translation initiation factor 3 subunit I OS=Mus musculus GN=Eif3i PE=1 SV=1 - [EIF3I_MOUSE]	1.41262e+06	1.29817e+06	1.82813e+06	1.70905e+06	1.44992e+06	1.55678e+06	1.95325e+06	1.50686e+06	1.59602e+06	1.29314e+06	1.82214e+06	1.83087e+06	1.61531e+06	0.00861419	0.952041	0.0236744		Eif3i	Q9QZD9	Eukaryotic translation initiation factor 3 subunit I (eIF3i) (Eukaryotic translation initiation factor 3 subunit 2) (TGF-beta receptor-interacting protein 1) (TRIP-1) (eIF-3-beta) (eIF3 p36)	204.754	196.55	193.619	241.249	117.289	151.255	157.417	158.518	153.115	0.502903	0.0143059	1.7892
P97370	Atp1b3	Sodium/potassium-transporting ATPase subunit beta-3 OS=Mus musculus GN=Atp1b3 PE=1 SV=1 - [AT1B3_MOUSE]	2.65076e+06	3.50337e+06	3.02832e+06	3.05551e+06	3.66634e+06	2.53506e+06	3.04046e+06	3.16384e+06	3.41155e+06	2.76188e+06	3.68429e+06	3.07597e+06	2.1854e+06	-0.0100918	0.948302	-0.0249126		Atp1b3	P97370	Sodium/potassium-transporting ATPase subunit beta-3 (Sodium/potassium-dependent ATPase subunit beta-3) (ATPB-3) (CD antigen CD298)	5913.1	6194.62	5993.57	7211.08	4979.55	5167.68	4223.43	4772.4	4803.93	0.401927	0.00190947	1.83999
O35685	Nudc	Nuclear migration protein nudC OS=Mus musculus GN=Nudc PE=1 SV=1 - [NUDC_MOUSE]	338684	397400	603484	570275	657253	628102	588647	508819	534131	551274	582523	613124	425577	-0.012441	0.948302	-0.0268682		Nudc	O35685	Nuclear migration protein nudC (Nuclear distribution protein C homolog) (Silica-induced gene 92 protein) (SIG-92)	1503.59	1680.53	1455.3	1489.18	1368.61	1380.24	1064.46	1219.1	1262.7	0.283254	0.0105016	1.34892
Q61333	Tnfaip2	Tumor necrosis factor alpha-induced protein 2 OS=Mus musculus GN=Tnfaip2 PE=2 SV=2 - [TNAP2_MOUSE]	605968	624518	604461	517177	682091	509561	570511	615925	688242	585548	475466	555830	587513	-0.00738533	0.948302	-0.0249579		Tnfaip2	Q61333	Tumor necrosis factor alpha-induced protein 2 (TNF alpha-induced protein 2) (Primary response gene B94 protein)	5409.95	5239.45	5378.17	5087.71	4712.58	4966.45	5094.77	5079.95	5073.27	0.0825053	0.0274863	1.08101
P35285	Rab22a	Ras-related protein Rab-22A OS=Mus musculus GN=Rab22a PE=1 SV=2 - [RB22A_MOUSE]	33152.7	45118.9	34352.9	56038	36489.1	22633.1	48266.2	41147.4	51948.8	36611.9	38625.3	41094.4	24270.3	-0.0178954	0.946574	-0.0263397		Rab22a	P35285	Ras-related protein Rab-22A (Rab-22) (Rab-14)	452.926	439.272	421.217	421.667	378.623	389.695	366.333	392.857	327.286	0.225672	0.00415807	1.69849
Q8BG81	Poldip3	Polymerase delta-interacting protein 3 OS=Mus musculus GN=Poldip3 PE=1 SV=1 - [PDIP3_MOUSE]	7728.25	11149.8	16432.2	11196.2	21446.7	24475.5	19886	14329.4	10347.4	21210.2	15886.3	20363.3	15688.2	0.0231166	0.945534	0.0275209		Poldip3	Q8BG81	Polymerase delta-interacting protein 3 (S6K1 Aly/REF-like target) (SKAR)	397.582	333.89	378.201	351.51	361.911	300.312	319.531	354.261	353.187	0.112723	0.177374	0.569578
Q9D0T1	Snu13, Nhp2l1	NHP2-like protein 1 OS=Mus musculus GN=Nhp2l1 PE=2 SV=4 - [NH2L1_MOUSE]	1.83131e+06	1.94769e+06	1.80826e+06	1.49666e+06	1.84252e+06	2.04968e+06	2.26797e+06	2.12557e+06	1.72792e+06	2.19655e+06	1.47345e+06	1.94358e+06	1.96124e+06	0.00965596	0.943345	0.0274106		Snu13, Nhp2l1	Q9D0T1	NHP2-like protein 1 (Fertilization antigen 1) (FA-1) (High mobility group-like nuclear protein 2 homolog 1) (Sperm-specific antigen 1) (U4/U6.U5 small nuclear ribonucleoprotein SNU13) (U4/U6.U5 tri-snRNP 15.5 kDa protein) [Cleaved into: NHP2-like protein 1, N-terminally processed]	1638.32	1601.6	1447.75	1582.18	1153.66	1253.03	756.02	895.6	1008.53	0.629276	0.00128048	2.22235
Q80UJ7	Rab3gap1	Rab3 GTPase-activating protein catalytic subunit OS=Mus musculus GN=Rab3gap1 PE=2 SV=4 - [RB3GP_MOUSE]	47479	64821	59116.7	53332.6	43619	47831.2	63193.7	39698.3	58719.5	55710.8	69619.8	43480.4	60943.9	0.0131535	0.943121	0.0276454		Rab3gap1	Q80UJ7	Rab3 GTPase-activating protein catalytic subunit (RAB3 GTPase-activating protein 130 kDa subunit) (Rab3-GAP p130) (Rab3-GAP)	192.266	227.536	195.811	259.932	224.424	256.526	256.794	319.595	259.342	-0.266723	0.0872855	-0.762138
Q9DBL9	Abhd5	1-acylglycerol-3-phosphate O-acyltransferase ABHD5 OS=Mus musculus GN=Abhd5 PE=1 SV=1 - [ABHD5_MOUSE]	144190	174802	205178	154324	199780	151218	181457	197084	197562	132781	176108	206570	118264	-0.0133895	0.941869	-0.0284083		Abhd5	Q9DBL9	1-acylglycerol-3-phosphate O-acyltransferase ABHD5 (EC 2.3.1.51) (Abhydrolase domain-containing protein 5) (Lipid droplet-binding protein CGI-58) (Protein CGI-58)	1767.75	1863.76	1799.52	1752.38	2304.44	1957.1	2690.76	2321.11	2326.75	-0.369475	0.00567701	-1.90696
P61358	Rpl27	60S ribosomal protein L27 OS=Mus musculus GN=Rpl27 PE=2 SV=2 - [RL27_MOUSE]	2.81909e+06	2.8847e+06	2.18162e+06	2.0902e+06	2.70147e+06	2.66091e+06	2.49537e+06	2.83232e+06	1.97293e+06	3.17259e+06	1.81847e+06	2.86291e+06	2.49319e+06	-0.012636	0.941869	-0.0287033		Rpl27	P61358	60S ribosomal protein L27	3953.19	3691.27	3630.62	3648.78	3549.01	3553.44	3410.34	3226.6	3495.3	0.114233	0.0206556	1.1279
Q8BHG1	Nrdc, Nrd1	Nardilysin OS=Mus musculus GN=Nrd1 PE=1 SV=1 - [NRDC_MOUSE]	840381	1.06413e+06	1.06557e+06	1.0733e+06	1.04379e+06	1.16781e+06	1.22514e+06	896512	937193	1.32836e+06	957973	1.21482e+06	1.12338e+06	0.0104694	0.94103	0.0288267		Nrdc, Nrd1	Q8BHG1	Nardilysin (EC 3.4.24.61) (N-arginine dibasic convertase) (NRD convertase) (NRD-C) (Nardilysin convertase)	2935.72	3014.49	2940.61	3003.44	3069.53	2703.85	2858.22	3187.92	2972.79	0.00734792	0.880145	0.0744053
P35550	Fbl	rRNA 2'-O-methyltransferase fibrillarin OS=Mus musculus GN=Fbl PE=1 SV=2 - [FBRL_MOUSE]	1.48035e+06	1.62648e+06	1.30132e+06	1.13511e+06	1.42788e+06	1.33994e+06	1.37351e+06	1.47187e+06	1.14224e+06	1.67226e+06	1.33085e+06	1.39102e+06	1.23872e+06	-0.00943674	0.940609	-0.0289567		Fbl	P35550	rRNA 2'-O-methyltransferase fibrillarin (EC 2.1.1.-) (Histone-glutamine methyltransferase) (Nucleolar protein 1) (U6 snRNA 2'-O-methyltransferase fibrillarin)	3491.67	4021.73	3882.31	4090.89	2984.14	3269.6	2877.7	2938.57	3266.43	0.335984	0.00109488	2.01477
Q00612	G6pdx	Glucose-6-phosphate 1-dehydrogenase X OS=Mus musculus GN=G6pdx PE=1 SV=3 - [G6PD1_MOUSE]	6.77273e+06	6.57535e+06	6.54885e+06	6.20286e+06	7.1572e+06	8.10287e+06	9.01994e+06	7.47521e+06	7.31873e+06	6.35965e+06	6.15236e+06	8.19508e+06	7.39098e+06	-0.00974436	0.940609	-0.0297079		G6pdx	Q00612	Glucose-6-phosphate 1-dehydrogenase X (G6PD) (EC 1.1.1.49)	2527.68	2731.73	2648.94	2384.38	2054.68	1887.42	1921.21	2024.43	1953.71	0.386612	8.87e-05	3.12548
P58391	Kcnn3	Small conductance calcium-activated potassium channel protein 3 OS=Mus musculus GN=Kcnn3 PE=1 SV=2 - [KCNN3_MOUSE]	38913.2	38630.5	43149.7	55061.7	49647.6	36531.7	40255.2	36055.5	48854.2	60397.3	54908.8	38635.8	16372.1	-0.0212983	0.940609	-0.0305329		Kcnn3	P58391	Small conductance calcium-activated potassium channel protein 3 (SK3) (SKCa 3) (SKCa3) (KCa2.3)	2500.85	2077.74	2241.27	1857.96	3894.17	3629.36	3444.55	3739.42	3748.25	-0.766739	1.63e-05	-3.9624
Q921T2	Tor1aip1	Torsin-1A-interacting protein 1 OS=Mus musculus GN=Tor1aip1 PE=1 SV=3 - [TOIP1_MOUSE]	1.89978e+06	1.53434e+06	1.62758e+06	974843	1.71806e+06	1.02079e+06	1.18899e+06	1.81068e+06	1.40496e+06	1.82632e+06	945926	1.43065e+06	1.23591e+06	0.0190527	0.940609	0.0293704		Tor1aip1	Q921T2	Torsin-1A-interacting protein 1 (Lamina-associated polypeptide 1B) (LAP1B)	1069.04	772.864	726.803	888.902	932.526	938.849	750.132	852.053	937.9	-0.0295539	0.827232	-0.0869131
Q9WUB4	Dctn6	Dynactin subunit 6 OS=Mus musculus GN=Dctn6 PE=1 SV=1 - [DCTN6_MOUSE]	2798.93	4046.8	135.755	1506.98	1339.27	0	9764.91	2069.76	2235.02	3332.99	3405.47	45.5729	4806.66	-0.0793047	0.939576	-0.0325017		Dctn6	Q9WUB4	Dynactin subunit 6 (Dynactin subunit p27) (Protein WS-3)	2212.71	2084.23	1965.12	2025.97	2268.78	2199.41	2141.34	2162.52	1953.3	-0.0499954	0.365859	-0.371408
Q3TDN2	Faf2	FAS-associated factor 2 OS=Mus musculus GN=Faf2 PE=2 SV=2 - [FAF2_MOUSE]	338803	366026	408277	335844	461310	296043	408285	414304	379719	372983	352816	373481	332780	-0.009683	0.93946	-0.0325145		Faf2	Q3TDN2	FAS-associated factor 2 (UBX domain-containing protein 8)	595.055	532.567	625.285	613.73	664.751	603.329	685.423	641.524	605.167	-0.113392	0.102935	-0.709973
P50429	Arsb	Arylsulfatase B OS=Mus musculus GN=Arsb PE=2 SV=3 - [ARSB_MOUSE]	212872	238997	303632	331778	229837	292624	273745	225293	207755	262129	299915	287293	317511	-0.0130343	0.938706	-0.030403		Arsb	P50429	Arylsulfatase B (ASB) (EC 3.1.6.12) (N-acetylgalactosamine-4-sulfatase) (G4S)	321.468	404.372	511.585	301.405	784.669	821.115	902.079	800.401	841.699	-1.10934	3.48e-05	-3.60128
Q91VR8	Brk1	Protein BRICK1 OS=Mus musculus GN=Brk1 PE=2 SV=1 - [BRK1_MOUSE]	43827.2	24571.4	48442.7	32978.9	45469.6	41454.9	41651.3	42474.1	38331.9	30532.8	41711.3	47935.8	35124	-0.0152875	0.937282	-0.0317714		Brk1	Q91VR8	Protein BRICK1 (BRK1)	830.163	614.087	645.991	576.258	518.241	559.716	441.497	519.612	485.306	0.40095	0.0205815	1.17983
Q8R332	Nup58, Nupl1	Nucleoporin p58/p45 OS=Mus musculus GN=Nupl1 PE=1 SV=1 - [NUPL1_MOUSE]	135589	136656	153488	134482	150139	118705	121194	157137	126341	136923	144249	127211	117955	-0.0083267	0.936974	-0.0311813		Nup58, Nupl1	Q8R332	Nucleoporin p58/p45 (58 kDa nucleoporin) (Nucleoporin-like protein 1)	604.932	446.099	483.479	497.092	511.464	503.738	459.675	446.043	499.275	0.069423	0.498144	0.280184
P31938	Map2k1	Dual specificity mitogen-activated protein kinase kinase 1 OS=Mus musculus GN=Map2k1 PE=1 SV=2 - [MP2K1_MOUSE]	624502	632528	825095	892643	758011	925406	801078	675748	727974	851965	831667	721471	907329	0.011297	0.93672	0.0320632		Map2k1	P31938	Dual specificity mitogen-activated protein kinase kinase 1 (MAP kinase kinase 1) (MAPKK 1) (EC 2.7.12.2) (ERK activator kinase 1) (MAPK/ERK kinase 1) (MEK 1)	1771.8	1986.62	1842.05	1848.96	1854.61	2020.36	1665.57	1890.82	1813.55	0.0103988	0.865603	0.0693855
Q3THE2	Myl12b	Myosin regulatory light chain 12B OS=Mus musculus GN=Myl12b PE=1 SV=2 - [ML12B_MOUSE]	2.54517e+07	3.61109e+07	2.5679e+07	1.4078e+07	2.37696e+07	2.12049e+07	1.78094e+07	2.52193e+07	2.30591e+07	2.90224e+07	2.26916e+07	2.41887e+07	1.43467e+07	-0.0220373	0.93663	-0.032581		Myl12b	Q3THE2	Myosin regulatory light chain 12B (Myosin regulatory light chain 2-B, smooth muscle isoform) (Myosin regulatory light chain 20 kDa) (MLC20) (Myosin regulatory light chain MRLC2)	3662.21	3331.6	3696.39	3103.33	3958.94	4090.04	3832.58	3627.6	3807.16	-0.163901	0.0294799	-1.03729
Q9D8B3	Chmp4b	Charged multivesicular body protein 4b OS=Mus musculus GN=Chmp4b PE=2 SV=2 - [CHM4B_MOUSE]	250654	379785	269766	264496	345722	290096	294477	325505	301556	330736	331711	277693	243507	0.0119999	0.935005	0.0330023		Chmp4b	Q9D8B3	Charged multivesicular body protein 4b (Chromatin-modifying protein 4b) (CHMP4b)	1515.84	1580.32	1508.4	1602.6	1358.5	1368.14	1284.06	1391.38	1395.53	0.190832	0.000418212	2.38148
P46471	Psmc2	26S protease regulatory subunit 7 OS=Mus musculus GN=Psmc2 PE=1 SV=5 - [PRS7_MOUSE]	1.27341e+06	1.41576e+06	1.4317e+06	1.53354e+06	1.55223e+06	1.46629e+06	1.80615e+06	1.49719e+06	1.43203e+06	1.34091e+06	1.37682e+06	1.79219e+06	1.60262e+06	0.00955333	0.934486	0.0325919		Psmc2	P46471	26S proteasome regulatory subunit 7 (26S proteasome AAA-ATPase subunit RPT1) (Proteasome 26S subunit ATPase 2)	2609.03	2558.18	2444.63	2424.88	2063.67	2075.58	2176.66	2198.95	2084.67	0.243216	0.000113712	2.92327
Q9WVA2	Timm8a1	Mitochondrial import inner membrane translocase subunit Tim8 A OS=Mus musculus GN=Timm8a1 PE=1 SV=1 - [TIM8A_MOUSE]	364158	529324	406200	388202	390899	573058	635010	428181	401834	328816	545337	470060	605503	-0.0193684	0.934486	-0.03277		Timm8a1	Q9WVA2	Mitochondrial import inner membrane translocase subunit Tim8 A (Deafness dystonia protein 1 homolog)	1175.53	1150.54	1127.49	1468.78	699.369	842.738	520.073	560.383	688.093	0.894157	0.0143059	2.24891
P08113	Hsp90b1	Endoplasmin OS=Mus musculus GN=Hsp90b1 PE=1 SV=2 - [ENPL_MOUSE]	5.37448e+07	6.92357e+07	5.23614e+07	6.26246e+07	5.28277e+07	5.90376e+07	7.4022e+07	6.14828e+07	5.56881e+07	5.34303e+07	5.60858e+07	7.04685e+07	6.91967e+07	0.0120575	0.929928	0.0348923		Hsp90b1	P08113	Endoplasmin (94 kDa glucose-regulated protein) (GRP-94) (Endoplasmic reticulum resident protein 99) (ERp99) (Heat shock protein 90 kDa beta member 1) (Polymorphic tumor rejection antigen 1) (Tumor rejection antigen gp96)	5721.59	5880.41	5600.35	6242.03	4890.61	4795.28	3925.33	4410.11	4862.22	0.356858	0.00112084	2.10531
Q9QX60	Dguok	Deoxyguanosine kinase, mitochondrial OS=Mus musculus GN=Dguok PE=2 SV=3 - [DGUOK_MOUSE]	105749	64995.8	29189.7	72291.6	50144	43871.5	47055.9	74644.3	69498.2	66303.1	47479.4	70440.8	34136.8	0.0332034	0.92902	0.0364627		Dguok	Q9QX60	Deoxyguanosine kinase, mitochondrial (EC 2.7.1.113) (Deoxyadenosine kinase, mitochondrial) (EC 2.7.1.76)	1321.17	1488.35	1486.7	1210.09	1586.47	1814.43	1557.16	1629.71	1851.53	-0.294106	0.0111547	-1.30252
P51881	Slc25a5	ADP/ATP translocase 2 OS=Mus musculus GN=Slc25a5 PE=1 SV=3 - [ADT2_MOUSE]	1.63686e+07	1.77635e+07	1.61031e+07	1.2802e+07	1.29583e+07	1.19782e+07	1.04702e+07	1.58748e+07	1.56099e+07	1.24906e+07	1.54e+07	1.42662e+07	1.16628e+07	0.0157101	0.926155	0.0375793		Slc25a5	P51881	ADP/ATP translocase 2 (ADP,ATP carrier protein 2) (Adenine nucleotide translocator 2) (ANT 2) (Solute carrier family 25 member 5) [Cleaved into: ADP/ATP translocase 2, N-terminally processed]	4054.76	4029.54	4240.74	4521.54	4171.06	4204.15	3770.4	3587.84	4164.13	0.0817906	0.22486	0.51702
Q9D0D3	Mtpap	Poly(A) RNA polymerase, mitochondrial OS=Mus musculus GN=Mtpap PE=2 SV=1 - [PAPD1_MOUSE]	39998.8	54247	12957.1	26602.2	25558.8	57502.5	36145.5	41493.1	30152.6	21197.3	18517.1	50728.5	48583.1	-0.0418171	0.92368	-0.0375817		Mtpap	Q9D0D3	Poly(A) RNA polymerase, mitochondrial (PAP) (EC 2.7.7.19) (PAP-associated domain-containing protein 1) (Polynucleotide adenylyltransferase)	449.236	491.886	490.612	426.473	555.799	501.119	555.584	544.516	490.361	-0.188725	0.0185675	-1.16059
Q9CWK3	Cd2bp2	CD2 antigen cytoplasmic tail-binding protein 2 OS=Mus musculus GN=Cd2bp2 PE=1 SV=1 - [CD2B2_MOUSE]	73204.9	59015.7	77997.7	97247.9	82699.6	97134.5	83311.4	77575.8	72108.9	59123.8	90342.1	103030	81045.2	-0.0174184	0.923537	-0.0372944		Cd2bp2	Q9CWK3	CD2 antigen cytoplasmic tail-binding protein 2 (CD2 cytoplasmic domain-binding protein 2) (CD2 tail-binding protein 2)	1041.18	1208.5	1063.2	1037.79	860.106	975.231	725.58	937.419	940.158	0.293095	0.0143059	1.25133
Q9JLV5	Cul3	Cullin-3 OS=Mus musculus GN=Cul3 PE=1 SV=1 - [CUL3_MOUSE]	293577	288204	302617	392757	345198	282222	306395	291698	306832	339966	313295	341709	287139	-0.011064	0.918353	-0.0416303		Cul3	Q9JLV5	Cullin-3 (CUL-3)	334.495	326.661	275.269	349.169	217.367	266.967	193.351	270.657	246.474	0.427574	0.00710546	1.43443
Q9Z0N2	Eif2s3y	Eukaryotic translation initiation factor 2 subunit 3, Y-linked OS=Mus musculus GN=Eif2s3y PE=2 SV=2 - [IF2H_MOUSE]	145385	135895	174632	187279	207861	147420	173630	144866	144969	238705	113542	178993	168431	-0.0219249	0.917805	-0.0401905		Eif2s3y	Q9Z0N2	Eukaryotic translation initiation factor 2 subunit 3, Y-linked (EC 3.6.5.3) (Eukaryotic translation initiation factor 2 subunit gamma, Y-linked) (eIF-2-gamma Y) (Spermatogonial proliferation factor) (Spy)	31.8246	30.8436	28.351	30.7241	26.8372	29.8465	33.267	34.9636	32.2416	-0.046424	0.583435	-0.242178
Q9JIF0	Prmt1	Protein arginine N-methyltransferase 1 OS=Mus musculus GN=Prmt1 PE=1 SV=1 - [ANM1_MOUSE]	808665	687995	675883	696909	823823	757132	814713	599785	691378	924821	776820	734805	747216	-0.0122427	0.917805	-0.0402556		Prmt1	Q9JIF0	Protein arginine N-methyltransferase 1 (EC 2.1.1.319) (Histone-arginine N-methyltransferase PRMT1)	480.916	603.14	499.86	633.97	374.097	488.028	437.531	456.75	414.779	0.35263	0.0191048	1.15793
Q3SXD3	Hddc2	HD domain-containing protein 2 OS=Mus musculus GN=Hddc2 PE=1 SV=1 - [HDDC2_MOUSE]	40239.4	44967.9	37050.9	39397.7	38031	51329.2	55062.3	55923.2	41323.9	36105.8	40801.5	36985.8	54704.2	0.0190733	0.917339	0.0401011		Hddc2	Q3SXD3	5'-deoxynucleotidase HDDC2 (EC 3.1.3.89) (HD domain-containing protein 2)	52.414	60.5737	44.2057	50.5133	65.8518	54.126	59.889	54.9981	60.094	-0.184039	0.105778	-0.702562
O35226	Psmd4	26S proteasome non-ATPase regulatory subunit 4 OS=Mus musculus GN=Psmd4 PE=1 SV=1 - [PSMD4_MOUSE]	983438	1.15683e+06	1.0201e+06	1.01503e+06	1.07088e+06	1.38777e+06	1.37787e+06	1.04396e+06	1.0604e+06	1.15384e+06	1.26525e+06	1.07792e+06	1.33261e+06	0.0139262	0.917339	0.0414384		Psmd4	O35226	26S proteasome non-ATPase regulatory subunit 4 (26S proteasome regulatory subunit RPN10) (26S proteasome regulatory subunit S5A) (Multiubiquitin chain-binding protein)	1357.09	1367.19	1355.96	1436.86	1226.13	1371.27	1332.76	1276.52	1209.42	0.10414	0.0864107	1.00996
Q9JHP7	Poglut2, Kdelc1	KDEL motif-containing protein 1 OS=Mus musculus GN=Kdelc1 PE=1 SV=1 - [KDEL1_MOUSE]	18866.5	23331.9	24863.9	20472.2	23975.9	22115.6	20510.4	18847.8	18245.7	22258	29183.2	23906.5	21078.3	0.0152357	0.916871	0.0413303		Poglut2, Kdelc1	Q9JHP7	Protein O-glucosyltransferase 2 (EC 2.4.1.-) (Endoplasmic reticulum resident protein 58) (ER protein 58) (ERp58) (KDEL motif-containing protein 1) (Protein O-xylosyltransferase POGLUT2) (EC 2.4.2.-)	198.835	156.887	160.194	206.253	146.207	173.895	107.955	117.494	147.762	0.380759	0.0475493	0.915719
Q9CR21	Ndufab1	Acyl carrier protein, mitochondrial OS=Mus musculus GN=Ndufab1 PE=1 SV=1 - [ACPM_MOUSE]	770971	885024	750625	646115	685639	800124	1.02103e+06	929717	841959	743392	941602	748795	493821	-0.0201284	0.915543	-0.0410775		Ndufab1	Q9CR21	Acyl carrier protein, mitochondrial (ACP) (CI-SDAP) (NADH-ubiquinone oxidoreductase 9.6 kDa subunit)	1528.18	1264.28	1233.98	1351.83	850.136	1031.41	881.068	912.772	984.509	0.528773	0.000568938	2.27582
P63325	Rps10	40S ribosomal protein S10 OS=Mus musculus GN=Rps10 PE=1 SV=1 - [RS10_MOUSE]	1.94977e+06	1.74658e+06	1.9676e+06	1.56436e+06	1.4369e+06	1.4625e+06	1.79337e+06	1.91653e+06	1.53452e+06	1.59741e+06	1.94902e+06	1.63732e+06	1.67764e+06	0.013263	0.911371	0.0435943		Rps10	P63325	40S ribosomal protein S10	2822	2271.77	2714.56	2328.2	2131.72	2296.31	2214.55	1862.08	2263.12	0.234769	0.038455	0.966037
Q8K021	Scamp1	Secretory carrier-associated membrane protein 1 OS=Mus musculus GN=Scamp1 PE=1 SV=1 - [SCAM1_MOUSE]	308068	357445	315403	281978	276155	305241	299292	317262	383614	224338	284000	371882	277772	0.0167932	0.911253	0.0448422		Scamp1	Q8K021	Secretory carrier-associated membrane protein 1 (Secretory carrier membrane protein 1)	388.268	501.693	515.647	681.24	194.056	321.087	188.57	205.639	199.568	1.2341	0.0143059	1.94141
P63073	Eif4e	Eukaryotic translation initiation factor 4E OS=Mus musculus GN=Eif4e PE=1 SV=1 - [IF4E_MOUSE]	272493	281032	301187	363931	393246	397460	359335	322842	359429	337324	279983	337557	416811	0.0167051	0.910446	0.0438637		Eif4e	P63073	Eukaryotic translation initiation factor 4E (eIF-4E) (eIF4E) (mRNA cap-binding protein) (eIF-4F 25 kDa subunit)	1177.98	1153.58	1039.09	1175.53	485.494	565.797	388.414	346.267	519.464	1.30154	0.0143059	4.86516
Q8K1N1	Pnpla8	Calcium-independent phospholipase A2-gamma OS=Mus musculus GN=Pnpla8 PE=2 SV=1 - [PLPL8_MOUSE]	71805.2	68268.3	75001.8	53523.8	121687	78227.5	62270.1	57593.9	86997.8	109223	92250.4	53591.1	65799.1	0.0329118	0.910446	0.0434099		Pnpla8	Q8K1N1	Calcium-independent phospholipase A2-gamma (EC 3.1.1.-) (EC 3.1.1.5) (Intracellular membrane-associated calcium-independent phospholipase A2 gamma) (iPLA2-gamma) (Patatin-like phospholipase domain-containing protein 8)	1112.12	1166.12	948.129	1102.68	1419.34	1680.06	1387.62	1415.31	1482.89	-0.448662	0.000993825	-2.10738
P16110	Lgals3	Galectin-3 OS=Mus musculus GN=Lgals3 PE=1 SV=3 - [LEG3_MOUSE]	3.31188e+07	3.54572e+07	3.3785e+07	2.9278e+07	3.33022e+07	3.14631e+07	3.87187e+07	38422802	3.53958e+07	3.25385e+07	3.10361e+07	3.4091e+07	2.84906e+07	-0.0112048	0.909447	-0.0438748		Lgals3	P16110	Galectin-3 (Gal-3) (35 kDa lectin) (Carbohydrate-binding protein 35) (CBP 35) (Galactose-specific lectin 3) (IgE-binding protein) (L-34 galactoside-binding lectin) (Laminin-binding protein) (Lectin L-29) (Mac-2 antigen)	9039.33	9247.19	9722.42	9645.23	8319.03	8158.57	7142.93	8111.2	8380.96	0.230679	0.0143059	1.8995
Q3UJD6	Usp19	Ubiquitin carboxyl-terminal hydrolase 19 OS=Mus musculus GN=Usp19 PE=2 SV=1 - [UBP19_MOUSE]	42469.7	65836.7	54769.8	70374	86614.4	37912.1	48551.5	58216.7	75260.4	57107.8	58875	65331.9	40854.1	0.0294781	0.909447	0.0456807		Usp19	Q3UJD6	Ubiquitin carboxyl-terminal hydrolase 19 (EC 3.4.19.12) (Deubiquitinating enzyme 19) (Ubiquitin thioesterase 19) (Ubiquitin-specific-processing protease 19)	933.147	976.462	993.668	1040.31	1145.13	1268.67	1260.95	1178.88	1129.68	-0.279508	0.000886534	-2.18847
Q921Q3	Alg1	Chitobiosyldiphosphodolichol beta-mannosyltransferase OS=Mus musculus GN=Alg1 PE=2 SV=3 - [ALG1_MOUSE]	82443	86797.9	74221.8	103207	106973	87462.4	93436.5	96484.2	95858.3	80427.4	94996.4	88840.6	41639.4	-0.126463	0.909345	-0.253729		Alg1	Q921Q3	Chitobiosyldiphosphodolichol beta-mannosyltransferase (EC 2.4.1.142) (Asparagine-linked glycosylation protein 1 homolog) (Beta-1,4-mannosyltransferase) (GDP-Man:GlcNAc2-PP-dolichol mannosyltransferase) (GDP-mannose-dolichol diphosphochitobiose mannosyltransferase)	879.555	965.893	933.334	813.512	986.606	1038.51	965.793	1107.51	872.705	-0.146737	0.112761	-0.708284
Q61176	Arg1	Arginase-1 OS=Mus musculus GN=Arg1 PE=1 SV=1 - [ARGI1_MOUSE]	0	174.241	541.25	215.615	754.374	34679.1	1445.02	5510.81	363.22	46051.8	0	0	880.84	0.70436	0.909345	0.118333		Arg1	Q61176	Arginase-1 (EC 3.5.3.1) (Liver-type arginase) (Type I arginase)	67.174	86.1704	82.8759	74.3546	61.6701	78.5571	147.016	61.6932	56.3635	-0.0621216	0.327187	-0.0828393
Q9R069	Bcam	Basal cell adhesion molecule OS=Mus musculus GN=Bcam PE=2 SV=1 - [BCAM_MOUSE]	6168.85	21076	3596.53	12404	32159.7	19643.3	3473.12	56380.5	4670.52	8406.22	15572	10830.9	9012.79	0.312523	0.909345	0.123083		Bcam	Q9R069	Basal cell adhesion molecule (B-CAM cell surface glycoprotein) (Lutheran antigen) (CD antigen CD239)	626.821	681.831	607.39	494.95	575.97	499.895	541.021	479.454	561.079	0.18153	0.119481	0.682389
P30275	Ckmt1	Creatine kinase U-type, mitochondrial OS=Mus musculus GN=Ckmt1 PE=1 SV=1 - [KCRU_MOUSE]	4384.9	5547.04	16430.3	33224.3	11506.7	14683.8	18321.6	5650.78	7213.27	204808	15695.3	14581.4	15410.3	1.56147	0.909345	0.358239		Ckmt1	P30275	Creatine kinase U-type, mitochondrial (EC 2.7.3.2) (Acidic-type mitochondrial creatine kinase) (Mia-CK) (Ubiquitous mitochondrial creatine kinase) (U-MtCK)	148.52	161.44	182.261	131.201	170.18	122.578	165.395	161.132	132.758	0.0513167	0.715685	0.144455
Q6ZQ08	Cnot1	CCR4-NOT transcription complex subunit 1 OS=Mus musculus GN=Cnot1 PE=1 SV=2 - [CNOT1_MOUSE]	62840.5	75353	69655.3	66053.5	69589.8	61756.5	64832.9	69186.3	67823.7	84041.3	65467.7	63498.9	63459.9	0.0372917	0.909345	0.153518		Cnot1	Q6ZQ08	CCR4-NOT transcription complex subunit 1 (CCR4-associated factor 1)	931.434	1001.28	995.826	1024.64	910.061	987.817	819.119	818.699	907.862	0.153226	0.0424768	1.01177
Q9D6I7	Dipk1a, Fam69a	Protein FAM69A OS=Mus musculus GN=Fam69a PE=2 SV=1 - [FA69A_MOUSE]	58370.4	27594.1	81783	82385.7	52978.9	40583.6	51876.9	54281.5	56924.9	57820.4	62993.8	69638.3	17844.2	-0.0857206	0.909345	-0.0924823		Dipk1a, Fam69a	Q9D6I7	Divergent protein kinase domain 1A (Protein FAM69A)	1906.35	2228.41	2238.63	1987.17	4359.36	4449.11	4506.53	4541.02	4598.35	-1.10339	6.04e-06	-10.5335
Q80XI3	Eif4g3	Eukaryotic translation initiation factor 4 gamma 3 OS=Mus musculus GN=Eif4g3 PE=1 SV=2 - [IF4G3_MOUSE]	15979.4	15856.5	1511.25	15324.2	3125.48	6869.56	1799.7	9393.95	8003.88	11830.4	4131.21	8509.7	5249.83	-0.137427	0.909345	-0.0881552		Eif4g3	Q80XI3	Eukaryotic translation initiation factor 4 gamma 3 (eIF-4-gamma 3) (eIF-4G 3) (eIF4G 3) (eIF-4-gamma II) (eIF4GII)	362.765	300.079	320.304	296.62	313.73	295.026	373.509	361.994	366.058	-0.0964539	0.354646	-0.382217
Q8K0E8	Fgb	Fibrinogen beta chain OS=Mus musculus GN=Fgb PE=2 SV=1 - [FIBB_MOUSE]	33823.5	93752.4	25177	41875.2	461171	272755	52520.2	94671.1	64985.9	101658	41105.8	31739.9	96668.7	-0.964855	0.909345	-0.377333		Fgb	Q8K0E8	Fibrinogen beta chain [Cleaved into: Fibrinopeptide B; Fibrinogen beta chain]	198.073	145.249	180.273	145.813	166.801	163.977	162.748	163.336	145.816	0.059992	1	0.225699
P24063	Itgal	Integrin alpha-L OS=Mus musculus GN=Itgal PE=1 SV=2 - [ITAL_MOUSE]	2.06184e+06	2.381e+06	2.191e+06	1.98324e+06	2.35843e+06	1.96965e+06	2.42511e+06	2.37314e+06	2.20431e+06	2.33313e+06	2.16711e+06	2.32672e+06	1.86427e+06	0.0102747	0.909345	0.0445868		Itgal	P24063	Integrin alpha-L (CD11 antigen-like family member A) (Leukocyte adhesion glycoprotein LFA-1 alpha chain) (LFA-1A) (Leukocyte function-associated molecule 1 alpha chain) (Lymphocyte antigen 15) (Ly-15) (CD antigen CD11a)	3265.53	4189.9	3708.71	4209.11	3571.46	3722.36	2536.11	2996.99	3405.14	0.243503	0.0987327	0.72872
Q60996	Ppp2r5c	Serine/threonine-protein phosphatase 2A 56 kDa regulatory subunit gamma isoform OS=Mus musculus GN=Ppp2r5c PE=1 SV=2 - [2A5G_MOUSE]	119540	142032	156062	258952	174819	132623	137360	175868	159054	132994	141830	133168	132629	-0.134641	0.909345	-0.238719		Ppp2r5c	Q60996	Serine/threonine-protein phosphatase 2A 56 kDa regulatory subunit gamma isoform (PP2A B subunit isoform B'-alpha-3) (PP2A B subunit isoform B'-gamma) (PP2A B subunit isoform B56-gamma) (PP2A B subunit isoform PR61-gamma) (PP2A B subunit isoform R5-gamma)	2139.12	2303.16	1959.13	2390.17	2147.88	2179.68	1722.51	1825.02	2234.13	0.12045	0.261159	0.473651
P61290	Psme3	Proteasome activator complex subunit 3 OS=Mus musculus GN=Psme3 PE=1 SV=1 - [PSME3_MOUSE]	582015	599802	764643	804013	824091	804742	779675	694076	580745	757108	725844	830271	945412	0.0359169	0.909345	0.0895954		Psme3	P61290	Proteasome activator complex subunit 3 (11S regulator complex subunit gamma) (REG-gamma) (Activator of multicatalytic protease subunit 3) (Ki nuclear autoantigen) (Proteasome activator 28 subunit gamma) (PA28g) (PA28gamma)	1616.32	1911.51	1501.1	1857.96	1361.42	1376.7	1121.18	1253.63	1396.6	0.403226	0.00489449	1.54265
Q91VW3	Sh3bgrl3	SH3 domain-binding glutamic acid-rich-like protein 3 OS=Mus musculus GN=Sh3bgrl3 PE=1 SV=1 - [SH3L3_MOUSE]	5.20108e+06	5.31079e+06	7.31878e+06	7.28349e+06	6.67454e+06	5.6935e+06	8.34451e+06	7.27626e+06	7.33829e+06	4.58257e+06	6.98462e+06	7.49755e+06	3.91463e+06	-0.0632965	0.909345	-0.11037		Sh3bgrl3	Q91VW3	SH3 domain-binding glutamic acid-rich-like protein 3	1934.57	1558.78	1780.42	1630.16	1518.15	1477.56	1688.47	1653.38	1595.29	0.121508	0.149104	0.622566
Q8BGT7	Smndc1	Survival of motor neuron-related-splicing factor 30 OS=Mus musculus GN=Smndc1 PE=2 SV=1 - [SPF30_MOUSE]	30912.9	43681.7	35531.7	31611.1	28821.7	37106.5	49805.4	32497.2	29747	31874.3	47342	39148.3	43684.4	0.0233682	0.909345	0.0444328		Smndc1	Q8BGT7	Survival of motor neuron-related-splicing factor 30 (30 kDa splicing factor SMNrp) (SMN-related protein) (Survival motor neuron domain-containing protein 1)	566.931	493.194	485.302	604.547	482.799	442.082	443.186	435.331	425.528	0.269898	0.044217	1.31635
Q9CQA1	Trappc5	Trafficking protein particle complex subunit 5 OS=Mus musculus GN=Trappc5 PE=1 SV=1 - [TPPC5_MOUSE]	52468.6	61916.3	37078.8	56324.9	29636.3	44028.3	43081.7	68744.9	71113.2	39133.6	40468.6	42635.7	37564.5	0.107348	0.909345	0.145263		Trappc5	Q9CQA1	Trafficking protein particle complex subunit 5	506.957	508.09	559.692	511.652	514.355	591.068	560.321	533.816	568.458	-0.0859154	0.0500435	-0.654517
P61327	Magoh	Protein mago nashi homolog OS=Mus musculus GN=Magoh PE=2 SV=1 - [MGN_MOUSE]	508737	714708	445933	361109	356707	190130	364417	431265	352126	350884	557628	368075	529741	0.0385177	0.909331	0.0484569		Magoh	P61327	Protein mago nashi homolog	2367.75	2485.46	2391.17	2535.93	2150.42	2512.14	2085.24	2212.87	2432.46	0.101717	0.121977	0.712431
Q8VD65	Pik3r4	Phosphoinositide 3-kinase regulatory subunit 4 OS=Mus musculus GN=Pik3r4 PE=1 SV=3 - [PI3R4_MOUSE]	15486.3	26953.5	23240.7	18400.2	16714.4	14731.4	20242.4	16747.1	20735.8	22828.4	16240.2	21106.5	16763.4	-0.024402	0.907201	-0.0487155		Pik3r4	Q8VD65	Phosphoinositide 3-kinase regulatory subunit 4 (PI3-kinase regulatory subunit 4) (EC 2.7.11.1)	175.022	189.873	225.424	234.046	261.319	210.845	265.245	220.735	228.459	-0.203553	0.118479	-0.673525
Q9CPT4	Mydgf	UPF0556 protein C19orf10 homolog OS=Mus musculus GN=D17Wsu104e PE=2 SV=1 - [CS010_MOUSE]	868294	1.04242e+06	640530	869110	970160	1.03998e+06	1.13246e+06	947296	827105	1.02711e+06	668014	1.10842e+06	961721	-0.0221522	0.902266	-0.0488134		Mydgf	Q9CPT4	Myeloid-derived growth factor (MYDGF)	247.546	250.162	295.725	297.955	179.567	215.45	218.173	170.441	207.518	0.460917	0.00268089	1.71444
P36552	Cpox	Coproporphyrinogen-III oxidase, mitochondrial OS=Mus musculus GN=Cpox PE=1 SV=2 - [HEM6_MOUSE]	12266.4	19729.9	18415.5	12416.2	11448.4	14979.5	14398.6	8519.9	11994.9	14707.5	18301.8	14313.4	19086.6	-0.0315616	0.901497	-0.0489502		Cpox	P36552	Oxygen-dependent coproporphyrinogen-III oxidase, mitochondrial (COX) (Coprogen oxidase) (Coproporphyrinogenase) (EC 1.3.3.3)	386.255	346.063	308.428	350.544	373.929	381.238	308.071	322.691	334.871	0.015271	0.869197	0.065121
Q8CFQ3	Aqr	Intron-binding protein aquarius OS=Mus musculus GN=Aqr PE=2 SV=2 - [AQR_MOUSE]	62783.4	53946.6	71242.4	74339.8	61593.6	66227.1	70309.1	77046.1	64315.3	57373.4	66448	53126.9	72056.7	-0.0157981	0.901257	-0.0491654		Aqr	Q8CFQ3	RNA helicase aquarius (EC 3.6.4.13) (Intron-binding protein of 160 kDa)	467.169	481.633	445.132	411.184	407.038	432.18	399.646	357.56	352.83	0.211098	0.026017	1.0802
Q9EQH2	Erap1	Endoplasmic reticulum aminopeptidase 1 OS=Mus musculus GN=Erap1 PE=2 SV=2 - [ERAP1_MOUSE]	2.28306e+06	3.17901e+06	3.17035e+06	3.05861e+06	3.58453e+06	3.66766e+06	3.79349e+06	2.87941e+06	2.78953e+06	3.13792e+06	2.90266e+06	3.98874e+06	3.52275e+06	-0.0199468	0.901257	-0.0496123		Erap1	Q9EQH2	Endoplasmic reticulum aminopeptidase 1 (EC 3.4.11.-) (ARTS-1) (Adipocyte-derived leucine aminopeptidase) (A-LAP) (Aminopeptidase PILS) (Puromycin-insensitive leucyl-specific aminopeptidase) (PILS-AP) (VEGF-induced aminopeptidase)	542.136	565.369	449.794	632.083	479.026	440.733	442.956	414.785	497.03	0.266883	0.0413122	0.976707
Q9CPW2	Fdx2, Fdx1l	Adrenodoxin-like protein, mitochondrial OS=Mus musculus GN=Fdx1l PE=2 SV=1 - [ADXL_MOUSE]	54414.4	96392.8	73121.1	80931.7	112555	66542.1	92094.5	87366.6	90449.1	94299.5	72158.5	69605.7	70980.9	-0.0262361	0.901257	-0.0523369		Fdx2, Fdx1l	Q9CPW2	Ferredoxin-2, mitochondrial (Adrenodoxin-like protein) (Ferredoxin-1-like protein)	530.148	470.421	462.465	473.352	408.686	430.011	436.316	425.366	446.068	0.173344	0.00907399	1.39442
Q8CCJ3	Ufl1	E3 UFM1-protein ligase 1 OS=Mus musculus GN=Ufl1 PE=1 SV=2 - [UFL1_MOUSE]	239709	249676	256597	295910	218872	250254	256242	255277	239905	230387	274417	260347	265587	0.0105575	0.901257	0.0508735		Ufl1	Q8CCJ3	E3 UFM1-protein ligase 1 (EC 2.3.2.-) (E3 UFM1-protein transferase 1) (Multiple alpha-helix protein located at ER) (Regulator of C53/LZAP and DDRGK1)	482.843	447.828	502.155	492.104	431.555	417.008	293.592	309.308	407.798	0.372005	0.0163199	1.39068
Q8BRF7	Scfd1	Sec1 family domain-containing protein 1 OS=Mus musculus GN=Scfd1 PE=2 SV=1 - [SCFD1_MOUSE]	788128	908447	871577	891065	821451	884903	893389	779254	769347	824283	905155	824731	1.04779e+06	-0.0119487	0.900286	-0.0524624		Scfd1	Q8BRF7	Sec1 family domain-containing protein 1 (Syntaxin-binding protein 1-like 2)	532.231	487.281	583.598	672.02	356.614	471.777	356.832	407.078	444.984	0.48123	0.0076403	1.404
Q9DBL1	Acadsb	Short/branched chain specific acyl-CoA dehydrogenase, mitochondrial OS=Mus musculus GN=Acadsb PE=1 SV=1 - [ACDSB_MOUSE]	175983	206756	189713	311183	250583	203971	230769	221750	214887	161428	195115	241535	285498	-0.0266414	0.899119	-0.0508296		Acadsb	Q9DBL1	Short/branched chain specific acyl-CoA dehydrogenase, mitochondrial (SBCAD) (EC 1.3.8.5) (2-methyl branched chain acyl-CoA dehydrogenase) (2-MEBCAD) (2-methylbutyryl-coenzyme A dehydrogenase) (2-methylbutyryl-CoA dehydrogenase)	471.371	476.965	501.303	455.596	452.715	392.767	582.882	380.71	473.789	0.0610528	0.651125	0.222608
Q91YE6	Ipo9	Importin-9 OS=Mus musculus GN=Ipo9 PE=1 SV=3 - [IPO9_MOUSE]	136433	207784	187704	265408	316394	204350	265827	179068	268197	255381	250422	189577	243419	0.0299046	0.899119	0.0529428		Ipo9	Q91YE6	Importin-9 (Imp9) (Importin-9a) (Imp9a) (Importin-9b) (Imp9b) (Ran-binding protein 9) (RanBP9)	654.99	830.859	866.4	668.749	834.594	816.942	913.746	922.286	638.547	-0.127831	0.382826	-0.355947
P35276	Rab3d	Ras-related protein Rab-3D OS=Mus musculus GN=Rab3d PE=1 SV=1 - [RAB3D_MOUSE]	656884	768216	826551	836585	940731	791915	831260	702041	667625	792161	938930	897240	793070	-0.0160585	0.898631	-0.0508223		Rab3d	P35276	Ras-related protein Rab-3D	469.405	654.292	589.301	513.681	888.711	995.322	803.615	835.439	877.065	-0.660732	0.000412637	-2.37879
Q9CQM9	Glrx3	Glutaredoxin-3 OS=Mus musculus GN=Glrx3 PE=1 SV=1 - [GLRX3_MOUSE]	898570	1.03732e+06	1.01081e+06	1.04065e+06	977864	1.45679e+06	1.20559e+06	999772	1.06116e+06	960478	821316	1.28255e+06	1.30597e+06	-0.0237361	0.897779	-0.0514375		Glrx3	Q9CQM9	Glutaredoxin-3 (PKC-interacting cousin of thioredoxin) (PICOT) (PKC-theta-interacting protein) (PKCq-interacting protein) (Thioredoxin-like protein 2)	1831.61	2185.43	1945.87	2234.91	1514.79	1624.86	1277.94	1490.93	1581.74	0.452153	0.00142353	1.92447
Q9JKX6	Nudt5	ADP-sugar pyrophosphatase OS=Mus musculus GN=Nudt5 PE=1 SV=1 - [NUDT5_MOUSE]	137549	144631	165419	128262	169151	177336	137132	145463	130352	126918	152831	164081	201634	0.0207476	0.897779	0.0515556		Nudt5	Q9JKX6	ADP-sugar pyrophosphatase (EC 3.6.1.13) (8-oxo-dGDP phosphatase) (EC 3.6.1.58) (Nuclear ATP-synthesis protein NUDIX5) (EC 2.7.7.96) (Nucleoside diphosphate-linked moiety X motif 5) (Nudix motif 5)	225.107	186.398	170.724	235.55	149.603	199.671	114.333	124.533	186.724	0.399697	0.0717131	0.821355
Q9EST4	Psmg2	Proteasome assembly chaperone 2 OS=Mus musculus GN=Psmg2 PE=2 SV=1 - [PSMG2_MOUSE]	2412.36	2548.1	473.339	5716.04	1206.23	189.68	3474.78	1849.82	1429.74	2194.79	3128.97	86.405	4078.18	-0.105008	0.897779	-0.0528787		Psmg2	Q9EST4	Proteasome assembly chaperone 2 (CD40 ligand-activated specific transcript 3) (Tumor necrosis factor superfamily member 5-induced protein 1)	533.661	484.083	504.976	531.844	396.732	435.839	229.75	213.38	353.2	0.656863	0.0116626	1.71301
Q8R550	Sh3kbp1	SH3 domain-containing kinase-binding protein 1 OS=Mus musculus GN=Sh3kbp1 PE=1 SV=1 - [SH3K1_MOUSE]	264724	323730	429016	415070	357220	443915	413497	312439	335107	372531	384263	375490	529121	0.0251783	0.897779	0.051235		Sh3kbp1	Q8R550	SH3 domain-containing kinase-binding protein 1 (Regulator of ubiquitous kinase) (Ruk) (SH3-containing, expressed in tumorigenic astrocytes)	946.849	1041.54	888.661	1052.42	749.004	654.759	615.963	689.081	707.144	0.523976	0.000218675	2.64211
O54962	Banf1	Barrier-to-autointegration factor OS=Mus musculus GN=Banf1 PE=1 SV=1 - [BAF_MOUSE]	967370	734005	801609	356455	641913	456018	346242	942956	654057	590047	893876	504807	246584	0.0550651	0.895422	0.0525664		Banf1	O54962	Barrier-to-autointegration factor (LAP2-binding protein 1) [Cleaved into: Barrier-to-autointegration factor, N-terminally processed]	2820.04	3277.09	3143.38	3149.7	2605.06	2733.82	2372.68	2525.41	2644.35	0.265849	0.00211547	1.79268
P62270	Rps18	40S ribosomal protein S18 OS=Mus musculus GN=Rps18 PE=1 SV=3 - [RS18_MOUSE]	1.06413e+06	1.0982e+06	1.07088e+06	907407	809313	1.20068e+06	1.04872e+06	1.08929e+06	838633	823042	1.24289e+06	1.05702e+06	1.03592e+06	-0.0197851	0.895205	-0.0527085		Rps18	P62270	40S ribosomal protein S18 (Ke-3) (Ke3)	7603.25	7495.45	7182.15	7366.69	7439.04	7546.02	7637.05	7323.41	7410.73	-0.0115092	0.574413	-0.223115
Q925N2	Sfxn2	Sideroflexin-2 OS=Mus musculus GN=Sfxn2 PE=2 SV=1 - [SFXN2_MOUSE]	48307.5	40607.7	31486.1	20734.2	26291.8	18086.3	22609	37178.7	33083.7	36878.7	26240.9	30656.8	19922.3	0.0443601	0.89295	0.0566051		Sfxn2	Q925N2	Sideroflexin-2	260.291	257.506	269.431	300.658	169.134	208.348	205.496	217.402	201.566	0.44065	0.000807104	2.12948
P59235	Nup43	Nucleoporin Nup43 OS=Mus musculus GN=Nup43 PE=2 SV=2 - [NUP43_MOUSE]	66181.6	118885	93600.7	119006	131494	86101.8	111106	114179	85269.5	112348	103333	118054	100611	0.0256912	0.891874	0.0582283		Nup43	P59235	Nucleoporin Nup43 (Nup107-160 subcomplex subunit Nup43)	165.829	156.777	156.69	165.242	121.051	119.918	111.818	101.831	124.301	0.476833	0.0143059	3.62726
O35682	Myadm	Myeloid-associated differentiation marker OS=Mus musculus GN=Myadm PE=2 SV=2 - [MYADM_MOUSE]	435306	544778	531270	365783	393714	405878	444817	488943	474564	361854	507182	398792	484603	0.0215821	0.884544	0.0577976		Myadm	O35682	Myeloid-associated differentiation marker (Myeloid up-regulated protein)	3934.6	3756.31	3941.97	3677.99	4230.17	4195.13	3644.99	4428.19	4423.89	-0.128563	0.0771902	-0.89111
P97429	Anxa4	Annexin A4 OS=Mus musculus GN=Anxa4 PE=2 SV=4 - [ANXA4_MOUSE]	1.37147e+07	1.90532e+07	1.56487e+07	7.15348e+06	2.25689e+07	2.27956e+07	1.74004e+07	1.57351e+07	1.78348e+07	1.60991e+07	1.6732e+07	1.92727e+07	1.84216e+07	0.0374215	0.881704	0.0703252		Anxa4	P97429	Annexin A4 (Annexin IV) (Annexin-4)	3618.56	3718.23	3738.9	3885.54	1785.73	1859.11	1617.11	1818.33	1890.82	1.0598	2.57e-08	10.1962
Q9D7M8	Polr2d	DNA-directed RNA polymerase II subunit RPB4 OS=Mus musculus GN=Polr2d PE=2 SV=2 - [RPB4_MOUSE]	302683	292142	356531	184658	256868	260042	208696	310931	269537	184980	288231	306339	197733	-0.0347038	0.876207	-0.0607788		Polr2d	Q9D7M8	DNA-directed RNA polymerase II subunit RPB4 (RNA polymerase II subunit B4) (DNA-directed RNA polymerase II subunit D)	413.341	542.97	439.903	519.327	407.264	498.991	334.85	292.654	436.195	0.281519	0.13087	0.669004
Q99LT0	Dpy30	Protein dpy-30 homolog OS=Mus musculus GN=Dpy30 PE=1 SV=1 - [DPY30_MOUSE]	396405	435987	555740	761276	517041	527319	605359	501071	554048	404015	555059	660339	511328	-0.0315934	0.875432	-0.0627996		Dpy30	Q99LT0	Protein dpy-30 homolog (Dpy-30-like protein) (Dpy-30L)	1581.74	1719.65	1671.7	1666.03	1600.38	1750.2	1629.03	1541.59	1701.27	0.0133495	0.763151	0.12393
P0C0A3	Chmp6	Charged multivesicular body protein 6 OS=Mus musculus GN=Chmp6 PE=2 SV=2 - [CHMP6_MOUSE]	82665.2	159410	73913.3	100392	150098	127779	123195	98363.4	90848.2	145547	108468	91426.3	145919	-0.0419956	0.874925	-0.0623792		Chmp6	P0C0A3	Charged multivesicular body protein 6 (Chromatin-modifying protein 6)	558.162	604.836	713.654	689.669	587.938	554.187	530.309	573.242	607.685	0.168967	0.144204	0.791186
Q01768	Nme2	Nucleoside diphosphate kinase B OS=Mus musculus GN=Nme2 PE=1 SV=1 - [NDKB_MOUSE]	4.75008e+06	3.63144e+06	5.29813e+06	4.34233e+06	4.12737e+06	4.22441e+06	5.03374e+06	4.80577e+06	5.4546e+06	5.00879e+06	4.38178e+06	5.04901e+06	2.74477e+06	0.0278123	0.874925	0.0619564		Nme2	Q01768	Nucleoside diphosphate kinase B (NDK B) (NDP kinase B) (EC 2.7.4.6) (Histidine protein kinase NDKB) (EC 2.7.13.3) (P18) (nm23-M2)	5782.59	6079.34	6408.18	6929.81	5161.23	5631.1	4854.81	5038.57	5466.87	0.268394	0.00533236	1.51012
Q9EQ28	Pold3	DNA polymerase delta subunit 3 OS=Mus musculus GN=Pold3 PE=1 SV=2 - [DPOD3_MOUSE]	27970.9	29652.3	26939.3	22100.8	38346.7	41423.4	30348	26654.8	29691.1	40907.1	25760	35501.8	31565	0.0327564	0.874654	0.0621904		Pold3	Q9EQ28	DNA polymerase delta subunit 3 (DNA polymerase delta subunit p66)	524.886	558.038	404.283	550.508	507.882	596.422	517.696	576.765	528.903	-0.098788	0.362552	-0.373459
Q99LD4	Gps1	COP9 signalosome complex subunit 1 OS=Mus musculus GN=Gps1 PE=1 SV=1 - [CSN1_MOUSE]	33403.9	25640.9	28615.3	21189.1	25227.6	28915.1	27280.2	28057	22873.5	14448.8	33696.7	34961.4	25058.7	-0.0357739	0.873206	-0.0639492		Gps1	Q99LD4	COP9 signalosome complex subunit 1 (SGN1) (Signalosome subunit 1) (G protein pathway suppressor 1) (GPS-1) (JAB1-containing signalosome subunit 1)	829.507	831.625	869.203	1133.13	721.422	832.496	631.951	605.73	738.114	0.375587	0.0500435	1.01202
Q60967	Papss1	Bifunctional 3'-phosphoadenosine 5'-phosphosulfate synthase 1 OS=Mus musculus GN=Papss1 PE=2 SV=1 - [PAPS1_MOUSE]	262816	432137	337399	442719	409661	388266	397038	278774	368025	359794	384170	422827	524412	0.0308097	0.872654	0.0624002		Papss1	Q60967	Bifunctional 3'-phosphoadenosine 5'-phosphosulfate synthase 1 (PAPS synthase 1) (PAPSS 1) (Sulfurylase kinase 1) (SK 1) (SK1) [Includes: Sulfate adenylyltransferase (EC 2.7.7.4) (ATP-sulfurylase) (Sulfate adenylate transferase) (SAT); Adenylyl-sulfate kinase (EC 2.7.1.25) (3'-phosphoadenosine-5'-phosphosulfate synthase) (APS kinase) (Adenosine-5'-phosphosulfate 3'-phosphotransferase) (Adenylylsul…	593.959	572.491	620.699	545.415	413.731	458.405	442.508	389.184	467.758	0.425095	0.000236739	2.62236
Q6P5F9	Xpo1	Exportin-1 OS=Mus musculus GN=Xpo1 PE=1 SV=1 - [XPO1_MOUSE]	1.75531e+06	1.63091e+06	1.82516e+06	1.9761e+06	2.3486e+06	1.86917e+06	2.09661e+06	2.00672e+06	2.05516e+06	1.98375e+06	1.93475e+06	1.94383e+06	1.77838e+06	0.0160617	0.872304	0.0703282		Xpo1	Q6P5F9	Exportin-1 (Exp1) (Chromosome region maintenance 1 protein homolog)	494.916	613.577	529.835	712.907	356.735	381.262	364.322	377.026	368.829	0.669246	0.0201063	2.34862
P63323	Rps12	40S ribosomal protein S12 OS=Mus musculus GN=Rps12 PE=1 SV=2 - [RS12_MOUSE]	1.14324e+06	1.34887e+06	1.46019e+06	1.3852e+06	1.4647e+06	1.58152e+06	1.52012e+06	1.45172e+06	1.05865e+06	1.47738e+06	1.18493e+06	1.71454e+06	1.75156e+06	0.0252325	0.871346	0.0647756		Rps12	P63323	40S ribosomal protein S12	8247.84	7640.76	7616.96	7754.94	8011.74	8277.62	7929.42	8089.87	8166.49	-0.0507671	0.0974705	-0.744608
Q99J56	Derl1	Derlin-1 OS=Mus musculus GN=Derl1 PE=1 SV=1 - [DERL1_MOUSE]	129500	115061	90825.3	114923	97668.7	63385.9	76385.7	136207	100097	66285.9	145076	125393	39761.4	0.055974	0.8697	0.0649956		Derl1	Q99J56	Derlin-1 (Degradation in endoplasmic reticulum protein 1) (Der1-like protein 1)	1889.65	1939.27	1875.94	1837.97	1413.54	1666.03	1268.32	1477.25	1567.12	0.351019	0.00130095	2.375
Q8BSU7	Mob3a	MOB kinase activator 3A OS=Mus musculus GN=Mob3a PE=2 SV=1 - [MOB3A_MOUSE]	5704.07	7748.17	1923.23	39.575	2827.17	1110.38	11953.5	4031.17	3084.89	4454.62	3269.58	292.334	9091.25	-0.147621	0.869488	-0.0663458		Mob3a	Q8BSU7	MOB kinase activator 3A (Mob1 homolog 2A) (Mps one binder kinase activator-like 2A)	1056.37	786.782	879.201	855.166	835.132	920.179	794.548	895.376	996.89	0.00963809	0.928665	0.0351447
O55028	Bckdk	[3-methyl-2-oxobutanoate dehydrogenase [lipoamide]] kinase, mitochondrial OS=Mus musculus GN=Bckdk PE=1 SV=1 - [BCKD_MOUSE]	82477.5	60129.6	76655.3	52850.5	77134.7	60851.3	62658.7	75158.7	60418.8	79576.5	39351.8	96717.3	65114.6	0.0390454	0.86762	0.0661976		Bckdk	O55028	[3-methyl-2-oxobutanoate dehydrogenase [lipoamide]] kinase, mitochondrial (EC 2.7.11.4) (Branched-chain alpha-ketoacid dehydrogenase kinase) (BCKD-kinase) (BCKDHKIN)	247.444	252.502	327.026	304.127	261.528	218.216	277.009	239.247	214.676	0.22384	0.106748	0.700351
Q00941	Csf2ra	Granulocyte-macrophage colony-stimulating factor receptor subunit alpha OS=Mus musculus GN=Csf2ra PE=2 SV=2 - [CSF2R_MOUSE]	10419.6	31979.9	39275	28297.9	22818.6	19708.9	27082.1	17562.3	19230	31169.6	37521.4	35447.1	5224.52	-0.0747505	0.86762	-0.0649429		Csf2ra	Q00941	Granulocyte-macrophage colony-stimulating factor receptor subunit alpha (GM-CSF-R-alpha) (GMCSFR-alpha) (GMR-alpha) (CD antigen CD116)	2345.21	2617.18	2404.46	2916.05	2473.43	2735.71	2979.8	3152.54	3153.85	-0.173413	0.122394	-0.676052
P29391	Ftl1	Ferritin light chain 1 OS=Mus musculus GN=Ftl1 PE=1 SV=2 - [FRIL1_MOUSE]	2.0854e+06	3.95753e+06	2.65366e+06	2.00012e+06	2.48332e+06	4.88689e+06	2.4293e+06	2.19487e+06	2.52267e+06	2.48703e+06	1.6631e+06	3.1997e+06	4.7305e+06	-0.0646864	0.86762	-0.0649828		Ftl1	P29391	Ferritin light chain 1 (Ferritin L subunit 1)	10856	10604.6	10646.6	11147.2	10152.2	9658.61	8742.32	9743.34	9451.97	0.179321	0.00299445	1.86336
Q9D023	Mpc2	Mitochondrial pyruvate carrier 2 OS=Mus musculus GN=Mpc2 PE=1 SV=1 - [MPC2_MOUSE]	104714	75992.9	71606.5	51635.7	49059.5	46735.9	38977.2	100435	81687.9	49140.9	58105.5	75352.6	28632.3	0.0649161	0.86762	0.0647957		Mpc2	Q9D023	Mitochondrial pyruvate carrier 2 (Brain protein 44)	957.547	836.464	918	759.186	988.166	1016.55	1149.91	883.539	1155.1	-0.25928	0.0448831	-0.952364
Q6P1F6	Ppp2r2a	Serine/threonine-protein phosphatase 2A 55 kDa regulatory subunit B alpha isoform OS=Mus musculus GN=Ppp2r2a PE=1 SV=1 - [2ABA_MOUSE]	497851	541507	700488	583410	932073	559554	739329	728354	718755	603327	741001	613092	586318	0.0318863	0.86762	0.0708417		Ppp2r2a	Q6P1F6	Serine/threonine-protein phosphatase 2A 55 kDa regulatory subunit B alpha isoform (PP2A subunit B isoform B55-alpha) (PP2A subunit B isoform PR55-alpha) (PP2A subunit B isoform R2-alpha) (PP2A subunit B isoform alpha)	1560.18	1596.06	1420.42	1555.22	1112.35	1181.5	1097.34	1085.62	996.482	0.485848	3.75e-05	3.47414
Q99020	Hnrnpab	Heterogeneous nuclear ribonucleoprotein A/B OS=Mus musculus GN=Hnrnpab PE=1 SV=1 - [ROAA_MOUSE]	3.08634e+06	3.92199e+06	4.51709e+06	4.38848e+06	4.8655e+06	4.55067e+06	5.35246e+06	4.0655e+06	4.22932e+06	4.45058e+06	3.86819e+06	5.13937e+06	5.00669e+06	0.0250342	0.866835	0.0675499		Hnrnpab	Q99020	Heterogeneous nuclear ribonucleoprotein A/B (hnRNP A/B) (CArG-binding factor-A) (CBF-A)	3130.98	3449.09	3339.46	3587.84	2791.06	2947.55	2610.3	2792.42	2904.15	0.265569	0.00114905	1.99967
Q03347	Runx1	Runt-related transcription factor 1 OS=Mus musculus GN=Runx1 PE=1 SV=1 - [RUNX1_MOUSE]	40338.6	35164.4	34132.1	5255.01	23105.9	22881.7	3532.94	26392.6	34889.6	18103.9	33329.5	12331.1	6212.94	-0.102489	0.866334	-0.0670501		Runx1	Q03347	Runt-related transcription factor 1 (Acute myeloid leukemia 1 protein) (Core-binding factor subunit alpha-2) (CBF-alpha-2) (Oncogene AML-1) (Polyomavirus enhancer-binding protein 2 alpha B subunit) (PEA2-alpha B) (PEBP2-alpha B) (SL3-3 enhancer factor 1 alpha B subunit) (SL3/AKV core-binding factor alpha B subunit)	1978.1	2467.27	2005.44	2740.65	2730.41	2769.1	2905.56	3432.16	3145.99	-0.383054	0.0156886	-1.19854
Q9D7S9	Chmp5	Charged multivesicular body protein 5 OS=Mus musculus GN=Chmp5 PE=2 SV=1 - [CHMP5_MOUSE]	257434	297959	374971	283985	441546	380097	300695	321296	289095	499030	267263	375833	305471	0.0391621	0.865348	0.066316		Chmp5	Q9D7S9	Charged multivesicular body protein 5 (Chromatin-modifying protein 5) (SNF7 domain-containing protein 2)	1003.39	1142.68	994.164	1098.26	1005.82	950.05	892.445	861.675	958.364	0.182561	0.0221221	1.10628
Q99N87	Mrps5	28S ribosomal protein S5, mitochondrial OS=Mus musculus GN=Mrps5 PE=2 SV=1 - [RT05_MOUSE]	67140.4	156694	107498	146804	153404	110662	149573	125991	122340	154528	145301	138346	98547.7	0.0385015	0.864985	0.0702355		Mrps5	Q99N87	28S ribosomal protein S5, mitochondrial (MRP-S5) (S5mt)	210.553	187.126	218.988	156.271	159.429	199.485	224.777	163.016	225.226	-0.00857442	0.956549	-0.0217401
P42867	Dpagt1	UDP-N-acetylglucosamine--dolichyl-phosphate N-acetylglucosaminephosphotransferase OS=Mus musculus GN=Dpagt1 PE=1 SV=2 - [GPT_MOUSE]	195836	116521	157809	172776	113618	102577	77150.6	181243	181816	95644.2	179690	152497	48257.5	0.0643633	0.862571	0.0675984		Dpagt1	P42867	UDP-N-acetylglucosamine--dolichyl-phosphate N-acetylglucosaminephosphotransferase (EC 2.7.8.15) (GlcNAc-1-P transferase) (G1PT) (GPT) (N-acetylglucosamine-1-phosphate transferase)	1208.58	1152.86	1137.78	1505.47	870.325	930.292	835.786	806.595	977.18	0.501104	0.00315945	1.73715
P06537	Nr3c1	Glucocorticoid receptor OS=Mus musculus GN=Nr3c1 PE=1 SV=1 - [GCR_MOUSE]	18518.6	23372	31439	13109.3	25588.9	12999.4	13887.8	17510.2	20893.6	20833.8	25788.3	17842.9	11538.7	-0.0576284	0.861455	-0.070821		Nr3c1	P06537	Glucocorticoid receptor (GR) (Nuclear receptor subfamily 3 group C member 1)	491.198	524.311	456.734	692.054	439.485	478.028	424.491	492.503	435.92	0.252863	0.114113	0.745274
Q99PG4	Rgs18	Regulator of G-protein signaling 18 OS=Mus musculus GN=Rgs18 PE=2 SV=1 - [RGS18_MOUSE]	56821.8	61837.6	63350	27689.1	49069.2	25154.1	27416.8	54228.8	44105.3	34977.7	53249.5	39122.9	51099.1	0.0526649	0.861455	0.0712128		Rgs18	Q99PG4	Regulator of G-protein signaling 18 (RGS18)	62.8752	55.0736	52.8767	48.0156	116.07	117.533	115.681	138.929	109.456	-1.12753	1.83e-05	-4.19659
P54775	Psmc4	26S protease regulatory subunit 6B OS=Mus musculus GN=Psmc4 PE=1 SV=2 - [PRS6B_MOUSE]	1.56853e+06	1.85975e+06	1.73029e+06	1.85733e+06	1.52942e+06	1.63142e+06	2.12736e+06	1.83541e+06	1.95903e+06	1.67455e+06	1.92601e+06	1.55114e+06	1.74175e+06	0.0192296	0.860706	0.070289		Psmc4	P54775	26S proteasome regulatory subunit 6B (26S proteasome AAA-ATPase subunit RPT3) (CIP21) (MB67-interacting protein) (MIP224) (Proteasome 26S subunit ATPase 4) (Tat-binding protein 7) (TBP-7)	2100.18	2452.44	2418.51	2583.66	1441.44	1570.82	1230.56	1121.02	1481.87	0.802951	0.000106848	2.95881
Q8BWM0	Ptges2, Gbf1	Prostaglandin E synthase 2 OS=Mus musculus GN=Ptges2 PE=1 SV=3 - [PGES2_MOUSE]	305840	369414	331136	305099	362245	280446	338006	322862	351598	300520	376150	270425	316546	-0.0196876	0.858694	-0.0693703		Ptges2, Gbf1	Q8BWM0	Prostaglandin E synthase 2 (EC 5.3.99.3) (GATE-binding factor 1) (GBF-1) (Microsomal prostaglandin E synthase 2) (mPGES-2) [Cleaved into: Prostaglandin E synthase 2 truncated form]	1793.55	1511.22	1553.39	1467.15	1690.81	1609.17	1644.01	1451.97	1742.57	-0.0417052	0.60233	-0.206205
P56960	Exosc10	Exosome component 10 OS=Mus musculus GN=Exosc10 PE=1 SV=2 - [EXOSX_MOUSE]	30146.7	39041.3	50310.2	46053.2	38359.7	35934.9	35966.4	34887	30419.6	26592.8	48878.1	52062.7	50948.3	0.0443347	0.858492	0.0741665		Exosc10	P56960	Exosome component 10 (EC 3.1.13.-) (Autoantigen PM/Scl 2 homolog) (Polymyositis/scleroderma autoantigen 2 homolog)	1205.32	1359.73	1288.7	1365.39	1112.74	1253.37	939.807	943.056	1175.13	0.266355	0.0261438	1.15668
Q3V4B5	Commd6	COMM domain-containing protein 6 OS=Mus musculus GN=Commd6 PE=2 SV=1 - [COMD6_MOUSE]	122323	162439	172453	112676	116105	143824	130117	132305	137873	127522	162892	149508	127907	0.0264158	0.857491	0.0738877		Commd6	Q3V4B5	COMM domain-containing protein 6	1074.31	1139.91	1295.87	1091.73	959.314	1054.91	1097.5	1025.85	1090.6	0.137828	0.0868352	0.761776
Q61249	Igbp1	Immunoglobulin-binding protein 1 OS=Mus musculus GN=Igbp1 PE=1 SV=1 - [IGBP1_MOUSE]	66745.2	70713.6	81263.1	53293.9	77322.2	71775	59313.6	55777.7	58957	80206.7	63847.8	79869.8	81597.7	0.029347	0.85551	0.0710542		Igbp1	Q61249	Immunoglobulin-binding protein 1 (Alpha4 phosphoprotein) (CD79a-binding protein 1) (Lymphocyte signal transduction molecule alpha 4) (Protein phosphatase 2/4/6 regulatory subunit) (p52)	658.692	531.667	619.921	463.196	591.728	647.214	483.553	498.307	561.149	0.0307311	0.823075	0.0877391
Q99P72	Rtn4	Reticulon-4 OS=Mus musculus GN=Rtn4 PE=1 SV=2 - [RTN4_MOUSE]	3.41829e+06	5.28735e+06	3.61368e+06	4.54702e+06	4.62659e+06	5.26329e+06	5.89673e+06	4.3045e+06	4.05487e+06	4.5379e+06	4.40917e+06	4.62033e+06	5.47269e+06	-0.0306739	0.855065	-0.0764667		Rtn4	Q99P72	Reticulon-4 (Neurite outgrowth inhibitor) (Nogo protein)	1949.79	2041.34	1828.82	2201.09	1518.68	1586.25	1436.66	1562.02	1545.44	0.390438	0.000384138	2.53713
Q64514	Tpp2	Tripeptidyl-peptidase 2 OS=Mus musculus GN=Tpp2 PE=2 SV=3 - [TPP2_MOUSE]	974529	932566	1.00368e+06	1.03883e+06	1.03386e+06	1.16493e+06	1.14406e+06	1.01472e+06	985076	953012	1.04134e+06	1.18884e+06	1.13742e+06	0.0160047	0.854871	0.0715694		Tpp2	Q64514	Tripeptidyl-peptidase 2 (TPP-2) (EC 3.4.14.10) (Tripeptidyl aminopeptidase) (Tripeptidyl-peptidase II) (TPP-II)	496.851	472.562	439.174	578.366	392.449	469.425	396.339	429.654	457.003	0.211597	0.0681178	0.822017
P80318	Cct3	T-complex protein 1 subunit gamma OS=Mus musculus GN=Cct3 PE=1 SV=1 - [TCPG_MOUSE]	2.50538e+06	2.40577e+06	2.68407e+06	2.83559e+06	2.17874e+06	2.51962e+06	2.92464e+06	2.79952e+06	2.66988e+06	2.04892e+06	2.35913e+06	3.05755e+06	2.78468e+06	0.02266	0.85413	0.072111		Cct3	P80318	T-complex protein 1 subunit gamma (TCP-1-gamma) (CCT-gamma) (Matricin) (mTRiC-P5)	614.253	663.49	619.44	739.092	300.714	297.177	212.162	215.177	336.642	1.27484	1.9e-05	3.87094
P0C0S6	H2az1 H2afz	Histone H2A.Z OS=Mus musculus GN=H2afz PE=1 SV=2 - [H2AZ_MOUSE]	7.50159e+06	6.40211e+06	9.26807e+06	4.64925e+06	6.24138e+06	5.08279e+06	4.17006e+06	8.51359e+06	5.83206e+06	8.03829e+06	4.90804e+06	4.1328e+06	4.23935e+06	-0.0580084	0.85413	-0.0719655		H2az1 H2afz	P0C0S6	Histone H2A.Z (H2A/z)	5980.29	5460.43	5837.36	5362.91	6738.91	7219.08	6886.24	6895.79	6876.7	-0.290604	9.13e-05	-3.04649
Q9DBS2	Tprg1l, Tprgl	Tumor protein p63-regulated gene 1-like protein OS=Mus musculus GN=Tprg1l PE=1 SV=1 - [TPRGL_MOUSE]	86479.3	92219.1	64254	67430.1	58643.6	81404.8	87191.2	79559	81802.3	73086.5	63753.9	68977.6	84642.5	-0.0284463	0.8515	-0.076772		Tprg1l, Tprgl	Q9DBS2	Tumor protein p63-regulated gene 1-like protein (Mossy fiber terminal-associated vertebrate-specific presynaptic protein) (Protein FAM79A)	371.725	436.679	365.911	475.163	464.263	521.954	449.772	568.659	511.599	-0.287336	0.0299571	-1.02941
Q8CC88	Vwa8	von Willebrand factor A domain-containing protein 8 OS=Mus musculus GN=Vwa8 PE=2 SV=2 - [VWA8_MOUSE]	48380.2	92143	49949.8	98664	33276.8	40820.2	51752	49906.8	68716.9	75108.7	83108.7	49413.5	46917.3	0.0691703	0.851231	0.0771386		Vwa8	Q8CC88	von Willebrand factor A domain-containing protein 8	402.755	391.471	348.31	367.803	404.002	426.411	444.512	401.315	398.242	-0.13595	0.0389341	-0.958595
Q8BZA9	Tigar	Fructose-2,6-bisphosphatase TIGAR OS=Mus musculus GN=Tigar PE=1 SV=1 - [TIGAR_MOUSE]	148135	172061	151642	221655	173635	149512	213785	145557	211834	159060	194281	196108	170765	0.0310639	0.851219	0.0745213		Tigar	Q8BZA9	Fructose-2,6-bisphosphatase TIGAR (EC 3.1.3.46) (TP53-induced glycolysis and apoptosis regulator) (TP53-induced glycolysis regulatory phosphatase)	366.831	443.995	475.945	469.077	322.309	351.113	399.835	350.046	268.664	0.375395	0.0180755	1.16683
Q91VH2	Snx9	Sorting nexin-9 OS=Mus musculus GN=Snx9 PE=1 SV=1 - [SNX9_MOUSE]	636574	606543	599746	567210	544851	521984	560384	525072	623530	546023	620602	534619	577065	-0.0140867	0.850557	-0.0737514		Snx9	Q91VH2	Sorting nexin-9	1338.13	1490.11	1356.06	1507.66	1221.47	1234.32	1302.89	1179.21	1084.79	0.240448	0.00601422	1.47319
Q9D1M0	Sec13	Protein SEC13 homolog OS=Mus musculus GN=Sec13 PE=2 SV=3 - [SEC13_MOUSE]	903954	1.12498e+06	1.31153e+06	1.03225e+06	1.36299e+06	1.08869e+06	1.27851e+06	917845	1.13435e+06	1.0664e+06	1.17496e+06	1.52915e+06	966062	-0.0328962	0.850445	-0.0739207		Sec13	Q9D1M0	Protein SEC13 homolog (GATOR complex protein SEC13) (SEC13-like protein 1) (SEC13-related protein)	763.635	700.145	754.35	766.18	520.257	549.018	480.792	450.14	518.202	0.566813	0.0143059	3.95263
P97371	Psme1	Proteasome activator complex subunit 1 OS=Mus musculus GN=Psme1 PE=2 SV=2 - [PSME1_MOUSE]	4.67472e+06	6.07907e+06	5.08536e+06	6.04897e+06	5.55808e+06	5.93678e+06	6.22151e+06	5.24983e+06	5.69365e+06	5.09816e+06	4.44378e+06	6.72797e+06	7.44468e+06	0.0299196	0.849603	0.0762065		Psme1	P97371	Proteasome activator complex subunit 1 (11S regulator complex subunit alpha) (REG-alpha) (Activator of multicatalytic protease subunit 1) (Proteasome activator 28 subunit alpha) (PA28a) (PA28alpha)	3829.66	4203.57	3652.83	4248.98	3808.75	3921.8	3958.4	4036.53	3873.71	0.0233375	0.695205	0.194969
P11499	Hsp90ab1	Heat shock protein HSP 90-beta OS=Mus musculus GN=Hsp90ab1 PE=1 SV=3 - [HS90B_MOUSE]	2.7331e+07	3.47032e+07	3.47426e+07	3.75547e+07	3.78692e+07	3.62629e+07	4.48929e+07	3.19525e+07	3.35296e+07	3.82428e+07	3.21406e+07	4.63498e+07	3.93977e+07	0.0292659	0.848934	0.0747327		Hsp90ab1	P11499	Heat shock protein HSP 90-beta (Heat shock 84 kDa) (HSP 84) (HSP84) (Tumor-specific transplantation 84 kDa antigen) (TSTA)	4905.21	4161.53	4368.74	3843.49	3975.99	3892.01	3928.6	3830.19	3807.43	0.152346	0.0661333	0.965512
P14869	Rplp0	60S acidic ribosomal protein P0 OS=Mus musculus GN=Rplp0 PE=1 SV=3 - [RLA0_MOUSE]	1.19522e+07	1.41805e+07	1.53035e+07	1.41827e+07	1.3606e+07	1.3287e+07	1.77902e+07	1.41762e+07	1.25436e+07	1.21161e+07	1.47697e+07	1.46861e+07	1.62708e+07	-0.0238694	0.848934	-0.0756873		Rplp0	P14869	60S acidic ribosomal protein P0 (60S ribosomal protein L10E)	1299.91	1187.24	1346.78	1356.81	1288.52	1378.52	1348.28	1278.02	1257.03	-0.0137052	0.780889	-0.109616
Q9BCZ4	Selenos, Vimp	Selenoprotein S OS=Mus musculus GN=Vimp PE=2 SV=3 - [SELS_MOUSE]	104204	116338	131620	173639	76426.8	145091	114046	144873	109789	82105.6	140930	125534	160131	0.0481371	0.84545	0.0768956		Selenos, Vimp	Q9BCZ4	Selenoprotein S (SelS) (Minor histocompatibility antigen H47)	2112.01	1747.29	1971.8	1724.9	1288.79	1465.73	1315.6	1207.83	1246.01	0.533806	0.00049159	2.34247
Q9D8X2	Ccdc124	Coiled-coil domain-containing protein 124 OS=Mus musculus GN=Ccdc124 PE=2 SV=1 - [CC124_MOUSE]	68610.5	91239	98364.5	54149.4	73138.1	78777	74554.2	80530.5	84042.4	65943.8	68221.7	76623.4	98012.4	0.035536	0.841007	0.0794621		Ccdc124	Q9D8X2	Coiled-coil domain-containing protein 124	846.508	960.892	920.038	914.703	876.913	915.693	897.389	910.112	950.854	0.000543766	0.989419	0.00524909
P14602	Hspb1	Heat shock protein beta-1 OS=Mus musculus GN=Hspb1 PE=1 SV=3 - [HSPB1_MOUSE]	16968.8	51448.7	17876.4	42191.8	31003.6	32993.9	24035.5	30792.6	28932.5	24056.3	41700.2	35663.2	33447.6	0.0683566	0.836935	0.0869771		Hspb1	P14602	Heat shock protein beta-1 (HspB1) (Growth-related 25 kDa protein) (Heat shock 25 kDa protein) (HSP 25) (Heat shock 27 kDa protein) (HSP 27) (p25)	272.483	200.146	193.233	186.892	206.234	246.667	167.059	221.824	163.861	0.084009	0.806496	0.181564
Q8BN21	Vrk2	Serine/threonine-protein kinase VRK2 OS=Mus musculus GN=Vrk2 PE=1 SV=2 - [VRK2_MOUSE]	620.229	760.261	297.955	2125.61	811.477	2514.8	146.018	412.162	702.56	715.51	896.378	0.458087	2695.65	-0.201808	0.836902	-0.0799637		Vrk2	Q8BN21	Serine/threonine-protein kinase VRK2 (EC 2.7.11.1) (Vaccinia-related kinase 2)	250.376	265.107	208.081	232.7	360.781	379.356	356.812	397.767	381.931	-0.65075	2.23e-05	-3.76375
Q8VHI3	Pofut2	GDP-fucose protein O-fucosyltransferase 2 OS=Mus musculus GN=Pofut2 PE=1 SV=1 - [OFUT2_MOUSE]	36599.9	53704.9	43569.5	49380.1	65634	36490.8	45171.8	62125	39958	37941.4	53720.4	51514.9	28025.9	-0.0520711	0.835731	-0.080291		Pofut2	Q8VHI3	GDP-fucose protein O-fucosyltransferase 2 (EC 2.4.1.221) (Peptide-O-fucosyltransferase 2) (O-FucT-2)	1024.28	1181.41	1255.63	1240.41	714.44	749.835	592.832	703.609	767.036	0.736374	8.27e-05	3.08241
B1AZP2	Dlgap4	Disks large-associated protein 4 OS=Mus musculus GN=Dlgap4 PE=1 SV=1 - [DLGP4_MOUSE]	157556	197038	123569	142078	214910	181951	170294	177209	171381	160706	125455	153707	203360	-0.0372598	0.835701	-0.0817084		Dlgap4	B1AZP2	Disks large-associated protein 4 (DAP-4) (PSD-95/SAP90-binding protein 4) (SAP90/PSD-95-associated protein 4) (SAPAP-4)	1034.27	892.823	975.982	941.136	893.436	943.56	916.563	962.018	988.029	0.0308492	0.548135	0.239795
Q91VE0	Slc27a4	Long-chain fatty acid transport protein 4 OS=Mus musculus GN=Slc27a4 PE=1 SV=1 - [S27A4_MOUSE]	71164.8	69325.2	52105.8	45882.3	60083.1	47701.8	75891.4	83818.1	67784.8	57777.9	57328.4	45475	60733.5	0.043479	0.835701	0.0805554		Slc27a4	Q91VE0	Long-chain fatty acid transport protein 4 (FATP-4) (Fatty acid transport protein 4) (Arachidonate--CoA ligase) (EC 6.2.1.15) (Long-chain-fatty-acid--CoA ligase) (EC 6.2.1.-) (Solute carrier family 27 member 4) (Very long-chain acyl-CoA synthetase 4) (ACSVL4)	364.082	382.331	315.993	392.985	371.367	328.792	404.995	311.831	354.04	0.0387515	0.697207	0.155272
Q8VCI5	Pex19	Peroxisomal biogenesis factor 19 OS=Mus musculus GN=Pex19 PE=1 SV=1 - [PEX19_MOUSE]	159064	230817	191255	219559	228996	292778	278085	197352	182491	207146	180299	266616	295497	-0.0454022	0.833268	-0.0816857		Pex19	Q8VCI5	Peroxisomal biogenesis factor 19 (Peroxin-19) (Peroxisomal farnesylated protein) (PxF)	1176.27	1268.93	1319.52	1196.33	1400.18	1318.88	1753.35	1398.05	1359.82	-0.221479	0.0274863	-0.962624
Q9CXD6	Mcur1	Mitochondrial calcium uniporter regulator 1 OS=Mus musculus GN=Mcur1 PE=2 SV=1 - [MCUR1_MOUSE]	8633.65	8402.23	13540.3	8270.23	10535	7964.92	3022.18	9646.04	7623.67	7882.26	8269.21	7158.65	8983.23	-0.0621386	0.833068	-0.0966865		Mcur1	Q9CXD6	Mitochondrial calcium uniporter regulator 1 (MCU regulator 1) (Coiled-coil domain-containing protein 90A, mitochondrial)	517.947	469.343	522.182	505.925	305.64	331.448	338.41	350.585	357.976	0.581049	9.24e-06	4.29295
P25799	Nfkb1	Nuclear factor NF-kappa-B p105 subunit OS=Mus musculus GN=Nfkb1 PE=1 SV=2 - [NFKB1_MOUSE]	500086	502599	589911	658093	624473	586543	567731	601837	509056	498653	534408	725337	652197	0.0279997	0.831967	0.0828432		Nfkb1	P25799	Nuclear factor NF-kappa-B p105 subunit (DNA-binding factor KBF1) (EBP-1) (NF-kappa-B1 p84/NF-kappa-B1 p98) (Nuclear factor of kappa light polypeptide gene enhancer in B-cells 1) [Cleaved into: Nuclear factor NF-kappa-B p50 subunit]	2104.7	2362.99	2144.02	2298.54	1089.69	1049.15	808.374	940.295	954.989	1.20164	8.1e-07	6.1603
P60335	Pcbp1	Poly(rC)-binding protein 1 OS=Mus musculus GN=Pcbp1 PE=1 SV=1 - [PCBP1_MOUSE]	5.21079e+06	4.70685e+06	6.0051e+06	6.59407e+06	4.78999e+06	4.90549e+06	5.79645e+06	5.80418e+06	6.05013e+06	5.0852e+06	6.1044e+06	5.45543e+06	4.67651e+06	0.0261951	0.831945	0.0842793		Pcbp1	P60335	Poly(rC)-binding protein 1 (Alpha-CP1) (Heterogeneous nuclear ribonucleoprotein E1) (hnRNP E1)	3674.16	3011.36	3490.94	3231.75	3016.37	3073.36	3059.75	2883.89	3315.48	0.126915	0.102476	0.720649
Q99M28	Rnps1	RNA-binding protein with serine-rich domain 1 OS=Mus musculus GN=Rnps1 PE=2 SV=1 - [RNPS1_MOUSE]	251254	302164	342451	280478	319615	228637	260222	260210	219293	402108	214548	302991	251241	-0.0438075	0.831945	-0.0838356		Rnps1	Q99M28	RNA-binding protein with serine-rich domain 1	1966.89	2005.02	1783.75	2136.01	1484.23	1512.17	1327.32	1330.27	1515.1	0.460469	0.0143059	2.53843
Q9CX34	Sugt1	Suppressor of G2 allele of SKP1 homolog OS=Mus musculus GN=Sugt1 PE=2 SV=3 - [SUGT1_MOUSE]	501168	707014	612288	684581	583058	775996	717436	550911	559397	540914	674046	803449	912603	0.041385	0.831945	0.083514		Sugt1	Q9CX34	Protein SGT1 homolog (Suppressor of G2 allele of SKP1 homolog)	1463.59	1428.22	1290.31	1402.51	1074.17	1201.73	994.791	890.178	903.468	0.463018	0.00121437	2.12456
Q8R0F3	Sumf1	Sulfatase-modifying factor 1 OS=Mus musculus GN=Sumf1 PE=1 SV=2 - [SUMF1_MOUSE]	45474	53262.1	55501.5	28550.1	46772.9	56110.8	37546.2	41905.2	38227.7	28172.9	43741.7	61949.1	53086.1	-0.0528274	0.831945	-0.0823491		Sumf1	Q8R0F3	Formylglycine-generating enzyme (FGE) (EC 1.8.3.7) (C-alpha-formylglycine-generating enzyme 1) (Sulfatase-modifying factor 1)	450.852	397.304	302.041	387.97	319.028	418.618	483.449	422.545	417.465	-0.100278	0.514677	-0.260822
Q8BVA2	Tmem222	Transmembrane protein 222 OS=Mus musculus GN=Tmem222 PE=2 SV=1 - [TM222_MOUSE]	127582	126972	119507	94305.8	130492	111400	106812	138916	115568	93077.8	109850	135330	121323	0.0279865	0.831945	0.0824967		Tmem222	Q8BVA2	Transmembrane protein 222	355.363	400.29	447.71	384.164	345.871	414.676	356.135	310.588	347.688	0.160924	0.14507	0.623841
Q6TEK5	Vkorc1l1	Vitamin K epoxide reductase complex subunit 1-like protein 1 OS=Mus musculus GN=Vkorc1l1 PE=2 SV=1 - [VKORL_MOUSE]	476552	677659	568575	353231	605728	358313	357495	493867	595852	617407	506303	511553	300848	0.0552269	0.831945	0.0835456		Vkorc1l1	Q6TEK5	Vitamin K epoxide reductase complex subunit 1-like protein 1 (VKORC1-like protein 1) (EC 1.17.4.4)	1803.15	1794.67	1771.31	1907.15	1954.25	1829.46	1977.28	1954.93	2084.52	-0.107719	0.0325693	-1.05796
Q3UHQ6	Dop1b, Dopey2	Protein dopey-2 OS=Mus musculus GN=Dopey2 PE=2 SV=3 - [DOP2_MOUSE]	58916.6	97121.7	81800.9	95630.9	82806.8	55728.2	76656.4	68306.9	77971.1	81546.7	86221.9	73522.6	70908.7	-0.0366715	0.831218	-0.092868		Dop1b, Dopey2	Q3UHQ6	Protein dopey-2	1182.32	1166.77	1221.3	1318.06	1272.1	1430.4	1263.58	1089.69	1284.77	-0.0533039	0.521623	-0.275434
Q8BYA0	Tbcd	Tubulin-specific chaperone D OS=Mus musculus GN=Tbcd PE=2 SV=1 - [TBCD_MOUSE]	16939.8	54709.2	33016.9	48136.3	49596.6	27625.7	37299	22423.9	54494.2	49171.2	36056.3	31686.7	22936.3	-0.0800389	0.831218	-0.0835554		Tbcd	Q8BYA0	Tubulin-specific chaperone D (Beta-tubulin cofactor D) (Tubulin-folding cofactor D)	812.622	830.894	849.359	844.147	586.204	599.431	555.472	586.395	563.972	0.528683	1.01e-07	8.44224
Q32M21	Gsdma2	Gasdermin-A2 OS=Mus musculus GN=Gsdma2 PE=2 SV=1 - [GSDA2_MOUSE]	23044.5	9544.38	19467	19588.3	13130.7	14367.8	6971.5	18260.2	10547.9	27776.1	13513.2	6904.54	7620.32	-0.104115	0.830652	-0.083805		Gsdma2	Q32M21	Gasdermin-A2 (Gasdermin-2) [Cleaved into: Gasdermin-A2, N-terminal (GSDMA2-NT); Gasdermin-A2, C-terminal (GSDMA2-CT)]	615.66	584.508	560.99	545.381	685.646	610.793	684.336	648.872	605.192	-0.166036	0.0209726	-1.1533
Q7TMB8	Cyfip1	Cytoplasmic FMR1-interacting protein 1 OS=Mus musculus GN=Cyfip1 PE=1 SV=1 - [CYFP1_MOUSE]	1.82967e+06	1.81789e+06	1.75775e+06	1.94934e+06	1.82138e+06	1.77737e+06	2.04968e+06	1.88021e+06	1.88826e+06	1.84511e+06	1.8811e+06	1.97851e+06	1.75683e+06	0.0109028	0.830171	0.0869021		Cyfip1	Q7TMB8	Cytoplasmic FMR1-interacting protein 1 (Specifically Rac1-associated protein 1) (Sra-1)	2717.57	2698.05	2678.85	2890.09	1911.65	2045.59	1635.94	1730.17	1920.94	0.570771	2.78e-05	3.88942
Q922Q4	Pycr2	Pyrroline-5-carboxylate reductase 2 OS=Mus musculus GN=Pycr2 PE=2 SV=1 - [P5CR2_MOUSE]	247610	268849	171127	178646	213250	243837	270960	262068	205010	249653	222962	204172	255029	0.0337752	0.830171	0.0878668		Pycr2	Q922Q4	Pyrroline-5-carboxylate reductase 2 (P5C reductase 2) (P5CR 2) (EC 1.5.1.2)	518.525	493.645	541.306	497.778	486.879	400.937	451.906	409.997	509.638	0.182522	0.0501349	0.996199
P23492	Pnp	Purine nucleoside phosphorylase OS=Mus musculus GN=Pnp PE=1 SV=2 - [PNPH_MOUSE]	6.60592e+06	6.50861e+06	8.2492e+06	6.75818e+06	6.50613e+06	7.26403e+06	7.971e+06	5.33763e+06	6.17689e+06	5.50922e+06	7.28734e+06	8.93648e+06	8.34921e+06	-0.0391078	0.829688	-0.0931914		Pnp	P23492	Purine nucleoside phosphorylase (PNP) (EC 2.4.2.1) (Inosine phosphorylase) (Inosine-guanosine phosphorylase)	2127.29	2314.52	2145.5	2172.74	2074.43	2229.18	1734.37	1898.97	2049.7	0.132866	0.101805	0.796964
P19253	Rpl13a	60S ribosomal protein L13a OS=Mus musculus GN=Rpl13a PE=1 SV=4 - [RL13A_MOUSE]	1.11007e+06	1.16578e+06	1.26505e+06	1.1908e+06	1.2293e+06	1.02267e+06	1.20447e+06	1.10236e+06	820063	1.69986e+06	1.03981e+06	1.49717e+06	1.09348e+06	0.0473852	0.829626	0.105015		Rpl13a	P19253	60S ribosomal protein L13a (Transplantation antigen P198) (Tum-P198 antigen)	10002.7	10510.9	9888.94	10459.3	10937.5	10709.5	10521.1	10616.3	10748.1	-0.0677357	0.0443446	-1.18911
O70404	Vamp8	Vesicle-associated membrane protein 8 OS=Mus musculus GN=Vamp8 PE=1 SV=1 - [VAMP8_MOUSE]	319315	607731	432187	423648	563539	445250	638551	368006	341295	533115	417007	709276	453870	-0.0589	0.82802	-0.0850891		Vamp8	O70404	Vesicle-associated membrane protein 8 (VAMP-8) (Endobrevin) (Edb)	4967.83	5278.45	5198.93	5278.82	4285.36	4407.67	3902.82	4097.42	4263.73	0.305802	6.85e-05	3.27464
Q9CVD2	Atxn3	Ataxin-3 OS=Mus musculus GN=Atxn3 PE=1 SV=2 - [ATX3_MOUSE]	15616.2	38265	42343.3	41075	65656.6	37415.7	55496.8	17535.4	29775.9	74518.2	55180.3	39102.9	54462.4	0.0934656	0.827869	0.0853359		Atxn3	Q9CVD2	Ataxin-3 (EC 3.4.19.12) (Machado-Joseph disease protein 1 homolog)	540.886	496.345	494.861	509.162	422.621	536.212	513.956	546.016	502.242	0.0173605	0.824206	0.0982013
Q9D824	Fip1l1	Pre-mRNA 3'-end-processing factor FIP1 OS=Mus musculus GN=Fip1l1 PE=1 SV=1 - [FIP1_MOUSE]	34846.8	62046.7	70538.6	71880.5	36826.3	87518	59801.1	69152.8	56195.5	51612.9	51179.5	73774.8	76190.1	0.0589631	0.827849	0.0900928		Fip1l1	Q9D824	Pre-mRNA 3'-end-processing factor FIP1 (FIP1-like 1 protein)	772.815	695.632	544.112	694.504	642.04	716.399	610.251	522.765	514.458	0.170853	0.248871	0.476372
Q8VBZ0	Dhrsx	Dehydrogenase/reductase SDR family member on chromosome X homolog OS=Mus musculus GN=Dhrsx PE=2 SV=2 - [DHRSX_MOUSE]	16593.7	20108.5	14119.7	10360.4	15216.8	10434.2	13675	19308.5	14562.7	20068.2	13865.7	12036.4	9878.54	0.05858	0.823974	0.0869116		Dhrsx	Q8VBZ0	Dehydrogenase/reductase SDR family member on chromosome X homolog (EC 1.1.-.-) (DHRSXY) (SCAD family protein)	256.853	283.114	254.754	326.392	275.124	268.625	302.338	286.357	287.758	-0.0192368	0.821349	-0.0929887
A2A5R2	Arfgef2	Brefeldin A-inhibited guanine nucleotide-exchange protein 2 OS=Mus musculus GN=Arfgef2 PE=1 SV=1 - [BIG2_MOUSE]	24607.2	42477.1	27897.6	51441.5	40987.1	40180.6	32076.1	19948.6	41922.1	33639.5	24303	44898.2	47758.1	-0.0670168	0.820669	-0.088276		Arfgef2	A2A5R2	Brefeldin A-inhibited guanine nucleotide-exchange protein 2 (Brefeldin A-inhibited GEP 2) (ADP-ribosylation factor guanine nucleotide-exchange factor 2)	1077.45	852.869	936.782	931.531	907.145	873.183	897.116	910.301	889.481	0.0848015	0.235022	0.575048
P14094, A0A0A6YX05	Atp1b1	Sodium/potassium-transporting ATPase subunit beta-1 OS=Mus musculus GN=Atp1b1 PE=1 SV=1 - [AT1B1_MOUSE]	13968.3	20283.2	17605.9	17995.4	21422.6	17126.1	18590.5	26282.9	17479.1	42849.6	14993.9	14529.3	16698.1	0.287265	0.820669	0.325841		Atp1b1	P14094, A0A0A6YX05	Sodium/potassium-transporting ATPase subunit beta (Fragment)	88.1153	73.0347	63.0293	69.4383	78.6536	86.1322	65.0114	77.3972	68.2043	-0.0325569	0.79976	-0.0996014
A2AGT5	Ckap5	Cytoskeleton-associated protein 5 OS=Mus musculus GN=Ckap5 PE=2 SV=1 - [CKAP5_MOUSE]	281901	171450	685916	165341	137499	133242	1.09671e+06	152993	284563	191533	234492	190745	195073	-0.874328	0.820669	-0.450598		Ckap5	A2AGT5	Cytoskeleton-associated protein 5	1074.54	987.003	1063.79	1090.75	1171.55	1172.12	1064.75	1258.16	1229.03	-0.161809	0.0219009	-1.17927
Q9Z2W0	Dnpep	Aspartyl aminopeptidase OS=Mus musculus GN=Dnpep PE=2 SV=2 - [DNPEP_MOUSE]	608185	475724	628445	735088	705581	631688	768364	601513	836043	559127	510288	705889	583460	-0.0398465	0.820669	-0.0891119		Dnpep	Q9Z2W0	Aspartyl aminopeptidase (EC 3.4.11.21)	716.543	663.738	683.947	627.238	585.189	679.599	474.837	560.927	601.537	0.213228	0.0583271	0.938878
Q8R3S6	Exoc1	Exocyst complex component 1 OS=Mus musculus GN=Exoc1 PE=1 SV=4 - [EXOC1_MOUSE]	65593.4	84686.7	102946	93156.2	87802.1	62401.2	67123.6	52722.2	68949.6	295402	65741.2	60488.9	113649	0.443233	0.820669	0.290023		Exoc1	Q8R3S6	Exocyst complex component 1 (Exocyst complex component Sec3)	563.687	520.307	498.272	449.164	505.953	585.49	588.729	511.184	566.495	-0.119121	0.178218	-0.566091
Q80VY2	Inka2, Fam212b	Protein FAM212B OS=Mus musculus GN=Fam212b PE=2 SV=1 - [F212B_MOUSE]	2259.91	1125.07	0	0	459.748	366.984	0	1779.37	397.906	319.625	210.115	357.42	375.03	-0.0698302	0.820669	-0.0216031		Inka2, Fam212b	Q80VY2	PAK4-inhibitor INKA2 (Induced in neural crest by AP2-alpha protein-related homolog) (MInca-r)	83.2599	89.9362	99.7441	92.67	115.623	108.818	132.427	103.708	101.412	-0.298303	0.0198521	-1.23142
P50446	Krt6a	Keratin, type II cytoskeletal 6A OS=Mus musculus GN=Krt6a PE=2 SV=3 - [K2C6A_MOUSE]	269602	314883	354266	348607	284717	8.63749e+06	347515	338166	310578	1.15286e+07	305391	329135	430720	0.549369	0.820669	0.0987267		Krt6a	P50446	Keratin, type II cytoskeletal 6A (Cytokeratin-6A) (CK-6A) (Keratin-6-alpha) (mK6-alpha) (Keratin-6A) (K6A)	496.965	468.381	534.616	440.607	517.48	494.193	534.335	560.391	548.957	-0.130497	0.0761186	-0.78895
Q61792	Lasp1	LIM and SH3 domain protein 1 OS=Mus musculus GN=Lasp1 PE=1 SV=1 - [LASP1_MOUSE]	1.0945e+06	1.15014e+06	1.20996e+06	1.15496e+06	1.54365e+06	1.17681e+06	1.20113e+06	969877	1.14726e+06	1.48671e+06	1.01583e+06	1.37053e+06	1.42714e+06	0.0205528	0.820669	0.0515502		Lasp1	Q61792	LIM and SH3 domain protein 1 (LASP-1) (Metastatic lymph node gene 50 protein) (MLN 50)	1421.7	978.013	1204.4	1242.04	804.328	818.444	783.837	654.464	886.594	0.617769	0.00235764	1.8058
Q02566	Myh6	Myosin-6 OS=Mus musculus GN=Myh6 PE=1 SV=2 - [MYH6_MOUSE]	20142.6	5667.81	13582.1	114813	7394.66	4819.32	30627.9	11133.3	9710.88	14799	19975.1	34722	9647.07	-0.756334	0.820669	-0.253892		Myh6	Q02566	Myosin-6 (Myosin heavy chain 6) (Myosin heavy chain, cardiac muscle alpha isoform) (MyHC-alpha)	98.4446	114.405	107.872	92.776	104.968	95.8144	121.821	128.292	107.86	-0.112416	0.323674	-0.416918
P09542	Myl3	Myosin light chain 3 OS=Mus musculus GN=Myl3 PE=1 SV=4 - [MYL3_MOUSE]	1750.16	1142.34	93.2678	847.156	339.026	30.7345	55095.6	305.574	293.014	5987.84	372.171	62025.7	675.371	0.454726	0.820669	0.0753034		Myl3	P09542	Myosin light chain 3 (Myosin alkali light chain 1, ventricular/slow skeletal muscle isoform) (Myosin light chain 1, slow-twitch muscle B/ventricular isoform) (MLC1SB)	241.867	235.7	259.246	228.551	249.369	222.524	267.527	236.075	240.265	-0.0107849	0.864714	-0.0688409
O70274	Ptp4a2	Protein tyrosine phosphatase type IVA 2 OS=Mus musculus GN=Ptp4a2 PE=1 SV=1 - [TP4A2_MOUSE]	38247	41142.5	19486.8	14157.8	23085.7	38181.7	29096.4	30533.9	29304	20869.3	30522.1	19134.3	29492.9	-0.125134	0.820669	-0.166748		Ptp4a2	O70274	Protein tyrosine phosphatase type IVA 2 (EC 3.1.3.48) (Protein-tyrosine phosphatase 4a2) (Protein-tyrosine phosphatase of regenerating liver 2) (PRL-2)	2925.36	3382.79	2872.52	3486.35	3245.22	3179.76	3036.72	3529.38	3380.69	-0.0482045	0.541017	-0.244631
Q62159	Rhoc	Rho-related GTP-binding protein RhoC OS=Mus musculus GN=Rhoc PE=1 SV=2 - [RHOC_MOUSE]	349563	297336	320924	550136	376347	301310	361215	348289	355966	591545	262753	523086	349378	0.149595	0.820669	0.205522		Rhoc	Q62159	Rho-related GTP-binding protein RhoC (Silica-induced gene 61 protein) (SIG-61)	1794.67	2470.52	2032.59	2400.63	1452.78	1648.8	1110.66	1281.93	1552.95	0.625645	0.00348869	1.63564
Q8BMD8	Slc25a24	Calcium-binding mitochondrial carrier protein SCaMC-1 OS=Mus musculus GN=Slc25a24 PE=2 SV=1 - [SCMC1_MOUSE]	986654	1.19766e+06	1.06299e+06	1.07886e+06	840350	870337	784268	949439	756810	861487	1.25259e+06	1.45455e+06	788981	0.0526179	0.820669	0.0916738		Slc25a24	Q8BMD8	Calcium-binding mitochondrial carrier protein SCaMC-1 (Small calcium-binding mitochondrial carrier protein 1) (Solute carrier family 25 member 24)	291.108	275.596	193.081	228.741	245.305	218.738	229.704	223.528	235.509	0.100156	0.516748	0.345049
Q8BNV1	Trmt2a	tRNA (uracil-5-)-methyltransferase homolog A OS=Mus musculus GN=Trmt2a PE=2 SV=1 - [TRM2A_MOUSE]	29214.5	30999.1	32436.9	44356.9	27692	30981.1	29096.8	32600.9	26621.1	14341.5	16511.7	45491.6	33181.3	-0.191231	0.820669	-0.252213		Trmt2a	Q8BNV1	tRNA (uracil-5-)-methyltransferase homolog A (EC 2.1.1.-) (HpaII tiny fragments locus 9c protein)	1333.78	1419.04	1438.85	1338.96	1415.01	1409.43	1493.31	1422.98	1303.43	-0.0270587	0.551623	-0.243164
Q9D0C4	Trmt5	tRNA (guanine(37)-N1)-methyltransferase OS=Mus musculus GN=Trmt5 PE=2 SV=1 - [TRM5_MOUSE]	21937.1	20411.4	24216.9	24367.9	31744.4	23373.5	21843.8	20855.6	19713.6	28966.3	16984.7	31639.8	29524.2	0.0373491	0.820669	0.0695957		Trmt5	Q9D0C4	tRNA (guanine(37)-N1)-methyltransferase (EC 2.1.1.228) (M1G-methyltransferase) (tRNA [GM37] methyltransferase) (tRNA methyltransferase 5 homolog)	603.546	654.881	620.764	833.305	460.284	454.01	376.898	378.503	354.645	0.744098	0.0012533	2.0236
Q9CPX8	Uqcr11	Cytochrome b-c1 complex subunit 10 OS=Mus musculus GN=Uqcr11 PE=3 SV=1 - [QCR10_MOUSE]	463934	389514	401696	430757	453301	288473	338693	568481	419750	272454	508436	463159	237594	0.0588365	0.820669	0.0921324		Uqcr11	Q9CPX8	Cytochrome b-c1 complex subunit 10 (Complex III subunit 10) (Complex III subunit XI) (Ubiquinol-cytochrome c reductase complex 6.4 kDa protein)	1788.58	1731.85	2028.93	1692.69	1733.17	1914.3	1835.17	1704.46	1880.5	-0.00239596	0.971353	-0.0141659
Q9JMA1	Usp14	Ubiquitin carboxyl-terminal hydrolase 14 OS=Mus musculus GN=Usp14 PE=1 SV=3 - [UBP14_MOUSE]	2.1561e+06	2.20607e+06	2.22085e+06	2.3204e+06	2.34632e+06	2.53786e+06	2.84454e+06	2.19784e+06	2.40614e+06	2.18571e+06	2.15977e+06	2.88484e+06	2.32508e+06	-0.00982271	0.820669	-0.0340051		Usp14	Q9JMA1	Ubiquitin carboxyl-terminal hydrolase 14 (EC 3.4.19.12) (Deubiquitinating enzyme 14) (Ubiquitin thioesterase 14) (Ubiquitin-specific-processing protease 14)	283.926	264.402	215.537	291.882	192.278	224.76	224.197	201.431	209.928	0.326244	0.0150202	1.26071
P61965	Wdr5	WD repeat-containing protein 5 OS=Mus musculus GN=Wdr5 PE=1 SV=1 - [WDR5_MOUSE]	294694	287927	357232	282660	374520	281729	283994	312482	298611	256275	428508	365547	248772	0.0432406	0.820669	0.0948901		Wdr5	P61965	WD repeat-containing protein 5 (BMP2-induced 3-kb gene protein) (WD repeat-containing protein BIG-3)	596.43	445.768	449.987	433.792	467.285	465.665	495.465	387.376	419.016	0.107369	0.806496	0.32821
Q8BYK6	Ythdf3	YTH domain family protein 3 OS=Mus musculus GN=Ythdf3 PE=1 SV=2 - [YTHD3_MOUSE]	56195.6	57767.4	66494.8	54763.9	55256.3	56470.4	66458	56127	55819.6	75778.1	46740.1	80675.7	63731.7	0.0965429	0.820669	0.246211		Ythdf3	Q8BYK6	YTH domain-containing family protein 3	1857.7	2049.7	1650.06	2223.63	1612.29	1862.34	1672.4	1889.65	1907.28	0.120987	0.263337	0.465811
P47964	Rpl36	60S ribosomal protein L36 OS=Mus musculus GN=Rpl36 PE=2 SV=2 - [RL36_MOUSE]	866881	1.23657e+06	540379	575833	810964	912735	988576	876209	819527	804326	648676	1.04866e+06	1.0964e+06	0.0581926	0.820293	0.0932962		Rpl36	P47964	60S ribosomal protein L36	1795.54	1497.87	1637.18	1477.56	1725.62	1759.93	1653.15	1710.38	1625.54	-0.0813105	0.22827	-0.526497
Q9CPQ8	Atp5mg, Atp5l	ATP synthase subunit g, mitochondrial OS=Mus musculus GN=Atp5l PE=1 SV=1 - [ATP5L_MOUSE]	2.55611e+06	2.61114e+06	2.31346e+06	1.6574e+06	1.71311e+06	2.10306e+06	1.70888e+06	2.54318e+06	1.97795e+06	1.86329e+06	2.68336e+06	2.11529e+06	1.77848e+06	0.0444355	0.82029	0.0910736		Atp5mg, Atp5l	Q9CPQ8	ATP synthase subunit g, mitochondrial (ATPase subunit g) (ATP synthase membrane subunit g)	1866.35	1584.71	1789.33	1717.63	1615.32	1576.82	1577.47	1663.61	1593.74	0.115749	0.0468796	0.986064
Q8VBT0	Tmx1	Thioredoxin-related transmembrane protein 1 OS=Mus musculus GN=Tmx1 PE=1 SV=1 - [TMX1_MOUSE]	426929	631545	472216	513276	523039	497999	527604	592821	489596	391547	584821	586180	505259	0.0328149	0.819981	0.090511		Tmx1	Q8VBT0	Thioredoxin-related transmembrane protein 1 (Thioredoxin domain-containing protein 1)	814.612	968.723	709.52	1072.68	682.777	799.553	585.551	687.955	845.787	0.307399	0.0929998	0.737879
Q8R4R6	Nup35	Nucleoporin NUP53 OS=Mus musculus GN=Nup35 PE=1 SV=2 - [NUP53_MOUSE]	14553.9	17154.6	24441	8627.83	13657.5	11900	20492.4	18525.1	16937.2	18458	19399.4	14402.6	11708.4	0.065841	0.819894	0.0966317		Nup35	Q8R4R6	Nucleoporin NUP35 (35 kDa nucleoporin) (Mitotic phosphoprotein 44) (MP-44) (Nuclear pore complex protein Nup53) (Nucleoporin NUP53)	561.795	388.037	457.171	427.224	409.847	423.891	316.759	341.048	305.39	0.351563	0.0532916	0.877766
P30416	Fkbp4	Peptidyl-prolyl cis-trans isomerase FKBP4 OS=Mus musculus GN=Fkbp4 PE=1 SV=5 - [FKBP4_MOUSE]	1.05758e+06	1.38567e+06	1.03336e+06	984491	1.03875e+06	1.36712e+06	1.47808e+06	894793	1.07687e+06	1.26051e+06	1.29788e+06	1.14313e+06	1.2919e+06	-0.0383871	0.819702	-0.0930427		Fkbp4	P30416	Peptidyl-prolyl cis-trans isomerase FKBP4 (PPIase FKBP4) (EC 5.2.1.8) (52 kDa FK506-binding protein) (52 kDa FKBP) (FKBP-52) (59 kDa immunophilin) (p59) (FK506-binding protein 4) (FKBP-4) (FKBP59) (HSP-binding immunophilin) (HBI) (Immunophilin FKBP52) (Rotamase) [Cleaved into: Peptidyl-prolyl cis-trans isomerase FKBP4, N-terminally processed]	691.133	627.199	590.949	694.822	670.34	856.536	699.699	735.311	749.425	-0.189214	0.0679694	-0.849849
Q921R8	Slc41a3	Solute carrier family 41 member 3 OS=Mus musculus GN=Slc41a3 PE=2 SV=1 - [S41A3_MOUSE]	18091	13620.1	10180	4055.95	9722.5	9548.18	5300.58	15174	14188.9	12561.5	4921.6	11133.6	6952.49	0.103327	0.819702	0.0919398		Slc41a3	Q921R8	Solute carrier family 41 member 3	653.181	643.577	804.367	639.03	824.434	733.092	706.972	715.938	741.853	-0.120004	0.141645	-0.535701
Q04519	Smpd1	Sphingomyelin phosphodiesterase OS=Mus musculus GN=Smpd1 PE=2 SV=2 - [ASM_MOUSE]	80396.2	110682	81317.8	99832.8	56641.8	82761.5	102330	85826.1	87222.1	78948.6	102949	92029.8	62771	-0.0459768	0.816564	-0.0945794		Smpd1	Q04519	Sphingomyelin phosphodiesterase (EC 3.1.4.12) (Acid sphingomyelinase) (ASMase)	291.643	311.483	381.722	345.007	329.517	298.232	312.664	274.011	324.258	0.111502	0.271958	0.455889
Q08857	Cd36	Platelet glycoprotein 4 OS=Mus musculus GN=Cd36 PE=1 SV=2 - [CD36_MOUSE]	2.7149e+06	3.20705e+06	2.37123e+06	2.28027e+06	2.97361e+06	2.39368e+06	2.66554e+06	2.94709e+06	2.65231e+06	2.40284e+06	2.81032e+06	2.47113e+06	2.35759e+06	-0.0280395	0.814888	-0.0960607		Cd36	Q08857	Platelet glycoprotein 4 (Glycoprotein IIIb) (GPIIIB) (PAS IV) (PAS-4) (Platelet glycoprotein IV) (GPIV) (CD antigen CD36)	2700.48	2420.18	2381.57	2779.67	1280.77	1532.42	1203.98	1751.04	1511.85	0.820011	9.83e-05	3.03264
Q9EPJ9	Arfgap1	ADP-ribosylation factor GTPase-activating protein 1 OS=Mus musculus GN=Arfgap1 PE=1 SV=2 - [ARFG1_MOUSE]	43530.7	64877.3	93648.8	108618	110197	92980.2	97782.5	44055.4	69383.8	76388.9	94859.4	123720	89491.8	-0.0744239	0.814053	-0.0933459		Arfgap1	Q9EPJ9	ADP-ribosylation factor GTPase-activating protein 1 (ARF GAP 1) (ADP-ribosylation factor 1 GTPase-activating protein) (ARF1 GAP) (ARF1-directed GTPase-activating protein)	1248.17	1146.8	1221.55	1199.32	1420.71	1477.35	1588.01	1531.15	1350.61	-0.291524	0.00109447	-2.24432
Q8C0I1	Agps	Alkyldihydroxyacetonephosphate synthase, peroxisomal OS=Mus musculus GN=Agps PE=1 SV=1 - [ADAS_MOUSE]	1.5079e+06	1.83912e+06	1.66428e+06	1.59785e+06	1.74079e+06	1.6106e+06	1.70759e+06	1.80997e+06	1.80803e+06	1.58989e+06	1.80638e+06	1.6345e+06	1.48181e+06	0.0185388	0.81122	0.0945516		Agps	Q8C0I1	Alkyldihydroxyacetonephosphate synthase, peroxisomal (Alkyl-DHAP synthase) (EC 2.5.1.26) (Alkylglycerone-phosphate synthase)	826.499	852.55	738.488	819.523	1072.31	1107.74	1064.53	1234.06	971.675	-0.429726	0.00109786	-2.20118
P62858	Rps28	40S ribosomal protein S28 OS=Mus musculus GN=Rps28 PE=2 SV=1 - [RS28_MOUSE]	985971	1.54063e+06	1.19765e+06	1.11341e+06	1.07613e+06	1.27824e+06	1.35067e+06	1.17243e+06	1.00805e+06	1.35031e+06	1.27844e+06	1.01574e+06	1.317e+06	-0.0359788	0.810255	-0.0966658		Rps28	P62858	40S ribosomal protein S28	4502.47	4065.45	4467.34	4064.32	4151.45	4385.12	4615.27	4124.2	4404.92	-0.0205398	0.691303	-0.156562
P70426	Rit1	GTP-binding protein Rit1 OS=Mus musculus GN=Rit1 PE=1 SV=1 - [RIT1_MOUSE]	13821.9	21687.8	13500.7	7368.04	11073.4	9114.48	10248.9	12890.1	16495.8	15109.5	14722.5	11374	8075.42	0.0802077	0.809223	0.0995071		Rit1	P70426	GTP-binding protein Rit1 (EC 3.6.5.2) (Ras-like protein expressed in many tissues) (Ras-like without CAAX protein 1)	1019.08	931.079	926.084	1051.99	808.318	890.178	672.001	697.268	680.278	0.389669	0.00428724	1.65424
Q8K1X4	Nckap1l	Nck-associated protein 1-like OS=Mus musculus GN=Nckap1l PE=1 SV=1 - [NCKPL_MOUSE]	700678	722456	702876	805526	718000	742108	776456	697732	741880	862416	795383	715974	675499	0.0191154	0.806063	0.0984933		Nckap1l	Q8K1X4	Nck-associated protein 1-like (Hematopoietic protein 1)	1994.9	2071.27	1923.34	2181.04	1852.81	1894.89	1798.53	2141.64	2111.42	0.0596838	0.402416	0.351791
Q91WS0	Cisd1	CDGSH iron-sulfur domain-containing protein 1 OS=Mus musculus GN=Cisd1 PE=1 SV=1 - [CISD1_MOUSE]	629130	736959	353155	293558	503008	438430	412297	570060	590082	483873	356671	360316	377947	-0.0752509	0.804071	-0.101103		Cisd1	Q91WS0	CDGSH iron-sulfur domain-containing protein 1 (MitoNEET)	1136.99	1047.77	1179.29	1102.6	1334.98	1445.55	1421.01	1177.33	1443.84	-0.289224	0.00552799	-1.65134
Q61081	Cdc37	Hsp90 co-chaperone Cdc37 OS=Mus musculus GN=Cdc37 PE=2 SV=1 - [CDC37_MOUSE]	759327	1.00291e+06	1.0817e+06	1.37553e+06	1.4502e+06	1.33314e+06	1.42545e+06	973038	1.00081e+06	1.25777e+06	1.07532e+06	1.28349e+06	1.39048e+06	-0.0494255	0.803513	-0.102062		Cdc37	Q61081	Hsp90 co-chaperone Cdc37 (Hsp90 chaperone protein kinase-targeting subunit) (p50Cdc37) [Cleaved into: Hsp90 co-chaperone Cdc37, N-terminally processed]	473.414	471.319	431.902	456.37	447.915	497.879	525.884	453.117	440.794	-0.0460595	0.493098	-0.2993
P56395	Cyb5a	Cytochrome b5 OS=Mus musculus GN=Cyb5a PE=1 SV=2 - [CYB5_MOUSE]	1.00241e+07	1.45478e+07	7.72176e+06	7.05714e+06	1.05702e+07	1.1868e+07	1.24605e+07	1.1035e+07	1.08788e+07	1.06826e+07	1.14721e+07	1.05286e+07	1.10475e+07	0.0446872	0.803513	0.121557		Cyb5a	P56395	Cytochrome b5	4917.13	5210.48	5213.37	5586.77	3695.11	4097.7	2806	3530.85	3763.08	0.54797	0.000490143	2.48374
P83870	Phf5a	PHD finger-like domain-containing protein 5A OS=Mus musculus GN=Phf5a PE=1 SV=1 - [PHF5A_MOUSE]	16252.9	6835.64	21805.7	17586.7	12497.7	18472.5	9079.35	16656.6	16972.1	14960.7	13165.7	14391.3	15921.2	0.0671058	0.803513	0.110606		Phf5a	P83870	PHD finger-like domain-containing protein 5A (PHD finger-like domain protein 5A) (Splicing factor 3B-associated 14 kDa protein) (SF3b14b)	2103.97	1976.18	2035.4	2188.16	1607.39	1885.72	1413.05	1689.29	1905.96	0.287984	0.0118683	1.43221
Q3UIA2	Arhgap17	Rho GTPase-activating protein 17 OS=Mus musculus GN=Arhgap17 PE=1 SV=1 - [RHG17_MOUSE]	350340	267121	363086	375874	407530	324416	374843	377094	356850	311542	336703	445105	334236	0.0339057	0.802816	0.0985951		Arhgap17	Q3UIA2	Rho GTPase-activating protein 17 (Neuron-associated developmentally-regulated protein) (Nadrin) (Rho-type GTPase-activating protein 17)	561.99	541.174	581.978	603.571	649.506	672.607	520.74	606.431	628.692	-0.105518	0.215308	-0.575661
Q91ZW2	Pofut1	GDP-fucose protein O-fucosyltransferase 1 OS=Mus musculus GN=Pofut1 PE=1 SV=1 - [OFUT1_MOUSE]	145363	131560	82805.2	120205	167826	188369	156319	128588	113702	170988	95829.3	157592	149135	-0.0603221	0.801924	-0.100434		Pofut1	Q91ZW2	GDP-fucose protein O-fucosyltransferase 1 (EC 2.4.1.221) (Peptide-O-fucosyltransferase 1) (O-FucT-1)	329.004	382.597	376.82	328.1	296.264	325.842	335.898	297.703	270.381	0.21444	0.0335596	0.998776
Q8VCH8	Ubxn4	UBX domain-containing protein 4 OS=Mus musculus GN=Ubxn4 PE=1 SV=1 - [UBXN4_MOUSE]	173117	222552	244807	301748	316124	261787	263821	199154	165502	223618	323571	316621	239436	-0.0589315	0.801037	-0.099407		Ubxn4	Q8VCH8	UBX domain-containing protein 4 (Erasin) (UBX domain-containing protein 2)	1395.82	1458.73	1381.77	1477.66	1315.14	1293.44	1243.68	1316.05	1295.33	0.144079	0.00107153	2.03036
Q9JKW0	Arl6ip1	ADP-ribosylation factor-like protein 6-interacting protein 1 OS=Mus musculus GN=Arl6ip1 PE=2 SV=1 - [AR6P1_MOUSE]	483731	630135	912344	986440	569829	703907	767015	693511	538980	729302	770034	684223	753854	-0.0548481	0.797826	-0.110466		Arl6ip1	Q9JKW0	ADP-ribosylation factor-like protein 6-interacting protein 1 (ARL-6-interacting protein 1) (Aip-1) (Protein TBX2)	2855.45	3076.55	2947.34	3012.82	2992.01	3003.23	2501.19	2677	2929.83	0.0759111	0.218284	0.543311
Q60960	Kpna1	Importin subunit alpha-5 OS=Mus musculus GN=Kpna1 PE=1 SV=2 - [IMA5_MOUSE]	34504.5	35200.7	64469.4	56813.7	61381.7	45026.4	50485.9	41191.6	37635.4	75542.9	39837.2	61494.1	57593.3	0.0713128	0.797506	0.100877		Kpna1	Q60960	Importin subunit alpha-5 (Importin alpha-S1) (Karyopherin subunit alpha-1) (Nucleoprotein interactor 1) (NPI-1) (RAG cohort protein 2) (SRP1-beta)	385.044	362.395	247.453	344.66	343.746	257.015	219.133	249.921	322.973	0.265703	0.178271	0.56639
Q8C142	Ldlrap1	Low density lipoprotein receptor adapter protein 1 OS=Mus musculus GN=Ldlrap1 PE=1 SV=3 - [ARH_MOUSE]	16436.6	40694.6	19241.3	8158.82	15892.9	18006.7	22902.9	11236.6	27745.1	24593.7	19672.2	7221.83	20476.3	-0.126861	0.797506	-0.102983		Ldlrap1	Q8C142	Low density lipoprotein receptor adapter protein 1 (Autosomal recessive hypercholesterolemia protein homolog)	316.429	320.28	250.78	296.613	290.564	350.976	362.428	413.7	299.439	-0.214257	0.146939	-0.653412
P53702	Hccs	Cytochrome c-type heme lyase OS=Mus musculus GN=Hccs PE=1 SV=2 - [CCHL_MOUSE]	93551.1	67488.4	122687	105196	52509.3	149540	69432	111693	94356.9	113819	100416	124746	55499.3	0.0852831	0.791947	0.106508		Hccs	P53702	Holocytochrome c-type synthase (EC 4.4.1.17) (Cytochrome c-type heme lyase) (CCHL)	460.418	452.668	471.342	502.713	308.071	349.205	422.594	351.225	326.878	0.424217	0.00157261	2.07538
Q91X43	Sh3d19	SH3 domain-containing protein 19 OS=Mus musculus GN=Sh3d19 PE=1 SV=2 - [SH319_MOUSE]	268211	114137	152275	79683.8	73859.2	154401	233870	229545	163075	60090.6	96902.3	128774	166466	-0.127098	0.791027	-0.105597		Sh3d19	Q91X43	SH3 domain-containing protein 19 (Kryn)	21.5315	22.2685	23.2325	24.6701	25.077	21.715	21.3775	18.8233	19.4807	0.106468	0.274186	0.485448
Q60864	Stip1	Stress-induced-phosphoprotein 1 OS=Mus musculus GN=Stip1 PE=1 SV=1 - [STIP1_MOUSE]	3.25384e+06	4.11006e+06	3.71424e+06	3.65031e+06	3.64737e+06	4.33748e+06	4.42796e+06	3.51093e+06	3.53569e+06	3.66298e+06	3.707e+06	4.21979e+06	4.19007e+06	-0.0273882	0.791027	-0.106335		Stip1	Q60864	Stress-induced-phosphoprotein 1 (STI1) (mSTI1) (Hsc70/Hsp90-organizing protein) (Hop)	4369.95	4558.68	4185.55	4305.9	3633.39	3756.57	3137.28	3478.62	3950.45	0.278188	0.00282598	1.86513
Q8C570	Rae1	mRNA export factor OS=Mus musculus GN=Rae1 PE=1 SV=1 - [RAE1L_MOUSE]	73953.4	59968.4	111817	64348.4	82978.8	58095.2	86828.3	67028.8	93597.2	72447.8	87298.3	76823.1	42619.2	-0.0682905	0.790271	-0.104785		Rae1	Q8C570	mRNA export factor (Rae1 protein homolog) (mRNA-associated protein mrnp 41)	1162.25	1105.44	1187	1389.93	1032.77	1129.76	879.842	982.838	1108.43	0.238328	0.0430292	0.932691
Q9DBR0	Akap8	A-kinase anchor protein 8 OS=Mus musculus GN=Akap8 PE=1 SV=1 - [AKAP8_MOUSE]	23735.1	17760.4	27508.8	34789.6	16637.7	29140.2	22605.5	29305.3	31623.9	17705.7	35521.2	18276.7	23124.4	0.0759414	0.788174	0.105037		Akap8	Q9DBR0	A-kinase anchor protein 8 (AKAP-8) (A-kinase anchor protein 95 kDa) (AKAP 95)	1148.15	1101.31	1012.06	1097.42	1373.56	1392.44	1448.15	1389.64	1373.65	-0.356794	1.64e-05	-3.9933
P98192	Gnpat	Dihydroxyacetone phosphate acyltransferase OS=Mus musculus GN=Gnpat PE=2 SV=1 - [GNPAT_MOUSE]	18240.7	27560.5	25142.1	19693.4	27229.7	15388.4	22995.6	17854.8	21633.7	18083.9	27385	33934.4	21354.1	0.0664903	0.788174	0.105182		Gnpat	P98192	Dihydroxyacetone phosphate acyltransferase (DAP-AT) (DHAP-AT) (EC 2.3.1.42) (Acyl-CoA:dihydroxyacetonephosphateacyltransferase) (Glycerone-phosphate O-acyltransferase)	341.573	379.051	385.09	535.844	249.133	297.303	173.075	270.051	267.532	0.706902	0.00917243	1.36563
Q9CZS1	Aldh1b1	Aldehyde dehydrogenase X, mitochondrial OS=Mus musculus GN=Aldh1b1 PE=2 SV=1 - [AL1B1_MOUSE]	157181	278434	190397	214185	208415	163811	223289	204066	185604	163325	177685	225782	232703	-0.0494242	0.786891	-0.10975		Aldh1b1	Q9CZS1	Aldehyde dehydrogenase X, mitochondrial (EC 1.2.1.3) (Aldehyde dehydrogenase family 1 member B1)	419.768	352.972	380.742	341.933	397.828	348.475	485.878	394.666	473.539	-0.16818	0.20553	-0.564249
P08003	Pdia4	Protein disulfide-isomerase A4 OS=Mus musculus GN=Pdia4 PE=1 SV=3 - [PDIA4_MOUSE]	1.75539e+07	2.28365e+07	2.08306e+07	2.37092e+07	1.96627e+07	2.26007e+07	2.66894e+07	1.83365e+07	1.87453e+07	1.97964e+07	2.00634e+07	2.66435e+07	2.45935e+07	-0.0412841	0.786877	-0.105788		Pdia4	P08003	Protein disulfide-isomerase A4 (EC 5.3.4.1) (Endoplasmic reticulum resident protein 72) (ER protein 72) (ERp-72) (ERp72)	3533.54	3231.3	3182.4	3224.37	2290.27	2322.56	2272.4	1983.59	2256.39	0.565528	0.0143059	4.06191
Q3V3R4	Itga1	Integrin alpha-1 OS=Mus musculus GN=Itga1 PE=1 SV=2 - [ITA1_MOUSE]	8391.54	31328.8	12428.7	16185.4	20493.4	21837.9	11009.6	17206.1	11197.9	14694.6	13221.2	18406.7	22079.1	-0.107483	0.786614	-0.114942		Itga1	Q3V3R4	Integrin alpha-1 (CD49 antigen-like family member A) (Laminin and collagen receptor) (VLA-1) (CD antigen CD49a)	225.048	194.604	169.24	193.982	188.599	158.05	212.11	159.653	162.621	0.151512	0.25182	0.476988
Q61285	Abcd2	ATP-binding cassette sub-family D member 2 OS=Mus musculus GN=Abcd2 PE=2 SV=1 - [ABCD2_MOUSE]	926613	899976	751440	476551	779406	580411	473912	869839	728893	687674	741910	585777	359711	-0.0764216	0.78464	-0.10767		Abcd2	Q61285	ATP-binding cassette sub-family D member 2 (EC 3.1.2.-) (EC 7.6.2.-) (Adrenoleukodystrophy-related protein)	1900.81	2167.78	1834.41	2334.67	3342.94	3569.73	3495.3	3442.16	3279.36	-0.734247	8.17e-06	-4.46437
P56387	Dynlt3	Dynein light chain Tctex-type 3 OS=Mus musculus GN=Dynlt3 PE=1 SV=1 - [DYLT3_MOUSE]	126129	118944	197870	192166	89648.5	207314	142947	119464	242007	115001	212947	229306	74922.6	0.108837	0.784575	0.112617		Dynlt3	P56387	Dynein light chain Tctex-type 3 (Protein 91/23) (T-complex-associated testis-expressed 1-like)	1293.98	1286.82	1122.81	1228.94	1011.14	1167.41	1086.82	1287.09	1169.11	0.107849	0.200153	0.552432
P30681	Hmgb2	High mobility group protein B2 OS=Mus musculus GN=Hmgb2 PE=1 SV=3 - [HMGB2_MOUSE]	1.60149e+06	1.58485e+06	2.03832e+06	1.30736e+06	1.31227e+06	2.35808e+06	2.11835e+06	1.91521e+06	1.55654e+06	1.39051e+06	2.04645e+06	1.31244e+06	1.90238e+06	-0.0609859	0.784575	-0.109825		Hmgb2	P30681	High mobility group protein B2 (High mobility group protein 2) (HMG-2)	1407.29	1355.59	1237.4	1229.79	2095.68	2309.4	2179.07	1890.96	2068.83	-0.689584	3.66e-05	-3.75127
Q08093	Cnn2	Calponin-2 OS=Mus musculus GN=Cnn2 PE=2 SV=1 - [CNN2_MOUSE]	124858	182729	136146	166269	220376	141979	175214	187116	168483	163046	185547	166807	144113	0.0454494	0.78391	0.116952		Cnn2	Q08093	Calponin-2 (Calponin H2, smooth muscle) (Neutral calponin)	183.061	190.992	178.066	178.71	180.795	185.4	159.746	149.163	207.071	0.0503973	0.611523	0.246423
Q80VD1	Fam98b	Protein FAM98B OS=Mus musculus GN=Fam98b PE=2 SV=1 - [FA98B_MOUSE]	317093	481386	388390	442609	404051	387154	481553	361042	409809	436898	364555	383741	469437	-0.0365009	0.783817	-0.11058		Fam98b	Q80VD1	Protein FAM98B	2624.63	2827.67	2652.98	2455.84	1968.12	2451.93	2033.43	2000.02	1993.65	0.337583	0.0143059	1.75266
B2RY04	Dock5	Dedicator of cytokinesis protein 5 OS=Mus musculus GN=Dock5 PE=1 SV=2 - [DOCK5_MOUSE]	498369	601601	535626	562871	655354	444972	456787	534366	586184	718591	579272	508441	400408	0.0476924	0.782868	0.108276		Dock5	B2RY04	Dedicator of cytokinesis protein 5 (Lens rupture protein 2) (Rupture of lens cataract protein)	1041.25	1043.34	1020.49	1139.12	875.601	992.518	895.271	1006.2	894.495	0.185826	0.0131947	1.27081
Q9WUP7	Uchl5	Ubiquitin carboxyl-terminal hydrolase isozyme L5 OS=Mus musculus GN=Uchl5 PE=1 SV=2 - [UCHL5_MOUSE]	392536	448907	392166	415018	534358	503040	526107	400698	413069	488899	416580	506407	462361	-0.0345978	0.782868	-0.111347		Uchl5	Q9WUP7	Ubiquitin carboxyl-terminal hydrolase isozyme L5 (UCH-L5) (EC 3.4.19.12) (Ubiquitin C-terminal hydrolase UCH37) (Ubiquitin thioesterase L5)	1183.71	1196.91	1154.7	1488.04	1184.37	1198.57	900.686	957.036	1237.32	0.196938	0.624206	0.586295
Q0VGB7	Ppp4r2	Serine/threonine-protein phosphatase 4 regulatory subunit 2 OS=Mus musculus GN=Ppp4r2 PE=1 SV=1 - [PP4R2_MOUSE]	50152.3	48573.5	56348.7	78643.9	44382	98547.1	62105.1	55561.3	42791.4	52643.9	68079.5	54077.1	82310.8	-0.0813123	0.781872	-0.111897		Ppp4r2	Q0VGB7	Serine/threonine-protein phosphatase 4 regulatory subunit 2	832.537	915.299	796.748	1086.22	648.216	597.995	501.672	521.774	590.004	0.666374	0.00121509	2.03356
Q9JHI5	Ivd	Isovaleryl-CoA dehydrogenase, mitochondrial OS=Mus musculus GN=Ivd PE=1 SV=1 - [IVD_MOUSE]	510297	724705	672836	691624	993208	660423	882646	713709	538939	683317	676467	785931	839453	-0.0548583	0.780953	-0.113568		Ivd	Q9JHI5	Isovaleryl-CoA dehydrogenase, mitochondrial (IVD) (EC 1.3.8.4) (Butyryl-CoA dehydrogenase) (EC 1.3.8.1)	207.732	243.2	203.148	173.354	232.367	207.361	231.24	205.226	194.164	-0.0494476	0.650144	-0.180558
Q91X20	Ash2l	Set1/Ash2 histone methyltransferase complex subunit ASH2 OS=Mus musculus GN=Ash2l PE=1 SV=1 - [ASH2L_MOUSE]	39594	42066.4	40137	51114.6	54283.8	43669.3	57900.9	47032.5	42376.9	37198.9	48117.4	42917.5	55769.8	-0.0435864	0.779719	-0.110936		Ash2l	Q91X20	Set1/Ash2 histone methyltransferase complex subunit ASH2 (ASH2-like protein)	635.483	941.404	747.951	933.392	858.89	1030.27	879.646	761.447	952.219	-0.138277	0.357467	-0.373064
Q60759	Gcdh	Glutaryl-CoA dehydrogenase, mitochondrial OS=Mus musculus GN=Gcdh PE=2 SV=2 - [GCDH_MOUSE]	40188	30119.9	29771.4	37735.6	36229	33508.9	45568.1	34718.6	37520.4	47876.8	22867.5	45837.5	37050.1	0.0580642	0.779165	0.11093		Gcdh	Q60759	Glutaryl-CoA dehydrogenase, mitochondrial (GCD) (EC 1.3.8.6)	331.632	297.689	346.519	333.925	330.27	315.077	330.769	346.288	344.29	-0.0257534	0.614281	-0.200756
P29595	Nedd8	NEDD8 OS=Mus musculus GN=Nedd8 PE=1 SV=2 - [NEDD8_MOUSE]	20378.3	2456.4	14910.8	2653.91	0	2252.59	150.409	17247.3	6544.73	0	1238.86	2277.56	2174.19	-0.315436	0.777911	-0.0897847		Nedd8	P29595	NEDD8 (Neddylin) (Neural precursor cell expressed developmentally down-regulated protein 8) (NEDD-8) (Ubiquitin-like protein Nedd8)	1628.47	1730.17	1685.2	1680.41	1427.33	1549.08	1365.39	1435.06	1485.47	0.210868	0.000661296	2.34247
Q64511	Top2b	DNA topoisomerase 2-beta OS=Mus musculus GN=Top2b PE=1 SV=2 - [TOP2B_MOUSE]	1.22765e+06	1.21791e+06	1.43823e+06	996711	1.15851e+06	1.06656e+06	1.17409e+06	1.08177e+06	1.01823e+06	1.17568e+06	1.36895e+06	1.13427e+06	1.15816e+06	-0.0328546	0.777911	-0.111898		Top2b	Q64511	DNA topoisomerase 2-beta (EC 5.6.2.2) (DNA topoisomerase II, beta isozyme)	203.124	227.577	199.237	304.665	255.396	253.616	170.753	231.64	262.207	-0.00660067	0.971289	-0.0140973
Q05D44	Eif5b	Eukaryotic translation initiation factor 5B OS=Mus musculus GN=Eif5b PE=1 SV=2 - [IF2P_MOUSE]	1.07567e+06	948864	1.08816e+06	908605	1.06382e+06	932636	893003	1.16338e+06	1.10997e+06	887277	845210	956710	1.09469e+06	0.032206	0.775589	0.112404		Eif5b	Q05D44	Eukaryotic translation initiation factor 5B (eIF-5B) (EC 3.6.5.3) (Translation initiation factor IF-2)	1467.56	1654.64	1281.48	1657.97	1157.74	1251.2	1062.32	1146.25	1130.07	0.398682	0.0210936	1.6927
Q9D1I5	Mcee	Methylmalonyl-CoA epimerase, mitochondrial OS=Mus musculus GN=Mcee PE=2 SV=1 - [MCEE_MOUSE]	180998	202645	160942	210398	200240	156390	207615	154806	213656	187727	192278	185339	226204	0.0368369	0.774117	0.112201		Mcee	Q9D1I5	Methylmalonyl-CoA epimerase, mitochondrial (EC 5.1.99.1) (DL-methylmalonyl-CoA racemase)	927.504	771.675	886.988	813.399	864.738	1047.69	993.813	939.253	982.988	-0.184292	0.0413875	-0.948509
P58854	Tubgcp3	Gamma-tubulin complex component 3 OS=Mus musculus GN=Tubgcp3 PE=2 SV=2 - [GCP3_MOUSE]	20764.3	33830.9	16810.8	33548	29178.7	20951.8	30412.5	26188.7	35486.5	34206.2	29073.7	17564.8	24868.9	0.0741994	0.773921	0.112913		Tubgcp3	P58854	Gamma-tubulin complex component 3 (GCP-3)	71.0681	69.6514	48.908	79.3941	66.8456	89.4972	78.8195	59.936	85.2212	-0.177561	0.334002	-0.394358
Q6P542	Abcf1	ATP-binding cassette sub-family F member 1 OS=Mus musculus GN=Abcf1 PE=1 SV=1 - [ABCF1_MOUSE]	1.79243e+06	2.55071e+06	1.2725e+06	1.64747e+06	1.7017e+06	1.74162e+06	1.83825e+06	1.59668e+06	1.91604e+06	1.65231e+06	1.40063e+06	1.47397e+06	2.26578e+06	-0.0612824	0.771687	-0.114944		Abcf1	Q6P542	ATP-binding cassette sub-family F member 1	1184.78	1128.51	1074.76	1115.13	1032.91	993.337	1298.38	1046.97	956.851	0.0791562	0.426475	0.375829
Q80XR2	Atp2c1	Calcium-transporting ATPase type 2C member 1 OS=Mus musculus GN=Atp2c1 PE=1 SV=2 - [AT2C1_MOUSE]	173578	228738	139368	131293	173789	130288	98881.2	196930	174859	171202	170906	139566	114990	0.070557	0.771687	0.117213		Atp2c1	Q80XR2	Calcium-transporting ATPase type 2C member 1 (ATPase 2C1) (EC 7.2.2.10) (ATP-dependent Ca(2+) pump PMR1) (Ca(2+)/Mn(2+)-ATPase 2C1) (Secretory pathway Ca(2+)-transporting ATPase type 1) (SPCA1)	144.332	205.873	128.105	225.62	243.999	178.495	243.504	180.087	200.285	-0.249961	0.24902	-0.475876
Q8K4F5	Abhd11	Alpha/beta hydrolase domain-containing protein 11 OS=Mus musculus GN=Abhd11 PE=2 SV=1 - [ABHDB_MOUSE]	31526.9	22176.2	31057.8	23806.9	28462.1	22599.5	35159.6	56932.3	32775.5	7831.02	19904.6	26152.4	6894.48	-0.149851	0.770998	-0.126709		Abhd11	Q8K4F5	Protein ABHD11 (EC 3.-.-.-) (Alpha/beta hydrolase domain-containing protein 11) (Abhydrolase domain-containing protein 11) (Williams-Beuren syndrome chromosomal region 21 protein homolog)	954.585	890.024	935.478	957.979	868.631	944.371	847.959	929.776	863.96	0.0688928	0.135312	0.663811
Q8R5A3	Apbb1ip	Amyloid beta A4 precursor protein-binding family B member 1-interacting protein OS=Mus musculus GN=Apbb1ip PE=1 SV=2 - [AB1IP_MOUSE]	1.98158e+06	1.93277e+06	2.45684e+06	1.85175e+06	2.21832e+06	2.14058e+06	2.4708e+06	1.98259e+06	2.5847e+06	2.134e+06	2.21964e+06	2.06234e+06	1.55277e+06	-0.0415437	0.770998	-0.113993		Apbb1ip	Q8R5A3	Amyloid beta A4 precursor protein-binding family B member 1-interacting protein (APBB1-interacting protein 1) (Proline-rich EVH1 ligand 1) (PREL-1) (Proline-rich protein 48)	1309.32	1277.4	1211.69	1237.4	1349.77	1326.68	1289.32	1295.24	1264.1	-0.0518505	0.113005	-0.684596
Q6NZC7	Sec23ip	SEC23-interacting protein OS=Mus musculus GN=Sec23ip PE=1 SV=2 - [S23IP_MOUSE]	322646	338736	333281	443494	378804	356302	378456	372666	342153	366311	358929	391010	398259	0.0275325	0.770401	0.123473		Sec23ip	Q6NZC7	SEC23-interacting protein	881.001	978.922	861.436	1036.78	413.803	552.749	398.918	454.744	485.602	1.02667	2.16e-05	3.77613
Q9Z2Z6	Slc25a20	Mitochondrial carnitine/acylcarnitine carrier protein OS=Mus musculus GN=Slc25a20 PE=1 SV=1 - [MCAT_MOUSE]	316196	144100	266437	229776	194380	160959	162118	227666	237728	150699	266013	199633	103063	-0.0926644	0.770252	-0.114908		Slc25a20	Q9Z2Z6	Mitochondrial carnitine/acylcarnitine carrier protein (Carnitine/acylcarnitine translocase) (CAC) (mCAC) (Solute carrier family 25 member 20)	545.77	651.662	583.626	607.096	580.27	727.483	549.742	540.788	572.642	0.00691164	0.462433	0.0267732
P37040	Por	NADPH--cytochrome P450 reductase OS=Mus musculus GN=Por PE=1 SV=2 - [NCPR_MOUSE]	3.1859e+06	3.65644e+06	3.97712e+06	3.57741e+06	3.68155e+06	3.12736e+06	4.13218e+06	3.5941e+06	3.59117e+06	3.57225e+06	3.81588e+06	4.15386e+06	2.36826e+06	-0.0419718	0.769966	-0.115833		Por	P37040	NADPH--cytochrome P450 reductase (CPR) (P450R) (EC 1.6.2.4)	2153.55	2293.29	2108.94	2163.72	2055.97	2212.1	2215.47	2214.4	2143.87	0.00763921	0.823245	0.0878319
Q9Z1E4	Gys1	Glycogen [starch] synthase, muscle OS=Mus musculus GN=Gys1 PE=1 SV=2 - [GYS1_MOUSE]	35168.3	33644.2	39710.9	52074.4	50787.3	34537.2	44038.5	48545.8	40822.6	42787.3	45594	40360.4	38064.8	0.0436637	0.768045	0.119628		Gys1	Q9Z1E4	Glycogen [starch] synthase, muscle (EC 2.4.1.11)	735.887	759.644	803.219	806.008	819.704	709.638	609.837	492.903	608.663	0.260083	0.0858224	0.917784
Q60520	Sin3a	Paired amphipathic helix protein Sin3a OS=Mus musculus GN=Sin3a PE=1 SV=3 - [SIN3A_MOUSE]	5738.63	8518.14	9431.02	5435.91	5357.72	7948.54	9417.93	6890.06	6770.99	6090.98	5489	10036.1	6954.61	-0.073565	0.768045	-0.116911		Sin3a	Q60520	Paired amphipathic helix protein Sin3a (Histone deacetylase complex subunit Sin3a) (Transcriptional corepressor Sin3a)	2642.52	2178.47	2513.71	2243.44	2600.37	2701.42	2584.2	2507.61	2951.02	-0.156512	0.0730857	-0.796472
Q8C0L0	Tmx4	Thioredoxin-related transmembrane protein 4 OS=Mus musculus GN=Tmx4 PE=1 SV=2 - [TMX4_MOUSE]	185476	273942	255152	127757	261149	127658	133051	255321	187954	273150	164661	222278	143553	0.0927202	0.767216	0.118559		Tmx4	Q8C0L0	Thioredoxin-related transmembrane protein 4 (Thioredoxin domain-containing protein 13)	183.375	182.574	211.935	183.567	193.208	231.911	176.856	199.267	202.984	-0.077333	0.462433	-0.345017
Q9CQI7	Snrpb2	U2 small nuclear ribonucleoprotein B'' OS=Mus musculus GN=Snrpb2 PE=2 SV=1 - [RU2B_MOUSE]	31035.5	8725.74	26962.9	10446.3	19728.6	23793.7	17682.2	21023.3	23384.3	26576.9	16368.8	28014.6	12742	0.111192	0.761963	0.121509		Snrpb2	Q9CQI7	U2 small nuclear ribonucleoprotein B'' (U2 snRNP B'')	1465.73	1265.86	1244.46	1341.28	1151.82	1304.97	1162	1162.81	1206.82	0.150451	0.046328	0.917588
Q9Z0X1	Aifm1	Apoptosis-inducing factor 1, mitochondrial OS=Mus musculus GN=Aifm1 PE=1 SV=1 - [AIFM1_MOUSE]	1.45637e+06	1.8099e+06	1.44097e+06	1.1941e+06	1.68294e+06	1.50218e+06	1.58282e+06	1.67704e+06	1.73595e+06	1.3957e+06	1.45906e+06	1.41838e+06	1.20143e+06	-0.0412141	0.760852	-0.118834		Aifm1	Q9Z0X1	Apoptosis-inducing factor 1, mitochondrial (EC 1.6.99.-) (Programmed cell death protein 8)	1048.42	1203.48	1093.24	1293.8	1031.55	1117.92	989.736	934.921	1097.95	0.164981	0.0825933	0.766575
P52503	Ndufs6	NADH dehydrogenase [ubiquinone] iron-sulfur protein 6, mitochondrial OS=Mus musculus GN=Ndufs6 PE=1 SV=2 - [NDUS6_MOUSE]	501686	491135	420904	369645	353348	520610	503008	625878	543355	382944	454965	420693	390546	0.0571809	0.757554	0.120163		Ndufs6	P52503	NADH dehydrogenase [ubiquinone] iron-sulfur protein 6, mitochondrial (Complex I-13kD-A) (CI-13kD-A) (NADH-ubiquinone oxidoreductase 13 kDa-A subunit)	2520.34	2591.55	2409.47	2514.58	2276.97	2431.11	2371.03	2211.49	2187.4	0.128232	0.0109261	1.35142
Q8K2C9	Hacd3	Very-long-chain (3R)-3-hydroxyacyl-[acyl-carrier protein] dehydratase 3 OS=Mus musculus GN=ptplad1 PE=1 SV=2 - [HACD3_MOUSE]	267854	272021	203537	104711	230454	115378	95064.1	230492	253257	211637	199435	158295	134757	0.104499	0.75634	0.12296		Hacd3	Q8K2C9	Very-long-chain (3R)-3-hydroxyacyl-CoA dehydratase 3 (EC 4.2.1.134) (3-hydroxyacyl-CoA dehydratase 3) (HACD3) (Butyrate-induced protein 1) (B-ind1) (Protein-tyrosine phosphatase-like A domain-containing protein 1)	366.721	323.686	417.259	437.333	378.099	406.384	292.613	330.217	295.364	0.18173	0.221569	0.510818
Q6A028	Swap70	Switch-associated protein 70 OS=Mus musculus GN=Swap70 PE=1 SV=2 - [SWP70_MOUSE]	51992.3	46646	43320.2	28652.6	34341.9	50112.5	43280.5	43073.7	35748.6	35006.5	50295.8	40745.6	41187.6	-0.0555957	0.75634	-0.12528		Swap70	Q6A028	Switch-associated protein 70 (SWAP-70)	1253.46	1286.11	1202.98	1253.46	1169.92	1354.65	1206.16	1139.51	1321.81	0.0122888	0.825686	0.0924786
Q8CBE3	Wdr37	WD repeat-containing protein 37 OS=Mus musculus GN=Wdr37 PE=2 SV=1 - [WDR37_MOUSE]	36656.8	44593.4	38883.3	40750.3	47476.1	29057.3	41091.6	40450	45152.1	37994.1	37958	35269.7	35143.6	-0.0414084	0.75573	-0.126428		Wdr37	Q8CBE3	WD repeat-containing protein 37	641.8	452.433	401.07	543.279	448.185	389.503	521.669	447.158	513.197	0.135549	0.425958	0.325588
Q9D1H7	Get4	Golgi to ER traffic protein 4 homolog OS=Mus musculus GN=Get4 PE=2 SV=2 - [GET4_MOUSE]	83648.3	130812	100698	157861	126465	106292	113324	91474	145996	112249	117689	101799	103559	-0.0615416	0.754514	-0.123813		Get4	Q9D1H7	Golgi to ER traffic protein 4 homolog	471.806	568.474	525.691	736.862	395.738	434.945	292.911	327.656	336.015	0.687584	0.00703876	1.45401
Q99LC2	Cstf1	Cleavage stimulation factor subunit 1 OS=Mus musculus GN=Cstf1 PE=2 SV=1 - [CSTF1_MOUSE]	78197.6	60501.4	51942.7	65134.9	79800.7	72745.9	61442.3	54376.2	66359.4	85608.6	47286.2	72754.2	60094.5	-0.059158	0.751364	-0.122898		Cstf1	Q99LC2	Cleavage stimulation factor subunit 1 (CF-1 50 kDa subunit) (Cleavage stimulation factor 50 kDa subunit) (CSTF 50 kDa subunit) (CstF-50)	654.496	587.066	678.451	781.033	565.742	615.033	572.674	541.066	566.959	0.238688	0.029737	1.09975
P16858	Gapdh	Glyceraldehyde-3-phosphate dehydrogenase OS=Mus musculus GN=Gapdh PE=1 SV=2 - [G3P_MOUSE]	1.04206e+08	9.51843e+07	1.02012e+08	1.06919e+08	9.80703e+07	9.80294e+07	1.25135e+08	1.03548e+08	1.0305e+08	9.9315e+07	1.05527e+08	1.18427e+08	1.07209e+08	0.0268386	0.751364	0.127864		Gapdh	P16858	Glyceraldehyde-3-phosphate dehydrogenase (GAPDH) (EC 1.2.1.12) (Peptidyl-cysteine S-nitrosylase GAPDH) (EC 2.6.99.-)	4724.02	4766.78	4683.27	4846.74	4747	4797.61	5114.23	4731.56	4984.04	-0.0358614	0.201183	-0.569235
Q9CRA5	Golph3	Golgi phosphoprotein 3 OS=Mus musculus GN=Golph3 PE=2 SV=1 - [GOLP3_MOUSE]	40937.6	45105.5	43603.8	81048.5	25642.7	49662.8	73035.8	58509.6	68979.5	33731.3	56473.4	58232.7	2119.81	-0.146414	0.751198	-0.122967		Golph3	Q9CRA5	Golgi phosphoprotein 3 (Coat protein GPP34)	651.125	669.788	710.416	625.541	531.133	572.182	562.438	569.377	632.521	0.211786	0.00747095	1.41972
Q9ER39	Tor1a	Torsin-1A OS=Mus musculus GN=Tor1a PE=1 SV=1 - [TOR1A_MOUSE]	50928.6	72428.6	55267.5	84076.4	103409	40947.6	110478	82779.9	89024.7	93375.6	81249.9	76142.2	51152.8	0.0947848	0.751191	0.131032		Tor1a	Q9ER39	Torsin-1A (Dystonia 1 protein) (Torsin ATPase 1) (EC 3.6.4.-) (Torsin family 1 member A)	916.309	1035.85	1062.83	1089.16	724.163	761.083	711.781	765.506	705.92	0.483841	8.85e-05	3.21208
Q3TCJ1	Abraxas2, Fam175b	BRISC complex subunit Abro1 OS=Mus musculus GN=Fam175b PE=2 SV=1 - [F175B_MOUSE]	51289.8	56440.4	63520.4	56161.6	69179.7	60320.8	79482.8	63959.7	50953	79793.6	30037.9	66718.4	64266.6	-0.0724642	0.751086	-0.125554		Abraxas2, Fam175b	Q3TCJ1	BRISC complex subunit Abraxas 2 (Abraxas brother protein 1) (Protein FAM175B)	2226.87	2130.98	2308.76	2104.41	2213.17	2262.97	2422.53	2306.68	2243.44	-0.0624523	0.14012	-0.629935
Q3U898	Cops9, Myeov2	Myeloma-overexpressed gene 2 protein homolog OS=Mus musculus GN=Myeov2 PE=3 SV=1 - [MYOV2_MOUSE]	167771	258353	195137	295551	288718	173055	294752	237689	362200	248549	232363	191761	240923	0.0775396	0.750861	0.123879		Cops9, Myeov2	Q3U898	COP9 signalosome complex subunit 9	5458.92	5129.49	5689.16	4950.64	4820.28	4901.47	4200.95	4489.07	4773.39	0.194709	0.0140882	1.23004
Q2TBE6	Pi4k2a	Phosphatidylinositol 4-kinase type 2-alpha OS=Mus musculus GN=Pi4k2a PE=1 SV=1 - [P4K2A_MOUSE]	357725	495365	372896	390112	377766	428408	384654	355471	364684	381943	418664	417179	413945	-0.0327802	0.750861	-0.129909		Pi4k2a	Q2TBE6	Phosphatidylinositol 4-kinase type 2-alpha (EC 2.7.1.67) (Phosphatidylinositol 4-kinase type II-alpha)	3055.73	3088.52	3069.53	3379.75	2288.68	2235.37	2010.17	2306.2	2187.09	0.513502	0.0143059	3.92316
P54729	Nub1	NEDD8 ultimate buster 1 OS=Mus musculus GN=Nub1 PE=1 SV=2 - [NUB1_MOUSE]	79343.2	91987.4	73495.3	72551.8	56997.8	84269.7	79609.1	60536	67435.6	78496.6	65060.5	87323.4	87098.2	-0.0490128	0.750443	-0.123808		Nub1	P54729	NEDD8 ultimate buster 1 (Negative regulator of ubiquitin-like proteins 1) (Protein BS4)	730.459	831.833	698.565	738.708	755.663	736.081	840.853	757.184	853.934	-0.0728739	0.332625	-0.395371
Q64012	Raly	RNA-binding protein Raly OS=Mus musculus GN=Raly PE=1 SV=3 - [RALY_MOUSE]	738388	790024	641990	613309	724887	784363	901779	783638	614202	749498	709617	767037	715544	-0.0371188	0.750166	-0.129818		Raly	Q64012	RNA-binding protein Raly (Maternally-expressed hnRNP C-related protein) (hnRNP associated with lethal yellow protein)	969.374	1270.25	809.098	1596.95	1169.84	1522.79	1644.46	1793.55	1500.06	-0.394	0.0998084	-0.718628
Q80TL7	Mon2	Protein MON2 homolog OS=Mus musculus GN=Mon2 PE=2 SV=2 - [MON2_MOUSE]	3174.13	5529.5	1030.08	431.018	2589.43	1570.1	8271.08	2577.54	3276.1	5789.36	4387.52	824.463	5872.88	0.23083	0.749549	0.12821		Mon2	Q80TL7	Protein MON2 homolog (Protein SF21)	671.131	615.293	589.852	604.052	636.197	556.381	606.171	606.507	604.279	0.0429191	0.422842	0.32177
O35855	Bcat2	Branched-chain-amino-acid aminotransferase, mitochondrial OS=Mus musculus GN=Bcat2 PE=2 SV=2 - [BCAT2_MOUSE]	1.20365e+06	1.75245e+06	1.24012e+06	1.19392e+06	1.06916e+06	1.52282e+06	1.79541e+06	1.23921e+06	1.20272e+06	1.27059e+06	1.11961e+06	1.60933e+06	1.58549e+06	-0.0622228	0.749322	-0.128256		Bcat2	O35855	Branched-chain-amino-acid aminotransferase, mitochondrial (BCAT(m)) (EC 2.6.1.42)	540.121	428.835	503.536	374.183	430.163	373.501	402.635	417.311	388.212	0.198355	0.210263	0.700627
Q8R1F1	Niban2, Fam129b	Niban-like protein 1 OS=Mus musculus GN=Fam129b PE=2 SV=2 - [NIBL1_MOUSE]	2.44656e+06	2.29797e+06	2.67987e+06	2.54248e+06	2.40874e+06	2.55063e+06	2.64182e+06	2.63523e+06	2.68619e+06	2.03699e+06	1.95864e+06	2.96119e+06	2.35318e+06	-0.0414932	0.748535	-0.147311		Niban2, Fam129b	Q8R1F1	Protein Niban 2 (Meg-3) (Niban-like protein 1) (Protein FAM129B)	1818.58	2332.89	2040.49	2460.95	1258.51	1297.93	1285.04	1313.41	1392.05	0.724291	0.00879739	2.88736
P62075	Timm13	Mitochondrial import inner membrane translocase subunit Tim13 OS=Mus musculus GN=Timm13 PE=1 SV=1 - [TIM13_MOUSE]	384614	557952	448943	518591	618418	507598	550974	516756	460038	406696	433580	648338	496818	-0.0537399	0.746675	-0.125569		Timm13	P62075	Mitochondrial import inner membrane translocase subunit Tim13	3074.64	3362.22	3511.57	3269.38	2608.85	2799.98	2280.45	2552.86	2704.98	0.35178	0.000830583	2.1387
Q8BH95	Echs1	Enoyl-CoA hydratase, mitochondrial OS=Mus musculus GN=Echs1 PE=1 SV=1 - [ECHM_MOUSE]	1.52171e+06	1.72179e+06	1.44645e+06	1.31504e+06	1.48701e+06	2.25724e+06	2.09706e+06	1.60391e+06	1.48715e+06	1.3986e+06	1.57228e+06	1.72545e+06	1.9571e+06	-0.0593844	0.74634	-0.134133		Echs1	Q8BH95	Enoyl-CoA hydratase, mitochondrial (mECH) (mECH1) (EC 4.2.1.17) (EC 5.3.3.8) (Enoyl-CoA hydratase 1) (ECHS1) (Short-chain enoyl-CoA hydratase) (SCEH)	911.911	1159.83	1141.73	1423.57	526.694	649.862	460.673	440.549	616.249	1.10537	0.000534919	2.35056
O88811	Stam2	Signal transducing adapter molecule 2 OS=Mus musculus GN=Stam2 PE=1 SV=1 - [STAM2_MOUSE]	128777	120439	116583	114761	117322	135516	132511	116965	110022	136222	109932	119899	135053	-0.0277002	0.744113	-0.127114		Stam2	O88811	Signal transducing adapter molecule 2 (STAM-2) (Hrs-binding protein)	741.488	684.34	615.946	668.23	464.498	475.262	492.357	490.548	521.239	0.471036	0.000137689	2.95064
P25976	Ubtf	Nucleolar transcription factor 1 OS=Mus musculus GN=Ubtf PE=1 SV=1 - [UBF1_MOUSE]	260544	231239	191293	158049	204032	180249	174103	241607	194674	200981	186192	165374	165210	-0.0558396	0.743863	-0.129315		Ubtf	P25976	Nucleolar transcription factor 1 (Upstream-binding factor 1) (UBF-1)	678.836	625.732	676.994	677.619	612.595	644.957	634.898	725.253	633.175	0.0320809	0.462433	0.237539
Q9CQF0	Mrpl11	39S ribosomal protein L11, mitochondrial OS=Mus musculus GN=Mrpl11 PE=2 SV=1 - [RM11_MOUSE]	21052	35839.2	22867.8	24560.4	38690.8	34305.7	34023.5	24262.2	24631.8	29616.1	34761.4	40104.2	37564.6	0.0759526	0.74225	0.128448		Mrpl11	Q9CQF0	39S ribosomal protein L11, mitochondrial (L11mt) (MRP-L11)	1251.98	1460.15	1416.39	1409.53	1075.06	1204.4	995.309	856.12	1127.49	0.396688	0.00385188	1.67983
P27773	Pdia3	Protein disulfide-isomerase A3 OS=Mus musculus GN=Pdia3 PE=1 SV=2 - [PDIA3_MOUSE]	6.50904e+07	8.18619e+07	6.80547e+07	7.48965e+07	6.03066e+07	7.40762e+07	8.58206e+07	7.44835e+07	6.98581e+07	6.86254e+07	6.77103e+07	8.70432e+07	8.16054e+07	0.0393556	0.742241	0.129248		Pdia3	P27773	Protein disulfide-isomerase A3 (EC 5.3.4.1) (58 kDa glucose-regulated protein) (58 kDa microsomal protein) (p58) (Disulfide isomerase ER-60) (Endoplasmic reticulum resident protein 57) (ER protein 57) (ERp57) (Endoplasmic reticulum resident protein 60) (ER protein 60) (ERp60)	1797.78	1982.49	1775.61	2087.56	1572.23	1700.1	1815.69	1458.13	1652.23	0.220812	0.0242921	1.08437
O35841	Api5	Apoptosis inhibitor 5 OS=Mus musculus GN=Api5 PE=2 SV=2 - [API5_MOUSE]	686478	781362	731023	814232	916629	971012	895880	840966	863193	940906	725494	871993	854120	0.0367373	0.740358	0.133421		Api5	O35841	Apoptosis inhibitor 5 (API-5) (AAC-11)	488.854	452.091	403.571	535.187	421.939	393.626	294.593	337.102	422.603	0.329501	0.038185	0.971772
Q8BJ71	Nup93	Nuclear pore complex protein Nup93 OS=Mus musculus GN=Nup93 PE=2 SV=1 - [NUP93_MOUSE]	652362	879023	836519	942631	1.05774e+06	878676	1.1812e+06	958422	846309	837008	949068	1.03055e+06	1.08983e+06	0.0517778	0.73984	0.136064		Nup93	Q8BJ71	Nuclear pore complex protein Nup93 (93 kDa nucleoporin) (CBP-interacting protein 4) (Nucleoporin Nup93)	304.602	279.604	346.526	320.978	220.998	256.456	307.222	280.458	268.549	0.230411	0.0568953	0.875761
P31001	Des	Desmin OS=Mus musculus GN=Des PE=1 SV=3 - [DESM_MOUSE]	35843.9	46097.2	29574.9	83401.5	34375.3	68808.9	65855.9	40587.6	32074.2	53645.6	49851.2	53461.3	59518.9	-0.109616	0.7395	-0.134205		Des	P31001	Desmin	46.3922	36.2608	36.0866	42.6366	41.5573	54.9261	43.2177	60.7015	40.368	-0.255303	0.17129	-0.623643
P84089	Erh	Enhancer of rudimentary homolog OS=Mus musculus GN=Erh PE=1 SV=1 - [ERH_MOUSE]	757410	773992	892521	947238	1.52228e+06	877504	1.29787e+06	1.22845e+06	1.11974e+06	1.26928e+06	686163	1.21319e+06	921315	0.087569	0.735877	0.133229		Erh	P84089	Enhancer of rudimentary homolog (Mer)	2210.87	2242.51	2161.47	2563.86	1617	1896.99	1531.68	1382.92	1758.34	0.486898	0.00139848	1.95598
Q925Q3	Slc8b1	Sodium/potassium/calcium exchanger 6, mitochondrial OS=Mus musculus GN=Slc8b1 PE=2 SV=2 - [NCKX6_MOUSE]	22014.8	23068.5	15675.9	25151.8	14620.4	3744.88	23290.4	29996.2	34684.2	18159	15413.8	11164.6	12384.5	0.155681	0.735775	0.130783		Slc8b1	Q925Q3	Mitochondrial sodium/calcium exchanger protein (Na(+)/K(+)/Ca(2+)-exchange protein 6) (Sodium/calcium exchanger protein, mitochondrial) (Sodium/potassium/calcium exchanger 6) (Solute carrier family 24 member 6) (Solute carrier family 8 member B1)	1665.57	1500.06	1716.91	1408.75	2204.45	1936.99	2403.8	2504.66	2095.1	-0.50304	0.00163218	-1.99334
Q9CQN1	Trap1	Heat shock protein 75 kDa, mitochondrial OS=Mus musculus GN=Trap1 PE=1 SV=1 - [TRAP1_MOUSE]	2.02846e+06	2.3852e+06	2.25233e+06	2.38416e+06	2.71145e+06	2.32225e+06	2.60178e+06	2.37981e+06	2.15928e+06	2.36008e+06	2.25013e+06	2.67011e+06	2.82979e+06	0.0346076	0.735495	0.130868		Trap1	Q9CQN1	Heat shock protein 75 kDa, mitochondrial (HSP 75) (TNFR-associated protein 1) (Tumor necrosis factor type 1 receptor-associated protein) (TRAP-1)	442.53	446.436	455.968	461.946	487.119	480.366	574.602	522.813	467.791	-0.165242	0.0452826	-1.18413
Q8CBY8	Dctn4	Dynactin subunit 4 OS=Mus musculus GN=Dctn4 PE=1 SV=1 - [DCTN4_MOUSE]	235423	244430	334574	280528	350317	241826	330181	242778	340475	254084	280598	294842	252437	-0.0543094	0.735335	-0.134582		Dctn4	Q8CBY8	Dynactin subunit 4 (Dynactin subunit p62)	1492.59	1278.11	1501.82	1254.68	1258.68	1399.7	1387.33	1339.15	1507.56	0.00346572	0.965814	0.0168213
Q9R0M4	Podxl	Podocalyxin OS=Mus musculus GN=Podxl PE=1 SV=2 - [PODXL_MOUSE]	51776.9	48804.4	19739.2	9589.71	44831.2	31027.3	1957.62	47093	37327.2	12985.4	35483.6	35032.3	34074.5	0.182034	0.734702	0.139697		Podxl	Q9R0M4	Podocalyxin (Podocalyxin-like protein 1) (PC) (PCLP-1)	66.7932	66.6854	76.1953	61.4121	81.0685	73.3345	90.1959	79.0109	79.1035	-0.249074	0.0172317	-1.1823
Q8CEC0	Nup88	Nuclear pore complex protein Nup88 OS=Mus musculus GN=Nup88 PE=1 SV=1 - [NUP88_MOUSE]	29474	60757	55395.7	48819	89652.1	39426.7	53898	32253.7	50525.6	51378.1	70950.4	52504.3	41914.8	-0.111103	0.734678	-0.136356		Nup88	Q8CEC0	Nuclear pore complex protein Nup88 (88 kDa nucleoporin) (Nucleoporin Nup88)	149.598	149.856	133.388	222.133	112.53	110.689	78.1996	132.374	98.8151	0.620291	0.0249812	1.09704
Q9WVB0	Rbpms	RNA-binding protein with multiple splicing OS=Mus musculus GN=Rbpms PE=2 SV=2 - [RBPMS_MOUSE]	31592.3	49103.1	47933.8	41755.4	57505.6	65465.8	49042.6	46550.5	41852.6	41647.1	37837.6	45823	64811.9	-0.0754903	0.733887	-0.133225		Rbpms	Q9WVB0	RNA-binding protein with multiple splicing (RBP-MS) (Heart and RRM expressed sequence) (Hermes)	554.318	488.085	393.486	594.058	234.987	299.298	353.138	349.602	324.24	0.700654	0.00366756	1.63832
Q9D009	Lipt2	Putative lipoyltransferase 2, mitochondrial OS=Mus musculus GN=Lipt2 PE=2 SV=2 - [LIPT2_MOUSE]	25528.7	37545.5	38472.5	17752.1	32865	30302.1	29284.8	38888.1	37051	27860.3	34764.6	31936.3	21111	0.0782101	0.732655	0.133451		Lipt2	Q9D009	Putative lipoyltransferase 2, mitochondrial (EC 2.3.1.181) (Lipoate-protein ligase B) (Lipoyl/octanoyl transferase) (Octanoyl-[acyl-carrier-protein]-protein N-octanoyltransferase)	201.436	170.475	167.579	177.042	202.688	190.341	195.872	196.398	183.494	-0.113228	0.0987175	-0.739464
Q6NSR3	Adck2	Uncharacterized aarF domain-containing protein kinase 2 OS=Mus musculus GN=Adck2 PE=2 SV=1 - [ADCK2_MOUSE]	38587.8	37863.3	46445.1	39075.5	70812	30432	37488.9	37188.6	32307.7	199807	74250.9	34049.9	31220.5	0.665527	0.732113	0.345373		Adck2	Q6NSR3	Uncharacterized aarF domain-containing protein kinase 2 (EC 2.7.11.-)	181.66	177.77	176.61	195.752	198.67	240.238	289.462	268.523	220.501	-0.412362	0.0182211	-1.50777
Q9CRA8	Exosc5	Exosome complex component RRP46 OS=Mus musculus GN=Exosc5 PE=1 SV=1 - [EXOS5_MOUSE]	45361.8	98271.1	77884.6	59004.9	92097.1	73018.5	72670.8	65538.4	78680.7	68854.9	105568	79876.2	70430.9	0.0780109	0.732113	0.136644		Exosc5	Q9CRA8	Exosome complex component RRP46 (Exosome component 5) (Ribosomal RNA-processing protein 46)	1011.14	1019.22	1038.44	986.36	1158.31	1116.99	1035.78	794.239	1199.24	-0.0655431	0.584073	-0.289849
Q3UVG3	Fam91a1, D15Ertd621e	Protein FAM91A1 OS=Mus musculus GN=Fam91a1 PE=2 SV=1 - [F91A1_MOUSE]	37950.8	62123.4	44027.7	33474.7	37344.8	53333.9	38783.5	35200.6	37741.6	42208.9	66005.6	32653.2	40340.5	-0.0503463	0.732113	-0.0732022		Fam91a1, D15Ertd621e	Q3UVG3	Protein FAM91A1	634.774	652.693	611.106	740.086	462.154	594.083	509.433	583.735	561.939	0.282725	0.0164413	1.19437
O35127	Grcc10	Protein C10 OS=Mus musculus GN=Grcc10 PE=2 SV=1 - [C10_MOUSE]	34202	55606.8	43096.1	58428.5	67459.3	65955.2	64205.1	46700.9	51384	158558	40927.9	60202	55201	0.308847	0.732113	0.254101		Grcc10	O35127	Protein C10	3807.16	4121.06	3604.29	3558.61	4889.26	5012.45	4039.05	4472.61	4886.55	-0.304696	0.00666789	-1.52441
P15864	H1-2, Hist1h1c	Histone H1.2 OS=Mus musculus GN=Hist1h1c PE=1 SV=2 - [H12_MOUSE]	433.593	341.693	375.423	979.344	166.271	2720.33	4.59913	1115.67	263.184	199.957	165.607	290.219	584.492	-0.716569	0.732113	-0.234569		H1-2, Hist1h1c	P15864	Histone H1.2 (H1 VAR.1) (H1c)	2519.81	3261	3037.78	2641.42	3957.3	4269.35	4497.16	4374.49	4331.95	-0.581112	0.000108663	-2.9684
P63017	Hspa8	Heat shock cognate 71 kDa protein OS=Mus musculus GN=Hspa8 PE=1 SV=1 - [HSP7C_MOUSE]	6.90621e+07	8.33907e+07	8.58759e+07	8.34675e+07	8.89768e+07	8.88037e+07	1.02283e+08	8.53803e+07	7.74428e+07	7.24431e+07	7.25367e+07	9.88335e+07	9.37821e+07	-0.043899	0.732113	-0.133434		Hspa8	P63017	Heat shock cognate 71 kDa protein (EC 3.6.4.10) (Heat shock 70 kDa protein 8)	10530.6	9454.6	9421.23	9243.99	9224.15	8697.59	9423.19	9959.79	8826.95	0.0666544	0.2681	0.455291
Q02257	Jup	Junction plakoglobin OS=Mus musculus GN=Jup PE=1 SV=3 - [PLAK_MOUSE]	60884.1	65266.3	151663	67708.3	62237.7	867268	55237.7	69084.4	56218.2	921884	70996.2	52687.7	53779.8	0.103048	0.732113	0.0234782		Jup	Q02257	Junction plakoglobin (Desmoplakin III) (Desmoplakin-3)	641.284	398.532	416.017	365.506	778.498	744.259	866.899	822.282	828.944	-0.827743	0.00062646	-2.33035
Q60660	Klra2	Killer cell lectin-like receptor 2 OS=Mus musculus GN=Klra2 PE=2 SV=1 - [KLRA2_MOUSE]	29836.3	42707.8	4317.68	867.072	2931.53	1547.54	62295.9	35538.3	22736.1	31748.9	23779.6	4869.53	32886.6	0.291164	0.732113	0.13964		Klra2	Q60660	Killer cell lectin-like receptor 2 (Lymphocyte antigen 49b) (Ly-49b) (T-cell surface glycoprotein Ly-49B)	504.049	467.182	433.428	536.457	689.291	767.126	608.98	693.614	696.061	-0.509901	0.000565259	-2.3167
A2AJ15	Man1b1	Endoplasmic reticulum mannosyl-oligosaccharide 1,2-alpha-mannosidase OS=Mus musculus GN=Man1b1 PE=2 SV=1 - [MA1B1_MOUSE]	10729.8	20521.2	21728.3	15616.3	16614.8	22354.2	22729.6	15615.1	15001.9	15545.2	22531.1	21094.4	22146.9	0.00327546	0.732113	0.00569241		Man1b1	A2AJ15	Endoplasmic reticulum mannosyl-oligosaccharide 1,2-alpha-mannosidase (EC 3.2.1.113) (ER alpha-1,2-mannosidase) (ER mannosidase 1) (ERMan1) (Man9GlcNAc2-specific-processing alpha-mannosidase) (Mannosidase alpha class 1B member 1)	807.378	784.859	912.816	778.784	809.99	901.117	915.928	863.463	869.975	-0.0871736	0.180698	-0.563798
P55258	Rab8a	Ras-related protein Rab-8A OS=Mus musculus GN=Rab8a PE=1 SV=2 - [RAB8A_MOUSE]	518995	696724	537797	462296	450848	445391	497448	450453	473771	399307	585814	518265	503215	-0.0780991	0.732113	-0.195867		Rab8a	P55258	Ras-related protein Rab-8A (Oncogene c-mel)	2040.91	1687.77	1590.76	1737.86	1375.46	1495.38	963.673	1092.26	1486.19	0.460054	0.0144953	1.25379
O55142	Rpl35a	60S ribosomal protein L35a OS=Mus musculus GN=Rpl35a PE=2 SV=2 - [RL35A_MOUSE]	457.681	5735.13	1653	116.839	716.21	884.984	802.464	630.029	1103.99	424.805	378.471	743.676	2752.61	-0.558425	0.732113	-0.18232		Rpl35a	O55142	60S ribosomal protein L35a	5472.56	5297.88	4563.74	5207.23	5081.72	5380.04	5338.43	5127.71	5260.92	-0.0284878	0.599444	-0.222826
Q8K2B3	Sdha	Succinate dehydrogenase [ubiquinone] flavoprotein subunit, mitochondrial OS=Mus musculus GN=Sdha PE=1 SV=1 - [DHSA_MOUSE]	1.21647e+07	1.18582e+07	1.24052e+07	1.20638e+07	1.24655e+07	1.42782e+07	1.40006e+07	1.35711e+07	1.33193e+07	1.24456e+07	1.33741e+07	1.32907e+07	1.16137e+07	0.02109	0.732113	0.117839		Sdha	Q8K2B3	Succinate dehydrogenase [ubiquinone] flavoprotein subunit, mitochondrial (EC 1.3.5.1) (Flavoprotein subunit of complex II) (Fp)	735.372	796.853	699.379	905.167	777.086	847.788	812.363	832.456	765.315	-0.0413633	0.615698	-0.20812
Q3U2P1	Sec24a	Protein transport protein Sec24A OS=Mus musculus GN=Sec24a PE=1 SV=1 - [SC24A_MOUSE]	26532.9	27947	25701.1	20284.8	29069.3	28679.2	24526	22810.2	21420	34264.7	22750.5	32363.9	23787.9	0.00700769	0.732113	0.0160897		Sec24a	Q3U2P1	Protein transport protein Sec24A (SEC24-related protein A)	1131.8	866.863	935.374	940.517	902.961	959.049	932.966	886.182	965.077	0.0598954	0.481114	0.304538
Q99P65	Slc29a3	Equilibrative nucleoside transporter 3 OS=Mus musculus GN=Slc29a3 PE=1 SV=1 - [S29A3_MOUSE]	20217	44631.1	35682.6	39007	50834.1	41966.9	27609.7	26896.1	29363.7	40756.6	27935.9	62176.2	28532.7	-0.0470651	0.732113	-0.05356		Slc29a3	Q99P65	Equilibrative nucleoside transporter 3 (mENT3) (Solute carrier family 29 member 3)	853.502	720.937	775.923	803.264	728.659	640.644	627.878	716.762	729.564	0.195061	0.0251936	1.07521
Q91ZN5	Slc35b2	Adenosine 3'-phospho 5'-phosphosulfate transporter 1 OS=Mus musculus GN=Slc35b2 PE=2 SV=1 - [S35B2_MOUSE]	64429.3	79002.3	60334.5	55383	73486.2	61234.2	40548.9	75050.8	56186.7	66581.4	58092.3	85326	49949.3	0.0711641	0.732113	0.133065		Slc35b2	Q91ZN5	Adenosine 3'-phospho 5'-phosphosulfate transporter 1 (PAPS transporter 1) (Solute carrier family 35 member B2)	585.603	551.394	599.572	546.258	457.028	530.173	451.13	469.334	480.679	0.25674	0.00210623	1.83627
Q8R3D1	Tbc1d13	TBC1 domain family member 13 OS=Mus musculus GN=Tbc1d13 PE=2 SV=1 - [TBC13_MOUSE]	173639	185639	213319	201855	187157	172168	229304	184929	193318	189309	164233	192541	190015	-0.0682817	0.732113	-0.30442		Tbc1d13	Q8R3D1	TBC1 domain family member 13	552.764	448.682	390.758	504.888	352.73	339.305	384.495	459.302	446.6	0.258446	0.101544	0.712143
Q6IRU2	Tpm4	Tropomyosin alpha-4 chain OS=Mus musculus GN=Tpm4 PE=2 SV=3 - [TPM4_MOUSE]	1.78234e+06	3.71396e+06	3.03318e+06	2.72828e+06	4.03527e+06	3.11408e+06	3.47191e+06	2.62416e+06	3.43724e+06	2.87646e+06	2.79724e+06	3.0249e+06	3.14449e+06	-0.0668348	0.732113	-0.1499		Tpm4	Q6IRU2	Tropomyosin alpha-4 chain (Tropomyosin-4)	1772.29	2296.15	2127.73	1920.28	1347.81	1498.08	1489.8	1548.55	1463.59	0.465459	0.0129795	2.10288
Q9D6F9	Tubb4a	Tubulin beta-4A chain OS=Mus musculus GN=Tubb4a PE=1 SV=3 - [TBB4A_MOUSE]	1014.4	123.525	1440.16	461.247	1191.16	226.755	1032.1	342.037	847.072	49045.5	666.359	542.4	0	3.45067	0.732113	0.419393		Tubb4a	Q9D6F9	Tubulin beta-4A chain (Tubulin beta-4 chain)	236.878	217.054	229.511	222.824	211.744	190.569	190.011	242.655	262.967	0.0451282	0.664627	0.191879
Q5SW19	Cluh	Clustered mitochondria protein homolog OS=Mus musculus GN=Cluh PE=2 SV=2 - [CLU_MOUSE]	504554	643549	669668	821430	754559	720161	798937	621069	687358	738465	729967	742098	829690	0.0463966	0.731359	0.140756		Cluh	Q5SW19	Clustered mitochondria protein homolog	1119.24	1213.53	1381.96	1763.22	1469.59	1432.98	1255.63	1650.29	1510.91	-0.096159	0.53364	-0.252679
Q61549	Adgre1	EGF-like module-containing mucin-like hormone receptor-like 1 OS=Mus musculus GN=Emr1 PE=2 SV=1 - [EMR1_MOUSE]	102006	81743.5	84300.5	100188	124976	91722.1	92574.9	91633.7	77382.1	121255	70879.5	123913	65491.1	-0.0769673	0.730987	-0.137246		Adgre1	Q61549	Adhesion G protein-coupled receptor E1 (Cell surface glycoprotein F4/80) (EGF-like module receptor 1) (EGF-like module-containing mucin-like hormone receptor-like 1) (EMR1 hormone receptor)	1930.82	1732.93	2010.45	1902	1053.81	1095.22	1067.34	1107.35	1170.98	0.785363	2.11e-06	5.6028
Q60749	Khdrbs1	KH domain-containing, RNA-binding, signal transduction-associated protein 1 OS=Mus musculus GN=Khdrbs1 PE=1 SV=2 - [KHDR1_MOUSE]	357734	283343	357769	290528	413021	335867	376096	372828	271551	511179	218647	426837	387174	0.0805081	0.728706	0.142167		Khdrbs1	Q60749	KH domain-containing, RNA-binding, signal transduction-associated protein 1 (GAP-associated tyrosine phosphoprotein p62) (Src-associated in mitosis 68 kDa protein) (Sam68) (p21 Ras GTPase-activating protein-associated p62) (p68)	310.767	312.913	294.998	304.481	285.109	275.77	275.976	295.143	297.319	0.0972146	0.0155172	1.23787
Q9CQC6	Bzw1	Basic leucine zipper and W2 domain-containing protein 1 OS=Mus musculus GN=Bzw1 PE=1 SV=1 - [BZW1_MOUSE]	740939	808172	977529	1.13163e+06	1.29487e+06	970152	1.34025e+06	909732	938049	1.08209e+06	782955	1.1158e+06	1.10687e+06	-0.0689121	0.726741	-0.144592		Bzw1	Q9CQC6	eIF5-mimic protein 2 (Basic leucine zipper and W2 domain-containing protein 1)	2068.4	2151.61	1949.38	2247.65	1452.07	1321.44	1019.65	1189.71	1379.85	0.725593	8.59e-05	3.16757
Q8VH51	Rbm39	RNA-binding protein 39 OS=Mus musculus GN=Rbm39 PE=1 SV=2 - [RBM39_MOUSE]	861857	1.11892e+06	1.07487e+06	1.16938e+06	984567	920829	1.19717e+06	1.07319e+06	938543	976400	1.15242e+06	1.03545e+06	938108	-0.0388034	0.726741	-0.142206		Rbm39	Q8VH51	RNA-binding protein 39 (Coactivator of activating protein 1 and estrogen receptors) (Coactivator of AP-1 and ERs) (RNA-binding motif protein 39) (RNA-binding region-containing protein 2)	3519.37	3122.53	2893.7	3051.07	3615.05	3542.86	4504.03	3938.42	3366.19	-0.269632	0.0392004	-1.02425
P62827	Ran	GTP-binding nuclear protein Ran OS=Mus musculus GN=Ran PE=1 SV=3 - [RAN_MOUSE]	6.18081e+06	5.51542e+06	5.4752e+06	5.81842e+06	6.18457e+06	6.53472e+06	6.78061e+06	6.22136e+06	6.09507e+06	6.52301e+06	5.53738e+06	6.69952e+06	6.03624e+06	0.0271857	0.726702	0.139059		Ran	P62827	GTP-binding nuclear protein Ran (GTPase Ran) (Ras-like protein TC4) (Ras-related nuclear protein)	1222.4	1351.74	1264.28	1487.32	996.33	998.937	1056.44	970.685	1053.01	0.391387	0.000687825	2.33921
P35290	Rab24	Ras-related protein Rab-24 OS=Mus musculus GN=Rab24 PE=1 SV=2 - [RAB24_MOUSE]	15165.7	10969.3	10469.7	5406.43	10805.6	7096.91	3689.64	16267.4	7498.19	6375.7	16141.5	9508.32	5359.73	0.165664	0.726072	0.137192		Rab24	P35290	Ras-related protein Rab-24 (Rab-16)	1237.06	1463.49	1378.13	1375.18	1607.83	1652.35	1645.94	1687.65	1797.28	-0.299645	0.000727891	-2.15813
Q91VA6	Poldip2	Polymerase delta-interacting protein 2 OS=Mus musculus GN=Poldip2 PE=2 SV=1 - [PDIP2_MOUSE]	58370.1	78442.2	36887.6	39546	53612.5	58356.5	71319	51657.1	44897.7	56729	40556.4	61612.2	64791.4	-0.0858806	0.725934	-0.144031		Poldip2	Q91VA6	Polymerase delta-interacting protein 2	701.598	773.105	772.242	842.306	564.884	648.858	514.462	632.714	671.461	0.348735	0.00522292	1.53702
Q8R4V2	Dusp15	Dual specificity protein phosphatase 15 OS=Mus musculus GN=Dusp15 PE=2 SV=3 - [DUS15_MOUSE]	14782.1	26512.2	12767.3	16494.1	19997.5	12190.2	12462.9	13918.7	24640.5	16756	15674.3	10505.3	9059.34	-0.124973	0.724863	-0.138019		Dusp15	Q8R4V2	Dual specificity protein phosphatase 15 (EC 3.1.3.16) (EC 3.1.3.48) (Dual specificity protein phosphatase T-DSP10)	55.2078	43.5536	52.4409	48.3147	52.8148	56.3893	56.4632	56.1849	52.4227	-0.137183	0.0864107	-0.798457
Q9QZE5	Copg1	Coatomer subunit gamma-1 OS=Mus musculus GN=Copg1 PE=2 SV=1 - [COPG1_MOUSE]	3.07282e+06	3.50413e+06	3.63835e+06	4.31692e+06	3.54517e+06	3.37676e+06	4.88746e+06	3.51836e+06	4.37098e+06	3.64084e+06	4.18353e+06	4.26824e+06	3.42134e+06	0.0517604	0.72463	0.143271		Copg1	Q9QZE5	Coatomer subunit gamma-1 (Gamma-1-coat protein) (Gamma-1-COP)	1080.51	999.152	1180.35	1036.78	806.237	852.118	831.429	870.904	820.313	0.361342	0.000339829	2.62546
Q8BT60	Cpne3	Copine-3 OS=Mus musculus GN=Cpne3 PE=1 SV=2 - [CPNE3_MOUSE]	1.14218e+06	1.40819e+06	1.40618e+06	1.05368e+06	1.43655e+06	1.45737e+06	1.34168e+06	1.23756e+06	1.37938e+06	1.19211e+06	1.64447e+06	1.1637e+06	1.02218e+06	-0.05295	0.724012	-0.138636		Cpne3	Q8BT60	Copine-3 (Copine III)	1268.93	1275.81	1002.38	1200.73	1244.46	1335.72	1091.35	1200.15	1359.54	-0.0703092	0.474748	-0.285749
Q8BXL7	Arfrp1	ADP-ribosylation factor-related protein 1 OS=Mus musculus GN=Arfrp1 PE=2 SV=2 - [ARFRP_MOUSE]	49142.1	85293.7	76439.1	84831.4	86896.8	64510	66847.8	61487.6	67060	50062.3	88790.1	89039.2	61213.6	-0.0769622	0.723326	-0.13869		Arfrp1	Q8BXL7	ADP-ribosylation factor-related protein 1 (ARF-related protein 1)	1033.27	999.089	1089.76	980.64	1057.91	866.034	938.524	1000.64	1051.91	0.0613257	0.38645	0.374107
P48678	Lmna	Prelamin-A/C OS=Mus musculus GN=Lmna PE=1 SV=2 - [LMNA_MOUSE]	4.55922e+07	3.62979e+07	4.72194e+07	2.36473e+07	3.4945e+07	2.79488e+07	2.3806e+07	4.22554e+07	4.02726e+07	3.79129e+07	2.96472e+07	1.90352e+07	2.09968e+07	-0.110461	0.723081	-0.139158		Lmna	P48678	Prelamin-A/C [Cleaved into: Lamin-A/C]	6551.91	6701.65	6879.08	6918.77	7291	7663.03	6589.71	7248.67	7378.44	-0.0971956	0.0630956	-0.942992
Q6SJQ7	Cd300lf	CMRF35-like molecule 1 OS=Mus musculus GN=Cd300lf PE=1 SV=1 - [CLM1_MOUSE]	38777.2	54584.6	30096.2	41182.8	49015.2	60841.8	35203	28928.6	34898.5	48563.2	49846.4	64739.6	57201	0.0983089	0.722941	0.139007		Cd300lf	Q6SJQ7	CMRF35-like molecule 1 (CLM-1) (CD300 antigen-like family member F) (Leukocyte mono-Ig-like receptor 3) (Myeloid-associated immunoglobulin-like receptor 5) (MAIR-5) (MAIR-V) (CD antigen CD300f)	1945.6	2102.51	2350.25	2313.72	3421.71	3820.91	3182.18	3583.37	3717.2	-0.702796	4.38e-05	-3.50893
P97822	Anp32e	Acidic leucine-rich nuclear phosphoprotein 32 family member E OS=Mus musculus GN=Anp32e PE=1 SV=2 - [AN32E_MOUSE]	1.06573e+06	1.52095e+06	1.33487e+06	1.66361e+06	1.73547e+06	1.44777e+06	1.85421e+06	1.63723e+06	1.57621e+06	1.61497e+06	1.41774e+06	1.71103e+06	1.47099e+06	0.0503061	0.722822	0.155717		Anp32e	P97822	Acidic leucine-rich nuclear phosphoprotein 32 family member E (Cerebellar postnatal development protein 1) (LANP-like protein) (LANP-L)	624.765	621.715	591.847	695.743	375.31	487.588	417.855	405.967	428.74	0.582412	0.000150984	2.80475
Q09014	Ncf1	Neutrophil cytosol factor 1 OS=Mus musculus GN=Ncf1 PE=2 SV=3 - [NCF1_MOUSE]	862194	769900	982739	877053	1.14387e+06	972723	968783	783830	832986	826717	1.06302e+06	1.02305e+06	927659	-0.0469158	0.721458	-0.140476		Ncf1	Q09014	Neutrophil cytosol factor 1 (NCF-1) (47 kDa neutrophil oxidase factor) (NCF-47K) (Neutrophil NADPH oxidase factor 1) (p47-phox)	1387.53	1231.5	1199.4	1176.1	1425.94	1264.72	1228	1210.85	1202.48	-0.020382	0.462433	-0.10757
P36536	Sar1a	GTP-binding protein SAR1a OS=Mus musculus GN=Sar1a PE=2 SV=1 - [SAR1A_MOUSE]	328074	255716	297789	357529	362022	253934	355706	438541	343842	266386	402503	317611	226006	0.074152	0.720464	0.142381		Sar1a	P36536	GTP-binding protein SAR1a	2583.84	2666.26	2599.83	2598.21	1569.4	1627	1805.9	1485.47	1617.56	0.688231	8.88e-07	7.23049
P49769	Psen1	Presenilin-1 OS=Mus musculus GN=Psen1 PE=1 SV=1 - [PSN1_MOUSE]	258049	502866	392059	348659	377736	370863	412321	318486	392296	441690	413488	410364	400809	0.0588055	0.719498	0.149553		Psen1	P49769	Presenilin-1 (PS-1) (EC 3.4.23.-) (Protein S182) [Cleaved into: Presenilin-1 NTF subunit; Presenilin-1 CTF subunit; Presenilin-1 CTF12 (PS1-CTF12)]	1007.8	932.093	970.127	1035.06	769.859	864.469	880.769	894.687	876.986	0.202094	0.0143059	1.54106
Q8VE37	Rcc1	Regulator of chromosome condensation OS=Mus musculus GN=Rcc1 PE=1 SV=1 - [RCC1_MOUSE]	1.22157e+06	1.01299e+06	1.37304e+06	651184	1.05632e+06	734921	698260	1.24999e+06	996740	969556	859293	758821	541205	-0.105703	0.718602	-0.142916		Rcc1	Q8VE37	Regulator of chromosome condensation (Chromosome condensation protein 1)	260.883	285.956	261.142	273.831	264.382	279.817	235.609	236.029	215.978	0.134592	0.127428	0.727217
Q9JK81	Myg1	UPF0160 protein MYG1, mitochondrial OS=Mus musculus GN=Myg1 PE=2 SV=1 - [MYG1_MOUSE]	302778	283277	394719	336966	454807	402685	400326	334940	348619	388408	300672	406027	346938	-0.0546204	0.717379	-0.148955		Myg1	Q9JK81	MYG1 exonuclease (EC 3.1.-.-) (Protein Gamm1)	1028.2	1110.97	1018.08	915.033	1232.27	1049.87	1036.5	955.552	1036.5	-0.0611362	0.504725	-0.273806
Q61216	Mre11, Mre11a	Double-strand break repair protein MRE11A OS=Mus musculus GN=Mre11a PE=1 SV=1 - [MRE11_MOUSE]	17059.4	17925.3	20338	16927.8	17181	15407.4	17142.3	16851.4	17459.3	15972.2	18812.1	18901.2	18723.2	0.0295568	0.716413	0.144638		Mre11, Mre11a	Q61216	Double-strand break repair protein MRE11 (EC 3.1.-.-) (Double-strand break repair protein MRE11A) (MmMRE11A) (Meiotic recombination 11 homolog 1) (MRE11 homolog 1) (Meiotic recombination 11 homolog A) (MRE11 homolog A)	215.996	227.154	154.772	213.98	239.885	253.473	278.58	218.213	182.063	-0.20793	0.221327	-0.516019
Q9R1Q7	Plp2	Proteolipid protein 2 OS=Mus musculus GN=Plp2 PE=2 SV=1 - [PLP2_MOUSE]	43394.7	69093.7	53269.1	67204.9	68603.6	50472.1	81478.7	84502.9	47568.1	39392.4	66645.2	83506.1	75367.4	0.0953785	0.71534	0.143353		Plp2	Q9R1Q7	Proteolipid protein 2	4811.93	4590.39	5068.35	4810.6	4635.79	4490.31	4305.31	4647.7	4696.6	0.081632	0.0592835	0.850337
P15105	Glul	Glutamine synthetase OS=Mus musculus GN=Glul PE=1 SV=6 - [GLNA_MOUSE]	918023	1.24443e+06	1.26125e+06	1.12088e+06	995283	988434	1.20616e+06	1.08775e+06	1.02025e+06	1.22319e+06	760167	1.29872e+06	979184	-0.0577844	0.714931	-0.143417		Glul	P15105	Glutamine synthetase (GS) (EC 6.3.1.2) (Glutamate--ammonia ligase) (Palmitoyltransferase GLUL) (EC 2.3.1.225)	2249.83	1890.69	1933.77	2255.14	1717.39	1784.62	1605.27	1682.98	1936.72	0.254665	0.0163859	1.19244
Q8C547	Heatr5b	HEAT repeat-containing protein 5B OS=Mus musculus GN=Heatr5b PE=2 SV=3 - [HTR5B_MOUSE]	3501.29	4236.8	3315.33	3611.53	6367.47	2449.53	1119.61	4536.95	4961.74	2870.82	3927.22	2868.89	4031.48	0.137587	0.712408	0.154677		Heatr5b	Q8C547	HEAT repeat-containing protein 5B	350.59	353.695	356.884	366.335	263.051	344.777	363.795	376.159	357.017	0.0658199	0.511552	0.34485
Q64433	Hspe1	10 kDa heat shock protein, mitochondrial OS=Mus musculus GN=Hspe1 PE=1 SV=2 - [CH10_MOUSE]	5.04606e+06	7.8402e+06	4.68026e+06	4.89404e+06	5.53836e+06	6.16714e+06	7.36552e+06	6.36324e+06	5.6553e+06	5.12755e+06	5.98639e+06	6.62485e+06	7.57161e+06	0.0684784	0.712191	0.14966		Hspe1	Q64433	10 kDa heat shock protein, mitochondrial (Hsp10) (10 kDa chaperonin) (Chaperonin 10) (CPN10)	2655.19	2862.78	2831.79	2739.7	2314.68	2369.88	2190.58	2248.11	2447	0.260694	0.000213598	2.67593
P62196	Psmc5	26S protease regulatory subunit 8 OS=Mus musculus GN=Psmc5 PE=1 SV=1 - [PRS8_MOUSE]	1.1185e+06	988546	1.07323e+06	1.00402e+06	845356	920110	1.00205e+06	983951	1.01264e+06	937721	981415	996488	933524	-0.0276124	0.711067	-0.166194		Psmc5	P62196	26S proteasome regulatory subunit 8 (26S proteasome AAA-ATPase subunit RPT6) (Proteasome 26S subunit ATPase 5) (Proteasome subunit p45) (p45/SUG) (mSUG1)	1499.64	1460.96	1497.25	1557.7	937.666	1104.9	952.523	824.817	943.292	0.658694	1.77e-05	4.44916
Q9DCS3	Mecr	Trans-2-enoyl-CoA reductase, mitochondrial OS=Mus musculus GN=Mecr PE=2 SV=2 - [MECR_MOUSE]	608460	744386	782620	745326	918897	818750	858386	736696	753739	751774	680644	781755	856016	-0.0417162	0.708435	-0.154521		Mecr	Q9DCS3	Enoyl-[acyl-carrier-protein] reductase, mitochondrial (EC 1.3.1.104) (2-enoyl thioester reductase) (Nuclear receptor-binding factor 1) (NRBF-1)	241.642	322.083	285.954	300.362	236.51	271.301	222.523	219.73	219.364	0.297812	0.0274863	1.09052
Q8BVU5	Nudt9	ADP-ribose pyrophosphatase, mitochondrial OS=Mus musculus GN=Nudt9 PE=2 SV=1 - [NUDT9_MOUSE]	55269.1	55427.7	56987.1	46371.9	85264.1	56386.6	65158	46266.4	35406.2	73210.9	44979.5	60199.5	77218.3	-0.0970129	0.708435	-0.146244		Nudt9	Q8BVU5	ADP-ribose pyrophosphatase, mitochondrial (EC 3.6.1.13) (ADP-ribose diphosphatase) (ADP-ribose phosphohydrolase) (Adenosine diphosphoribose pyrophosphatase) (ADPR-PPase) (Nucleoside diphosphate-linked moiety X motif 9) (Nudix motif 9)	910.156	854.058	893.436	822.362	831.994	785.899	882.817	854.816	831.844	0.0549757	0.23529	0.492159
Q9QUH0	Glrx	Glutaredoxin-1 OS=Mus musculus GN=Glrx PE=1 SV=3 - [GLRX1_MOUSE]	759234	694885	868142	710082	887518	832346	913463	813680	723058	962628	532914	761979	869862	-0.0582488	0.706329	-0.148934		Glrx	Q9QUH0	Glutaredoxin-1 (Thioltransferase-1) (TTase-1)	268.108	287.395	303.352	314.026	185.467	207.758	177.694	171.375	184.362	0.661879	2.76e-05	3.64171
P12023	App	Amyloid beta A4 protein OS=Mus musculus GN=App PE=1 SV=3 - [A4_MOUSE]	13727.2	22411.9	21674.7	24725.1	42461.2	30405.7	31919.4	17887.6	18590.4	36400.9	25369.3	44188.5	34115.5	0.136941	0.706198	0.147069		App	P12023	Amyloid-beta precursor protein (ABPP) (APP) (Alzheimer disease amyloid A4 protein homolog) (Alzheimer disease amyloid protein) (Amyloid precursor protein) (Amyloid-beta (A4) precursor protein) (Amyloid-beta A4 protein) (Amyloidogenic glycoprotein) (AG) [Cleaved into: N-APP; Soluble APP-alpha (S-APP-alpha); Soluble APP-beta (S-APP-beta); C99 (APP-C99) (Beta-secretase C-terminal fragment) (Beta-CTF…	5702.19	5048.71	5434.76	5156.23	5649.08	5819.18	5614.73	5718.02	5764.58	-0.0986623	0.0785943	-1.14874
Q5SSI6	Utp18	U3 small nucleolar RNA-associated protein 18 homolog OS=Mus musculus GN=Utp18 PE=1 SV=1 - [UTP18_MOUSE]	41260.9	45712.7	53211.5	45913.2	54843.4	48451.7	54406.2	51347.1	47189.3	51681.4	38331.9	69744.5	49316	0.0619276	0.705778	0.151734		Utp18	Q5SSI6	U3 small nucleolar RNA-associated protein 18 homolog (WD repeat-containing protein 50)	400.912	308.041	319.934	460.322	284.18	318.2	253.8	308.727	299.323	0.346331	0.109868	0.938656
Q9WUP4	Srd5a3	Polyprenol reductase OS=Mus musculus GN=Srd5a3 PE=2 SV=2 - [PORED_MOUSE]	104358	106313	74667.6	94902.5	86563.6	35666.7	26007.1	98808.1	104654	83604.3	110022	61263.5	43412.2	0.147556	0.705283	0.150148		Srd5a3	Q9WUP4	Polyprenol reductase (EC 1.3.1.94) (3-oxo-5-alpha-steroid 4-dehydrogenase 3) (EC 1.3.1.22) (Steroid 5-alpha-reductase 2-like) (Steroid 5-alpha-reductase 3) (S5AR 3) (SR type 3)	473.418	624.661	589.325	805.985	471.495	547.001	371.583	508.019	516.022	0.368538	0.0832515	0.780846
O35083	Agpat1	1-acyl-sn-glycerol-3-phosphate acyltransferase alpha OS=Mus musculus GN=Agpat1 PE=2 SV=1 - [PLCA_MOUSE]	212290	228749	218175	142311	220029	114161	148517	275158	226055	198543	242802	154113	95548.7	0.115137	0.704698	0.148374		Agpat1	O35083	1-acyl-sn-glycerol-3-phosphate acyltransferase alpha (EC 2.3.1.51) (1-acylglycerol-3-phosphate O-acyltransferase 1) (1-AGP acyltransferase 1) (1-AGPAT 1) (Lysophosphatidic acid acyltransferase alpha) (LPAAT-alpha)	2887.09	2637.58	3209.65	2783.14	3041.36	2700.29	2733.25	2422.7	2888.89	0.0624962	0.466329	0.29269
P60229	Eif3e	Eukaryotic translation initiation factor 3 subunit E OS=Mus musculus GN=Eif3e PE=1 SV=1 - [EIF3E_MOUSE]	935767	836662	1.02304e+06	983119	914071	1.02845e+06	1.18066e+06	963289	847505	990467	976533	1.10264e+06	868896	-0.0411812	0.704698	-0.150044		Eif3e	P60229	Eukaryotic translation initiation factor 3 subunit E (eIF3e) (Eukaryotic translation initiation factor 3 subunit 6) (MMTV integration site 6) (Mammary tumor-associated protein INT-6) (Viral integration site protein INT-6) (eIF-3 p48)	1733.89	1874.77	1583.28	1792.06	1583.72	1698.21	1495.9	1556.4	1631.18	0.132233	0.0549195	0.874645
Q8VI36	Pxn	Paxillin OS=Mus musculus GN=Pxn PE=1 SV=1 - [PAXI_MOUSE]	279881	266818	319510	343547	222338	364231	364700	366633	349484	204143	289119	298194	251053	-0.0748748	0.70461	-0.148171		Pxn	Q8VI36	Paxillin	1029.41	862.846	1028.98	842.06	1095.82	1203.23	1186.59	1171.87	1173.58	-0.309842	0.0160976	-1.79418
O08915	Aip	AH receptor-interacting protein OS=Mus musculus GN=Aip PE=1 SV=1 - [AIP_MOUSE]	159626	170951	112779	119543	146401	227475	181547	152803	161557	244628	98012.8	170203	204024	0.105421	0.703444	0.148741		Aip	O08915	AH receptor-interacting protein (AIP) (Aryl-hydrocarbon receptor-interacting protein)	320.142	403.202	431.719	502.542	337.029	359.291	325.72	310.081	347.698	0.302723	0.0572893	0.9517
Q9CZR8	Tsfm	Elongation factor Ts, mitochondrial OS=Mus musculus GN=Tsfm PE=2 SV=1 - [EFTS_MOUSE]	225392	449548	372445	357246	427255	432019	419454	291081	302520	396511	397370	344593	451192	-0.0751584	0.702376	-0.151924		Tsfm	Q9CZR8	Elongation factor Ts, mitochondrial (EF-Ts) (EF-TsMt)	459.114	421.807	415.099	437.376	379.527	381.979	363.994	311.844	430.658	0.214033	0.037056	1.0853
Q61189	Clns1a	Methylosome subunit pICln OS=Mus musculus GN=Clns1a PE=2 SV=1 - [ICLN_MOUSE]	114567	159873	162715	136969	153893	202021	179214	162083	121571	180056	96489	177892	161786	-0.0793966	0.701535	-0.149587		Clns1a	Q61189	Methylosome subunit pICln (Chloride channel, nucleotide sensitive 1A) (Chloride conductance regulatory protein ICln) (I(Cln)) (Chloride ion current inducer protein) (ClCI)	408.446	537.779	427.091	562.781	412.912	398.874	285.056	308.507	388.554	0.431978	0.0270568	1.05326
Q8CI04	Cog3	Conserved oligomeric Golgi complex subunit 3 OS=Mus musculus GN=Cog3 PE=2 SV=3 - [COG3_MOUSE]	17778.1	11304.3	7515.64	18487.7	13934.7	7378.13	17111.1	17846.8	15029.5	7973.12	8266.2	10498.8	13216.6	-0.138168	0.698766	-0.153131		Cog3	Q8CI04	Conserved oligomeric Golgi complex subunit 3 (COG complex subunit 3) (Component of oligomeric Golgi complex 3)	406.083	285.817	226.234	342.761	244.688	252.768	311.187	269.657	251.396	0.245279	0.218676	0.542912
Q02819	Nucb1	Nucleobindin-1 OS=Mus musculus GN=Nucb1 PE=1 SV=2 - [NUCB1_MOUSE]	611873	944481	794628	717447	814772	913703	895342	855033	926199	710719	801453	777369	995173	0.054226	0.698766	0.152473		Nucb1	Q02819	Nucleobindin-1 (CALNUC)	1042.62	983.67	1129.84	1009.73	1075.13	1027.41	1129.52	939.826	1045.23	-0.00271092	0.966532	-0.0166794
P60469	Ppfia3	Liprin-alpha-3 OS=Mus musculus GN=Ppfia3 PE=1 SV=2 - [LIPA3_MOUSE]	956539	751148	793030	529865	427488	698635	832139	781472	1.05959e+06	465227	596235	698826	1.0227e+06	0.112844	0.697108	0.151759		Ppfia3	P60469	Liprin-alpha-3 (Protein tyrosine phosphatase receptor type f polypeptide-interacting protein alpha-3) (PTPRF-interacting protein alpha-3)	669.389	772.906	822.921	816.184	335.798	369.054	385.065	353.619	350.592	1.10223	4.48e-06	5.26175
Q9JKY0	Cnot9, Rqcd1	Cell differentiation protein RCD1 homolog OS=Mus musculus GN=Rqcd1 PE=1 SV=1 - [RCD1_MOUSE]	27039.1	31672.6	44032.4	36073.5	29091.4	37783.1	41691.6	26528.2	25580.9	40996.5	36257.6	35707.4	36397.9	-0.0738036	0.695393	-0.153195		Cnot9, Rqcd1	Q9JKY0	CCR4-NOT transcription complex subunit 9 (Cell differentiation protein RQCD1 homolog) (Rcd-1) (EPO-induced protein FL10)	1077.82	1008.98	1089.92	1204.15	739.456	876.269	603.036	555.379	737.332	0.641068	0.0010657	2.14157
P23506	Pcmt1	Protein-L-isoaspartate(D-aspartate) O-methyltransferase OS=Mus musculus GN=Pcmt1 PE=1 SV=3 - [PIMT_MOUSE]	343130	216242	316242	149777	399000	330914	262480	327813	324280	205789	251388	276931	223084	-0.103961	0.695393	-0.160563		Pcmt1	P23506	Protein-L-isoaspartate(D-aspartate) O-methyltransferase (PIMT) (EC 2.1.1.77) (L-isoaspartyl protein carboxyl methyltransferase) (Protein L-isoaspartyl/D-aspartyl methyltransferase) (Protein-beta-aspartate methyltransferase)	568.659	632.385	591.552	704.175	497.282	645.499	653.897	526.975	620.974	0.0839067	0.457518	0.304471
Q3U7R1	Esyt1	Extended synaptotagmin-1 OS=Mus musculus GN=Esyt1 PE=2 SV=2 - [ESYT1_MOUSE]	1.45096e+07	1.86458e+07	1.50654e+07	1.49793e+07	1.75508e+07	1.46306e+07	1.69527e+07	1.6435e+07	1.62446e+07	1.65895e+07	1.81114e+07	1.66883e+07	1.46328e+07	0.0357384	0.69535	0.15838		Esyt1	Q3U7R1	Extended synaptotagmin-1 (E-Syt1) (Membrane-bound C2 domain-containing protein)	2777.17	3322.15	3197.44	3185.05	4363.59	4289.82	4027.59	4062.63	4160.09	-0.422005	7.01e-05	-3.17182
Q8CG47	Smc4	Structural maintenance of chromosomes protein 4 OS=Mus musculus GN=Smc4 PE=1 SV=1 - [SMC4_MOUSE]	122885	121193	118599	135183	128165	90053.3	115619	137659	90026.1	108475	131868	162866	116057	0.0673496	0.693634	0.156308		Smc4	Q8CG47	Structural maintenance of chromosomes protein 4 (SMC protein 4) (SMC-4) (Chromosome-associated polypeptide C) (XCAP-C homolog)	1835.05	1743.54	1589.22	1751.29	2137.93	2472.58	2270.51	2458.22	2230.58	-0.419785	0.000270462	-2.65877
Q9D1Q6	Erp44	Endoplasmic reticulum resident protein 44 OS=Mus musculus GN=Erp44 PE=1 SV=1 - [ERP44_MOUSE]	2.85607e+06	3.43441e+06	2.67535e+06	3.07236e+06	2.36129e+06	3.18334e+06	3.19309e+06	3.05425e+06	2.58791e+06	3.12874e+06	2.84541e+06	3.45583e+06	3.31836e+06	0.0464408	0.692809	0.155575		Erp44	Q9D1Q6	Endoplasmic reticulum resident protein 44 (ER protein 44) (ERp44) (Thioredoxin domain-containing protein 4)	2112.89	1669.27	1712.28	1659.81	1344.54	1408.16	1140.78	1077.6	1381.96	0.49328	0.0143059	1.60296
Q8BFR5	Tufm	Elongation factor Tu, mitochondrial OS=Mus musculus GN=Tufm PE=1 SV=1 - [EFTU_MOUSE]	4.04324e+06	4.25502e+06	3.73953e+06	3.95792e+06	4.16947e+06	3.62703e+06	4.44796e+06	4.01956e+06	3.72545e+06	3.9815e+06	4.4957e+06	3.59491e+06	3.8802e+06	-0.0306332	0.692809	-0.153908		Tufm	Q8BFR5	Elongation factor Tu, mitochondrial	2043.32	2170.63	2308.6	2124.49	1589	1680.3	1452.28	1276.34	1600.94	0.508354	0.000249647	2.69348
Q8BP92	Rcn2	Reticulocalbin-2 OS=Mus musculus GN=Rcn2 PE=2 SV=1 - [RCN2_MOUSE]	522469	905656	779368	854167	1.05548e+06	798915	963193	643595	656866	691664	913913	976102	885316	-0.08002	0.692805	-0.155771		Rcn2	Q8BP92	Reticulocalbin-2 (Taipoxin-associated calcium-binding protein 49) (TCBP-49)	150.565	150.521	195.013	167.362	184.486	150.014	190.246	188.065	185.088	-0.114613	0.624206	-0.414281
P97287	Mcl1	Induced myeloid leukemia cell differentiation protein Mcl-1 homolog OS=Mus musculus GN=Mcl1 PE=1 SV=3 - [MCL1_MOUSE]	154583	243214	211071	214345	184865	155544	169285	169799	201323	169851	212932	183829	155688	-0.0633345	0.692246	-0.161127		Mcl1	P97287	Induced myeloid leukemia cell differentiation protein Mcl-1 homolog (Bcl-2-related protein EAT/mcl1)	908.171	859.361	907.724	809.625	995.012	949.583	792.842	889.617	1010.55	-0.0903411	0.292973	-0.468754
Q9QXD6	Fbp1	Fructose-1,6-bisphosphatase 1 OS=Mus musculus GN=Fbp1 PE=1 SV=3 - [F16P1_MOUSE]	8826.88	779.819	0	0	0	0	0	469.218	0	0	0	0	0	-4.13332	0.690167	-0.400673		Fbp1	Q9QXD6	Fructose-1,6-bisphosphatase 1 (FBPase 1) (EC 3.1.3.11) (D-fructose-1,6-bisphosphate 1-phosphohydrolase 1) (Fructose-1,6-bisphosphatase isozyme 3) (FBPase 3) (Liver FBPase)	67.9975	58.8055	89.2135	73.9598	75.237	58.5245	74.6728	65.088	79.3991	0.0385167	0.795292	0.10214
Q80YD1	Supv3l1	ATP-dependent RNA helicase SUPV3L1, mitochondrial OS=Mus musculus GN=Supv3l1 PE=2 SV=1 - [SUV3_MOUSE]	41937.6	36902.6	35970.8	53977.7	33607.4	33378.1	52957.3	34610.3	28489.6	36940.8	44865.9	49257	39198.5	-0.084766	0.689469	-0.157781		Supv3l1	Q80YD1	ATP-dependent RNA helicase SUPV3L1, mitochondrial (EC 3.6.4.13) (Suppressor of var1 3-like protein 1) (SUV3-like protein 1)	302.483	464.27	409.702	546.414	221.741	316.838	227.394	191.917	282.229	0.796263	0.00954371	1.36649
Q9D1E6	Tbcb	Tubulin-folding cofactor B OS=Mus musculus GN=Tbcb PE=1 SV=2 - [TBCB_MOUSE]	411787	692753	561780	682231	581790	740967	710341	456591	546619	531138	644786	646519	741227	-0.0744185	0.6892	-0.157331		Tbcb	Q9D1E6	Tubulin-folding cofactor B (Cytoskeleton-associated protein 1) (Cytoskeleton-associated protein CKAPI) (Tubulin-specific chaperone B)	5226.03	5522.48	5520.56	5388.99	4443.56	4448.18	3955.1	4270.24	4528.13	0.322785	7.49e-05	3.32372
P48962	Slc25a4	ADP/ATP translocase 1 OS=Mus musculus GN=Slc25a4 PE=1 SV=4 - [ADT1_MOUSE]	2.2102e+06	2.33999e+06	2.13861e+06	1.95375e+06	2.40594e+06	2.1878e+06	2.07071e+06	2.37255e+06	2.2421e+06	2.6397e+06	2.09289e+06	2.32277e+06	1.82526e+06	0.0406553	0.689152	0.158916		Slc25a4	P48962	ADP/ATP translocase 1 (ADP,ATP carrier protein 1) (ADP,ATP carrier protein, heart/skeletal muscle isoform T1) (Adenine nucleotide translocator 1) (ANT 1) (Solute carrier family 25 member 4)	1429.21	1629.15	1460.05	1741.84	1357	1388.49	1047.91	1316.6	1362.37	0.273855	0.0143059	1.07065
Q7TNE3	Spag7	Sperm-associated antigen 7 OS=Mus musculus GN=Spag7 PE=1 SV=1 - [SPAG7_MOUSE]	21934.7	26607.1	30081.6	26628.1	36404.5	30011.9	25278.2	19417.2	17158.9	35490.8	22821	29720.2	33560.3	-0.0939469	0.689152	-0.157909		Spag7	Q7TNE3	Sperm-associated antigen 7	249.774	354.337	298.656	392.726	284.911	301.861	238.663	297.604	259.058	0.228571	0.166458	0.60554
Q921Z5	Tnfaip8	Tumor necrosis factor alpha-induced protein 8 OS=Mus musculus GN=Tnfaip8 PE=2 SV=1 - [TFIP8_MOUSE]	338277	401687	477086	532962	426012	469383	666669	419757	577205	372535	343980	505573	452170	-0.0878447	0.689152	-0.158484		Tnfaip8	Q921Z5	Tumor necrosis factor alpha-induced protein 8 (TNF alpha-induced protein 8)	253.702	232.383	236.748	280.45	201.082	203.002	217.304	168.228	231.072	0.297115	0.0183529	1.17175
A2AN08	Ubr4	E3 ubiquitin-protein ligase UBR4 OS=Mus musculus GN=Ubr4 PE=1 SV=1 - [UBR4_MOUSE]	414913	514837	410783	616179	509810	468594	457433	439908	483555	454930	560795	489204	594513	0.0559583	0.689104	0.158049		Ubr4	A2AN08	E3 ubiquitin-protein ligase UBR4 (EC 2.3.2.27) (N-recognin-4) (RING-type E3 ubiquitin transferase UBR4) (Zinc finger UBR1-type protein 1) (p600)	1122.03	1206.32	1211.18	1251.64	1133.68	1157.98	963.332	1121.41	1139.91	0.118602	0.0864107	0.800431
Q3UI43	Babam1	BRISC and BRCA1-A complex member 1 OS=Mus musculus GN=Babam1 PE=2 SV=1 - [BABA1_MOUSE]	170187	220195	280645	236542	304497	250740	247156	182062	211128	179982	228756	338323	238078	-0.0886519	0.689104	-0.156493		Babam1	Q3UI43	BRISC and BRCA1-A complex member 1 (Mediator of RAP80 interactions and targeting subunit of 40 kDa) (New component of the BRCA1-A complex)	1024.14	1214.46	1122.27	1152.62	1121.33	1093.4	930.718	960.286	1096.81	0.116954	0.164728	0.59582
P99027	Rplp2	60S acidic ribosomal protein P2 OS=Mus musculus GN=Rplp2 PE=1 SV=3 - [RLA2_MOUSE]	1.3894e+07	21975852	1.79271e+07	1.83003e+07	2.04004e+07	2.00167e+07	2.45702e+07	1.8051e+07	1.53006e+07	2.01039e+07	1.49707e+07	2.07544e+07	2.26898e+07	-0.0708448	0.688472	-0.157739		Rplp2	P99027	60S acidic ribosomal protein P2	4430.03	3795.04	4318.76	4043.25	3484.17	3737.09	3385.38	3356.87	3843.75	0.219522	0.00991591	1.32509
Q9CSN1	Snw1	SNW domain-containing protein 1 OS=Mus musculus GN=Snw1 PE=1 SV=3 - [SNW1_MOUSE]	9017.8	24758	23397.2	15490.8	24681	35786.5	30551.4	29764.3	22193.7	25867.8	24616.1	21606.2	28332.6	0.119171	0.687107	0.179218		Snw1	Q9CSN1	SNW domain-containing protein 1 (Nuclear protein SkiP) (Ski-interacting protein)	758.024	746.108	705.171	700.431	633.877	671.298	602.142	658.66	692.908	0.158437	0.010468	1.34227
O55126	Nipsnap2, Gbas	Protein NipSnap homolog 2 OS=Mus musculus GN=Gbas PE=2 SV=1 - [NIPS2_MOUSE]	102920	100720	61654.4	42702.2	71711.5	93396.3	89477.6	77073	62637.5	65619.8	118018	50767.2	68115.5	-0.124872	0.684862	-0.15843		Nipsnap2, Gbas	O55126	Protein NipSnap homolog 2 (NipSnap2) (Glioblastoma-amplified sequence)	327.554	362.838	283.987	369.129	364.703	328.532	241.879	283.934	320.66	0.125276	0.371935	0.368929
P47809	Map2k4	Dual specificity mitogen-activated protein kinase kinase 4 OS=Mus musculus GN=Map2k4 PE=1 SV=2 - [MP2K4_MOUSE]	134365	160638	142317	152950	167951	109895	167620	116723	145395	148750	160427	143263	141158	-0.0530595	0.684177	-0.164152		Map2k4	P47809	Dual specificity mitogen-activated protein kinase kinase 4 (MAP kinase kinase 4) (MAPKK 4) (EC 2.7.12.2) (C-JUN N-terminal kinase kinase 1) (JNK kinase 1) (JNKK 1) (JNK-activating kinase 1) (MAPK/ERK kinase 4) (MEK 4) (SAPK/ERK kinase 1) (SEK1)	65.3806	120.402	79.6057	92.3641	59.7245	74.2356	49.32	74.7354	82.4907	0.393206	0.126447	0.66273
O08582	Gtpbp1	GTP-binding protein 1 OS=Mus musculus GN=Gtpbp1 PE=1 SV=2 - [GTPB1_MOUSE]	27991.7	31864.6	35414.7	44686.8	34890.4	10095.7	29528.9	54852.7	50469.7	42640.6	32346.1	28346	1758.54	0.194825	0.683843	0.162069		Gtpbp1	O08582	GTP-binding protein 1 (G-protein 1) (GP-1) (GP1)	623.874	684.464	702.342	695.839	776.725	869.999	752.225	784.821	892.947	-0.269041	0.00561072	-1.60083
Q8VDL4	Adpgk	ADP-dependent glucokinase OS=Mus musculus GN=Adpgk PE=1 SV=2 - [ADPGK_MOUSE]	186341	268597	246988	211409	256246	231125	251061	227946	205998	207212	202060	275392	246455	-0.05265	0.682169	-0.159934		Adpgk	Q8VDL4	ADP-dependent glucokinase (ADP-GK) (ADPGK) (EC 2.7.1.147)	267.783	193.445	181.232	213.064	165.54	163.455	137.276	153.992	132.64	0.50627	0.0109459	1.36
P38647	Hspa9	Stress-70 protein, mitochondrial OS=Mus musculus GN=Hspa9 PE=1 SV=3 - [GRP75_MOUSE]	1.58806e+07	2.19016e+07	1.96876e+07	2.11752e+07	1.95942e+07	2.05626e+07	2.27864e+07	1.99214e+07	1.75113e+07	1.80476e+07	17400120	2.287e+07	2.15728e+07	-0.0488208	0.677683	-0.161723		Hspa9	P38647	Stress-70 protein, mitochondrial (75 kDa glucose-regulated protein) (GRP-75) (Heat shock 70 kDa protein 9) (Mortalin) (Peptide-binding protein 74) (PBP74) (p66 MOT)	910.307	1102.22	845.816	1366.72	469.474	519.291	349.205	429.338	481.056	1.23203	0.0113577	2.32961
Q9DB15	Mrpl12	39S ribosomal protein L12, mitochondrial OS=Mus musculus GN=Mrpl12 PE=1 SV=2 - [RM12_MOUSE]	890681	1.22089e+06	916504	840804	953558	1.11259e+06	1.11008e+06	1.04406e+06	826593	1.13071e+06	845489	1.23047e+06	1.25233e+06	0.0678994	0.677429	0.161713		Mrpl12	Q9DB15	39S ribosomal protein L12, mitochondrial (L12mt) (MRP-L12)	835.132	655.049	758.587	753.529	427.387	469.636	409.554	323.908	435.319	0.861291	9.69e-05	2.99559
B2RXS4	Plxnb2	Plexin-B2 OS=Mus musculus GN=Plxnb2 PE=1 SV=1 - [PLXB2_MOUSE]	20422.3	24160.2	17590.7	10447.1	9695.32	20204.9	26306.9	19807	17795.3	17462.7	30943.5	14740.4	20487.7	0.134777	0.677223	0.163357		Plxnb2	B2RXS4	Plexin-B2	639.309	719.27	632.451	551.035	776.542	799.193	796.318	683.193	754.836	-0.261893	0.0135824	-1.23974
Q8R087	B4galt7	Beta-1,4-galactosyltransferase 7 OS=Mus musculus GN=B4galt7 PE=2 SV=1 - [B4GT7_MOUSE]	2795.11	4258.03	1632.46	1351.01	1810.68	0	864.548	5916.93	3805.45	1419.73	2782.54	130.588	133.209	0.380937	0.676802	0.164021		B4galt7	Q8R087	Beta-1,4-galactosyltransferase 7 (Beta-1,4-GalTase 7) (Beta4Gal-T7) (b4Gal-T7) (EC 2.4.1.-) (Proteoglycan UDP-galactose:beta-xylose beta1,4-galactosyltransferase I) (UDP-Gal:beta-GlcNAc beta-1,4-galactosyltransferase 7) (UDP-galactose:beta-N-acetylglucosamine beta-1,4-galactosyltransferase 7) (UDP-galactose:beta-xylose beta-1,4-galactosyltransferase) (XGPT) (XGalT-1) (Xylosylprotein 4-beta-galact…	253.976	243.303	314.281	231.524	226.262	258.158	251.708	280.699	237.008	0.0564364	0.620694	0.197867
P07356	Anxa2	Annexin A2 OS=Mus musculus GN=Anxa2 PE=1 SV=2 - [ANXA2_MOUSE]	7.51535e+07	1.23304e+08	131430340	8.41703e+07	1.22007e+08	1.16005e+08	9.77165e+07	9.78188e+07	1.35382e+08	1.1504e+08	1.07015e+08	7.92311e+07	6.66836e+07	-0.0963128	0.675917	-0.162386		Anxa2	P07356	Annexin A2 (Annexin II) (Annexin-2) (Calpactin I heavy chain) (Calpactin-1 heavy chain) (Chromobindin-8) (Lipocortin II) (Placental anticoagulant protein IV) (PAP-IV) (Protein I) (p36)	4496.23	4591.02	4574.51	4931.12	4504.65	4528.76	3720.03	4071.37	4330.45	0.135662	0.0660512	0.886593
Q8C3R1	Brat1	BRCA1-associated ATM activator 1 OS=Mus musculus GN=Brat1 PE=2 SV=1 - [BRAT1_MOUSE]	6535.88	8052.18	3305.2	2033.87	2552.37	1912.93	7093.77	7486.35	9226.63	6248.46	6885.6	91.3755	2473.74	0.264208	0.675917	0.162548		Brat1	Q8C3R1	BRCA1-associated ATM activator 1 (BRCA1-associated protein required for ATM activation protein 1)	606.343	672.188	615.745	668.665	686.807	741.468	692.98	795.187	692.49	-0.171843	0.0234272	-1.13225
Q9JHK4	Rabggta	Geranylgeranyl transferase type-2 subunit alpha OS=Mus musculus GN=Rabggta PE=2 SV=1 - [PGTA_MOUSE]	7772.86	28195.6	18608.2	18614.7	10891.4	14093.8	6511.16	8279.78	11554.5	16305.2	14183.1	16803.9	11784.2	-0.185407	0.674308	-0.181269		Rabggta	Q9JHK4	Geranylgeranyl transferase type-2 subunit alpha (EC 2.5.1.60) (Geranylgeranyl transferase type II subunit alpha) (Rab geranyl-geranyltransferase subunit alpha) (Rab GG transferase alpha) (Rab GGTase alpha) (Rab geranylgeranyltransferase subunit alpha)	530.868	607.955	653.399	594.927	803.726	665.12	738.534	727.186	674.381	-0.274361	0.0103745	-1.33296
Q921C5	Bicd2	Protein bicaudal D homolog 2 OS=Mus musculus GN=Bicd2 PE=1 SV=1 - [BICD2_MOUSE]	2364.92	990.33	2648.76	3212.53	3461.69	6015.93	1064.72	3693.91	3142.72	4028.23	4470.48	809.347	3562.98	0.218648	0.673798	0.167455		Bicd2	Q921C5	Protein bicaudal D homolog 2 (Bic-D 2)	577.697	630.945	547.768	629.503	728.24	782.095	788.726	744.744	681.491	-0.320885	0.00122679	-1.99805
Q9CY66	Gar1	H/ACA ribonucleoprotein complex subunit 1 OS=Mus musculus GN=Gar1 PE=2 SV=1 - [GAR1_MOUSE]	51925.2	54242.6	50190.6	56020	72138.3	54559.1	65361.4	59008.6	45003.5	73493.2	40823.3	61644.6	48341.1	-0.0784457	0.673669	-0.164921		Gar1	Q9CY66	H/ACA ribonucleoprotein complex subunit 1 (Nucleolar protein family A member 1) (snoRNP protein GAR1)	1698.68	2008.5	1807.02	1697.03	1858.47	1686.6	2006.83	1706.83	1829.2	-0.011776	0.87682	-0.0608954
Q99KW9	Itfg1	T-cell immunomodulatory protein OS=Mus musculus GN=Itfg1 PE=2 SV=2 - [TIP_MOUSE]	8770.63	9964.77	7599.29	5617.62	8873.02	5040.91	5688.69	6411.05	7501.46	6566.57	8426.09	9432.12	1649.11	-0.144208	0.67311	-0.1645		Itfg1	Q99KW9	T-cell immunomodulatory protein (Protein TIP) (Integrin-alpha FG-GAP repeat-containing protein 1) (Linkin)	1178.31	1342.12	1079.99	1532.85	832.271	1022.12	531.944	732.452	972.868	0.649121	0.00986799	1.33658
P97492	Rgs14	Regulator of G-protein signaling 14 OS=Mus musculus GN=Rgs14 PE=1 SV=2 - [RGS14_MOUSE]	42271.3	36871.5	38994.2	32533.4	33357.9	30282.9	29221.2	35083.3	36287.7	34264.8	37277.4	26423.7	31337.7	-0.0568641	0.672298	-0.166753		Rgs14	P97492	Regulator of G-protein signaling 14 (RGS14) (RAP1/RAP2-interacting protein) (RPIP1)	753.775	773.115	687.845	708.562	1066.6	876.36	1101.99	1092.26	953.494	-0.478341	0.00143452	-2.34321
Q9D8S3	Arfgap3	ADP-ribosylation factor GTPase-activating protein 3 OS=Mus musculus GN=Arfgap3 PE=1 SV=2 - [ARFG3_MOUSE]	34300.1	34794	40822.5	58092.4	27019.5	67373	39427.8	19976.3	29732.3	18799.7	50859.1	59705.8	50597.3	-0.171774	0.671882	-0.164607		Arfgap3	Q9D8S3	ADP-ribosylation factor GTPase-activating protein 3 (ARF GAP 3)	573.441	517.635	482.927	515.361	419.498	434.295	467.11	459.044	377.703	0.27553	0.00753184	1.41027
P61750	Arf4	ADP-ribosylation factor 4 OS=Mus musculus GN=Arf4 PE=1 SV=2 - [ARF4_MOUSE]	103190	152129	108049	43678.5	75296.9	132610	117517	87629.9	71680.4	82869.9	134089	89624.2	106248	-0.134006	0.671022	-0.173539		Arf4	P61750	ADP-ribosylation factor 4	2415.15	2829.44	2412.31	2807.95	1699.15	1865.44	1602.93	1895.94	2067.68	0.518611	0.0143059	2.16845
Q9CPU0	Glo1	Lactoylglutathione lyase OS=Mus musculus GN=Glo1 PE=1 SV=3 - [LGUL_MOUSE]	78552.5	142370	160675	114224	187311	102042	274207	124670	241434	188951	259396	164639	57456.3	0.190957	0.669341	0.165959		Glo1	Q9CPU0	Lactoylglutathione lyase (EC 4.4.1.5) (Aldoketomutase) (Glyoxalase I) (Glx I) (Ketone-aldehyde mutase) (Methylglyoxalase) (S-D-lactoylglutathione methylglyoxal lyase)	635.611	667.632	566.986	672.155	533.617	698.773	454.274	470.223	555.58	0.228505	0.126169	0.722561
O88653	Lamtor3	Ragulator complex protein LAMTOR3 OS=Mus musculus GN=Lamtor3 PE=1 SV=1 - [LTOR3_MOUSE]	2.22166e+06	2.49604e+06	2.34176e+06	2.2022e+06	2.40953e+06	2.0939e+06	1.8937e+06	2.41652e+06	2.26968e+06	1.7317e+06	2.1266e+06	2.57646e+06	1.79937e+06	-0.0549382	0.667925	-0.168816		Lamtor3	O88653	Ragulator complex protein LAMTOR3 (Late endosomal/lysosomal adaptor and MAPK and MTOR activator 3) (MEK-binding partner 1) (Mp1) (Mitogen-activated protein kinase kinase 1-interacting protein 1) (Mitogen-activated protein kinase scaffold protein 1)	924.564	892.068	862.183	933.056	674.811	655.881	621.233	615.451	631.33	0.497186	2.46e-06	5.22145
Q80ZV0	Rnaseh2b	Ribonuclease H2 subunit B OS=Mus musculus GN=Rnaseh2b PE=1 SV=2 - [RNH2B_MOUSE]	40196.4	50108.1	49148.1	37505.4	77291.5	52202.4	109474	49726.4	74514.8	35130.5	51398.5	54446.6	53024.1	-0.163815	0.667321	-0.181238		Rnaseh2b	Q80ZV0	Ribonuclease H2 subunit B (RNase H2 subunit B) (Deleted in lymphocytic leukemia 8 homolog) (Ribonuclease HI subunit B)	211.294	204.97	184.109	287.989	211.963	229.231	204.635	144.552	247.841	0.0970343	0.623036	0.194553
P07901	Hsp90aa1	Heat shock protein HSP 90-alpha OS=Mus musculus GN=Hsp90aa1 PE=1 SV=4 - [HS90A_MOUSE]	8.23008e+06	8.73178e+06	8.99527e+06	1.01987e+07	8.99342e+06	9.94306e+06	1.06304e+07	8.53819e+06	9.21258e+06	9.84739e+06	8.89438e+06	1.14125e+07	1.02003e+07	0.0446721	0.6659	0.167583		Hsp90aa1	P07901	Heat shock protein HSP 90-alpha (EC 3.6.4.10) (Heat shock 86 kDa) (HSP 86) (HSP86) (Tumor-specific transplantation 86 kDa antigen) (TSTA)	6193.33	5558.19	5289.81	5771.78	4792.96	5013.49	4419.29	5085.94	5140.88	0.221805	0.00851727	1.368
Q9CPY7	Lap3	Cytosol aminopeptidase OS=Mus musculus GN=Lap3 PE=1 SV=3 - [AMPL_MOUSE]	1.94596e+06	2.1419e+06	2.40422e+06	2.12433e+06	2.29133e+06	2.91639e+06	2.37561e+06	2.34891e+06	2.55619e+06	2.01008e+06	1.89268e+06	3.14314e+06	2.64679e+06	0.0721705	0.66587	0.168655		Lap3	Q9CPY7	Cytosol aminopeptidase (EC 3.4.11.1) (Cysteinylglycine-S-conjugate dipeptidase) (EC 3.4.13.23) (Leucine aminopeptidase 3) (LAP-3) (Leucyl aminopeptidase) (Peptidase S) (Proline aminopeptidase) (EC 3.4.11.5) (Prolyl aminopeptidase)	959.301	1131.48	1022.63	1184.7	663.784	741.349	603.454	624.237	606.898	0.729761	9.33e-05	3.04886
Q99MS7	Ehbp1l1	EH domain-binding protein 1-like protein 1 OS=Mus musculus GN=Ehbp1l1 PE=1 SV=1 - [EH1L1_MOUSE]	248878	279096	257012	383444	271874	308839	322630	301050	326365	269472	352791	307793	291933	0.0585861	0.665761	0.17635		Ehbp1l1	Q99MS7	EH domain-binding protein 1-like protein 1 (Tangerin)	1740.28	1757.49	1764.08	1568.21	1802.27	1902.53	1619.35	1945.47	1837.08	-0.0931031	0.0864107	-0.588218
P62900	Rpl31	60S ribosomal protein L31 OS=Mus musculus GN=Rpl31 PE=2 SV=1 - [RL31_MOUSE]	587980	539347	511337	369972	293429	300171	287087	628775	414678	588470	465802	302695	321663	0.136372	0.665524	0.168345		Rpl31	P62900	60S ribosomal protein L31	7662.5	7688.04	7768.39	7984.02	8367.03	8489.71	8538.7	8404.23	8463.86	-0.120434	3.46e-05	-3.61247
Q9CY58	Serbp1	Plasminogen activator inhibitor 1 RNA-binding protein OS=Mus musculus GN=Serbp1 PE=1 SV=2 - [PAIRB_MOUSE]	1.00916e+06	1.05142e+06	1.25519e+06	1.18976e+06	1.39371e+06	1.16465e+06	1.38077e+06	1.32554e+06	1.36257e+06	891543	1.15255e+06	1.10524e+06	1.10387e+06	-0.0604413	0.664976	-0.168308		Serbp1	Q9CY58	Plasminogen activator inhibitor 1 RNA-binding protein (PAI1 RNA-binding protein 1) (PAI-RBP1) (SERPINE1 mRNA-binding protein 1)	3399.25	3793.46	3377.64	3631.37	3105.26	3306.52	2862.98	2901.33	3011.57	0.225094	0.0046477	1.54888
Q80YE7	Dapk1	Death-associated protein kinase 1 OS=Mus musculus GN=Dapk1 PE=1 SV=3 - [DAPK1_MOUSE]	8716.32	12219.3	1650.88	11980.4	2823.89	1692.13	16720.8	8572.66	7359.07	13718.1	13428.2	1101.77	14129.9	0.285766	0.664926	0.170706		Dapk1	Q80YE7	Death-associated protein kinase 1 (DAP kinase 1) (EC 2.7.11.1)	3171.17	3410.81	3004.27	3448.61	4217	4162.98	4514.65	4785.98	4151.16	-0.422125	0.000307597	-2.5783
Q9Z0H3	Smarcb1	SWI/SNF-related matrix-associated actin-dependent regulator of chromatin subfamily B member 1 OS=Mus musculus GN=Smarcb1 PE=1 SV=1 - [SNF5_MOUSE]	73034.6	52906.1	71435.6	55746.9	74433.1	63428.9	74193.6	74675.9	66642.1	96021.2	51229.7	69581	63162.8	0.0794986	0.664296	0.170812		Smarcb1	Q9Z0H3	SWI/SNF-related matrix-associated actin-dependent regulator of chromatin subfamily B member 1 (BRG1-associated factor 47) (BAF47) (Integrase interactor 1 protein) (SNF5 homolog) (mSNF5)	1982.22	2153.1	2213.94	2001.13	2140.45	2333.69	2010.59	2140.01	2236.77	-0.057381	0.319577	-0.409956
Q80US4	Actr5	Actin-related protein 5 OS=Mus musculus GN=Actr5 PE=2 SV=3 - [ARP5_MOUSE]	7651.1	8285.02	14093.3	15953	9935	8831.68	7984.85	12294.4	11353.2	7900.84	11170.1	15304.8	9838.32	0.122361	0.663996	0.173173		Actr5	Q80US4	Actin-related protein 5	138.844	142.242	154.387	155.191	159.61	127.398	180.317	204.778	167.068	-0.184701	0.216727	-0.618241
Q8BMJ2	Lars1, Lars	Leucine--tRNA ligase, cytoplasmic OS=Mus musculus GN=Lars PE=2 SV=2 - [SYLC_MOUSE]	842625	744867	916222	987104	984562	745308	956684	803121	754881	741139	942980	953617	908752	-0.052834	0.662896	-0.170995		Lars1, Lars	Q8BMJ2	Leucine--tRNA ligase, cytoplasmic (EC 6.1.1.4) (Leucyl-tRNA synthetase) (LeuRS)	361.347	379.477	355.972	448.583	299.284	364.034	329.054	318.456	401.598	0.173847	0.159081	0.598698
Q9CQC9	Sar1b	GTP-binding protein SAR1b OS=Mus musculus GN=Sar1b PE=1 SV=1 - [SAR1B_MOUSE]	407302	289999	426707	552894	421791	318691	417653	435038	373812	339733	407398	423080	318479	-0.0808845	0.661735	-0.181484		Sar1b	Q9CQC9	GTP-binding protein SAR1b	2018.82	2236.15	2020.36	2035.97	1602.6	1739.07	1232.95	1305.78	1726.58	0.449679	0.0143059	1.82949
Q9Z1Z2, Q99LG4	Strap	Serine-threonine kinase receptor-associated protein OS=Mus musculus GN=Strap PE=1 SV=2 - [STRAP_MOUSE]	1.26992e+06	1.62821e+06	1.58848e+06	1.75099e+06	1.89363e+06	1.91123e+06	2.1341e+06	1.4226e+06	1.38309e+06	1.57468e+06	1.50015e+06	1.85174e+06	2.16013e+06	-0.0773234	0.660988	-0.170587		Strap	Q9Z1Z2, Q99LG4	Tetratricopeptide repeat protein 5 (TPR repeat protein 5) (Stress-responsive activator of p300) (Protein Strap)	929.287	1182.48	1043.13	1347.81	661.35	751.709	496.128	608.427	825.549	0.751506	0.00291478	1.68982
P09411	Pgk1	Phosphoglycerate kinase 1 OS=Mus musculus GN=Pgk1 PE=1 SV=4 - [PGK1_MOUSE]	8.78821e+06	8.40679e+06	9.06997e+06	9.34292e+06	1.05551e+07	9.40757e+06	1.14383e+07	9.9149e+06	9.60839e+06	8.25267e+06	7.48825e+06	1.00071e+07	1.0117e+07	-0.05238	0.657645	-0.172253		Pgk1	P09411	Phosphoglycerate kinase 1 (EC 2.7.2.3)	492.125	348.207	344.818	395.433	218.191	304.606	312.818	329.746	194.793	0.538614	0.0247463	1.07915
P17433	Spi1	Transcription factor PU.1 OS=Mus musculus GN=Spi1 PE=1 SV=2 - [SPI1_MOUSE]	141604	132961	144090	90751.8	85055.8	71229.7	66868.5	137045	112104	117040	116100	113258	82928.1	0.111742	0.655042	0.178827		Spi1	P17433	Transcription factor PU.1 (31 kDa-transforming protein) (SFFV proviral integration 1 protein)	7791.58	7158.29	7398.93	7004.18	7086.71	6949.53	6385.13	6817.84	6783.43	0.108939	0.0328787	1.00212
Q07813	Bax	Apoptosis regulator BAX OS=Mus musculus GN=Bax PE=1 SV=1 - [BAX_MOUSE]	86541.9	87388.4	103546	125549	159603	163032	93940.2	66027.6	89889.5	85411.2	111962	159061	126538	-0.136965	0.654139	-0.173983		Bax	Q07813	Apoptosis regulator BAX	3717.71	4113.64	3851.49	4088.62	3192.56	3118.42	2934.3	2957.58	3155.82	0.36019	6.4e-05	3.21413
Q9EP69	Sacm1l	Phosphatidylinositide phosphatase SAC1 OS=Mus musculus GN=Sacm1l PE=2 SV=1 - [SAC1_MOUSE]	1.15874e+06	1.14121e+06	1.07077e+06	959744	1.05148e+06	938835	1.02767e+06	1.0488e+06	1.01512e+06	1.13539e+06	1.20048e+06	1.14346e+06	930536	0.0395603	0.652549	0.174176		Sacm1l	Q9EP69	Phosphatidylinositol-3-phosphatase SAC1 (EC 3.1.3.64) (Phosphatidylinositol-4-phosphate phosphatase) (Suppressor of actin mutations 1-like protein)	300.873	319.064	331.441	434.054	194.861	211.62	203.226	187.728	234.327	0.747154	0.00150434	2.06182
O70145	Ncf2	Neutrophil cytosol factor 2 OS=Mus musculus GN=Ncf2 PE=2 SV=1 - [NCF2_MOUSE]	1.32066e+06	1.15513e+06	1.3925e+06	1.04252e+06	1.28066e+06	1.25426e+06	1.32364e+06	1.3523e+06	1.30654e+06	1.19242e+06	1.2159e+06	1.33912e+06	1.29993e+06	0.0359432	0.650319	0.186806		Ncf2	O70145	Neutrophil cytosol factor 2 (NCF-2) (67 kDa neutrophil oxidase factor) (NADPH oxidase activator 2) (Neutrophil NADPH oxidase factor 2) (p67-phox)	3783.75	3622.58	3892.28	3602.04	3821.97	3890.66	3672.89	3707.93	3879.35	-0.02663	0.407548	-0.3332
Q9QY93	Dctpp1	dCTP pyrophosphatase 1 OS=Mus musculus GN=Dctpp1 PE=1 SV=1 - [DCTP1_MOUSE]	1755.3	5403.6	3731.63	6929.22	6049.38	7813.61	778.508	3778.83	4550.89	4379.61	5715.84	8276.81	5454.77	0.208795	0.649705	0.184879		Dctpp1	Q9QY93	dCTP pyrophosphatase 1 (EC 3.6.1.12) (Deoxycytidine-triphosphatase 1) (dCTPase 1) (RS21-C6)	1321.44	1384.07	1466.44	1337.11	1460.15	1423.18	1314.41	1263.58	1425.05	-9.59e-06	0.999862	-6.97e-05
Q91W96	Anapc4	Anaphase-promoting complex subunit 4 OS=Mus musculus GN=Anapc4 PE=2 SV=1 - [APC4_MOUSE]	8595.01	11663.5	6717.88	6497.13	12219.6	5385.03	10471.3	7386.51	12501.9	9032.39	10852.1	7000.33	10824	0.126645	0.647458	0.179853		Anapc4	Q91W96	Anaphase-promoting complex subunit 4 (APC4) (Cyclosome subunit 4)	282.254	410.449	264.256	418.026	253.816	307.766	188.701	139.233	185.456	0.677045	0.0342673	0.991545
Q9Z1K5	Arih1	E3 ubiquitin-protein ligase ARIH1 OS=Mus musculus GN=Arih1 PE=1 SV=3 - [ARI1_MOUSE]	108070	164666	119718	162316	197510	116877	191196	96623.1	120595	136577	126917	132245	219293	-0.127065	0.646934	-0.17683		Arih1	Q9Z1K5	E3 ubiquitin-protein ligase ARIH1 (EC 2.3.2.31) (Protein ariadne-1 homolog) (ARI-1) (RING-type E3 ubiquitin transferase ARIH1) (UbcH7-binding protein) (UbcM4-interacting protein 77) (Ubiquitin-conjugating enzyme E2-binding protein 1)	618.775	621.383	539.586	751.584	647.264	629.765	597.796	680.778	610.133	-0.00071832	0.994216	-0.00299531
Q9Z2A5	Ate1	Arginyl-tRNA--protein transferase 1 OS=Mus musculus GN=Ate1 PE=1 SV=2 - [ATE1_MOUSE]	42399.4	60658.3	42299.8	41886.6	49594.1	47750.3	78804.8	36813.8	47183	48330	59901.1	26717.5	58555.5	-0.166648	0.645157	-0.233891		Ate1	Q9Z2A5	Arginyl-tRNA--protein transferase 1 (Arginyltransferase 1) (R-transferase 1) (EC 2.3.2.8) (Arginine-tRNA--protein transferase 1)	770.804	799.553	811.715	832.606	868.168	983.629	846.937	801.879	862.817	-0.11886	0.0963471	-0.836284
Q923D2	Blvrb	Flavin reductase (NADPH) OS=Mus musculus GN=Blvrb PE=2 SV=3 - [BLVRB_MOUSE]	1.53897e+06	1.40886e+06	1.41942e+06	1.56693e+06	1.34889e+06	1.41914e+06	1.97461e+06	1.75087e+06	1.53107e+06	911923	1.14826e+06	1.36355e+06	1.64287e+06	-0.132491	0.645157	-0.275421		Blvrb	Q923D2	Flavin reductase (NADPH) (FR) (EC 1.5.1.30) (Biliverdin reductase B) (BVR-B) (EC 1.3.1.24) (Biliverdin-IX beta-reductase) (NADPH-dependent diaphorase) (NADPH-flavin reductase) (FLR)	1433.87	1550.91	1570.06	1362.93	1010.85	1022.99	912.689	1135.96	1022.87	0.534968	0.00010907	2.94025
E9PV24	Fga	Fibrinogen alpha chain OS=Mus musculus GN=Fga PE=2 SV=1 - [FIBA_MOUSE]	5887.54	21842.9	11628.7	8758.8	89769.1	34280	9612.3	33151.8	7345.14	23415.9	9426.54	10865.2	8463.24	-0.749654	0.645157	-0.283248		Fga	E9PV24	Fibrinogen alpha chain [Cleaved into: Fibrinopeptide A; Fibrinogen alpha chain]	101.669	120.063	106.304	104.587	118.498	115.36	140.124	105.864	107.114	-0.118225	0.27829	-0.475962
P70419	Galnt3	Polypeptide N-acetylgalactosaminyltransferase 3 OS=Mus musculus GN=Galnt3 PE=2 SV=3 - [GALT3_MOUSE]	46395.3	38715	50587.9	50785.8	20290.7	30405.5	72006.9	49166.4	49491.3	26368.5	49307	47733.2	17070.1	-0.148254	0.645157	-0.151417		Galnt3	P70419	Polypeptide N-acetylgalactosaminyltransferase 3 (EC 2.4.1.41) (Polypeptide GalNAc transferase 3) (GalNAc-T3) (pp-GaNTase 3) (Protein-UDP acetylgalactosaminyltransferase 3) (UDP-GalNAc:polypeptide N-acetylgalactosaminyltransferase 3)	332.509	404.103	409.67	344.008	609.212	843.445	602.459	749.944	661.932	-0.896163	0.000633192	-2.53967
Q91V64	Isoc1	Isochorismatase domain-containing protein 1 OS=Mus musculus GN=Isoc1 PE=2 SV=1 - [ISOC1_MOUSE]	595848	635498	612254	602658	654339	692747	774650	612283	815513	568408	661325	696186	708555	0.0531178	0.645157	0.178617		Isoc1	Q91V64	Isochorismatase domain-containing protein 1	905.675	1312.59	1057.69	1316.42	1116.14	1060.77	802.924	1008.84	1162.25	0.156337	0.333208	0.393458
Q9CRC8	Lrrc40	Leucine-rich repeat-containing protein 40 OS=Mus musculus GN=Lrrc40 PE=2 SV=2 - [LRC40_MOUSE]	24953.4	18523.3	20126.9	35644.3	19655.5	18020.6	21231.6	24553.5	28842.6	18666.7	13623.5	26765	30970.4	0.0813103	0.645157	0.111655		Lrrc40	Q9CRC8	Leucine-rich repeat-containing protein 40	126.246	128.142	110.618	144.873	110.444	151.527	70.6521	145.143	111.643	0.112812	0.601737	0.233191
Q99N96	Mrpl1	39S ribosomal protein L1, mitochondrial OS=Mus musculus GN=Mrpl1 PE=1 SV=2 - [RM01_MOUSE]	65550.7	53109.4	52583.7	62043.6	76281.7	73800.5	64875.7	58517.1	49851.7	76406.4	44085.4	75828.2	57243.8	-0.0861747	0.645157	-0.180054		Mrpl1	Q99N96	39S ribosomal protein L1, mitochondrial (L1mt) (MRP-L1)	276.932	292.974	276.319	304.256	339.637	331.276	278.169	300.631	299.433	-0.107308	0.159131	-0.648399
Q99N92	Mrpl27	39S ribosomal protein L27, mitochondrial OS=Mus musculus GN=Mrpl27 PE=2 SV=1 - [RM27_MOUSE]	63242.8	79776.5	77531	64688.7	65093.8	144205	87381.7	65002	53036.7	46419.2	70098.8	89900.8	89070	-0.270445	0.645157	-0.332274		Mrpl27	Q99N92	39S ribosomal protein L27, mitochondrial (L27mt) (MRP-L27)	1097.95	1422.59	1389.55	1468.06	866.556	1112.43	888.846	926.405	1032.27	0.478059	0.00408514	1.593
Q6PGB6	Naa50	N-alpha-acetyltransferase 50 OS=Mus musculus GN=Naa50 PE=1 SV=1 - [NAA50_MOUSE]	67075.9	70731.5	76299.3	71973.9	62364.7	87189.8	95963.2	63166.1	56807.6	49885.6	81088.8	83542.3	92704.5	-0.0930498	0.645157	-0.179711		Naa50	Q6PGB6	N-alpha-acetyltransferase 50 (EC 2.3.1.258) (N-acetyltransferase NAT13) (N-epsilon-acetyltransferase 50) (EC 2.3.1.-) (NatE catalytic subunit)	3193.23	3699.72	3458.43	3990.35	2466.76	2777.17	2267.99	2567.77	2542.44	0.506191	0.000528085	2.31185
Q3TL44	Nlrx1	NLR family member X1 OS=Mus musculus GN=Nlrx1 PE=2 SV=1 - [NLRX1_MOUSE]	1.97273e+06	2.43623e+06	1.89697e+06	1.64293e+06	1.8605e+06	1.30671e+06	1.39166e+06	1.92571e+06	1.85257e+06	1.70213e+06	1.7713e+06	1.80407e+06	1.13722e+06	-0.0728482	0.645157	-0.143016		Nlrx1	Q3TL44	NLR family member X1	769.709	771.338	734.022	819.097	941.587	1145.05	1200.4	1054.69	1145.53	-0.504607	0.00052878	-2.67434
P49586	Pcyt1a	Choline-phosphate cytidylyltransferase A OS=Mus musculus GN=Pcyt1a PE=1 SV=1 - [PCY1A_MOUSE]	583235	720615	532668	443346	741424	514972	504852	573385	545924	701088	567445	566040	568550	0.0242122	0.645157	0.062504		Pcyt1a	P49586	Choline-phosphate cytidylyltransferase A (EC 2.7.7.15) (CCT-alpha) (CTP:phosphocholine cytidylyltransferase A) (CCT A) (CT A) (Phosphorylcholine transferase A)	261.733	218.438	146.965	236.088	237.08	209.062	181.824	188.2	296.024	-0.0436691	0.841553	-0.078797
P26450	Pik3r1	Phosphatidylinositol 3-kinase regulatory subunit alpha OS=Mus musculus GN=Pik3r1 PE=1 SV=2 - [P85A_MOUSE]	38274.9	25591.1	30804.7	44167.2	25691.8	27799.2	28228.6	43573.2	44200.3	25014	26139.3	26827	23310.3	0.000113099	0.645157	0.00016076		Pik3r1	P26450	Phosphatidylinositol 3-kinase regulatory subunit alpha (PI3-kinase regulatory subunit alpha) (PI3K regulatory subunit alpha) (PtdIns-3-kinase regulatory subunit alpha) (Phosphatidylinositol 3-kinase 85 kDa regulatory subunit alpha) (PI3-kinase subunit p85-alpha) (PtdIns-3-kinase regulatory subunit p85-alpha)	620.037	559.208	611.174	651.061	711.308	860.374	726.299	648.314	754.925	-0.278317	0.0189977	-1.26691
P35293	Rab18	Ras-related protein Rab-18 OS=Mus musculus GN=Rab18 PE=2 SV=2 - [RAB18_MOUSE]	1.36656e+06	1.83614e+06	1.77665e+06	1.84974e+06	1.7675e+06	1.56292e+06	1.76564e+06	1.66579e+06	1.63406e+06	2.06849e+06	1.81536e+06	1.89217e+06	1.6276e+06	0.0664617	0.645157	0.24842		Rab18	P35293	Ras-related protein Rab-18	375.381	401.359	357.919	440.449	334.268	384.034	253.807	263.621	332.86	0.327911	0.0397722	1.00438
O35551	Rabep1	Rab GTPase-binding effector protein 1 OS=Mus musculus GN=Rabep1 PE=1 SV=2 - [RABE1_MOUSE]	43182.8	72190.7	35582.9	67652.7	71753.7	171656	42263.1	50534.5	47658	163661	39432.9	39260.8	55611	-0.12576	0.645157	-0.0690223		Rabep1	O35551	Rab GTPase-binding effector protein 1 (Rabaptin-5) (Rabaptin-5alpha)	1141.57	1200.4	1162.57	1178.06	1123.28	1157.02	1219.01	1211.1	1176.84	-0.00835678	0.77384	-0.119813
Q9CT10	Ranbp3	Ran-binding protein 3 OS=Mus musculus GN=Ranbp3 PE=1 SV=2 - [RANB3_MOUSE]	181977	169466	259695	253431	254193	250965	225776	208156	176777	237266	194538	275857	219775	-0.0594443	0.645157	-0.13843		Ranbp3	Q9CT10	Ran-binding protein 3 (RanBP3)	1198.32	1145.29	1123.59	1130.54	1191.28	1180.76	1127.1	1205.49	1182.48	-0.0347042	0.22803	-0.500335
P46062	Sipa1	Signal-induced proliferation-associated protein 1 OS=Mus musculus GN=Sipa1 PE=1 SV=2 - [SIPA1_MOUSE]	10943.3	8241.59	15279.2	8902.42	13233.5	10269.7	9707.68	11198.3	8831.07	15072.2	7014.74	8707.45	9590.86	-0.119631	0.645157	-0.178685		Sipa1	P46062	Signal-induced proliferation-associated protein 1 (Sipa-1) (GTPase-activating protein Spa-1)	1752.99	1761.76	1596.06	1625.54	2044.31	1952.36	1931.89	1959.13	2054.54	-0.239677	0.00167204	-2.43912
O54941	Smarce1	SWI/SNF-related matrix-associated actin-dependent regulator of chromatin subfamily E member 1 OS=Mus musculus GN=Smarce1 PE=1 SV=1 - [SMCE1_MOUSE]	70402.3	80259.6	60134.6	60709.8	83796.1	56841.2	61968.3	62637.5	58792.8	115142	79457.4	67991.5	65701.6	0.1462	0.645157	0.249648		Smarce1	O54941	SWI/SNF-related matrix-associated actin-dependent regulator of chromatin subfamily E member 1 (BRG1-associated factor 57) (BAF57)	618.26	625.888	489.936	558.042	558.417	601.054	526.799	587.506	468.709	0.0631302	0.545337	0.240366
Q9D0B0	Srsf9	Serine/arginine-rich splicing factor 9 OS=Mus musculus GN=Srsf9 PE=1 SV=1 - [SRSF9_MOUSE]	60039.9	87070.4	86344.9	62818.1	85855.4	60000.4	71794.1	85722.9	57110.1	95503	51981.8	74747.2	60882.6	-0.0484849	0.645157	-0.0879295		Srsf9	Q9D0B0	Serine/arginine-rich splicing factor 9 (Splicing factor, arginine/serine-rich 9)	1072.53	1272.63	1222.65	1380.52	1017.36	1142.83	892.767	940.354	1191.78	0.254501	0.0527116	0.887446
Q80X82	Sympk	Symplekin OS=Mus musculus GN=Sympk PE=1 SV=1 - [SYMPK_MOUSE]	126737	183700	159272	180968	193584	183529	180350	160030	174238	163377	161835	165196	231660	0.028674	0.645157	0.0748319		Sympk	Q80X82	Symplekin	1481.76	1292.1	1298.74	1338.87	1271.31	1453.08	1411.49	1358.12	1448.76	-0.0375593	0.534473	-0.247214
Q9JLF6	Tgm1	Protein-glutamine gamma-glutamyltransferase K OS=Mus musculus GN=Tgm1 PE=1 SV=2 - [TGM1_MOUSE]	818.61	3515.5	2472.39	2361.76	1450.17	40465.7	477.822	1594.7	2191.68	96812.6	2426.74	1942.28	3151.85	1.29065	0.645157	0.218374		Tgm1	Q9JLF6	Protein-glutamine gamma-glutamyltransferase K (EC 2.3.2.13) (Epidermal TGase) (Transglutaminase K) (TG(K)) (TGK) (TGase K) (Transglutaminase-1) (TGase-1)	324.137	355.481	353.019	307.404	403.902	479.501	410.028	421.421	468.463	-0.382316	0.00160354	-1.98042
Q6ZQ93	Usp34	Ubiquitin carboxyl-terminal hydrolase 34 OS=Mus musculus GN=Usp34 PE=1 SV=3 - [UBP34_MOUSE]	415.924	0	1037.53	259.839	734.166	0	0	12020.5	46.7325	246.346	720.751	367.704	18.6061	2.67749	0.645157	0.396488		Usp34	Q6ZQ93	Ubiquitin carboxyl-terminal hydrolase 34 (EC 3.4.19.12) (Deubiquitinating enzyme 34) (Ubiquitin thioesterase 34) (Ubiquitin-specific-processing protease 34)	1142.6	1181.91	885.765	1304.97	964.829	791.941	657.743	877.892	846.408	0.447512	0.0168755	1.18339
Q3UVL4	Vps51	Vacuolar protein sorting-associated protein 51 homolog OS=Mus musculus GN=Vps51 PE=2 SV=2 - [VPS51_MOUSE]	254362	285592	224912	234873	240047	223823	228834	233907	243326	244319	218491	239253	178898	-0.0950264	0.645157	-0.356178		Vps51	Q3UVL4	Vacuolar protein sorting-associated protein 51 homolog (Protein fat-free homolog)	462.497	429.925	479.734	429.35	551.734	491.583	527.486	541.445	545.366	-0.239	0.001655	-1.88225
Q3TIV5	Zc3h15	Zinc finger CCCH domain-containing protein 15 OS=Mus musculus GN=Zc3h15 PE=1 SV=2 - [ZC3HF_MOUSE]	21510.6	34423.2	22985.2	22389.9	34472.9	25259.6	24790.8	32068.1	29341.4	27579.6	30333	28525	6819.07	-0.0424503	0.645157	-0.0560441		Zc3h15	Q3TIV5	Zinc finger CCCH domain-containing protein 15 (DRG family-regulatory protein 1) (Epo-immediate response gene protein FM22)	2089.73	2191.8	1990.34	2154	2082.64	2016.45	1866.35	1735.82	1948.16	0.126311	0.0595636	0.896143
P57759	Erp29	Endoplasmic reticulum resident protein 29 OS=Mus musculus GN=Erp29 PE=1 SV=2 - [ERP29_MOUSE]	4.57374e+06	4.84391e+06	4.77818e+06	4.1023e+06	3.87552e+06	4.26425e+06	5.0278e+06	5.17272e+06	4.34286e+06	3.69937e+06	4.5959e+06	5.24702e+06	4.91673e+06	0.0527307	0.64349	0.180747		Erp29	P57759	Endoplasmic reticulum resident protein 29 (ERp29)	307.037	287.668	275.852	250.843	313.426	296.174	345.837	315.976	307.246	-0.17147	0.0387713	-0.95934
Q8BL97	Srsf7	Serine/arginine-rich splicing factor 7 OS=Mus musculus GN=Srsf7 PE=1 SV=1 - [SRSF7_MOUSE]	289488	353168	378673	255178	328492	255613	310122	341746	252061	411459	203279	283748	245467	-0.0985619	0.64349	-0.182173		Srsf7	Q8BL97	Serine/arginine-rich splicing factor 7 (Splicing factor, arginine/serine-rich 7)	1194.67	1295.78	1274.49	1642.64	945.858	1057.76	907.743	919.012	1008.88	0.482124	0.00441548	1.67668
P62911	Rpl32	60S ribosomal protein L32 OS=Mus musculus GN=Rpl32 PE=2 SV=2 - [RL32_MOUSE]	180983	329963	328581	149134	337507	262931	206150	211643	179092	252910	151706	386086	195683	-0.160137	0.643485	-0.180621		Rpl32	P62911	60S ribosomal protein L32	4978.17	4500.28	4945.15	5002.04	4772.07	4690.42	4413.17	4300.24	4710.62	0.0853932	0.0864107	0.711679
Q4QRL3	Ccdc88b	Coiled-coil domain-containing protein 88B OS=Mus musculus GN=Ccdc88b PE=1 SV=2 - [CC88B_MOUSE]	185876	290528	210005	243756	211140	261883	219453	215625	184123	249878	201502	234979	241799	-0.0667986	0.643046	-0.186346		Ccdc88b	Q4QRL3	Coiled-coil domain-containing protein 88B (Gipie) (Hook-related protein 3) (HkRP3)	479.335	579.594	486.518	520.268	493.717	444.482	452.22	450.643	485.982	0.150071	0.0632819	0.852052
Q99N93	Mrpl16	39S ribosomal protein L16, mitochondrial OS=Mus musculus GN=Mrpl16 PE=2 SV=1 - [RM16_MOUSE]	5228.9	3207.76	6083.41	7421.68	2318.23	5544.52	2381.23	5497.75	5050.69	5854.18	9973.41	919.299	5160.64	0.234455	0.642335	0.181948		Mrpl16	Q99N93	39S ribosomal protein L16, mitochondrial (L16mt) (MRP-L16)	728.412	707.345	764.933	669.426	481.8	587.38	384.401	410.606	486.218	0.610127	0.000773051	2.34902
P14685	Psmd3	26S proteasome non-ATPase regulatory subunit 3 OS=Mus musculus GN=Psmd3 PE=1 SV=3 - [PSMD3_MOUSE]	1.21766e+06	1.22509e+06	1.18663e+06	1.22066e+06	1.27066e+06	1.42243e+06	1.29967e+06	1.12483e+06	1.09643e+06	1.42339e+06	1.07935e+06	1.3026e+06	1.31397e+06	-0.0462195	0.642141	-0.195817		Psmd3	P14685	26S proteasome non-ATPase regulatory subunit 3 (26S proteasome regulatory subunit RPN3) (26S proteasome regulatory subunit S3) (Proteasome subunit p58) (Transplantation antigen P91A) (Tum-P91A antigen)	2346.51	2485.46	2640.87	2778.71	1615.32	1717.86	1222.06	1520.78	1566.25	0.745697	7.46e-05	3.14428
Q6PGH1	Bud31	Protein BUD31 homolog OS=Mus musculus GN=Bud31 PE=3 SV=1 - [BUD31_MOUSE]	108230	118079	100521	85472.6	80053.5	108991	116180	119923	135362	160833	100766	77072.3	75660.8	0.122694	0.641943	0.205152		Bud31	Q6PGH1	Protein BUD31 homolog (Protein G10 homolog)	860.076	751.547	644.756	781.277	522.096	683.198	526.048	504.059	707.654	0.367572	0.0308054	1.03494
Q9D7J6	Dnase1l1	Deoxyribonuclease-1-like 1 OS=Mus musculus GN=Dnase1l1 PE=2 SV=3 - [DNSL1_MOUSE]	6696.3	5089.09	7006.65	6635.61	9564.93	6336.13	3131.32	4823.4	7922.93	5847.34	7442.49	6373.28	1381.58	-0.173477	0.641674	-0.181552		Dnase1l1	Q9D7J6	Deoxyribonuclease-1-like 1 (EC 3.1.21.-) (DNase X) (Deoxyribonuclease I-like 1) (DNase I-like 1)	783.913	778.946	650.367	819.068	643.288	654.627	644.819	793.535	655.476	0.16031	0.220671	0.654101
P54728	Rad23b	UV excision repair protein RAD23 homolog B OS=Mus musculus GN=Rad23b PE=1 SV=2 - [RD23B_MOUSE]	579796	741206	793884	880736	991983	619536	1.09913e+06	740797	856531	635510	759072	772588	826333	-0.0913995	0.641674	-0.203593		Rad23b	P54728	UV excision repair protein RAD23 homolog B (HR23B) (mHR23B) (XP-C repair-complementing complex 58 kDa protein) (p58)	1402.61	1351.46	1225.54	1615.43	867.765	1010.64	906.222	1121.96	1090.29	0.485048	0.00318709	1.66319
O09167	Rpl21	60S ribosomal protein L21 OS=Mus musculus GN=Rpl21 PE=2 SV=3 - [RL21_MOUSE]	766996	681428	733763	603557	743058	536440	640646	895635	670732	682799	388593	647991	475668	-0.100798	0.639463	-0.189478		Rpl21	O09167	60S ribosomal protein L21	2604.34	2226.4	2252.95	2781.6	2712.3	2675.14	2590.83	2554.28	2715.31	-0.103397	0.272442	-0.609158
P05064	Aldoa	Fructose-bisphosphate aldolase A OS=Mus musculus GN=Aldoa PE=1 SV=2 - [ALDOA_MOUSE]	3.79178e+07	4.23122e+07	4.37858e+07	4.06386e+07	4.02384e+07	4.61697e+07	5.36773e+07	4.09587e+07	4.23556e+07	3.57539e+07	3.56248e+07	4.89719e+07	4.67171e+07	-0.0610542	0.638398	-0.183422		Aldoa	P05064	Fructose-bisphosphate aldolase A (EC 4.1.2.13) (Aldolase 1) (Muscle-type aldolase)	4217.29	4623.6	4402.17	4428.49	4148.86	4217.87	3411.76	3775.36	4141.39	0.165509	0.0383551	1.06464
O35857	Timm44	Mitochondrial import inner membrane translocase subunit TIM44 OS=Mus musculus GN=Timm44 PE=2 SV=2 - [TIM44_MOUSE]	248530	328172	293524	321485	352968	318558	338946	310346	291638	307970	316391	373064	355956	0.0508952	0.634642	0.186302		Timm44	O35857	Mitochondrial import inner membrane translocase subunit TIM44	417.233	494.676	467.415	466.321	493.163	514.615	654.051	555.326	551.757	-0.263266	0.0312353	-1.11046
Q8BU11	Tox4	TOX high mobility group box family member 4 OS=Mus musculus GN=Tox4 PE=1 SV=3 - [TOX4_MOUSE]	15077.1	11964.3	24382	20898	23014.7	17887.6	14124.8	15960.6	20976.8	17714.4	19630.7	25300.8	18038.6	0.107767	0.633922	0.191573		Tox4	Q8BU11	TOX high mobility group box family member 4 (Epidermal Langerhans cell protein LCP1)	2802.89	2883.49	2948.77	2863.77	2844.97	2812.43	2781.41	2498.07	2799.59	0.0654155	0.0500435	0.714386
Q6PHN9	Rab35	Ras-related protein Rab-35 OS=Mus musculus GN=Rab35 PE=1 SV=1 - [RAB35_MOUSE]	947720	889706	1.09062e+06	839791	1.00873e+06	990485	1.07299e+06	1.0776e+06	918083	657758	1.14723e+06	985212	787733	-0.0729968	0.63212	-0.191599		Rab35	Q6PHN9	Ras-related protein Rab-35	932.655	918.617	885.078	896.115	938.316	955.989	1029.27	933.625	940.562	-0.0794836	0.0143059	-0.947629
P97376	Frg1	Protein FRG1 OS=Mus musculus GN=Frg1 PE=1 SV=2 - [FRG1_MOUSE]	51507.5	59358.7	63989.3	66081.7	78621.1	53172.1	60687.6	50007.6	35689.6	83429.3	35705.6	60803.7	72980.9	-0.133713	0.632019	-0.2084		Frg1	P97376	Protein FRG1 (FSHD region gene 1 protein)	1139.75	1184.28	1023.76	1160.72	1281.57	1218.17	1167.49	1268.49	1283.26	-0.142103	0.0232411	-1.09439
P45878	Fkbp2	Peptidyl-prolyl cis-trans isomerase FKBP2 OS=Mus musculus GN=Fkbp2 PE=1 SV=1 - [FKBP2_MOUSE]	1.56562e+06	1.88023e+06	1.81219e+06	2.25262e+06	1.91649e+06	1.74468e+06	2.71386e+06	2.53796e+06	2.01763e+06	1.78181e+06	1.84648e+06	2.18176e+06	2.23827e+06	0.082667	0.631366	0.191813		Fkbp2	P45878	Peptidyl-prolyl cis-trans isomerase FKBP2 (PPIase FKBP2) (EC 5.2.1.8) (13 kDa FK506-binding protein) (13 kDa FKBP) (FKBP-13) (FK506-binding protein 2) (FKBP-2) (Immunophilin FKBP13) (Rotamase)	4369.95	5183.1	4764.14	4950.3	4719.11	4867.95	4578.95	4309.49	4456.21	0.0707529	0.25787	0.467695
O70172	Pip4k2a	Phosphatidylinositol 5-phosphate 4-kinase type-2 alpha OS=Mus musculus GN=Pip4k2a PE=1 SV=1 - [PI42A_MOUSE]	25090.1	17151.9	12423.8	21834.3	7689.17	2500.14	19254.1	20678.1	17375.2	8135.38	12863.1	12265.2	4758.37	-0.255403	0.630215	-0.192491		Pip4k2a	O70172	Phosphatidylinositol 5-phosphate 4-kinase type-2 alpha (EC 2.7.1.149) (1-phosphatidylinositol 5-phosphate 4-kinase 2-alpha) (Diphosphoinositide kinase 2-alpha) (Phosphatidylinositol 5-Phosphate 4-Kinase) (PI5P4Kalpha) (Phosphatidylinositol 5-phosphate 4-kinase type II alpha) (PI(5)P 4-kinase type II alpha) (PIP4KII-alpha) (PtdIns(5)P-4-kinase isoform 2-alpha)	1808.03	1692.92	1738.35	1703.63	2425.72	2388.85	2485.46	2671.07	2461.8	-0.518619	4.8e-06	-5.25539
Q8BNU0	Armc6	Armadillo repeat-containing protein 6 OS=Mus musculus GN=Armc6 PE=2 SV=1 - [ARMC6_MOUSE]	17068.6	33301.4	27869.9	33050.4	45666.8	31915.8	23874.5	24020.7	31378.8	30450.2	36115.4	41233.5	35073.9	0.120735	0.630016	0.194976		Armc6	Q8BNU0	Armadillo repeat-containing protein 6	107.457	106.291	117.098	145.606	85.936	85.8621	79.3737	100.652	100.583	0.396642	0.0187649	1.16995
Q8R480	Nup85	Nuclear pore complex protein Nup85 OS=Mus musculus GN=Nup85 PE=1 SV=1 - [NUP85_MOUSE]	35815.2	50328.1	34531.6	35194.3	35250	43812.5	46668.7	40085.9	38417.4	48226.8	36962.9	47627.9	42195.9	0.0708233	0.625661	0.194713		Nup85	Q8R480	Nuclear pore complex protein Nup85 (85 kDa nucleoporin) (FROUNT) (Nucleoporin Nup85) (Pericentrin-1)	746.62	952.721	806.405	1066.01	836.012	994.874	592.487	800.024	835.358	0.137523	0.428672	0.320034
Q99N16	Cyp4f3, Cyp4f18	Leukotriene-B(4) omega-hydroxylase 2 OS=Mus musculus GN=Cyp4f3 PE=2 SV=2 - [CP4F3_MOUSE]	474191	462770	455351	408334	216615	373965	378897	459423	452284	280878	380096	373193	243212	-0.11723	0.625118	-0.190094		Cyp4f3, Cyp4f18	Q99N16	Cytochrome P450 4F3 (CYPIVF3) (Leukotriene-B(4) omega-1/omega-2 hydroxylase)	949.57	922.414	1056.15	815.55	2319.82	2492.02	1943.17	2029.63	2226.4	-1.23449	1.51e-05	-4.47077
Q8CF66	Lamtor4	Ragulator complex protein LAMTOR4 OS=Mus musculus GN=Lamtor4 PE=2 SV=2 - [LTOR4_MOUSE]	382878	373487	441260	175254	150855	233280	339912	322308	219575	226485	356044	286942	187727	-0.16864	0.623523	-0.201275		Lamtor4	Q8CF66	Ragulator complex protein LAMTOR4 (Late endosomal/lysosomal adaptor and MAPK and MTOR activator 4) [Cleaved into: Ragulator complex protein LAMTOR4, N-terminally processed]	638.968	570.364	671.308	619.873	677.215	626.917	631.295	729.584	690.951	-0.102574	0.151508	-0.614063
Q8CFI7	Polr2b	DNA-directed RNA polymerase II subunit RPB2 OS=Mus musculus GN=Polr2b PE=2 SV=2 - [RPB2_MOUSE]	341311	382793	366886	393501	400565	345655	367490	357632	340485	333179	325226	388951	418969	-0.0411254	0.62307	-0.192513		Polr2b	Q8CFI7	DNA-directed RNA polymerase II subunit RPB2 (EC 2.7.7.6) (DNA-directed RNA polymerase II 140 kDa polypeptide) (DNA-directed RNA polymerase II subunit B) (RNA polymerase II subunit 2) (RNA polymerase II subunit B2)	519.082	552.492	552.419	719.664	488.316	634.713	340.563	440.895	528.911	0.267718	0.187332	0.565386
Q99L48	Nmd3	60S ribosomal export protein NMD3 OS=Mus musculus GN=Nmd3 PE=2 SV=1 - [NMD3_MOUSE]	33009	35373	39291	31255.8	38333.9	38943.2	22837.7	44087.9	33445.5	47161.1	25892.9	39187.3	30008.7	0.101201	0.62305	0.191191		Nmd3	Q99L48	60S ribosomal export protein NMD3	566.55	672.574	706.718	731.711	615.698	691.536	615.268	583.177	653.344	0.0833648	0.358885	0.375078
Q9Z0L8	Ggh	Gamma-glutamyl hydrolase OS=Mus musculus GN=Ggh PE=1 SV=2 - [GGH_MOUSE]	76871	77357.3	116038	71327.6	152897	91258.1	110297	104143	74832.1	112960	76548.8	147818	144953	0.148417	0.619164	0.19233		Ggh	Q9Z0L8	Gamma-glutamyl hydrolase (EC 3.4.19.9) (Conjugase) (FGPH) (Folylpolyglutamate hydrolase) (GH) (Gamma-Glu-x carboxypeptidase)	1748.38	1875.94	1599.27	1996.56	1565.06	1831.11	1247.65	1508.61	1615.43	0.216442	0.0948049	0.749243
Q9JHR7	Ide	Insulin-degrading enzyme OS=Mus musculus GN=Ide PE=1 SV=1 - [IDE_MOUSE]	432914	487328	501605	654558	704814	527019	678264	500044	544860	531665	555594	592804	525356	-0.072148	0.616332	-0.216939		Ide	Q9JHR7	Insulin-degrading enzyme (EC 3.4.24.56) (Insulin protease) (Insulinase) (Insulysin)	881.85	1515.1	1473.26	1856.93	958.65	1112.97	1144.02	718.1	1065.49	0.518037	0.0656615	0.85548
Q9Z1S8	Gab2	GRB2-associated-binding protein 2 OS=Mus musculus GN=Gab2 PE=1 SV=2 - [GAB2_MOUSE]	13231.8	17554.8	12513.2	6474.05	8642.83	19714	14690.4	12838.1	14287	14778.9	23761	7729.05	16754.8	0.180249	0.615761	0.193806		Gab2	Q9Z1S8	GRB2-associated-binding protein 2 (GRB2-associated binder 2) (Growth factor receptor bound protein 2-associated protein 2) (PH domain-containing adaptor molecule p97)	1050.75	1032.77	1141.49	968.246	1500.37	1583.39	1505.99	1522.68	1699.15	-0.575619	2.5e-05	-3.7677
Q9QZ23	Nfu1	NFU1 iron-sulfur cluster scaffold homolog, mitochondrial OS=Mus musculus GN=Nfu1 PE=1 SV=2 - [NFU1_MOUSE]	482982	764711	597077	513437	561787	786865	875002	563641	541088	723771	464229	660032	689572	-0.108678	0.610167	-0.204424		Nfu1	Q9QZ23	NFU1 iron-sulfur cluster scaffold homolog, mitochondrial (HIRA-interacting protein 5) (mHIRIP5)	1842.31	1982.49	1889.25	2121.25	2124.49	2376.46	2185.73	2145.8	2043.04	-0.151095	0.034954	-0.994782
O70572	Smpd2	Sphingomyelin phosphodiesterase 2 OS=Mus musculus GN=Smpd2 PE=1 SV=1 - [NSMA_MOUSE]	246524	264000	238385	168122	162111	228646	172669	192961	205269	225696	188744	203980	184259	-0.0795216	0.610167	-0.213836		Smpd2	O70572	Sphingomyelin phosphodiesterase 2 (EC 3.1.4.12) (Lyso-platelet-activating factor-phospholipase C) (Lyso-PAF-PLC) (Neutral sphingomyelinase) (N-SMase) (nSMase)	470.474	418.908	385.589	425.042	517.523	696.761	674.199	609.372	606.915	-0.547013	0.0014529	-2.10998
Q9DCH4	Eif3f	Eukaryotic translation initiation factor 3 subunit F OS=Mus musculus GN=Eif3f PE=1 SV=2 - [EIF3F_MOUSE]	684854	788930	726766	968032	852778	832906	923241	842728	746991	1.03151e+06	631176	1.05884e+06	935181	0.08328	0.608682	0.199496		Eif3f	Q9DCH4	Eukaryotic translation initiation factor 3 subunit F (eIF3f) (Deubiquitinating enzyme eIF3f) (EC 3.4.19.12) (Eukaryotic translation initiation factor 3 subunit 5) (eIF-3-epsilon) (eIF3 p47)	2131.27	2098.44	2103.53	2215.94	1839.63	2153.25	1648.57	1692.34	2139.12	0.173908	0.0862154	0.926027
Q8CI11	Gnl3	Guanine nucleotide-binding protein-like 3 OS=Mus musculus GN=Gnl3 PE=1 SV=2 - [GNL3_MOUSE]	122724	70380.8	82321.2	50072.5	55100.3	48202.6	30211.1	128236	74423.5	85973.7	59761.7	52069.1	57279.8	0.2184	0.606989	0.199086		Gnl3	Q8CI11	Guanine nucleotide-binding protein-like 3 (Nucleolar GTP-binding protein 3) (Nucleostemin)	1260.78	1513.11	1257.38	1655.79	790.751	941.671	765.363	700.31	813.709	0.825357	0.00436209	2.48113
Q91WK0	Lrrfip2	Leucine-rich repeat flightless-interacting protein 2 OS=Mus musculus GN=Lrrfip2 PE=1 SV=1 - [LRRF2_MOUSE]	59746.6	109482	68284.1	75305.8	87058	95357	76106.1	63029.2	55586.8	72014.5	76534.4	106861	77892.1	-0.115896	0.606919	-0.198277		Lrrfip2	Q91WK0	Leucine-rich repeat flightless-interacting protein 2 (LRR FLII-interacting protein 2)	1542.44	1722.63	1470.51	1591.64	1543.62	1511.01	1367.86	1579.44	1511.96	0.0739423	0.243004	0.481924
Q9QX47	Son	Protein SON OS=Mus musculus GN=Son PE=1 SV=2 - [SON_MOUSE]	252075	289036	276922	286978	273564	279449	288982	320602	302881	278704	265188	271394	269223	0.0334348	0.604512	0.20204		Son	Q9QX47	Protein SON (Negative regulatory element-binding protein) (NRE-binding protein)	1308.59	1164.26	1185.85	1197.33	1527.44	1395.63	1397.86	1518.15	1418.35	-0.257754	0.000981014	-2.0701
Q8BYB9	Poglut1	Protein O-glucosyltransferase 1 OS=Mus musculus GN=Poglut1 PE=2 SV=2 - [PGLT1_MOUSE]	38239.5	67680.9	99851	111305	93225.1	101831	160837	46413.6	57398.6	108997	78043.4	84444	125316	-0.204455	0.6038	-0.203376		Poglut1	Q8BYB9	Protein O-glucosyltransferase 1 (EC 2.4.1.376) (CAP10-like 46 kDa protein) (KTEL motif-containing protein 1) (O-glucosyltransferase Rumi homolog) (Rumi) (Protein O-xylosyltransferase POGLUT1) (EC 2.4.2.63) (Wing-shaped neural plate protein) (Wsnp)	532.257	560.974	557.42	666.199	581.22	493.662	534.805	607.125	572.178	0.05435	0.553353	0.23532
A6H5Z3	Exoc6b	Exocyst complex component 6B OS=Mus musculus GN=Exoc6b PE=2 SV=1 - [EXC6B_MOUSE]	4035.76	4601.89	2713.75	11020.3	5764.67	1749.12	5574.89	5588.52	12258.6	6854.91	4650.2	3265.45	4610.33	0.292573	0.603124	0.199994		Exoc6b	A6H5Z3	Exocyst complex component 6B (Exocyst complex component Sec15B) (SEC15-like protein 2)	1152.14	1040.31	937.029	1000.55	1518.99	1427.62	1882.32	1641.73	1545.22	-0.634782	0.000595248	-2.4426
Q9ERE7	Mesd, Mesdc2	LDLR chaperone MESD OS=Mus musculus GN=Mesdc2 PE=1 SV=1 - [MESD_MOUSE]	370755	435167	398608	427541	457930	483272	453643	368759	323013	497026	364609	438998	474040	-0.0730245	0.601891	-0.217315		Mesd, Mesdc2	Q9ERE7	LRP chaperone MESD (LDLR chaperone MESD) (Mesoderm development candidate 2) (Mesoderm development protein)	472.624	445.861	469.584	361.672	453.444	444.645	440.095	415.602	379.53	0.0359727	0.70554	0.150339
P22437	Ptgs1, COX1	Prostaglandin G/H synthase 1 OS=Mus musculus GN=Ptgs1 PE=2 SV=1 - [PGH1_MOUSE]	11564.9	18389	5426.03	13226.1	25557.4	8524.52	1388.59	11118.6	13811.1	11505	19044.5	17635.2	13134.9	0.259202	0.600724	0.225565		Ptgs1, COX1	P22437	Prostaglandin G/H synthase 1 (EC 1.14.99.1) (Cyclooxygenase-1) (COX-1) (Prostaglandin H2 synthase 1) (PGH synthase 1) (PGHS-1) (PHS 1) (Prostaglandin-endoperoxide synthase 1)	7798.06	7482.99	7084.25	7199.59	8115.14	8536.92	9336.07	8367.61	7592.71	-0.182804	0.0253242	-1.17916
Q8BMA6	Srp68	Signal recognition particle subunit SRP68 OS=Mus musculus GN=Srp68 PE=2 SV=2 - [SRP68_MOUSE]	287187	356044	301745	424168	281286	262165	359108	310806	298384	300291	309361	334509	302475	-0.0693203	0.600724	-0.233103		Srp68	Q8BMA6	Signal recognition particle subunit SRP68 (SRP68) (Signal recognition particle 68 kDa protein)	681.968	733.244	732.299	857.689	532.069	666.684	510.515	491.9	554.568	0.446951	0.00414694	1.58487
Q9EP82	Wdr4	tRNA (guanine-N(7)-)-methyltransferase non-catalytic subunit WDR4 OS=Mus musculus GN=Wdr4 PE=2 SV=2 - [WDR4_MOUSE]	6605.64	4358.57	12182.9	22280.9	15917.9	23016.4	25848.1	6986.19	6887.83	18380.7	13197.6	16485.2	16745.8	-0.263739	0.600372	-0.211987		Wdr4	Q9EP82	tRNA (guanine-N(7)-)-methyltransferase non-catalytic subunit WDR4 (Protein Wuho homolog) (mWH) (WD repeat-containing protein 4)	186.36	187.854	213.701	191.106	173.659	170.113	162.127	151.992	169.331	0.235318	0.0143059	1.56154
Q8R1S4	Mtss1	Metastasis suppressor protein 1 OS=Mus musculus GN=Mtss1 PE=1 SV=1 - [MTSS1_MOUSE]	53049.4	73497	45851.7	25280.7	49092.2	36435.9	15491.3	47477.4	43326	32019	42953.6	30538.6	25599.8	-0.206292	0.599787	-0.221553		Mtss1	Q8R1S4	Protein MTSS 1 (Metastasis suppressor protein 1) (Missing in metastasis protein)	995.992	1123.43	1031.41	1106.05	1502.66	1573.54	1464.41	1637.52	1661.99	-0.559151	2.18e-05	-3.9306
Q91VH6	Memo1	Protein MEMO1 OS=Mus musculus GN=Memo1 PE=1 SV=1 - [MEMO1_MOUSE]	95582.2	53376.3	129564	139968	85014	116862	103299	106748	149549	107084	129674	147621	52301.3	0.159877	0.599219	0.201914		Memo1	Q91VH6	Protein MEMO1 (Mediator of ErbB2-driven cell motility 1) (Memo-1)	71.2516	116.971	57.2451	129.134	51.5993	54.65	56.1771	61.1576	44.1555	0.806458	0.102907	1.12184
Q8R0F6	Ilkap	Integrin-linked kinase-associated serine/threonine phosphatase 2C OS=Mus musculus GN=Ilkap PE=2 SV=1 - [ILKAP_MOUSE]	14621.9	5204.82	8395.93	9200.81	8802.43	5472.66	17510.1	14491	13175.3	11853.9	11369.9	7075.39	9896.37	0.194041	0.59793	0.215209		Ilkap	Q8R0F6	Integrin-linked kinase-associated serine/threonine phosphatase 2C (ILKAP) (EC 3.1.3.16)	751.167	878.239	696.66	710.662	744.032	758.997	868.631	814.595	745.797	-0.0508369	0.568695	-0.226767
P54731	Faf1	FAS-associated factor 1 OS=Mus musculus GN=Faf1 PE=1 SV=2 - [FAF1_MOUSE]	18904.9	30092.2	23739.9	13813.3	17339.3	19206.7	20713.2	20312.6	17263.3	12869.4	18107.9	22758.1	21770.8	-0.124396	0.59735	-0.209829		Faf1	P54731	FAS-associated factor 1	281.634	350.259	271.137	309.93	292.204	371.204	256.519	358.227	346.012	-0.0992372	0.482639	-0.291422
Q62151	Ager	Advanced glycosylation end product-specific receptor OS=Mus musculus GN=Ager PE=1 SV=2 - [RAGE_MOUSE]	575291	891663	524060	893077	1.0203e+06	798867	578797	853225	669664	494354	706786	703832	731987	-0.122177	0.597027	-0.214207		Ager	Q62151	Advanced glycosylation end product-specific receptor (Receptor for advanced glycosylation end products)	716.608	499.116	563.714	517.965	497.534	680.853	645.042	557.516	551.547	-0.0301958	0.838799	-0.0798058
O88942	Nfatc1	Nuclear factor of activated T-cells, cytoplasmic 1 OS=Mus musculus GN=Nfatc1 PE=2 SV=1 - [NFAC1_MOUSE]	63443.3	50225	24291.8	9270.66	25005.5	11267.4	5548.16	48727.7	35695.1	41898.3	29274.7	31189.1	15748.3	0.321769	0.595681	0.219619		Nfatc1	O88942	Nuclear factor of activated T-cells, cytoplasmic 1 (NF-ATc1) (NFATc1) (NFAT transcription complex cytosolic component) (NF-ATc) (NFATc)	798.412	661.015	726.732	685.233	1189.22	1168.06	1046.24	966.322	989.997	-0.578512	0.000490062	-2.47214
Q62426	Cstb	Cystatin-B OS=Mus musculus GN=Cstb PE=1 SV=1 - [CYTB_MOUSE]	4.60932e+06	5.00032e+06	3.39075e+06	3.42805e+06	4.97574e+06	4.42836e+06	5.28715e+06	4.51157e+06	4.4639e+06	5.88387e+06	3.11899e+06	5.82173e+06	4.88227e+06	0.104727	0.595679	0.204187		Cstb	Q62426	Cystatin-B OS=Mus musculus GN=Cstb PE=1 SV=1 - [CYTB_MOUSE]	8357.76	7969.09	7413.81	7901.44	5490.8	5493.08	5044.17	5276.26	5545.49	0.558862	4.42e-06	4.85907
Q6NVE8	Wdr44	WD repeat-containing protein 44 OS=Mus musculus GN=Wdr44 PE=1 SV=1 - [WDR44_MOUSE]	5056.36	16463.1	15138	12844.1	14735.3	28082.6	0	6930.63	9182.22	9343.42	7330.66	16989.5	13292	-0.327326	0.594604	-0.22639		Wdr44	Q6NVE8	WD repeat-containing protein 44 (Rabphilin-11)	170.438	160.756	146.571	187.428	175.623	186.999	177.725	180.576	180.7	-0.116823	0.116886	-0.750127
Q9EQ80	Nif3l1	Putative GTP cyclohydrolase 1 type 2 Nif3l1 OS=Mus musculus GN=Nif3l1 PE=1 SV=4 - [GTPC1_MOUSE]	50401	53757.2	39976	22058.6	33052.8	52045.2	46989.6	37272.4	37776.6	33601.9	57802.6	25253.9	38532	-0.151142	0.594361	-0.206111		Nif3l1	Q9EQ80	NIF3-like protein 1	491.072	456.095	540.859	419.8	384.298	365.344	353.283	396.07	359.545	0.359689	0.00351172	1.73454
P06151	Ldha	L-lactate dehydrogenase A chain OS=Mus musculus GN=Ldha PE=1 SV=3 - [LDHA_MOUSE]	1.82419e+07	1.93076e+07	1.74222e+07	2.31972e+07	1.73181e+07	1.92493e+07	2.65973e+07	2.09997e+07	2.5834e+07	1.93795e+07	2.1043e+07	2.3237e+07	1.79027e+07	0.0838862	0.590707	0.209663		Ldha	P06151	L-lactate dehydrogenase A chain (LDH-A) (EC 1.1.1.27) (LDH muscle subunit) (LDH-M)	2823.37	2284.24	2231.97	2502.41	1584.93	1526.59	1693.04	1562.56	1505.37	0.644056	0.00543916	2.97161
Q91VX9	Tmem168	Transmembrane protein 168 OS=Mus musculus GN=Tmem168 PE=1 SV=1 - [TM168_MOUSE]	140437	146751	118697	96293.9	123719	107559	94967.7	133656	128921	96631.6	110021	112271	83630	-0.0943424	0.590707	-0.207632		Tmem168	Q91VX9	Transmembrane protein 168	274.422	265.819	271.384	238.597	283.373	264.956	268.13	275.741	247.865	-0.0296828	0.597368	-0.209142
P62996	Tra2b	Transformer-2 protein homolog beta OS=Mus musculus GN=Tra2b PE=1 SV=1 - [TRA2B_MOUSE]	1.7085e+06	2.21866e+06	2.49043e+06	2.57983e+06	2.5334e+06	2.31028e+06	3.37008e+06	2.1136e+06	1.98883e+06	2.13257e+06	2.80759e+06	2.48464e+06	2.26378e+06	-0.0972269	0.590422	-0.217511		Tra2b	P62996	Transformer-2 protein homolog beta (TRA-2 beta) (TRA2-beta) (Silica-induced gene 41 protein) (SIG-41) (Splicing factor, arginine/serine-rich 10) (Transformer-2 protein homolog B)	5143.38	4857.17	4851.79	5015.58	4808.26	4884.18	4815.93	4978.52	4856.5	0.0288382	0.206852	0.53802
Q6ZWY8	Tmsb10	Thymosin beta-10 OS=Mus musculus GN=Tmsb10 PE=2 SV=3 - [TYB10_MOUSE]	7410.67	22495.8	47220.1	23754.5	33770.1	3582.65	15666.8	9799.1	15332.5	19099.2	5692.29	13149.9	37937	-0.385109	0.590405	-0.211815		Tmsb10	Q6ZWY8	Thymosin beta-10	5468.77	5413.7	4976.79	4962.67	5626.41	5748.62	6280.66	6078.92	5958.77	-0.19011	0.00450522	-1.56242
Q9JIY5	Htra2	Serine protease HTRA2, mitochondrial OS=Mus musculus GN=Htra2 PE=1 SV=2 - [HTRA2_MOUSE]	13202.4	19934	15953.1	17062.1	10768	17767.7	19645.9	17702.6	16250.5	10322.3	16496.5	23535.7	23178.7	0.133301	0.590388	0.207785		Htra2	Q9JIY5	Serine protease HTRA2, mitochondrial (EC 3.4.21.108) (High temperature requirement protein A2) (HtrA2) (Omi stress-regulated endoprotease) (Serine protease 25) (Serine proteinase OMI)	893.312	1126.63	968.602	1116.76	957.64	1005.12	876.324	867.981	980.239	0.130659	0.22859	0.57504
Q9Z1G3	Atp6v1c1	V-type proton ATPase subunit C 1 OS=Mus musculus GN=Atp6v1c1 PE=1 SV=4 - [VATC1_MOUSE]	3.43387e+06	3.87208e+06	3.88915e+06	4.48752e+06	4.24682e+06	3.73431e+06	4.13794e+06	3.27232e+06	3.99456e+06	4.57106e+06	3.62551e+06	4.10346e+06	3.27346e+06	-0.0611946	0.588534	-0.20862		Atp6v1c1	Q9Z1G3	V-type proton ATPase subunit C 1 (V-ATPase subunit C 1) (Vacuolar proton pump subunit C 1)	1106.97	1218.93	1225.03	1372.51	798.877	868.673	630.302	729.897	847.442	0.667326	0.00029136	2.51831
Q9D8W5	Psmd12	26S proteasome non-ATPase regulatory subunit 12 OS=Mus musculus GN=Psmd12 PE=1 SV=4 - [PSD12_MOUSE]	692623	669100	596844	709470	555961	880363	887971	607517	589566	626104	810669	618336	765039	-0.0911199	0.588534	-0.213526		Psmd12	Q9D8W5	26S proteasome non-ATPase regulatory subunit 12 (26S proteasome regulatory subunit RPN5) (26S proteasome regulatory subunit p55)	1678.55	1730.89	1696.56	1910.72	950.347	1107.58	789.661	840.457	934.085	0.924167	1.37e-05	4.11949
Q9D8V7	Sec11c	Signal peptidase complex catalytic subunit SEC11C OS=Mus musculus GN=Sec11c PE=2 SV=3 - [SC11C_MOUSE]	41826.2	63295.6	25980.1	22156.7	31996.4	49740.5	46573.6	55489.4	44365.9	46773.6	39576.8	32382.1	50426.2	0.156585	0.588534	0.221029		Sec11c	Q9D8V7	Signal peptidase complex catalytic subunit SEC11C (EC 3.4.21.89) (Microsomal signal peptidase 21 kDa subunit) (SPase 21 kDa subunit) (SEC11 homolog C) (SEC11-like protein 3) (SPC21)	1997.39	2006.13	1918.55	1933.1	1955.61	2188.91	1895.02	1803.9	2132.46	-0.0228759	0.696296	-0.171464
Q80UP5	Ankrd13a	Ankyrin repeat domain-containing protein 13A OS=Mus musculus GN=Ankrd13a PE=1 SV=2 - [AN13A_MOUSE]	24343.6	29027.3	22771.1	18187.4	12978.8	18429	21324.2	23131.2	18704.9	17109.3	20407.9	17247.4	20053.5	-0.111786	0.588148	-0.229773		Ankrd13a	Q80UP5	Ankyrin repeat domain-containing protein 13A	2091.47	2182.1	2312.12	2442.77	1760.17	1638.32	1498.5	1489.28	1740.64	0.473701	0.000268318	2.54816
Q9CQZ6	Ndufb3	NADH dehydrogenase [ubiquinone] 1 beta subcomplex subunit 3 OS=Mus musculus GN=Ndufb3 PE=1 SV=1 - [NDUB3_MOUSE]	206764	215572	182618	78903	104791	176196	92332.3	206393	188787	139053	243704	133546	118644	0.184997	0.586887	0.211301		Ndufb3	Q9CQZ6	NADH dehydrogenase [ubiquinone] 1 beta subcomplex subunit 3 (Complex I-B12) (CI-B12) (NADH-ubiquinone oxidoreductase B12 subunit)	1338.22	1345.38	1335.63	1292.99	1169.68	1349.58	1066.52	1106.05	1250.34	0.160252	0.0500965	1.14123
P97447	Fhl1	Four and a half LIM domains protein 1 OS=Mus musculus GN=Fhl1 PE=2 SV=3 - [FHL1_MOUSE]	14166.1	23229.3	27303.1	42803.7	37787.4	30142.8	36397.1	23535.1	22346.4	29757.9	26483	34270.7	27201.2	-0.15039	0.585778	-0.23091		Fhl1	P97447	Four and a half LIM domains protein 1 (FHL-1) (KyoT) (RBP-associated molecule 14-1) (RAM14-1) (Skeletal muscle LIM-protein 1) (SLIM) (SLIM-1)	91.1594	95.5497	92.8268	85.01	84.5668	99.568	116.82	104.416	100.554	-0.150892	0.147937	-0.707443
Q3UFK8	Frmd8	FERM domain-containing protein 8 OS=Mus musculus GN=Frmd8 PE=1 SV=2 - [FRMD8_MOUSE]	107171	153879	66170.8	93748.1	104114	100820	80166.1	110510	73682.6	101215	66938.9	88355.3	109215	-0.138206	0.584872	-0.217783		Frmd8	Q3UFK8	FERM domain-containing protein 8 (iRhom tail-associated protein) (iTAP)	1035.2	941.404	1068.74	948.826	1218.68	1083.96	1173.34	1184.61	1060.55	-0.196476	0.013463	-1.25727
Q9WUQ2	Preb	Prolactin regulatory element-binding protein OS=Mus musculus GN=Preb PE=1 SV=1 - [PREB_MOUSE]	280597	369597	223310	182134	270555	257898	176371	305453	277164	289243	240668	296931	224318	0.114649	0.584659	0.227979		Preb	Q9WUQ2	Prolactin regulatory element-binding protein (Mammalian guanine nucleotide exchange factor mSec12)	1881.54	1701.39	2150.42	1793.8	1883.76	1874.64	1811.16	2064.1	1924.68	-0.0227299	0.768321	-0.118529
Q8BZ98	Dnm3	Dynamin-3 OS=Mus musculus GN=Dnm3 PE=1 SV=1 - [DYN3_MOUSE]	126053	130581	179725	226959	241227	148488	211605	143331	153588	124600	172202	196904	199645	-0.130437	0.583349	-0.220047		Dnm3	Q8BZ98	Dynamin-3 (EC 3.6.5.5)	42.8392	46.7152	39.2119	45.1718	51.6763	49.1074	39.6918	47.2824	48.3821	-0.11914	0.208162	-0.545495
Q9DC28	Csnk1d	Casein kinase I isoform delta OS=Mus musculus GN=Csnk1d PE=1 SV=2 - [KC1D_MOUSE]	32070	32724	26586.5	26100.2	37323.4	21482.7	25864.4	28148.3	32899.6	29178.7	26143.6	22926.3	22892.4	-0.0953663	0.58267	-0.217091		Csnk1d	Q9DC28	Casein kinase I isoform delta (CKI-delta) (CKId) (EC 2.7.11.1) (Tau-protein kinase CSNK1D) (EC 2.7.11.26)	515.293	536.294	502.737	669.964	514.793	553.109	553.431	651.549	496.466	0.00572536	0.962764	0.0182866
Q9DCZ4	Apoo	MICOS complex subunit Mic26 OS=Mus musculus GN=Apoo PE=1 SV=2 - [MIC26_MOUSE]	304536	282885	241154	205167	267311	240915	220099	322631	297178	255639	321543	262782	162756	0.103368	0.581925	0.2145		Apoo	Q9DCZ4	MICOS complex subunit Mic26 (Apolipoprotein O) (MICOS complex subunit Mic23) (Protein FAM121B)	367.997	446.572	338.485	449.931	322.438	397.216	285.903	304.277	323.816	0.294591	0.0580362	0.855581
Q91VD9	Ndufs1	NADH-ubiquinone oxidoreductase 75 kDa subunit, mitochondrial OS=Mus musculus GN=Ndufs1 PE=1 SV=2 - [NDUS1_MOUSE]	2.91304e+06	3.3881e+06	3.04425e+06	2.68603e+06	3.26342e+06	2.64215e+06	2.58231e+06	3.15221e+06	3.44924e+06	3.09268e+06	3.73583e+06	2.93063e+06	2.21195e+06	0.0785817	0.581283	0.21426		Ndufs1	Q91VD9	NADH-ubiquinone oxidoreductase 75 kDa subunit, mitochondrial (EC 7.1.1.2) (Complex I-75kD) (CI-75kD)	165.165	211.968	206.851	256.432	157.879	190.843	124.881	166.477	190.16	0.339501	0.0787499	0.777711
P47962	Rpl5	60S ribosomal protein L5 OS=Mus musculus GN=Rpl5 PE=1 SV=3 - [RL5_MOUSE]	3.94869e+06	3.83885e+06	4.86699e+06	5.33378e+06	3.9106e+06	4.42474e+06	5.57059e+06	4.7204e+06	4.43435e+06	4.29662e+06	5.25216e+06	4.87024e+06	5.07063e+06	0.06735	0.581251	0.218945		Rpl5	P47962	60S ribosomal protein L5	4953.04	5740.66	4960.6	6284.58	5164.1	5429.86	4328.35	4724.02	5155.87	0.14495	0.188845	0.551559
P10605	Ctsb	Cathepsin B OS=Mus musculus GN=Ctsb PE=1 SV=2 - [CATB_MOUSE]	1.98098e+07	2.42986e+07	2.7279e+07	3.31697e+07	3.0348e+07	2.55462e+07	3.28191e+07	2.21005e+07	2.23772e+07	2.70708e+07	2.51541e+07	2.92201e+07	2.98003e+07	-0.0892469	0.58002	-0.220042		Ctsb	P10605	Cathepsin B (EC 3.4.22.1) (Cathepsin B1) [Cleaved into: Cathepsin B light chain; Cathepsin B heavy chain]	7485.59	8172.15	7856.66	8054.06	6065.87	6165.92	5463.08	6201.92	6348.94	0.38368	6.47e-05	3.24947
P62315	Snrpd1	Small nuclear ribonucleoprotein Sm D1 OS=Mus musculus GN=Snrpd1 PE=1 SV=1 - [SMD1_MOUSE]	919354	977896	666505	1.37352e+06	1.00485e+06	977373	1.03267e+06	827682	690742	980460	732118	1.32105e+06	892895	-0.130151	0.577048	-0.213765		Snrpd1	P62315	Small nuclear ribonucleoprotein Sm D1 (Sm-D1) (Sm-D autoantigen) (snRNP core protein D1)	654.804	717.751	720.018	725.107	519.788	631.842	537.023	552.684	560.263	0.330186	0.0143059	2.14645
Q9CQR2	Rps21	40S ribosomal protein S21 OS=Mus musculus GN=Rps21 PE=2 SV=1 - [RS21_MOUSE]	126876	120654	68565.3	53155.3	68253.7	144994	151403	132669	142974	89815.6	74331.3	44981.4	46798	-0.242936	0.575969	-0.214659		Rps21	Q9CQR2	40S ribosomal protein S21	3290.98	3370.62	3695.62	3393.83	3336.22	3511.57	3099.24	3045.16	3286.65	0.0784727	0.183201	0.565138
Q99KP6	Prpf19	Pre-mRNA-processing factor 19 OS=Mus musculus GN=Prpf19 PE=2 SV=1 - [PRP19_MOUSE]	3.25819e+06	2.95213e+06	3.81537e+06	3.46836e+06	3.28232e+06	2.99458e+06	3.73564e+06	3.1409e+06	2.87185e+06	2.78482e+06	3.62127e+06	3.88268e+06	2.91792e+06	-0.0681071	0.5753	-0.214926		Prpf19	Q99KP6	Pre-mRNA-processing factor 19 (EC 2.3.2.27) (Nuclear matrix protein 200) (PRP19/PSO4 homolog) (RING-type E3 ubiquitin transferase PRP19) (Senescence evasion factor)	575.755	563.816	520.131	677.356	551.799	598.667	425.233	365.015	420.619	0.307019	0.0938205	0.769438
Q9D1P0	Mrpl13	39S ribosomal protein L13, mitochondrial OS=Mus musculus GN=Mrpl13 PE=2 SV=1 - [RM13_MOUSE]	46878.8	51971.6	58160.8	50411.3	57039.2	43589.9	47490.1	57002.1	45208.3	74117.8	38557.2	57958.9	53622.1	0.0993078	0.574873	0.224687		Mrpl13	Q9D1P0	39S ribosomal protein L13, mitochondrial (L13mt) (MRP-L13)	481.736	470.376	511.624	484.371	260.804	364.944	278.739	247.263	333.721	0.713082	0.00046182	3.16299
P54822	Adsl	Adenylosuccinate lyase OS=Mus musculus GN=Adsl PE=2 SV=2 - [PUR8_MOUSE]	556536	476364	674330	499306	499254	525663	594864	530539	618638	506223	635146	546176	590112	0.0633131	0.573187	0.221297		Adsl	P54822	Adenylosuccinate lyase (ASL) (EC 4.3.2.2) (Adenylosuccinase) (ASase)	321.131	306.247	329.535	392.375	248.305	248.575	187.491	194.336	221.01	0.616993	0.00113344	2.00018
Q8R3N6	Thoc1	THO complex subunit 1 OS=Mus musculus GN=Thoc1 PE=1 SV=1 - [THOC1_MOUSE]	52530.6	89043.4	52578.6	56882	69287.6	49282.8	63181.7	61009.5	67274.8	62092.5	52735.5	51994.9	48725.7	-0.109557	0.57164	-0.23311		Thoc1	Q8R3N6	THO complex subunit 1 (Tho1) (Nuclear matrix protein p84)	1068.08	1127.96	955.247	1172.69	915.147	993.399	930.557	962.632	975.015	0.178255	0.0254899	1.13976
Q8CIE6	Copa	Coatomer subunit alpha OS=Mus musculus GN=Copa PE=1 SV=2 - [COPA_MOUSE]	6.74501e+06	6.46484e+06	8.38277e+06	8.33789e+06	1.04272e+07	7.68554e+06	8.45933e+06	6.48397e+06	7.2634e+06	1.22002e+07	1.13457e+07	7.86197e+06	7.73816e+06	0.127164	0.571514	0.220844		Copa	Q8CIE6	Coatomer subunit alpha (Alpha-coat protein) (Alpha-COP) [Cleaved into: Xenin (Xenopsin-related peptide); Proxenin]	1199.82	1246.1	1258.77	1154.06	768.148	687.168	592.557	577.701	734.918	0.853839	9.16e-06	4.63783
Q99JR8	Smarcd2	SWI/SNF-related matrix-associated actin-dependent regulator of chromatin subfamily D member 2 OS=Mus musculus GN=Smarcd2 PE=2 SV=2 - [SMRD2_MOUSE]	71055.3	65068.8	63001.8	49461.3	73247.8	34310.4	54490.8	79794.2	70032.9	73740.1	62360.7	60918.9	38678	0.131355	0.571514	0.216888		Smarcd2	Q99JR8	SWI/SNF-related matrix-associated actin-dependent regulator of chromatin subfamily D member 2 (60 kDa BRG-1/Brm-associated factor subunit B) (BRG1-associated factor 60B) (BAF60B)	652.715	546.887	573.918	608.579	706.502	628.836	670.977	748.765	693.595	-0.211881	0.0166667	-1.18947
Q91YR9	Ptgr1	Prostaglandin reductase 1 OS=Mus musculus GN=Ptgr1 PE=2 SV=2 - [PTGR1_MOUSE]	522556	462043	614556	644033	655401	725449	659526	480326	504982	574886	507784	679211	702390	-0.0899981	0.570841	-0.21728		Ptgr1	Q91YR9	Prostaglandin reductase 1 (PRG-1) (15-oxoprostaglandin 13-reductase) (EC 1.3.1.48) (Dithiolethione-inducible gene 1 protein) (D3T-inducible gene 1 protein) (DIG-1) (Leukotriene B4 12-hydroxydehydrogenase) (NAD(P)H-dependent alkenal/one oxidoreductase) (EC 1.3.1.74)	434.743	516.323	513.956	535.822	388.834	457.681	297.736	360.636	355.526	0.426914	0.0085685	1.41145
Q924K8	Mta3	Metastasis-associated protein MTA3 OS=Mus musculus GN=Mta3 PE=1 SV=1 - [MTA3_MOUSE]	59699.8	66472.2	72731.3	68824.1	86248.5	79868	68557	46755.6	53695.7	67137.3	53225.5	96790.3	78494.5	-0.120586	0.569468	-0.226058		Mta3	Q924K8	Metastasis-associated protein MTA3	1383.97	1246.27	1297.48	1194.67	2176.81	2122.87	2079.33	2178.32	2066.39	-0.73047	2.75e-07	-7.22134
Q6P4T2	Snrnp200	U5 small nuclear ribonucleoprotein 200 kDa helicase OS=Mus musculus GN=Snrnp200 PE=2 SV=1 - [U520_MOUSE]	2.74321e+06	3.03017e+06	3.09417e+06	3.35363e+06	3.06358e+06	2.9885e+06	3.68257e+06	2.99529e+06	2.92693e+06	2.9323e+06	3.29055e+06	3.15098e+06	2.9354e+06	-0.0457825	0.568888	-0.236246		Snrnp200	Q6P4T2	U5 small nuclear ribonucleoprotein 200 kDa helicase (EC 3.6.4.13) (BRR2 homolog) (U5 snRNP-specific 200 kDa protein) (U5-200KD)	244.997	222.764	226.372	278.418	194.822	183.689	164.427	104.553	210.673	0.50245	0.019304	1.21579
Q9QZH3	Ppie	Peptidyl-prolyl cis-trans isomerase E OS=Mus musculus GN=Ppie PE=2 SV=2 - [PPIE_MOUSE]	65306.2	70774.4	72623.4	89753.8	99772.2	72095.1	101366	99892.1	92965.7	67743	89432.6	103546	72209	0.101639	0.56835	0.21927		Ppie	Q9QZH3	Peptidyl-prolyl cis-trans isomerase E (PPIase E) (EC 5.2.1.8) (Cyclophilin E) (Cyclophilin-33) (Rotamase E)	371.611	418.31	427.767	457.783	317.684	428.075	315.252	296.209	455.059	0.20869	0.181413	0.584519
Q80VP2	Spata7	Spermatogenesis-associated protein 7 homolog OS=Mus musculus GN=Spata7 PE=2 SV=1 - [SPAT7_MOUSE]	6139.53	9896.85	1012.14	1413.42	138	208.507	14240.7	3504.6	2119.11	3405.71	2759.47	18.2487	6508.41	-0.629153	0.568175	-0.235648		Spata7	Q80VP2	Spermatogenesis-associated protein 7 homolog	45.8386	38.1516	41.8791	37.7687	47.2722	48.3288	30.917	42.0592	40.5587	-0.0320051	0.820231	-0.096862
Q505D7	Opa3	Optic atrophy 3 protein homolog OS=Mus musculus GN=Opa3 PE=1 SV=1 - [OPA3_MOUSE]	99973.2	131592	116348	73956.9	94525.4	80697.4	80862.8	105337	83587	166764	90717	120973	79127.9	0.153866	0.566932	0.221056		Opa3	Q505D7	Optic atrophy 3 protein homolog	312.445	353.112	329.693	318.282	350.835	373.235	387.024	353.545	363.374	-0.154897	0.0113108	-1.289
Q9Z0F5	Ch25h	Cholesterol 25-hydroxylase OS=Mus musculus GN=Ch25h PE=1 SV=1 - [CH25H_MOUSE]	96979	117293	48320.4	71371.8	131646	143584	106368	68428.5	97051.1	118929	80517	38693.4	128611	-0.204634	0.566242	-0.220244		Ch25h	Q9Z0F5	Cholesterol 25-hydroxylase (EC 1.14.99.38) (Cholesterol 25-monooxygenase) (m25OH)	6632.79	6308.14	6049.08	6401.08	1171.95	1694.92	1159.03	1008.2	1350.8	2.31351	1.25e-08	11.4057
Q80XC6	Nrde2	Protein NRDE2 homolog OS=Mus musculus GN=Nrde2 PE=2 SV=3 - [NRDE2_MOUSE]	16903.7	20929.3	13406.6	17034	12595.7	11811.1	17942.1	17181.1	9487.52	11709.9	17777.2	19574.6	9649.66	-0.151285	0.565155	-0.220468		Nrde2	Q80XC6	Nuclear exosome regulator NRDE2 (Protein NRDE2 homolog)	365.078	315.615	372.875	369.692	405.998	405.562	385.413	440.775	379.149	-0.181011	0.0143059	-1.05898
Q80X80	C2cd2l	C2 domain-containing protein 2-like OS=Mus musculus GN=C2cd2l PE=1 SV=3 - [C2C2L_MOUSE]	316184	429267	383030	367790	401028	441846	413826	352252	363043	410494	427815	455583	457743	0.0641195	0.561955	0.221791		C2cd2l	Q80X80	Phospholipid transfer protein C2CD2L (C2 domain-containing protein 2-like) (Transmembrane protein 24)	2057.96	2071.56	2165.82	2493.58	2266.73	2291.06	2263.91	2280.6	2185.12	-0.039032	0.598425	-0.282172
Q05CL8	Larp7	La-related protein 7 OS=Mus musculus GN=Larp7 PE=1 SV=2 - [LARP7_MOUSE]	18630.5	18825.8	22068	16321.4	22041.8	20381.5	22337.9	20378.1	14558.7	25218.4	20117.8	26571.4	21855.9	0.0947419	0.56095	0.227535		Larp7	Q05CL8	La-related protein 7 (La ribonucleoprotein domain family member 7)	828.737	926.99	803.286	968.951	742.306	796.693	628.788	680.051	646.116	0.335903	0.00764823	1.4019
Q9JLN9	Mtor	Serine/threonine-protein kinase mTOR OS=Mus musculus GN=Mtor PE=1 SV=2 - [MTOR_MOUSE]	18331.2	29490.5	19623.5	20898.5	21937.8	12275.6	19695.3	15609.3	21247.7	21583.7	22930.4	15019.1	14260.2	-0.140051	0.56095	-0.227385		Mtor	Q9JLN9	Serine/threonine-protein kinase mTOR (EC 2.7.11.1) (FK506-binding protein 12-rapamycin complex-associated protein 1) (FKBP12-rapamycin complex-associated protein) (Mammalian target of rapamycin) (mTOR) (Mechanistic target of rapamycin) (Rapamycin target protein 1) (RAPT1)	348.651	280.326	295.362	329.209	300.046	302.252	229.354	387.94	334.282	0.0120757	0.937821	0.0332325
Q9CQU0	Txndc12	Thioredoxin domain-containing protein 12 OS=Mus musculus GN=Txndc12 PE=2 SV=1 - [TXD12_MOUSE]	872576	767286	1.08005e+06	1.07228e+06	706385	992349	1.09476e+06	975438	977275	785013	1.01826e+06	740673	795387	-0.093117	0.56054	-0.227737		Txndc12	Q9CQU0	Thioredoxin domain-containing protein 12 (EC 1.8.4.2) (Endoplasmic reticulum resident protein 19) (ER protein 19) (ERp19) (Thioredoxin-like protein p19)	1343.8	1564.19	1302.26	1390.13	1485.67	1767.51	1562.89	1729.33	1515	-0.203401	0.0367856	-0.988906
Q9D287	Bcas2	Pre-mRNA-splicing factor SPF27 OS=Mus musculus GN=Bcas2 PE=2 SV=1 - [SPF27_MOUSE]	53486.1	64972.6	67133.1	76442.9	54543.4	78558.7	53339.4	57142.6	44251.4	62013.8	72990.2	57338.6	65394.6	-0.0981281	0.559898	-0.224801		Bcas2	Q9D287	Pre-mRNA-splicing factor SPF27 (Breast carcinoma-amplified sequence 2 homolog) (DNA amplified in mammary carcinoma 1 protein)	387.467	358.699	375.935	446.532	301.443	345.634	334.182	341.767	305.469	0.267898	0.0120868	1.2881
Q8VDN2	Atp1a1	Sodium/potassium-transporting ATPase subunit alpha-1 OS=Mus musculus GN=Atp1a1 PE=1 SV=1 - [AT1A1_MOUSE]	1.19962e+07	1.44707e+07	1.23441e+07	1.23549e+07	1.38182e+07	1.24531e+07	1.27486e+07	1.33005e+07	1.35077e+07	1.36386e+07	1.30128e+07	1.3849e+07	9.47805e+06	-0.00965537	0.559421	-0.0365882		Atp1a1	Q8VDN2	Sodium/potassium-transporting ATPase subunit alpha-1 (Na(+)/K(+) ATPase alpha-1 subunit) (EC 7.2.2.13) (Sodium pump subunit alpha-1)	5756.2	5972.42	5998.97	6566.91	4943.44	5131.62	4319.95	4482.85	4692.37	0.365592	0.000537036	2.28372
P51863	Atp6v0d1	V-type proton ATPase subunit d 1 OS=Mus musculus GN=Atp6v0d1 PE=1 SV=2 - [VA0D1_MOUSE]	5.86585e+06	9.18393e+06	5.67193e+06	5.32342e+06	7.68292e+06	5.95372e+06	6.06536e+06	6.56829e+06	7.58546e+06	6.5704e+06	7.03799e+06	7.43181e+06	5.34442e+06	0.0479996	0.559421	0.109191		Atp6v0d1	P51863	V-type proton ATPase subunit d 1 (V-ATPase subunit d 1) (P39) (Physophilin) (V-ATPase 40 kDa accessory protein) (V-ATPase AC39 subunit) (Vacuolar proton pump subunit d 1)	874.237	907.793	824.994	892.439	667.239	688.775	540.998	593.391	668.902	0.469454	0.000238298	2.79309
O54918	Bcl2l11	Bcl-2-like protein 11 OS=Mus musculus GN=Bcl2l11 PE=1 SV=1 - [B2L11_MOUSE]	75730.4	75348.7	63933.8	35381.5	43928.5	63481.4	42217.2	48907.2	42356.9	43671	70293.2	41559.1	46603.3	-0.224862	0.559421	-0.327668		Bcl2l11	O54918	Bcl-2-like protein 11 (Bcl2-L-11) (Bcl2-interacting mediator of cell death)	291.124	224.277	253.022	199.771	387.585	335.828	360.744	362.199	325.63	-0.550071	0.0011313	-2.01256
P22682	Cbl	E3 ubiquitin-protein ligase CBL OS=Mus musculus GN=Cbl PE=1 SV=3 - [CBL_MOUSE]	217047	208843	180930	204838	263862	210490	233950	223742	228172	256094	153514	229871	233259	0.023972	0.559421	0.065149		Cbl	P22682	E3 ubiquitin-protein ligase CBL (EC 2.3.2.27) (Casitas B-lineage lymphoma proto-oncogene) (Proto-oncogene c-Cbl) (RING-type E3 ubiquitin transferase CBL) (Signal transduction protein CBL)	1714.41	1811.54	1713.46	1828.32	1475	1538.17	1542.33	1631.29	1542.44	0.192849	0.000770631	2.14371
Q6P1H1	Cyb561a3	Cytochrome b ascorbate-dependent protein 3 OS=Mus musculus GN=Cyb561a3 PE=1 SV=1 - [CYAC3_MOUSE]	344081	669998	198858	287270	307435	298949	264696	440369	315050	285066	244363	273260	120181	-0.276286	0.559421	-0.25001		Cyb561a3	Q6P1H1	Lysosomal membrane ascorbate-dependent ferrireductase CYB561A3 (EC 7.2.1.3) (Cytochrome b ascorbate-dependent protein 3) (Cytochrome b561 family member A3) (Lysosomal cytochrome b) (LCytb)	4474.47	4576.41	4197.46	4507.46	4705.72	4854.48	4487.82	4396.38	4832.32	-0.0686696	0.132773	-0.66005
Q8C147	Dock8	Dedicator of cytokinesis protein 8 OS=Mus musculus GN=Dock8 PE=1 SV=4 - [DOCK8_MOUSE]	690506	844467	781973	751660	698860	737709	752402	817580	768117	790890	788434	738796	570497	-0.0103393	0.559421	-0.0412192		Dock8	Q8C147	Dedicator of cytokinesis protein 8	1649.71	1640.02	1732.09	1328.7	3180.2	3020.98	3518.88	3529.38	3001.57	-1.03365	1.23e-05	-4.30904
Q8VCM7	Fgg	Fibrinogen gamma chain OS=Mus musculus GN=Fgg PE=2 SV=1 - [FIBG_MOUSE]	14105.4	24134.1	11815.1	10063.2	109806	49920.2	11600.2	48928.8	17139.5	69451.5	9895.29	9884.67	10576.9	-0.25816	0.559421	-0.0948205		Fgg	Q8VCM7	Fibrinogen gamma chain	35.0652	43.8851	45.378	44.6364	45.2426	47.7911	48.6204	51.1627	44.3751	-0.167404	0.0864107	-0.786322
O35465	Fkbp8	Peptidyl-prolyl cis-trans isomerase FKBP8 OS=Mus musculus GN=Fkbp8 PE=1 SV=2 - [FKBP8_MOUSE]	112537	115739	141062	113031	165368	127012	129806	125792	120163	140301	136903	208784	120497	0.136781	0.559421	0.265398		Fkbp8	O35465	Peptidyl-prolyl cis-trans isomerase FKBP8 (PPIase FKBP8) (EC 5.2.1.8) (38 kDa FK506-binding protein) (38 kDa FKBP) (FKBP-38) (mFKBP38) (FK506-binding protein 8) (FKBP-8) (FKBPR38) (Rotamase)	1672.05	1848.71	1744.26	1681.46	1847.94	1854.35	1653.72	1917.62	1823.63	-0.0672232	0.220511	-0.521282
Q8CHT3	Ints5	Integrator complex subunit 5 OS=Mus musculus GN=Ints5 PE=2 SV=1 - [INT5_MOUSE]	2901.11	850.319	0	0	0	0	0	2123.35	802.744	137.51	741.399	0	0	0.24285	0.559421	0.0560859		Ints5	Q8CHT3	Integrator complex subunit 5 (Int5)	419.675	411.974	524.602	443.048	427.056	351.58	345.984	423.803	441.002	0.177013	0.151531	0.609565
Q99JH8	Kdelr1	ER lumen protein retaining receptor 1 OS=Mus musculus GN=Kdelr1 PE=2 SV=1 - [ERD21_MOUSE]	534548	404453	288254	285589	266859	266418	317375	460546	321794	294627	478319	366160	225683	0.0838786	0.559421	0.111637		Kdelr1	Q99JH8	ER lumen protein-retaining receptor 1 (KDEL endoplasmic reticulum protein retention receptor 1) (KDEL receptor 1)	1468.88	1464.2	1539.24	1482.59	1259.64	1363.69	1110.74	1088.33	1257.38	0.291989	0.0042929	2.05546
P28656	Nap1l1	Nucleosome assembly protein 1-like 1 OS=Mus musculus GN=Nap1l1 PE=1 SV=2 - [NP1L1_MOUSE]	3.82843e+06	4.37652e+06	4.42912e+06	3.73512e+06	3.96553e+06	9.18757e+06	4.93761e+06	4.95552e+06	3.95845e+06	3.5844e+06	4.07471e+06	4.48698e+06	3.32843e+06	-0.276326	0.559421	-0.369223		Nap1l1	P28656	Nucleosome assembly protein 1-like 1 (Brain protein DN38) (NAP-1-related protein)	2399.8	2591.91	2424.38	2840.44	2329.33	2360.37	2214.71	2183.61	2278.23	0.173714	0.0198361	1.19956
Q9Z2A0, F2Z3V6	Pdpk1	3-phosphoinositide-dependent protein kinase 1 OS=Mus musculus GN=Pdpk1 PE=1 SV=2 - [PDPK1_MOUSE]	18153.9	26282.5	20796	17988.3	18035.3	75661.3	20869.6	18579.1	19914.5	27251.9	21748.9	18616.3	28830.7	-0.329223	0.559421	-0.24395		Pdpk1	Q9Z2A0, F2Z3V6	3-phosphoinositide-dependent protein kinase 1 (Fragment)	885.937	742.779	872.971	774.011	899.931	939.396	812.098	848.564	845.042	-0.0856361	0.254876	-0.469211
P15307	Rel	Proto-oncogene c-Rel OS=Mus musculus GN=Rel PE=1 SV=2 - [REL_MOUSE]	14676	17957.8	16569.6	19826.9	20981.3	16758.4	13573	21654.3	12707.4	19926.8	12501	21036.5	20915.1	0.0761349	0.559421	0.145975		Rel	P15307	Proto-oncogene c-Rel	2037.38	2053.54	1970.03	2262.97	1281.84	1479.4	1272.02	1686.83	1479.71	0.531234	0.00043794	2.4392
Q3TB48	Tmem104	Transmembrane protein 104 OS=Mus musculus GN=Tmem104 PE=2 SV=1 - [TM104_MOUSE]	178262	213441	185919	184870	224578	182638	183477	185878	161137	235744	145991	212153	138602	-0.103597	0.559421	-0.258604		Tmem104	Q3TB48	Transmembrane protein 104	869.203	968.179	1109.35	1200.15	1101.46	1057.76	721.197	1208.41	1214.21	-0.0328642	0.848887	-0.0777074
P50405	Sftpb	Pulmonary surfactant-associated protein B OS=Mus musculus GN=Sftpb PE=2 SV=1 - [PSPB_MOUSE]	1.91408e+07	1.23153e+07	1.38765e+07	1.08989e+07	1.27254e+07	1.05937e+07	1.39405e+07	2.60625e+07	1.77572e+07	1.22624e+07	1.86649e+07	1.02163e+07	8.42188e+06	0.220756	0.557117	0.255591		Sftpb	P50405	Pulmonary surfactant-associated protein B (SP-B) (Pulmonary surfactant-associated proteolipid SPL(Phe))	298.656	258.832	288.429	251.92	279.433	318.527	305.666	338.07	281.159	-0.150188	0.103593	-0.718172
P28033	Cebpb	CCAAT/enhancer-binding protein beta OS=Mus musculus GN=Cebpb PE=1 SV=1 - [CEBPB_MOUSE]	153246	205879	98181.4	66703.8	124217	110010	60495.2	159069	136703	106351	60415.9	71444	47836.5	-0.270428	0.555661	-0.228318		Cebpb	P28033	CCAAT/enhancer-binding protein beta (C/EBP beta) (AGP/EBP) (Interleukin-6-dependent-binding protein) (IL-6DBP) (Liver-enriched transcriptional activator) (LAP)	288.021	236.189	266.942	213.916	260.529	228.76	296.871	282.62	267.957	-0.0894946	0.434713	-0.313157
P42859	Htt	Huntingtin OS=Mus musculus GN=Htt PE=1 SV=2 - [HD_MOUSE]	32122.3	27724.5	4630.29	6810.53	468.387	14960	0	22924.9	30050.9	19745.8	22493.5	1739.92	7457.34	0.490316	0.55451	0.230284		Htt	P42859	Huntingtin (Huntington disease protein homolog) (HD protein homolog) [Cleaved into: Huntingtin, myristoylated N-terminal fragment]	1050.02	1151.9	1178.96	1093.4	1258.33	1101	1355.02	1310.95	1043.34	-0.117794	0.208643	-0.555929
Q9CZX0	Elp3	Elongator complex protein 3 OS=Mus musculus GN=Elp3 PE=2 SV=1 - [ELP3_MOUSE]	19260.1	25704.1	24671.2	23962.3	33652.1	16490.6	27427.5	23628.5	29379	26625.5	18465.1	24811.5	39699.6	0.148388	0.554429	0.226743		Elp3	Q9CZX0	Elongator complex protein 3 (EC 2.3.1.-) (tRNA uridine(34) acetyltransferase)	272.847	286.476	285.247	326.129	347.84	267.067	251.05	286.412	296.098	0.0147721	0.89252	0.0562376
Q91WK2	Eif3h	Eukaryotic translation initiation factor 3 subunit H OS=Mus musculus GN=Eif3h PE=1 SV=1 - [EIF3H_MOUSE]	865661	710065	665560	769362	821059	832959	1.0089e+06	888789	875100	843047	794068	829720	848925	0.062865	0.553016	0.267861		Eif3h	Q91WK2	Eukaryotic translation initiation factor 3 subunit H (eIF3h) (Eukaryotic translation initiation factor 3 subunit 3) (eIF-3-gamma) (eIF3 p40 subunit)	3902.82	4186.42	4086.92	4189.03	3812.97	4322.35	3445.03	3814.56	3922.61	0.0826481	0.221519	0.573648
Q3U1J4	Ddb1	DNA damage-binding protein 1 OS=Mus musculus GN=Ddb1 PE=1 SV=2 - [DDB1_MOUSE]	1.96424e+06	2.13749e+06	2.15176e+06	1.97162e+06	2.4081e+06	1.97608e+06	2.12619e+06	2.17628e+06	1.98457e+06	2.26134e+06	1.85321e+06	2.56023e+06	2.3121e+06	0.0579116	0.55205	0.230143		Ddb1	Q3U1J4	DNA damage-binding protein 1 (DDB p127 subunit) (Damage-specific DNA-binding protein 1) (UV-damaged DNA-binding factor)	764.117	758.161	794.845	1016.53	552.776	640.152	588.056	545.918	617.78	0.500921	0.0143059	1.70956
P63001	Rac1	Ras-related C3 botulinum toxin substrate 1 OS=Mus musculus GN=Rac1 PE=1 SV=1 - [RAC1_MOUSE]	3.29037e+06	2.64641e+06	3.34851e+06	2.34072e+06	2.8424e+06	3.39133e+06	2.82949e+06	3.18798e+06	2.88924e+06	2.39236e+06	3.34157e+06	2.46091e+06	2.4299e+06	-0.0864701	0.550398	-0.229107		Rac1	P63001	Ras-related C3 botulinum toxin substrate 1 (EC 3.6.5.2) (p21-Rac1)	5465.36	5748.22	5562.43	5917.2	6441.58	6572.83	5809.91	6060.83	6561.91	-0.148737	0.0152935	-1.29178
Q62261	Sptbn1	Spectrin beta chain, non-erythrocytic 1 OS=Mus musculus GN=Sptbn1 PE=1 SV=2 - [SPTB2_MOUSE]	2.65156e+06	3.17611e+06	2.57858e+06	2.73101e+06	3.36416e+06	3.4858e+06	2.85422e+06	2.69055e+06	2.84644e+06	3.03757e+06	2.8262e+06	2.83958e+06	2.95019e+06	-0.0554495	0.549993	-0.253047		Sptbn1	Q62261	Spectrin beta chain, non-erythrocytic 1 (Beta-II spectrin) (Embryonic liver fodrin) (Fodrin beta chain)	615.873	637.318	652.173	677.079	782.67	798.34	970.827	910.175	828.117	-0.410356	0.0025448	-2.26433
A2AF47	Dock11	Dedicator of cytokinesis protein 11 OS=Mus musculus GN=Dock11 PE=1 SV=1 - [DOC11_MOUSE]	155930	166902	150980	112146	148434	91554.4	80150.8	171750	211826	147344	148675	118905	78868.6	0.17591	0.549873	0.229448		Dock11	A2AF47	Dedicator of cytokinesis protein 11 (Activated Cdc42-associated guanine nucleotide exchange factor) (ACG) (Zizimin-2)	618.603	764.79	629.355	852.561	744.501	818.246	562.36	744.124	932.481	-0.08603	0.617964	-0.201834
Q8K394	Plcl2	Inactive phospholipase C-like protein 2 OS=Mus musculus GN=Plcl2 PE=1 SV=2 - [PLCL2_MOUSE]	3326.29	13875.5	4130.56	8558.53	9638.86	12376.3	9107.53	5808.38	7225.04	6653.42	3892.45	5815.61	13617.1	-0.281999	0.549873	-0.232007		Plcl2	Q8K394	Inactive phospholipase C-like protein 2 (PLC-L(2)) (PLC-L2) (Phospholipase C-L2) (Phospholipase C-epsilon-2) (PLC-epsilon-2)	627.121	579.755	655.036	626.491	766.441	814.669	798.08	806.153	806.539	-0.359921	1.49e-05	-4.02113
Q91WR3	Ascc2	Activating signal cointegrator 1 complex subunit 2 OS=Mus musculus GN=Ascc2 PE=2 SV=1 - [ASCC2_MOUSE]	6016.55	6390.31	5396.24	12599.2	8993.08	6969.47	7568.57	7461.58	7889.1	9525.62	8424.65	6950.75	11381.6	0.159516	0.54653	0.240173		Ascc2	Q91WR3	Activating signal cointegrator 1 complex subunit 2 (ASC-1 complex subunit p100) (Trip4 complex subunit p100)	1190.37	1340.08	1255.98	1290.49	1560.18	1397.47	1423.37	1524.06	1338.78	-0.190877	0.0126555	-1.31761
Q5U4D9	Thoc6	THO complex subunit 6 homolog OS=Mus musculus GN=Thoc6 PE=2 SV=1 - [THOC6_MOUSE]	56240.4	38207.4	54954.2	30627.5	47311.1	35975.5	50019.8	44585.8	54837.9	33874.7	46150.8	38340.9	24594.1	-0.148023	0.54434	-0.232149		Thoc6	Q5U4D9	THO complex subunit 6 homolog (WD repeat-containing protein 58)	1666.84	1934.84	2069.12	1819.09	1390.42	1511.43	1453.99	1436.26	1305.78	0.399485	0.00106195	2.08793
Q9CZX9	Emc4	ER membrane protein complex subunit 4 OS=Mus musculus GN=Emc4 PE=2 SV=1 - [EMC4_MOUSE]	229881	372472	277851	196067	216124	208530	160956	291200	278676	270134	238217	326319	178083	0.151899	0.544153	0.2385		Emc4	Q9CZX9	ER membrane protein complex subunit 4 (Transmembrane protein 85)	2912.01	3351.06	3306.07	3314.33	2431.11	2584.02	2386.37	2143.57	2675.33	0.398157	0.0143059	2.147
Q99JF8	Psip1	PC4 and SFRS1-interacting protein OS=Mus musculus GN=Psip1 PE=1 SV=1 - [PSIP1_MOUSE]	102075	100476	130844	60254.3	101151	80561.5	52448.4	106061	102088	62920	86463.3	57516.7	58819.4	-0.183452	0.544153	-0.236087		Psip1	Q99JF8	PC4 and SFRS1-interacting protein (Lens epithelium-derived growth factor) (mLEDGF)	206.817	207.239	137.601	208.056	375.93	369.451	374.694	340.951	332.707	-0.917511	0.0143059	-3.48588
Q78KK3	Slc22a18	Solute carrier family 22 member 18 OS=Mus musculus GN=Slc22a18 PE=2 SV=2 - [S22AI_MOUSE]	8786.98	23020	7595.14	3607.12	12928.7	4057.29	1114.59	10117.3	9219.82	11652.8	10274.4	7917.39	18765.7	0.375407	0.544153	0.250168		Slc22a18	Q78KK3	Solute carrier family 22 member 18 (Imprinted multi-membrane-spanning polyspecific transporter-related protein 1) (Multi-membrane-spanning polyspecific transporter) (Organic cation transporter-like protein 2) (ORCTL-2)	175.964	187.945	207.321	158.51	239.702	226.609	245.681	228.603	257.44	-0.393286	0.00130799	-1.96242
Q91YJ2	Snx4	Sorting nexin-4 OS=Mus musculus GN=Snx4 PE=2 SV=1 - [SNX4_MOUSE]	95778.1	122644	105899	105520	126022	139234	146412	87517.2	93418.2	110605	83101.2	157634	128024	-0.127464	0.544153	-0.233806		Snx4	Q91YJ2	Sorting nexin-4	384.695	421.86	365.566	447.828	257.193	368.382	251.597	268.076	276.112	0.510603	0.0274863	1.61243
Q8CHS8	Vps37a	Vacuolar protein sorting-associated protein 37A OS=Mus musculus GN=Vps37a PE=2 SV=1 - [VP37A_MOUSE]	11344.1	25726.3	17850.1	16950.2	14090.5	33857.1	4614.95	15881.4	15164.6	9396.2	9784.75	18382.7	18564.5	-0.291007	0.544153	-0.2583		Vps37a	Q8CHS8	Vacuolar protein sorting-associated protein 37A (Vps37A) (ESCRT-I complex subunit VPS37A)	931.021	1066.67	884.636	1159.51	783.544	802.346	598.721	708.591	849.276	0.432946	0.00964021	1.33298
Q61550	Rad21	Double-strand-break repair protein rad21 homolog OS=Mus musculus GN=Rad21 PE=1 SV=3 - [RAD21_MOUSE]	361715	346339	422638	349896	324039	331543	378102	386074	355957	355814	379626	384347	361248	0.0448009	0.543916	0.258026		Rad21	Q61550	Double-strand-break repair protein rad21 homolog (mHR21) (Pokeweed agglutinin-binding protein 29) (PW29) (SCC1 homolog) [Cleaved into: 64-kDa C-terminal product (64-kDa carboxy-terminal product)]	773.791	865.374	805.248	840.573	891.407	1094.53	900.13	886.484	948.149	-0.201186	0.0143059	-1.08686
Q8C0D5	Efl1, Eftud1	Elongation factor Tu GTP-binding domain-containing protein 1 OS=Mus musculus GN=Eftud1 PE=2 SV=1 - [ETUD1_MOUSE]	30674.5	34726.8	34915.6	31407.7	55975.8	39681.3	27399.2	28663.1	36096.6	42861.5	40356.2	41881.7	50675.5	0.139381	0.54169	0.238695		Efl1, Eftud1	Q8C0D5	Elongation factor-like GTPase 1 (Elongation factor Tu GTP-binding domain-containing protein 1) (Elongation factor-like 1) (Protein FAM42A)	628.81	603.634	548.132	678.926	558.259	755.967	961.271	806.953	542.459	-0.237651	0.273375	-0.537141
Q99KD5	Unc45a	Protein unc-45 homolog A OS=Mus musculus GN=Unc45a PE=1 SV=2 - [UN45A_MOUSE]	39960.3	60498.3	42213.1	44167.6	47713.1	43875.6	46801.7	39831.1	44147.7	39851.4	47039.7	41448.9	51333.2	-0.0804304	0.541298	-0.242537		Unc45a	Q99KD5	Protein unc-45 homolog A (Unc-45A) (Stromal membrane-associated protein 1) (SMAP-1)	258.661	226.223	254.174	243.236	258.462	236.342	226.287	247.317	248.805	0.0125717	0.818169	0.090342
Q9ES97	Rtn3	Reticulon-3 OS=Mus musculus GN=Rtn3 PE=1 SV=2 - [RTN3_MOUSE]	633443	759963	540692	1.23684e+06	539428	935961	996928	720492	808696	551700	978990	554889	643467	-0.18388	0.540542	-0.245409		Rtn3	Q9ES97	Reticulon-3	4781.67	4313.97	4769.76	4518.1	4292.2	4292.79	3542.37	3647.52	4383.29	0.188975	0.0350106	1.01948
Q9DB73	Cyb5r1	NADH-cytochrome b5 reductase 1 OS=Mus musculus GN=Cyb5r1 PE=2 SV=1 - [NB5R1_MOUSE]	444660	565785	540409	372591	558992	400824	492507	626420	623006	473235	597527	565253	284343	0.131561	0.538356	0.238872		Cyb5r1	Q9DB73	NADH-cytochrome b5 reductase 1 (b5R.1) (EC 1.6.2.2) (NAD(P)H:quinone oxidoreductase type 3 polypeptide A2)	390.546	363.974	333.245	368.684	362.956	319.298	469.269	386.646	410.549	-0.0981418	0.423047	-0.364384
Q9D6Z1	Nop56	Nucleolar protein 56 OS=Mus musculus GN=Nop56 PE=1 SV=2 - [NOP56_MOUSE]	853630	930577	1.02745e+06	1.00389e+06	1.00391e+06	697676	972013	1.06875e+06	869398	1.08322e+06	991113	995679	841559	0.0727308	0.534715	0.240134		Nop56	Q9D6Z1	Nucleolar protein 56 (Nucleolar protein 5A)	2588.14	2941.02	2719.07	3393.36	2429.93	2506.05	2329.49	2360.54	2522.43	0.260445	0.0204209	1.25665
P99029, A0A494BAZ4	Prdx5	Peroxiredoxin-5, mitochondrial OS=Mus musculus GN=Prdx5 PE=1 SV=2 - [PRDX5_MOUSE]	1.73197e+07	2.2453e+07	2.17631e+07	2.0894e+07	2.5818e+07	2.05293e+07	2.52646e+07	2.09532e+07	2.51701e+07	2.46032e+07	1.83452e+07	2.49646e+07	2.5693e+07	0.0817054	0.534715	0.237723		Prdx5	P99029, A0A494BAZ4	Peroxiredoxin-5 (EC 1.11.1.24) (Fragment)	10620.8	11799.2	10772.8	11354.7	8515.05	8730.21	8526.28	8989.34	8841.04	0.352878	0.00154591	3.70028
Q9Z0U1	Tjp2	Tight junction protein ZO-2 OS=Mus musculus GN=Tjp2 PE=1 SV=2 - [ZO2_MOUSE]	102166	129846	79174	84445.5	92221.1	136565	91116.7	95663.3	97282.5	83921.8	68228.4	97017.3	118673	-0.129178	0.534715	-0.243209		Tjp2	Q9Z0U1	Tight junction protein ZO-2 (Tight junction protein 2) (Zona occludens protein 2) (Zonula occludens protein 2)	539.343	650.764	551.688	711.539	637.115	632.429	741.596	655.776	587.099	-0.0855489	0.443844	-0.307197
Q3TIU4	Pde12	2',5'-phosphodiesterase 12 OS=Mus musculus GN=Pde12 PE=2 SV=2 - [PDE12_MOUSE]	21992	38959.1	32092	26726.2	45968	69519.6	51579.4	45102.5	45066.8	33575.9	52523.3	51179.1	52732.8	0.188521	0.533054	0.262478		Pde12	Q3TIU4	2',5'-phosphodiesterase 12 (2'-PDE) (2-PDE) (EC 3.1.4.-) (Mitochondrial deadenylase) (EC 3.1.13.4)	437.682	403.465	416.592	435.443	385.781	382.44	436.994	480.306	442.99	-0.00817985	0.916706	-0.0470509
P03921	Mtnd5, ND5	NADH-ubiquinone oxidoreductase chain 5 OS=Mus musculus GN=Mtnd5 PE=3 SV=3 - [NU5M_MOUSE]	166027	114462	136383	167402	92270.5	92515.5	125862	305760	255308	93069.1	164939	110911	45952.6	0.34742	0.532017	0.289502		Mtnd5, ND5	P03921	NADH-ubiquinone oxidoreductase chain 5 (EC 7.1.1.2) (NADH dehydrogenase subunit 5)	7210.58	5945.16	6287.19	5918.85	7461.24	7099	8637.51	7265.27	6837.72	-0.23462	0.0389745	-0.976897
P16332	Mmut, Mut	Methylmalonyl-CoA mutase, mitochondrial OS=Mus musculus GN=Mut PE=2 SV=2 - [MUTA_MOUSE]	460758	585848	453715	413808	481934	581390	509287	468531	427171	525606	307486	535902	521044	-0.101426	0.52666	-0.241495		Mmut, Mut	P16332	Methylmalonyl-CoA mutase, mitochondrial (MCM) (EC 5.4.99.2) (Methylmalonyl-CoA isomerase)	509.162	562.282	493.631	638.933	384.045	422.454	302.343	317.647	493.47	0.520982	0.0113728	1.31671
Q99LL5	Pwp1	Periodic tryptophan protein 1 homolog OS=Mus musculus GN=Pwp1 PE=1 SV=1 - [PWP1_MOUSE]	67827.8	73711.5	68043.4	73030.4	47785.5	53543.2	62311.7	78396.1	54369.2	63121.8	79774.1	78844.1	56889	0.105051	0.524285	0.242207		Pwp1	Q99LL5	Periodic tryptophan protein 1 homolog	439.936	589.693	483.694	622.392	304.017	406.677	338.225	327.234	390.149	0.595915	0.0170435	1.59187
Q60860	Ltc4s	Leukotriene C4 synthase OS=Mus musculus GN=Ltc4s PE=1 SV=1 - [LTC4S_MOUSE]	999101	692819	712354	446078	754982	638032	537436	699563	699724	768645	473330	678332	303893	-0.177482	0.52388	-0.243212		Ltc4s	Q60860	Leukotriene C4 synthase (LTC4 synthase) (EC 4.4.1.20) (Glutathione S-transferase LTC4) (EC 2.5.1.-) (Leukotriene-C(4) synthase)	1309.41	925.706	1188.97	769.117	1706.47	2071.27	1689.87	1710.97	1845.51	-0.7838	0.000827747	-2.11824
Q8BH02	Tor4a	Torsin-4A OS=Mus musculus GN=Tor4a PE=2 SV=1 - [TOR4A_MOUSE]	57842.2	77061.2	32933.4	14596.4	41523.6	60855.9	23278.2	40540	32214.3	35536.8	43806.9	32601	36495.6	-0.255648	0.522637	-0.287922		Tor4a	Q8BH02	Torsin-4A (Torsin family 4 member A)	273.656	238.565	240.877	216.913	285.992	289.55	265.672	237.149	285.958	-0.170183	0.0859075	-0.758731
Q91VS7	Mgst1	Microsomal glutathione S-transferase 1 OS=Mus musculus GN=Mgst1 PE=1 SV=3 - [MGST1_MOUSE]	2.86655e+06	3.86145e+06	2.02838e+06	1.50124e+06	3.026e+06	2.09047e+06	1.54579e+06	2.91654e+06	3.00714e+06	3.50937e+06	2.32305e+06	3.15592e+06	1.68673e+06	0.194748	0.522427	0.249309		Mgst1	Q91VS7	Microsomal glutathione S-transferase 1 (Microsomal GST-1) (EC 2.5.1.18) (Microsomal GST-I)	4511.84	4036.81	4253.1	4671.6	3848.02	4251.33	3237.13	3513.76	3886.08	0.221246	0.0314371	1.05503
B2RY56	Rbm25	RNA-binding protein 25 OS=Mus musculus GN=Rbm25 PE=1 SV=2 - [RBM25_MOUSE]	302089	330083	390087	381095	412870	379317	437612	328313	345757	434588	305520	324851	389784	-0.0843499	0.519914	-0.245018		Rbm25	B2RY56	RNA-binding protein 25 (RNA-binding motif protein 25)	1105.67	1157.66	1040.17	1193.02	802.39	996.669	842.825	845.57	808.134	0.38788	0.0143059	2.06152
Q9Z2I0	Letm1	LETM1 and EF-hand domain-containing protein 1, mitochondrial OS=Mus musculus GN=Letm1 PE=2 SV=1 - [LETM1_MOUSE]	1.62082e+06	2.01487e+06	1.78218e+06	1.7633e+06	1.82355e+06	1.66178e+06	2.08089e+06	1.78927e+06	1.70524e+06	1.88155e+06	1.77661e+06	1.76223e+06	1.63706e+06	-0.0502999	0.518831	-0.267132		Letm1	Q9Z2I0	Mitochondrial proton/calcium exchanger protein (Leucine zipper-EF-hand-containing transmembrane protein 1)	402.136	469.763	438.119	501.967	374.689	395.354	334.885	366.241	393.579	0.28052	0.00935199	1.35538
Q3UKJ7	Smu1	WD40 repeat-containing protein SMU1 OS=Mus musculus GN=Smu1 PE=2 SV=2 - [SMU1_MOUSE]	371396	383504	410479	346015	355695	468122	471607	381399	355770	420284	362308	347792	419514	-0.0730444	0.517435	-0.257875		Smu1	Q3UKJ7	WD40 repeat-containing protein SMU1 (Smu-1 suppressor of mec-8 and unc-52 protein homolog) [Cleaved into: WD40 repeat-containing protein SMU1, N-terminally processed]	1099.32	1139.43	1071.49	1090.67	898.696	999.595	1009.72	855.006	965.913	0.218218	0.00367767	1.82732
Q99KW3	Triobp	TRIO and F-actin-binding protein OS=Mus musculus GN=Triobp PE=1 SV=3 - [TARA_MOUSE]	2775.54	1437.27	2190.5	5588.52	2822.7	2542.9	3087.78	4525.87	2092.1	2828.08	3330.03	4376.54	3476.43	0.235307	0.517435	0.253511		Triobp	Q99KW3	TRIO and F-actin-binding protein (Protein Tara) (Trio-associated repeat on actin)	383.563	494.782	487.812	552.848	524.268	642.214	608.769	597.684	596.129	-0.307721	0.0196101	-1.14593
Q8BG32	Psmd11	26S proteasome non-ATPase regulatory subunit 11 OS=Mus musculus GN=Psmd11 PE=1 SV=3 - [PSD11_MOUSE]	1.39933e+06	1.60791e+06	1.62718e+06	1.51143e+06	1.56585e+06	1.5827e+06	1.9051e+06	1.54386e+06	1.47711e+06	1.74942e+06	1.34037e+06	1.61667e+06	1.46785e+06	-0.0620775	0.516805	-0.248422		Psmd11	Q8BG32	26S proteasome non-ATPase regulatory subunit 11 (26S proteasome regulatory subunit RPN6) (26S proteasome regulatory subunit S9) (26S proteasome regulatory subunit p44.5)	995.743	1022.53	903.844	1180.27	712.848	678.422	653.177	514.455	708.591	0.650208	0.000731089	2.15864
Q7TSI3	Ppp6r1	Serine/threonine-protein phosphatase 6 regulatory subunit 1 OS=Mus musculus GN=Ppp6r1 PE=1 SV=1 - [PP6R1_MOUSE]	474303	578788	561749	647211	764825	517467	677899	586885	633325	576415	424113	628607	521553	-0.102484	0.516319	-0.251591		Ppp6r1	Q7TSI3	Serine/threonine-protein phosphatase 6 regulatory subunit 1 (SAPS domain family member 1)	2198.95	2296.47	2187.4	2153.4	2088.43	2122.13	1918.02	2113.03	2169.13	0.085356	0.0570586	0.910969
Q9CR62	Slc25a11	Mitochondrial 2-oxoglutarate/malate carrier protein OS=Mus musculus GN=Slc25a11 PE=1 SV=3 - [M2OM_MOUSE]	2.79044e+06	2.95791e+06	3.16491e+06	1.97378e+06	2.64367e+06	2.02982e+06	1.85218e+06	3.44257e+06	2.92175e+06	3.01151e+06	2.57137e+06	2.68265e+06	1.78211e+06	0.137	0.513138	0.248516		Slc25a11	Q9CR62	Mitochondrial 2-oxoglutarate/malate carrier protein (OGCP) (Solute carrier family 25 member 11)	2629.73	2892.3	2743.69	2538.57	2591.73	2717.57	2894.9	2564.03	2714.18	0.00245271	0.96258	0.0184009
Q8VCT4	Ces1d	Carboxylesterase 1D OS=Mus musculus GN=Ces1d PE=1 SV=1 - [CES1D_MOUSE]	96111.1	259367	182708	234633	264173	214480	194852	150197	174687	192269	203221	201671	194925	-0.150408	0.51296	-0.284716		Ces1d	Q8VCT4	Carboxylesterase 1D (Carboxylesterase 3) (EC 3.1.1.1) (EC 3.1.1.67) (Fatty acid ethyl ester synthase) (FAEE synthase) (Triacylglycerol hydrolase) (TGH)	150.928	131.156	142.056	103.216	123.631	169.32	155.692	148.655	129.585	-0.141017	0.338457	-0.389492
Q8C6G8	Wdr26	WD repeat-containing protein 26 OS=Mus musculus GN=Wdr26 PE=2 SV=3 - [WDR26_MOUSE]	12865.4	26051.1	33400.5	29782.5	49070.2	22340.5	29201.3	20533	35681	35406.8	46271.7	47147.5	20148.9	0.239916	0.512851	0.248711		Wdr26	Q8C6G8	WD repeat-containing protein 26	2195.45	2351.56	2216.55	2614.28	2241.73	2288.52	1910.98	2218.39	2074.14	0.127097	0.129911	0.648592
Q8CHY6	Gatad2a	Transcriptional repressor p66 alpha OS=Mus musculus GN=Gatad2a PE=1 SV=2 - [P66A_MOUSE]	51269.3	57379.9	22868.5	28829	35003.4	50138.2	37051.6	50075.3	40582.5	42618.3	33642.1	52094.5	52898.9	0.167076	0.510684	0.263236		Gatad2a	Q8CHY6	Transcriptional repressor p66 alpha (GATA zinc finger domain-containing protein 2A)	1365.2	1166.6	1191.78	1220.62	1020.39	1191.2	1115.36	1012.62	1012.86	0.20747	0.0218369	1.11296
A2A935	Prdm16	PR domain zinc finger protein 16 OS=Mus musculus GN=Prdm16 PE=1 SV=1 - [PRD16_MOUSE]	14545.3	20291	16273.2	16893.9	29251.7	36258.1	60632.3	19205	18677	40060.6	37539.3	30001.4	69470.5	0.36928	0.510425	0.249723		Prdm16	A2A935	Histone-lysine N-methyltransferase PRDM16 (EC 2.1.1.367) (PR domain zinc finger protein 16) (PR domain-containing protein 16) (Transcription factor MEL1) (MDS1/EVI1-like gene 1)	78.8195	115.629	118.716	119.701	108.868	87.1465	84.1843	88.1	90.2391	0.238805	0.220671	0.638954
Q921J2	Rheb	GTP-binding protein Rheb OS=Mus musculus GN=Rheb PE=1 SV=1 - [RHEB_MOUSE]	206173	259042	255508	249489	219170	248621	214874	233815	266598	200508	298461	247826	245341	0.0751909	0.509062	0.252037		Rheb	Q921J2	GTP-binding protein Rheb (Ras homolog enriched in brain)	2144.46	2313.24	2016.45	2663.86	1350.9	1591.86	906.913	1021.42	1308.68	0.886254	0.000774106	2.14984
P05201	Got1	Aspartate aminotransferase, cytoplasmic OS=Mus musculus GN=Got1 PE=1 SV=3 - [AATC_MOUSE]	36747.9	62756.3	38901.7	51660.9	68258.9	37956	48146.7	44940.5	45127.2	74183	56662.6	48762.2	58704	0.153552	0.507456	0.253745		Got1	P05201	Aspartate aminotransferase, cytoplasmic (cAspAT) (EC 2.6.1.1) (EC 2.6.1.3) (Cysteine aminotransferase, cytoplasmic) (Cysteine transaminase, cytoplasmic) (cCAT) (Glutamate oxaloacetate transaminase 1) (Transaminase A)	800.218	831.839	746.284	862.655	489.787	490.34	437.173	499.721	518.198	0.734313	5.91e-06	4.61755
E9Q1P8	Irf2bp2	Interferon regulatory factor 2-binding protein 2 OS=Mus musculus GN=Irf2bp2 PE=1 SV=1 - [I2BP2_MOUSE]	131000	163000	196000	216000	171000	188000	181000	169000	147000	152000	145000	178000	206000	-0.0987406	0.507361	-0.25446		Irf2bp2	E9Q1P8	Interferon regulatory factor 2-binding protein 2 (IRF-2-binding protein 2) (IRF-2BP2)	1086.82	1040.53	1031.98	1176.76	1166.52	1197.82	1102.45	1179.37	1138.41	-0.0938893	0.0741409	-0.802214
Q9CY24	Tmem179b	Transmembrane protein 179B OS=Mus musculus GN=Tmem179b PE=2 SV=1 - [T179B_MOUSE]	71406.1	87364.1	47447.2	35275.4	58787	83580.6	47529.8	76866.3	79679.8	58329.1	81947.6	64109.7	54940.1	0.169541	0.507361	0.265676		Tmem179b	Q9CY24	Transmembrane protein 179B	2665.33	2646.19	2700.11	2904.95	2383.89	2495.48	1918.02	2063.1	2490.12	0.26568	0.0140683	1.35194
Q9CZU6	Cs	Citrate synthase, mitochondrial OS=Mus musculus GN=Cs PE=1 SV=1 - [CISY_MOUSE]	7.56298e+06	7.83748e+06	8.02925e+06	7.77744e+06	6.60986e+06	7.4345e+06	8.8939e+06	9.21825e+06	8.68928e+06	6.12334e+06	7.4944e+06	9.88362e+06	7.89521e+06	0.0872612	0.506393	0.259135		Cs	Q9CZU6	Citrate synthase, mitochondrial (EC 2.3.3.1) (Citrate (Si)-synthase)	1666.49	1900.42	1654.75	1919.88	1265.77	1323	1096.89	1246.96	1271.75	0.524879	0.000194433	2.70506
Q61543	Glg1	Golgi apparatus protein 1 OS=Mus musculus GN=Glg1 PE=1 SV=1 - [GSLG1_MOUSE]	1.44685e+06	2.1345e+06	1.75515e+06	1.73398e+06	1.83988e+06	1.75158e+06	2.19092e+06	1.57871e+06	1.53424e+06	1.87664e+06	1.7304e+06	1.90677e+06	1.788e+06	-0.0810655	0.5041	-0.266873		Glg1	Q61543	Golgi apparatus protein 1 (E-selectin ligand 1) (ESL-1) (Selel) (Golgi sialoglycoprotein MG-160)	870.952	1035.92	1002.79	1091.28	838.868	900.742	691.852	793.7	780.054	0.320389	0.00984655	1.32765
P97855	G3bp1	Ras GTPase-activating protein-binding protein 1 OS=Mus musculus GN=G3bp1 PE=1 SV=1 - [G3BP1_MOUSE]	1.23432e+06	1.14421e+06	1.34617e+06	1.46289e+06	1.54016e+06	1.63077e+06	1.61228e+06	1.70796e+06	1.49434e+06	1.27338e+06	1.23837e+06	1.72246e+06	1.68148e+06	0.0933986	0.503638	0.253379		G3bp1	P97855	Ras GTPase-activating protein-binding protein 1 (G3BP-1) (EC 3.6.4.12) (EC 3.6.4.13) (ATP-dependent DNA helicase VIII) (GAP SH3 domain-binding protein 1) (HDH-VIII)	352.505	344.152	374.902	330.036	330.018	319.847	362.006	311.85	327.672	0.085313	0.157973	0.602996
P21619	Lmnb2	Lamin-B2 OS=Mus musculus GN=Lmnb2 PE=1 SV=2 - [LMNB2_MOUSE]	411712	459832	521376	293306	418789	283594	270941	561867	483409	442777	423778	350083	290357	0.162992	0.503423	0.254663		Lmnb2	P21619	Lamin-B2	202.384	230.402	216.069	213.836	199.484	255.113	195.119	221.727	220.817	-0.0184722	0.837796	-0.0889493
Q9DCB8	Isca2	Iron-sulfur cluster assembly 2 homolog, mitochondrial OS=Mus musculus GN=Isca2 PE=2 SV=2 - [ISCA2_MOUSE]	321293	444807	356303	399423	407783	451389	456043	372858	339743	368012	302164	458279	436886	-0.0942634	0.503361	-0.253693		Isca2	Q9DCB8	Iron-sulfur cluster assembly 2 homolog, mitochondrial (HESB-like domain-containing protein 1)	760.008	700.927	723.686	713.584	599.124	648.804	632.85	586.306	580.053	0.249633	0.000490688	2.35692
Q9QXE7	Tbl1x	F-box-like/WD repeat-containing protein TBL1X OS=Mus musculus GN=Tbl1x PE=2 SV=2 - [TBL1X_MOUSE]	19046.1	16371	33360.3	16409.7	28912.7	11352.1	14109	20022.6	25922	17284.3	31678.2	25378.9	19077	0.220343	0.502045	0.264441		Tbl1x	Q9QXE7	F-box-like/WD repeat-containing protein TBL1X (Transducin beta-like protein 1X)	484.361	489.624	476.876	513.244	515.969	620.303	461.21	587.738	641.898	-0.203532	0.0910754	-0.91928
Q9Z108	Stau1	Double-stranded RNA-binding protein Staufen homolog 1 OS=Mus musculus GN=Stau1 PE=2 SV=1 - [STAU1_MOUSE]	22282.9	16716.9	9635.58	33889.4	8990.7	10246.7	14887.1	25088.1	23394.6	21716	22788.7	16163.2	11855.7	0.275298	0.500852	0.271053		Stau1	Q9Z108	Double-stranded RNA-binding protein Staufen homolog 1	2080.62	2093.06	2089.87	1964.85	1784.99	1753.47	1560.08	1794.67	1817.83	0.239697	0.0143059	2.14447
Q8BH59	Slc25a12	Calcium-binding mitochondrial carrier protein Aralar1 OS=Mus musculus GN=Slc25a12 PE=1 SV=1 - [CMC1_MOUSE]	2.23241e+06	1.97485e+06	2.3975e+06	1.40873e+06	2.4894e+06	1.45963e+06	1.75627e+06	2.97966e+06	2.9475e+06	2.10458e+06	2.10945e+06	1.97331e+06	1.2061e+06	0.179896	0.500749	0.257117		Slc25a12	Q8BH59	Calcium-binding mitochondrial carrier protein Aralar1 (Mitochondrial aspartate glutamate carrier 1) (Solute carrier family 25 member 12)	349.28	444.885	363.971	485.827	539.773	402.739	348.576	393.481	545.695	-0.118108	0.538003	-0.254886
Q8K1R3	Pnpt1	Polyribonucleotide nucleotidyltransferase 1, mitochondrial OS=Mus musculus GN=Pnpt1 PE=1 SV=1 - [PNPT1_MOUSE]	409177	400245	419410	386819	363458	354291	483084	380601	378534	445882	442099	492778	398114	0.0721931	0.499824	0.256042		Pnpt1	Q8K1R3	Polyribonucleotide nucleotidyltransferase 1, mitochondrial (EC 2.7.7.8) (3'-5' RNA exonuclease OLD35) (PNPase old-35) (Polynucleotide phosphorylase 1) (PNPase 1) (Polynucleotide phosphorylase-like protein)	717.214	707.987	716.3	997.277	607.42	696.93	720.623	758.834	706.571	0.168748	0.327187	0.501353
Q99K23	Ufsp2	Ufm1-specific protease 2 OS=Mus musculus GN=Ufsp2 PE=1 SV=1 - [UFSP2_MOUSE]	63993.2	63415.5	75429.7	41109.5	71504.8	49435.3	44584.5	66077.8	61620.6	62207.6	75289	66532.8	51175.9	0.125608	0.499824	0.270497		Ufsp2	Q99K23	Ufm1-specific protease 2 (UfSP2) (EC 3.4.22.-)	1303.16	1219.44	1293.89	1119.78	1171.55	1156.3	1299.73	1314.32	1204.9	0.00551326	0.931233	0.0338562
P42932	Cct8	T-complex protein 1 subunit theta OS=Mus musculus GN=Cct8 PE=1 SV=3 - [TCPQ_MOUSE]	4.73886e+06	4.96769e+06	5.1239e+06	4.99514e+06	5.37637e+06	5.65861e+06	6.15421e+06	5.04109e+06	4.67003e+06	4.92428e+06	4.38224e+06	5.93132e+06	5.32936e+06	-0.0674234	0.499322	-0.256136		Cct8	P42932	T-complex protein 1 subunit theta (TCP-1-theta) (CCT-theta)	4043.53	4536.93	4043.53	4812.93	3423.13	3555.16	2990.15	3194.34	3421.23	0.394281	0.00132491	1.96388
P61222	Abce1	ATP-binding cassette sub-family E member 1 OS=Mus musculus GN=Abce1 PE=2 SV=1 - [ABCE1_MOUSE]	727944	759485	785736	983028	998464	638825	1.03382e+06	954107	1.1826e+06	893522	983102	873016	657050	0.125788	0.49763	0.257071		Abce1	P61222	ATP-binding cassette sub-family E member 1 (RNase L inhibitor) (Ribonuclease 4 inhibitor) (RNS4I)	705.479	869.571	653.698	845.628	515.061	635.104	475.154	349.646	494.135	0.638237	0.00545584	1.50629
Q6ZWV3	Rpl10	60S ribosomal protein L10 OS=Mus musculus GN=Rpl10 PE=2 SV=3 - [RL10_MOUSE]	1.34383e+06	1.11489e+06	1.58627e+06	1.21698e+06	1.87839e+06	1.18468e+06	1.36587e+06	1.73544e+06	1.36186e+06	1.53992e+06	1.70073e+06	1.49991e+06	1.16371e+06	0.115936	0.49763	0.261711		Rpl10	Q6ZWV3	60S ribosomal protein L10 (Protein QM homolog) (Ribosomal protein L10)	2865.36	3003.86	2952.05	3119.72	2691.32	2986.83	2333.05	2544.91	2936.54	0.145676	0.0900425	0.853868
Q9CQ26	Stambp	STAM-binding protein OS=Mus musculus GN=Stambp PE=2 SV=1 - [STABP_MOUSE]	24643.9	30414.8	22449	20047.9	16657.9	26135	24823.1	25146.6	29148.5	23623.5	28407.1	19956.8	26670.3	0.111512	0.49669	0.263562		Stambp	Q9CQ26	STAM-binding protein (EC 3.4.19.-) (Associated molecule with the SH3 domain of STAM)	456.826	447.127	443.694	558.89	381.619	418.377	295.958	355.555	379.359	0.380353	0.0143059	1.25263
P63166	Sumo1	Small ubiquitin-related modifier 1 OS=Mus musculus GN=Sumo1 PE=1 SV=1 - [SUMO1_MOUSE]	74062.9	63759.8	63435.5	98441.8	47863.8	92518.9	76808.3	60066.9	66084.3	46588.9	95098.4	47494.2	76317.1	-0.177904	0.495187	-0.258802		Sumo1	P63166	Small ubiquitin-related modifier 1 (SUMO-1) (SMT3 homolog 3) (Ubiquitin-homology domain protein PIC1) (Ubiquitin-like protein SMT3C) (Smt3C)	887.08	868.011	755.784	895.233	664.166	839.921	784.745	802.012	769.203	0.141434	0.112725	0.691482
Q02013	Aqp1	Aquaporin-1 OS=Mus musculus GN=Aqp1 PE=1 SV=3 - [AQP1_MOUSE]	171401	311440	222956	251497	264987	218792	171319	169823	233903	155205	284675	217109	179396	-0.15634	0.495035	-0.259988		Aqp1	Q02013	Aquaporin-1 (AQP-1) (Aquaporin-CHIP) (Delayed early response protein 2) (DER2) (Water channel protein for red blood cells and kidney proximal tubule)	180.073	151.814	183.688	179.549	187.46	203.804	244.195	204.922	203.818	-0.265129	0.0143059	-1.109
P20918	Plg	Plasminogen OS=Mus musculus GN=Plg PE=1 SV=3 - [PLMN_MOUSE]	45473.3	84427.3	33595.2	35873.8	125851	91190.9	37868.1	138459	56470.6	83319.9	50737.2	64496.3	94339.9	0.32517	0.494744	0.261031		Plg	P20918	Plasminogen (EC 3.4.21.7) [Cleaved into: Plasmin heavy chain A; Activation peptide; Angiostatin; Plasmin heavy chain A, short form; Plasmin light chain B]	79.902	81.3066	80.16	72.4312	79.1326	74.7846	70.5356	72.8941	74.7328	0.0761606	0.136075	0.636455
P51432	Plcb3	1-phosphatidylinositol 4,5-bisphosphate phosphodiesterase beta-3 OS=Mus musculus GN=Plcb3 PE=2 SV=2 - [PLCB3_MOUSE]	70541.3	83034.5	98681.5	72336	135314	54597.5	102784	76071.3	92415.3	66913.1	71777.3	93910.5	66830.1	-0.1773	0.494533	-0.284365		Plcb3	P51432	1-phosphatidylinositol 4,5-bisphosphate phosphodiesterase beta-3 (EC 3.1.4.11) (Phosphoinositide phospholipase C-beta-3) (Phospholipase C-beta-3) (PLC-beta-3)	988.81	849.312	890.919	853.206	1012.94	887.215	985.451	891.431	902.949	-0.0637108	0.359661	-0.37159
Q9D1M4	Eef1e1	Eukaryotic translation elongation factor 1 epsilon-1 OS=Mus musculus GN=Eef1e1 PE=1 SV=1 - [MCA3_MOUSE]	31521.6	26704.3	32080.9	31947.7	14911.2	18813.9	26486.6	31452.5	26433.6	20691.4	30091.6	35698	29459	0.152408	0.494323	0.265961		Eef1e1	Q9D1M4	Eukaryotic translation elongation factor 1 epsilon-1 (Elongation factor p18) (Multisynthase complex auxiliary component p18)	1816.57	1964.71	1893.58	2010.72	937.334	1286.2	973.117	1052.35	1091.65	0.847065	1.24e-05	4.36285
Q80U93	Nup214	Nuclear pore complex protein Nup214 OS=Mus musculus GN=Nup214 PE=1 SV=2 - [NU214_MOUSE]	31373.3	43418.2	50871.2	46135.7	58118.8	53976.5	47270.9	49932.7	41499.5	59551.4	42496.3	56118.6	58051	0.116132	0.494323	0.261195		Nup214	Q80U93	Nuclear pore complex protein Nup214 (214 kDa nucleoporin) (Nucleoporin Nup214)	1589.66	1531.68	1637.41	1636.28	1382.34	1405.04	1081.64	1339.61	1368.99	0.28131	0.0143059	1.74726
Q9D8U6	Mcemp1	Mast cell-expressed membrane protein 1 homolog OS=Mus musculus GN=Mcemp1 PE=2 SV=1 - [MCEM1_MOUSE]	73871.7	52594.7	57347.5	79045.3	45681	58594.4	62333.6	56417.5	60800.1	40407.5	86364	95215	75663.9	0.172494	0.492008	0.265011		Mcemp1	Q9D8U6	Mast cell-expressed membrane protein 1	5107.49	4692.04	4811.93	4709.96	4539.44	4991.65	4687.49	4262.25	4778.69	0.0543083	0.306959	0.435004
P60605	Ube2g2	Ubiquitin-conjugating enzyme E2 G2 OS=Mus musculus GN=Ube2g2 PE=1 SV=1 - [UB2G2_MOUSE]	27353.9	40378.3	52602.5	40690.1	53778.6	78917.1	53135.7	32072.7	35492.7	30501	46258.5	59830.2	51814.3	-0.215974	0.492008	-0.267639		Ube2g2	P60605	Ubiquitin-conjugating enzyme E2 G2 (EC 2.3.2.23) (E2 ubiquitin-conjugating enzyme G2) (Ubiquitin carrier protein G2) (Ubiquitin-protein ligase G2)	1398.05	1405.04	1267.97	1205.57	1233.46	1158.14	1377.27	1366.06	1199.73	0.0582748	0.457408	0.299827
P01942	Hba, Hba-a1	Hemoglobin subunit alpha OS=Mus musculus GN=Hba PE=1 SV=2 - [HBA_MOUSE]	1.24191e+07	1.89766e+07	2.14097e+07	2.93449e+07	2.48692e+07	1.01706e+07	1.49773e+07	4.13551e+07	2.10448e+07	1.15181e+07	1.73246e+07	25683774	2.10266e+07	0.284201	0.490713	0.262706		Hba, Hba-a1	P01942	Hemoglobin subunit alpha (Alpha-globin) (Hemoglobin alpha chain)	503.616	346.2	548.721	383.901	259.595	526.248	537.623	473.756	492.78	-0.0395692	1	-0.066978
Q04447	Ckb	Creatine kinase B-type OS=Mus musculus GN=Ckb PE=1 SV=1 - [KCRB_MOUSE]	294104	452668	243158	590845	377403	385699	786879	546117	308443	520836	533911	585631	649344	0.228612	0.487908	0.275804		Ckb	Q04447	Creatine kinase B-type (EC 2.7.3.2) (B-CK) (Creatine kinase B chain) (Creatine phosphokinase B-type) (CPK-B)	315.166	338.593	320.684	303.537	431.145	339.621	441.687	426.464	411.249	-0.359946	0.00416502	-1.84065
D3Z7P3	Gls	Glutaminase kidney isoform, mitochondrial OS=Mus musculus GN=Gls PE=1 SV=1 - [GLSK_MOUSE]	1.29356e+06	1.38677e+06	1.45302e+06	1.67062e+06	1.431e+06	1.66271e+06	1.77426e+06	1.53191e+06	1.29805e+06	947561	1.21227e+06	1.68104e+06	1.76107e+06	-0.117499	0.487908	-0.267218		Gls	D3Z7P3	Glutaminase kidney isoform, mitochondrial (GLS) (EC 3.5.1.2) [Cleaved into: Glutaminase kidney isoform, mitochondrial 68 kDa chain; Glutaminase kidney isoform, mitochondrial 65 kDa chain]	856.221	1022.89	856.922	1043.06	772.644	799.936	671.871	667.841	627.608	0.41626	0.00490786	1.52928
P61211	Arl1	ADP-ribosylation factor-like protein 1 OS=Mus musculus GN=Arl1 PE=2 SV=1 - [ARL1_MOUSE]	790408	755750	772953	932364	841116	645051	822389	758175	770885	542473	868261	895208	590367	-0.106903	0.485804	-0.26702		Arl1	P61211	ADP-ribosylation factor-like protein 1	2622.09	2944.28	2816.33	3202.54	2077.02	2081.78	1531.68	1572.78	1962.8	0.650429	0.000529893	2.31475
P35123	Usp4	Ubiquitin carboxyl-terminal hydrolase 4 OS=Mus musculus GN=Usp4 PE=1 SV=3 - [UBP4_MOUSE]	122756	108955	121580	153796	143468	102634	142367	175104	190143	126137	133285	147737	81683.1	0.153996	0.484553	0.272858		Usp4	P35123	Ubiquitin carboxyl-terminal hydrolase 4 (EC 3.4.19.12) (Deubiquitinating enzyme 4) (Ubiquitin thioesterase 4) (Ubiquitin-specific-processing protease 4) (Ubiquitous nuclear protein)	784.761	865.338	847.207	961.158	737.531	830.116	588.325	774.585	801.129	0.212232	0.0797202	0.799505
O88958	Gnpda1	Glucosamine-6-phosphate isomerase 1 OS=Mus musculus GN=Gnpda1 PE=2 SV=3 - [GNPI1_MOUSE]	694800	567595	636875	558850	510224	714463	565770	566664	574102	499874	558379	652563	596075	-0.078971	0.480304	-0.27787		Gnpda1	O88958	Glucosamine-6-phosphate isomerase 1 (EC 3.5.99.6) (Glucosamine-6-phosphate deaminase 1) (GNPDA 1) (GlcN6P deaminase 1) (Oscillin)	1275.64	1023.03	1023.57	1062.1	1172.6	1187.57	1213.62	1211.43	1207.58	-0.128948	0.220671	-0.848376
Q9Z2V5	Hdac6	Histone deacetylase 6 OS=Mus musculus GN=Hdac6 PE=1 SV=3 - [HDAC6_MOUSE]	5507.36	7123.61	5489.24	4348.68	4259.15	4751.55	6278.41	3721.48	6031.77	4263.62	6804.81	2557.44	5125.73	-0.183183	0.478817	-0.269032		Hdac6	Q9Z2V5	Histone deacetylase 6 (HD6) (EC 3.5.1.98) (Histone deacetylase mHDA2) (Tubulin-lysine deacetylase HDAC6) (EC 3.5.1.-)	417.158	441.512	418.641	415.044	374.788	444.781	485.79	376.404	394.85	0.0267282	0.624206	0.143564
Q9JKL4	Ndufaf3	NADH dehydrogenase [ubiquinone] 1 alpha subcomplex assembly factor 3 OS=Mus musculus GN=Ndufaf3 PE=2 SV=1 - [NDUF3_MOUSE]	44671.4	39421.5	48094	19551.2	26473.1	23081.8	40899	51935.2	44162.8	22912.9	42954	46171.6	32042.8	0.210353	0.478817	0.26918		Ndufaf3	Q9JKL4	NADH dehydrogenase [ubiquinone] 1 alpha subcomplex assembly factor 3 (Protein 2P1)	362.152	332.647	397.662	386.274	214.098	217.987	180.033	210.965	237.412	0.801552	2.81e-05	3.62934
Q9Z1D1	Eif3g	Eukaryotic translation initiation factor 3 subunit G OS=Mus musculus GN=Eif3g PE=1 SV=2 - [EIF3G_MOUSE]	652024	1.03599e+06	705416	681821	801523	814708	905007	788341	842009	947840	785927	814834	953748	0.0975882	0.478311	0.285022		Eif3g	Q9Z1D1	Eukaryotic translation initiation factor 3 subunit G (eIF3g) (Eukaryotic translation initiation factor 3 RNA-binding subunit) (eIF-3 RNA-binding subunit) (Eukaryotic translation initiation factor 3 subunit 4) (eIF-3-delta) (eIF3 p42) (eIF3 p44)	808.335	887.959	848.582	984.645	579.293	660.791	532.254	570.736	616.642	0.575942	0.000208082	2.6633
P10518	Alad	Delta-aminolevulinic acid dehydratase OS=Mus musculus GN=Alad PE=1 SV=1 - [HEM2_MOUSE]	12120.8	25733.4	19757.6	23237.3	31773.2	38006	32387.9	26244.8	17836	28611.6	24587.6	35693.3	57808.1	0.282341	0.477945	0.270917		Alad	P10518	Delta-aminolevulinic acid dehydratase (ALADH) (EC 4.2.1.24) (Porphobilinogen synthase)	844.012	749.165	811.884	897.464	574.861	495.599	533.724	485.444	600.042	0.618068	0.000109657	2.93753
Q9D6K5	Synj2bp	Synaptojanin-2-binding protein OS=Mus musculus GN=Synj2bp PE=1 SV=1 - [SYJ2B_MOUSE]	5695.35	7115.03	10337.4	6492.73	3819.01	5162.38	2272.07	13291.8	9756.87	8073.73	5813.97	2737.63	4822.85	0.344207	0.477376	0.269892		Synj2bp	Q9D6K5	Synaptojanin-2-binding protein (Activin receptor-interacting protein 2) (Activin receptor-interacting protein 4) (Mitochondrial outer membrane protein 25)	2577.93	3026.43	2899.32	2865.36	2579.54	2810.87	2379.26	2618.45	2648.21	0.1245	0.0790476	0.776675
P47955	Rplp1	60S acidic ribosomal protein P1 OS=Mus musculus GN=Rplp1 PE=1 SV=1 - [RLA1_MOUSE]	9.80936e+06	1.64256e+07	1.28408e+07	1.42905e+07	1.62567e+07	1.35005e+07	1.86074e+07	1.4995e+07	1.53461e+07	1.52858e+07	1.567e+07	1.55282e+07	1.6451e+07	0.0972169	0.476897	0.325355		Rplp1	P47955	60S acidic ribosomal protein P1	9627.86	8600.47	9244.63	8632.72	9088.33	9387.34	8719.92	8835.52	9696.85	-0.0189224	0.701893	-0.150776
Q9WVQ5	Apip	Methylthioribulose-1-phosphate dehydratase OS=Mus musculus GN=Apip PE=1 SV=1 - [MTNB_MOUSE]	53546.4	48994.3	57005.5	53234.2	78008.7	49456.2	53701.5	57973.2	72870.7	58244.7	73524	51248.8	49130.1	0.104327	0.476268	0.224606		Apip	Q9WVQ5	Methylthioribulose-1-phosphate dehydratase (MTRu-1-P dehydratase) (EC 4.2.1.109) (APAF1-interacting protein) (Monocyte/macrophage protein 19)	547.267	809.35	693.783	737.751	508.527	722.944	575.336	580.769	632.394	0.206703	0.184479	0.556746
Q921K9	Bcl7b	B-cell CLL/lymphoma 7 protein family member B OS=Mus musculus GN=Bcl7b PE=1 SV=1 - [BCL7B_MOUSE]	95186.3	143158	99898.6	132923	137108	145697	134056	108168	120244	152813	73445.8	114302	104985	-0.175552	0.476268	-0.342185		Bcl7b	Q921K9	B-cell CLL/lymphoma 7 protein family member B	304.971	254.708	251.593	262.221	293.629	306.614	361.978	314.859	274.108	-0.209131	0.0730628	-0.8244
Q9CXW3	Cacybp	Calcyclin-binding protein OS=Mus musculus GN=Cacybp PE=1 SV=1 - [CYBP_MOUSE]	983579	992423	1.18757e+06	974802	1.25612e+06	1.12353e+06	1.17215e+06	1.09116e+06	1.09776e+06	1.5743e+06	1.12759e+06	1.32736e+06	1.12231e+06	0.155253	0.476268	0.44213		Cacybp	Q9CXW3	Calcyclin-binding protein (CacyBP) (Siah-interacting protein)	1749.22	1724.07	1485.57	1644.35	1001.34	1198.07	978.637	1129.6	1045.44	0.624721	7.2e-05	3.13695
Q9D6P8	Calml3	Calmodulin-like protein 3 OS=Mus musculus GN=Calml3 PE=2 SV=1 - [CALL3_MOUSE]	35149.7	43433.2	52387	40455.6	57124.6	56572.6	33002.1	37185.6	32299.8	1.23995e+06	29875.5	44400.9	39138.8	2.38352	0.476268	0.418788		Calml3	Q9D6P8	Calmodulin-like protein 3	142.547	124.05	116.355	143.656	120.13	117.889	113.262	120.039	138.206	0.110969	0.245031	0.480193
P23953	Ces1c	Carboxylesterase 1C OS=Mus musculus GN=Ces1c PE=1 SV=4 - [EST1C_MOUSE]	44387.6	86186.4	67898.9	71139.1	252392	74949.1	41790	83592.7	57061.4	55069.8	46019	58225.4	60939.4	-0.601213	0.476268	-0.394038		Ces1c	P23953	Carboxylesterase 1C (EC 3.1.1.1) (Liver carboxylesterase N) (Lung surfactant convertase) (PES-N)	42.9314	41.8591	57.1293	40.3397	52.2225	37.7036	53.0364	43.8344	35.1999	0.0373842	0.806496	0.0830868
P45591	Cfl2	Cofilin-2 OS=Mus musculus GN=Cfl2 PE=1 SV=1 - [COF2_MOUSE]	3238.65	5501.95	11398.9	12179.1	16886.9	9276.56	7900.27	887.895	2005.58	44261	11132.4	10662.7	2690.72	0.332361	0.476268	0.127875		Cfl2	P45591	Cofilin-2 (Cofilin, muscle isoform)	471.025	502.88	561.97	542.767	375.105	342.142	340.134	288.889	346.589	0.618109	0.000127274	2.86903
Q8BH44	Coro2b	Coronin-2B OS=Mus musculus GN=Coro2b PE=2 SV=2 - [COR2B_MOUSE]	7312.64	2848.18	6850.79	2370.7	4597.99	5305.68	3312.52	382.552	5363.24	5563.32	12611.7	5724.62	7325.81	0.403991	0.476268	0.279126		Coro2b	Q8BH44	Coronin-2B	456.88	426.086	440.51	392.767	859.897	782.686	853.951	1018.39	849.341	-1.02456	2.63e-05	-4.36906
Q9D6N5	Drap1	Dr1-associated corepressor OS=Mus musculus GN=Drap1 PE=2 SV=3 - [NC2A_MOUSE]	170416	174114	208003	158158	174380	167730	158813	219695	167242	182667	138540	148252	128487	-0.0765142	0.476268	-0.19389		Drap1	Q9D6N5	Dr1-associated corepressor (Dr1-associated protein 1) (Negative cofactor 2-alpha) (NC2-alpha)	1711.09	1716.55	1822.5	1815.56	1485.05	1501.51	1449.66	1498.5	1628.24	0.223809	0.000645803	2.2387
P70245	Ebp	3-beta-hydroxysteroid-Delta(8),Delta(7)-isomerase OS=Mus musculus GN=Ebp PE=1 SV=3 - [EBP_MOUSE]	13216.4	26185.2	17239.5	640.494	20125.2	13385	8977.91	8443.97	7466.91	11822.6	12601.5	33873	11741.3	0.00727614	0.476268	0.00436564		Ebp	P70245	3-beta-hydroxysteroid-Delta(8),Delta(7)-isomerase (EC 5.3.3.5) (Cholestenol Delta-isomerase) (Delta(8)-Delta(7) sterol isomerase) (D8-D7 sterol isomerase) (Emopamil-binding protein)	1032.62	1298.83	1176.43	1343.15	767.722	1068.37	654.995	849.312	959.953	0.495764	0.0106421	1.33156
Q80Y81	Elac2	Zinc phosphodiesterase ELAC protein 2 OS=Mus musculus GN=Elac2 PE=1 SV=1 - [RNZ2_MOUSE]	141626	187713	175551	204742	202069	204448	201908	215399	181832	143267	193893	224019	205311	0.0427265	0.476268	0.117856		Elac2	Q80Y81	Zinc phosphodiesterase ELAC protein 2 (EC 3.1.26.11) (ElaC homolog protein 2) (Ribonuclease Z 2) (RNase Z 2) (tRNA 3 endonuclease 2) (tRNase Z 2)	897.918	1069.93	1077.82	1309.95	937.101	1060.26	883.429	840.451	945.118	0.22251	0.110852	0.705896
Q99M73	Krt84	Keratin, type II cuticular Hb4 OS=Mus musculus GN=Krt84 PE=2 SV=2 - [KRT84_MOUSE]	106.255	51.0485	117.965	147.729	32.198	91602.3	1.11213	151.183	88.9117	1998.17	507.826	469.212	0	-4.61713	0.476268	-0.385695		Krt84	Q99M73	Keratin, type II cuticular Hb4 (65 kDa type II keratin) (Keratin-84) (K84) (Type II hair keratin Hb4) (Type-II keratin Kb24)	22.0536	25.8691	21.0581	22.2841	24.2654	21.7441	28.7104	19.4893	20.8767	-0.0126515	0.924954	-0.03967
O88952	Lin7c	Protein lin-7 homolog C OS=Mus musculus GN=Lin7c PE=1 SV=2 - [LIN7C_MOUSE]	47551	56985.1	47486.1	48119	61869	86130.8	54357.9	46556.8	44007.6	56766.3	37955	58024.7	65383.3	-0.160416	0.476268	-0.273636		Lin7c	O88952	Protein lin-7 homolog C (Lin-7C) (mLin7C) (Mammalian lin-seven protein 3) (MALS-3) (Vertebrate lin-7 homolog 3) (Veli-3)	988.982	879.579	871.864	892.773	828.944	766.967	752.433	904.91	757.394	0.179333	0.0353082	1.00663
Q8BVU0	Lrch3	Leucine-rich repeat and calponin homology domain-containing protein 3 OS=Mus musculus GN=Lrch3 PE=2 SV=3 - [LRCH3_MOUSE]	1606.98	965.669	2120.03	460.236	893.321	1971.87	669.309	1867.79	2225.01	1973.7	1600.39	40.6646	1756.63	0.345945	0.476268	0.254788		Lrch3	Q8BVU0	DISP complex protein LRCH3 (Leucine-rich repeat and calponin homology domain-containing protein 3)	1292.01	1192.94	1139.99	1241.27	1345.75	1240.75	1468.98	1398.83	1172.28	-0.123544	0.14835	-0.666464
Q9CPU4	Mgst3	Microsomal glutathione S-transferase 3 OS=Mus musculus GN=Mgst3 PE=1 SV=1 - [MGST3_MOUSE]	1.16912e+06	1.0215e+06	924028	586259	882303	494440	377173	726758	849965	721015	778637	767607	310050	-0.170626	0.476268	-0.193469		Mgst3	Q9CPU4	Microsomal glutathione S-transferase 3 (Microsomal GST-3) (Glutathione peroxidase MGST3) (EC 1.11.1.-) (Microsomal glutathione S-transferase III) (Microsomal GST-III)	526.048	480.896	623.251	531.966	1107.58	1209.92	820.944	842.317	1202.32	-0.939409	0.00290475	-2.22434
Q8K4L4	Pof1b	Protein POF1B OS=Mus musculus GN=Pof1b PE=1 SV=3 - [POF1B_MOUSE]	596.329	1475.89	2088.24	4980.45	1426.85	26099.9	7460.88	689.788	883.915	97268.1	1223.73	1050.29	4388.21	1.47991	0.476268	0.256098		Pof1b	Q8K4L4	Protein POF1B	25.7391	21.89	20.8911	21.2849	20.423	20.6513	20.9679	23.2962	24.1731	0.0357177	0.687434	0.158553
Q9JJL8	Sars2	Serine--tRNA ligase, mitochondrial OS=Mus musculus GN=Sars2 PE=1 SV=2 - [SYSM_MOUSE]	7832.9	2558.55	1612.56	769.31	3161.67	5390.25	0	4520.34	242.142	260.179	0.761093	5677.51	0.802156	-0.772325	0.476268	-0.257166		Sars2	Q9JJL8	Serine--tRNA ligase, mitochondrial (EC 6.1.1.11) (SerRSmt) (Seryl-tRNA synthetase) (SerRS) (Seryl-tRNA(Ser/Sec) synthetase)	563.316	453.544	489.118	457.409	554.514	500.411	545.445	504.28	510.543	-0.0916446	0.250634	-0.484266
Q5RKS2	Smim7	Small integral membrane protein 7 OS=Mus musculus GN=Smim7 PE=3 SV=1 - [SMIM7_MOUSE]	22280.6	29646.4	20860.2	40217.5	20192	34980.8	19193.2	27101.7	27749.8	24970.1	41564.2	24093.1	24219.1	0.0794668	0.476268	0.110057		Smim7	Q5RKS2	Small integral membrane protein 7	1524.9	1412.56	1417.57	1396.11	1349.96	1356.34	1181.41	1256.59	1246.01	0.16989	0.0100661	1.36005
Q8BFY9	Tnpo1	Transportin-1 OS=Mus musculus GN=Tnpo1 PE=1 SV=2 - [TNPO1_MOUSE]	936248	1.25335e+06	1.28751e+06	1.40162e+06	1.53734e+06	1.42514e+06	1.70818e+06	1.13436e+06	1.1911e+06	1.14014e+06	1.18199e+06	1.56536e+06	1.45623e+06	-0.0939412	0.476268	-0.218381		Tnpo1	Q8BFY9	Transportin-1 (Importin beta-2) (Karyopherin beta-2)	1578.35	1596.61	1453.28	1701.98	1204.4	1255.89	982.6	1087.05	1332.11	0.432779	0.00170923	1.93239
Q6A4J8	Usp7	Ubiquitin carboxyl-terminal hydrolase 7 OS=Mus musculus GN=Usp7 PE=1 SV=1 - [UBP7_MOUSE]	308012	297547	393601	376974	380197	300395	384292	305252	367954	338668	377794	287988	312901	-0.0719169	0.476268	-0.230274		Usp7	Q6A4J8	Ubiquitin carboxyl-terminal hydrolase 7 (EC 3.4.19.12) (Deubiquitinating enzyme 7) (Herpesvirus-associated ubiquitin-specific protease) (mHAUSP) (Ubiquitin thioesterase 7) (Ubiquitin-specific-processing protease 7)	2716.44	2548.09	2342.93	2544.38	2232.74	2568.84	2296.94	2540.51	2198.04	0.100358	0.168978	0.590679
Q6P2K6	Ppp4r3a, Smek1	Serine/threonine-protein phosphatase 4 regulatory subunit 3A OS=Mus musculus GN=Smek1 PE=1 SV=1 - [P4R3A_MOUSE]	4909.38	4470.89	8200.69	3013.5	10891.3	7517.43	7169.18	4017.71	10645.7	5562.6	6494.13	12079.7	9488.87	0.287046	0.474206	0.27165		Ppp4r3a, Smek1	Q6P2K6	Serine/threonine-protein phosphatase 4 regulatory subunit 3A (SMEK homolog 1)	731.128	684.141	633.162	812.261	598.368	689.97	773.946	772.044	594.61	0.0605298	0.615161	0.202835
Q80WT5	Aftph	Aftiphilin OS=Mus musculus GN=Aftph PE=1 SV=2 - [AFTIN_MOUSE]	9864.56	19732.2	26330.6	33825.6	34557.9	38106.6	32826.5	17301.1	14477.1	24326.6	20149.1	31696.7	32354.3	-0.25432	0.471167	-0.280444		Aftph	Q80WT5	Aftiphilin	1146.17	1243.85	1100.92	1396.79	1394.95	1196.41	1155.58	1258.42	1199.32	-0.0222643	0.806133	-0.0964167
Q6PA06	Atl2	Atlastin-2 OS=Mus musculus GN=Atl2 PE=1 SV=1 - [ATLA2_MOUSE]	24397.4	25374.8	19158.1	45936.9	22820.4	15920.6	26780.5	23580.3	19666.5	24470.9	25831.8	21599	16854.1	-0.228152	0.471118	-0.314754		Atl2	Q6PA06	Atlastin-2 (EC 3.6.5.-) (ADP-ribosylation factor-like protein 6-interacting protein 2) (ARL-6-interacting protein 2) (Aip-2)	625.706	626.309	506.508	675.691	414.621	508.749	497.979	454.564	462.596	0.379794	0.00654184	1.46981
Q3TCV3	Gsap	Gamma-secretase-activating protein OS=Mus musculus GN=Gsap PE=2 SV=1 - [GSAP_MOUSE]	31771.3	30032	26310.9	45730.8	34316.2	33948.6	38954.7	31379.4	45589.3	22053.6	30894.2	29999	24855.8	-0.161287	0.470485	-0.273918		Gsap	Q3TCV3	Gamma-secretase-activating protein (GSAP) (Protein pigeon homolog) [Cleaved into: Gamma-secretase-activating protein 16 kDa C-terminal form (GSAP-16K)]	3859.5	3892.28	3495.78	3985.65	3817.73	3477.18	3837.9	3809.27	3782.7	0.0242007	0.141645	0.197148
Q9DB05	Napa	Alpha-soluble NSF attachment protein OS=Mus musculus GN=Napa PE=1 SV=1 - [SNAA_MOUSE]	2.81744e+06	3.20839e+06	2.77437e+06	2.66271e+06	3.48901e+06	2.83833e+06	2.95833e+06	3.65609e+06	2.73478e+06	2.29075e+06	2.34314e+06	2.96776e+06	2.57447e+06	-0.102309	0.470419	-0.278692		Napa	Q9DB05	Alpha-soluble NSF attachment protein (SNAP-alpha) (N-ethylmaleimide-sensitive factor attachment protein alpha)	2952.25	2610.66	2774.86	2409.47	2487.53	2422.36	2556.58	2369.39	2450.74	0.128809	0.139784	0.871101
Q8BJY1	Psmd5	26S proteasome non-ATPase regulatory subunit 5 OS=Mus musculus GN=Psmd5 PE=1 SV=4 - [PSMD5_MOUSE]	303565	428384	349446	416621	466136	389039	462206	337265	360193	351175	293635	417366	468492	-0.115114	0.467485	-0.275856		Psmd5	Q8BJY1	26S proteasome non-ATPase regulatory subunit 5 (26S protease subunit S5 basic) (26S proteasome subunit S5B)	252.232	364.509	284.813	372.87	142.305	195.432	108.459	162.164	178.158	1.01822	0.0012902	1.9779
P61027	Rab10	Ras-related protein Rab-10 OS=Mus musculus GN=Rab10 PE=1 SV=1 - [RAB10_MOUSE]	1.60306e+06	2.00924e+06	1.45535e+06	1.41228e+06	1.82444e+06	1.67082e+06	1.55663e+06	1.66549e+06	1.56729e+06	1.84637e+06	1.13502e+06	1.58874e+06	1.3916e+06	-0.104385	0.467485	-0.275314		Rab10	P61027	Ras-related protein Rab-10 (EC 3.6.5.2)	3079.33	3659.68	3033.99	3879.62	2083.8	2319.02	1956.42	2337.09	2059.39	0.666001	0.00581689	2.44584
Q9WUH1	Tmem115	Transmembrane protein 115 OS=Mus musculus GN=Tmem115 PE=1 SV=1 - [TM115_MOUSE]	137243	115590	94475.5	92076.7	97460.2	94637.2	72218.6	102233	78732.1	114004	64635.9	106499	75298.5	-0.155869	0.467474	-0.276818		Tmem115	Q9WUH1	Transmembrane protein 115 (Protein PL6 homolog)	333.393	377.222	328.678	405.318	286.555	372.894	219.692	227.528	330.139	0.329741	0.0865973	0.814578
Q8R4F0	Mcoln3	Mucolipin-3 OS=Mus musculus GN=Mcoln3 PE=1 SV=1 - [MCLN3_MOUSE]	145015	202068	150794	143958	147101	102925	127311	120437	164319	156116	126641	146903	50113.2	-0.192363	0.465675	-0.277255		Mcoln3	Q8R4F0	Mucolipin-3 (Transient receptor potential channel mucolipin 3) (TRPML3)	3332.06	3311.34	3511.81	3567.75	4121.92	4264.32	4178.88	3844.82	4262.84	-0.269211	0.00026302	-2.65018
P17095	Hmga1	High mobility group protein HMG-I/HMG-Y OS=Mus musculus GN=Hmga1 PE=1 SV=4 - [HMGA1_MOUSE]	549920	502654	650341	259710	355349	404310	135579	803697	756940	466609	375456	316522	332436	0.31705	0.464002	0.277373		Hmga1	P17095	High mobility group protein HMG-I/HMG-Y (HMG-I(Y)) (High mobility group AT-hook protein 1) (High mobility group protein A1)	1001.07	1053.23	810.973	1117.38	841.623	964.602	869.131	879.165	842.65	0.179081	0.109149	0.72939
Q9R060	Nubp1	Cytosolic Fe-S cluster assembly factor NUBP1 OS=Mus musculus GN=Nubp1 PE=1 SV=1 - [NUBP1_MOUSE]	51961.4	70151.4	61281.1	68144.1	84217.5	72481.8	68079.1	55950.2	55647.5	41381.2	68687.3	81803.4	68059.6	-0.136052	0.462441	-0.279191		Nubp1	Q9R060	Cytosolic Fe-S cluster assembly factor NUBP1 (Nucleotide-binding protein 1) (NBP 1)	716.747	932.19	871.647	1008.96	809.934	969.287	901.904	919.038	800.357	0.00373507	0.973295	0.0132293
O55022	Pgrmc1	Membrane-associated progesterone receptor component 1 OS=Mus musculus GN=Pgrmc1 PE=1 SV=4 - [PGRC1_MOUSE]	1.23842e+06	2.09879e+06	1.57377e+06	1.8866e+06	2.61534e+06	2.01509e+06	2.54956e+06	1.59337e+06	1.72308e+06	1.82213e+06	1.9532e+06	2.23023e+06	1.37625e+06	-0.163348	0.461519	-0.294062		Pgrmc1	O55022	Membrane-associated progesterone receptor component 1 (mPR)	810.917	923.789	882.242	911.943	821.627	911.425	768.164	822.835	864.307	0.0747581	0.244794	0.485661
Q3UUQ7	Pgap1	GPI inositol-deacylase OS=Mus musculus GN=Pgap1 PE=1 SV=3 - [PGAP1_MOUSE]	27212.9	20783.5	24710.2	5814.12	16978.7	10435.5	7162.16	24540.9	17751.1	34868	16030.8	24206.7	7201.04	0.362117	0.459965	0.279729		Pgap1	Q3UUQ7	GPI inositol-deacylase (EC 3.1.-.-) (Post-GPI attachment to proteins factor 1)	387.881	334.673	297.895	316.261	495.4	459.716	440.809	404.425	470.689	-0.442738	0.00167242	-1.8714
Q9DCA2	Mrps11	28S ribosomal protein S11, mitochondrial OS=Mus musculus GN=Mrps11 PE=2 SV=2 - [RT11_MOUSE]	4257.83	14559.6	21100.4	17394.4	24141.3	21619.5	20335.2	4986.33	10125.9	28615	34489.4	28351.9	28364.4	0.351195	0.459948	0.285167		Mrps11	Q9DCA2	28S ribosomal protein S11, mitochondrial (MRP-S11) (S11mt)	948.116	909.361	1017.31	781.196	903.662	974.271	985.143	950.215	963.085	-0.0637276	0.403265	-0.361557
O35286	Dhx15	Putative pre-mRNA-splicing factor ATP-dependent RNA helicase DHX15 OS=Mus musculus GN=Dhx15 PE=2 SV=2 - [DHX15_MOUSE]	1.99682e+06	1.78808e+06	2.40202e+06	2.21507e+06	2.19441e+06	1.91164e+06	2.33299e+06	2.05146e+06	1.83993e+06	1.99328e+06	1.95931e+06	2.35846e+06	1.86933e+06	-0.0755601	0.459704	-0.284342		Dhx15	O35286	ATP-dependent RNA helicase DHX15 (EC 3.6.4.13) (DEAH box protein 15)	1930.96	1707.3	1729.81	2029.91	1545.76	1696.92	1811.66	1565.71	1548.01	0.179066	0.0496238	0.895795
O08740	Polr2j	DNA-directed RNA polymerase II subunit RPB11 OS=Mus musculus GN=Polr2j PE=2 SV=1 - [RPB11_MOUSE]	25984.3	21206.8	27918.4	21822.9	14033.3	17306.2	28408.2	35199.8	28039.1	13002.7	20650.2	35518.9	23976.4	0.219691	0.459274	0.283227		Polr2j	O08740	DNA-directed RNA polymerase II subunit RPB11 (RNA polymerase II subunit B11) (DNA-directed RNA polymerase II subunit J) (RNA polymerase II 13.3 kDa subunit) (RPB14)	917.281	797.566	895.867	930.782	818.915	951.645	787.644	954.817	849.082	0.0212631	0.791395	0.107059
Q64462	Cyp4b1	Cytochrome P450 4B1 OS=Mus musculus GN=Cyp4b1 PE=1 SV=1 - [CP4B1_MOUSE]	14761	17532.9	13939.8	23891.8	19258.7	21428.9	11938.9	25527.1	22961.8	12371.6	36087.1	14678.3	14861.3	0.265638	0.457765	0.2911		Cyp4b1	Q64462	Cytochrome P450 4B1 (EC 1.14.14.1) (CYPIVB1)	401.114	354.689	388.95	346.915	288.485	349.169	326.025	326.028	307.312	0.223474	0.0134558	1.24241
P47811	Mapk14	Mitogen-activated protein kinase 14 OS=Mus musculus GN=Mapk14 PE=1 SV=3 - [MK14_MOUSE]	951971	819975	1.16499e+06	1.08614e+06	1.1468e+06	1.01711e+06	1.19196e+06	1.02311e+06	1.08514e+06	959458	818929	1.15028e+06	884878	-0.0949891	0.457723	-0.283118		Mapk14	P47811	Mitogen-activated protein kinase 14 (MAP kinase 14) (MAPK 14) (EC 2.7.11.24) (CRK1) (Mitogen-activated protein kinase p38 alpha) (MAP kinase p38 alpha)	1440.35	1294.52	1260.87	1309.95	1376.99	1371.08	1426.63	1518.99	1331.56	-0.0830838	0.161973	-0.592934
Q9WVR4	Fxr2	Fragile X mental retardation syndrome-related protein 2 OS=Mus musculus GN=Fxr2 PE=1 SV=1 - [FXR2_MOUSE]	70676.3	86971.2	80760.1	90762.4	85852.4	88205.2	83097.1	66000.9	75599.2	58493.8	66528	90855.9	102698	-0.127121	0.457615	-0.327614		Fxr2	Q9WVR4	Fragile X mental retardation syndrome-related protein 2	174.985	199.263	132.713	235.051	164.281	179.61	193.899	191.035	158.64	0.0636844	0.707418	0.156237
Q9CQ69	Uqcrq	Cytochrome b-c1 complex subunit 8 OS=Mus musculus GN=Uqcrq PE=1 SV=3 - [QCR8_MOUSE]	1.02945e+06	1.25176e+06	681341	442196	699852	655933	560602	1.25267e+06	998789	951699	779500	754139	624594	0.233268	0.456633	0.287441		Uqcrq	Q9CQ69	Cytochrome b-c1 complex subunit 8 (Complex III subunit 8) (Complex III subunit VIII) (Ubiquinol-cytochrome c reductase complex 9.5 kDa protein) (Ubiquinol-cytochrome c reductase complex ubiquinone-binding protein QP-C)	5637.34	5556.65	5758.99	6069.24	5774.18	5477.87	4461.77	5295.68	4943.78	0.149038	0.0792247	0.871832
Q99LP6	Grpel1	GrpE protein homolog 1, mitochondrial OS=Mus musculus GN=Grpel1 PE=1 SV=1 - [GRPE1_MOUSE]	1.04074e+06	1.37477e+06	1.14301e+06	1.26431e+06	1.33221e+06	1.26989e+06	1.37863e+06	1.35275e+06	1.19123e+06	1.2591e+06	1.07659e+06	1.66661e+06	1.55087e+06	0.101717	0.456571	0.287361		Grpel1	Q99LP6	GrpE protein homolog 1, mitochondrial (Mt-GrpE#1)	2695.24	2597.67	2907.17	2692.07	2526.98	2524.18	2462.14	2414.49	2394.82	0.143909	0.00543883	1.54092
Q9D0K2	Oxct1	Succinyl-CoA:3-ketoacid coenzyme A transferase 1, mitochondrial OS=Mus musculus GN=Oxct1 PE=1 SV=1 - [SCOT1_MOUSE]	2.49878e+06	2.8774e+06	2.88616e+06	3.45759e+06	3.13512e+06	2.67234e+06	4.00216e+06	3.03983e+06	2.7843e+06	2.52437e+06	2.78043e+06	3.23277e+06	2.79976e+06	-0.104754	0.455492	-0.308459		Oxct1	Q9D0K2	Succinyl-CoA:3-ketoacid coenzyme A transferase 1, mitochondrial (SCOT) (EC 2.8.3.5) (3-oxoacid CoA-transferase 1) (Somatic-type succinyl-CoA:3-oxoacid CoA-transferase) (SCOT-s) (Succinyl-CoA:3-oxoacid CoA transferase)	1926.81	1869.97	1794.42	1781.53	1950.33	2178.17	1931.09	1926.81	2230.73	-0.148791	0.0372894	-1.04463
Q9JKK1	Stx6	Syntaxin-6 OS=Mus musculus GN=Stx6 PE=1 SV=1 - [STX6_MOUSE]	24811.4	42148.4	59865.4	82342.8	17992.1	44279.7	74059.6	29472.5	64479.2	35250.4	45381.8	47515.9	3377.72	-0.393307	0.454755	-0.286635		Stx6	Q9JKK1	Syntaxin-6	1460.15	1484.54	1493.42	1939.27	1395.73	1320.44	1050.02	1231.76	1284.24	0.343626	0.0143059	1.07036
P80313	Cct7	T-complex protein 1 subunit eta OS=Mus musculus GN=Cct7 PE=1 SV=1 - [TCPH_MOUSE]	3.62109e+06	3.90698e+06	3.77491e+06	4.35641e+06	4.16633e+06	4.02023e+06	4.97547e+06	4.16412e+06	3.93372e+06	3.89546e+06	4.58569e+06	4.92863e+06	4.55227e+06	0.0770817	0.454674	0.28543		Cct7	P80313	T-complex protein 1 subunit eta (TCP-1-eta) (CCT-eta)	507.594	522.914	568.482	496.61	324.816	363.296	364.845	375.381	378.269	0.536009	3.64e-05	3.49381
P10853	H2bc11, Hist1h2bn	Histone H2B type 1-F/J/L OS=Mus musculus GN=Hist1h2bf PE=1 SV=2 - [H2B1F_MOUSE]	7.84501e+07	7.20869e+07	7.72825e+07	3.08238e+07	6.13285e+07	3.62283e+07	2.6913e+07	7.54438e+07	4.68244e+07	4.83908e+07	3.20904e+07	3.23047e+07	2.90667e+07	-0.314179	0.454634	-0.289777		H2bc11, Hist1h2bn	P10853	Histone H2B type 1-F/J/L (H2B 291A)	1342.59	1051.62	1273.43	854.064	1921.21	2083.65	2170.78	1828.95	1844.48	-0.801196	0.000260813	-2.56314
Q8K5B2	Mcfd2	Multiple coagulation factor deficiency protein 2 homolog OS=Mus musculus GN=Mcfd2 PE=2 SV=1 - [MCFD2_MOUSE]	251094	433297	172478	418559	279922	343798	334406	339436	265181	352455	321792	426162	477687	0.189174	0.454634	0.28782		Mcfd2	Q8K5B2	Multiple coagulation factor deficiency protein 2 homolog (Neural stem cell-derived neuronal survival protein)	304.872	326.328	431.86	356.503	276.831	249.949	250.787	258.421	342.944	0.363824	0.0500435	0.952857
Q3TXX3	Zfyve27	Protrudin OS=Mus musculus GN=Zfyve27 PE=1 SV=2 - [ZFY27_MOUSE]	11029.1	13284.7	6673.37	11450.5	7094.87	4803.9	7657.78	14173.8	12587.8	7687.42	13582.2	6867.58	8181.42	0.247445	0.454634	0.283562		Zfyve27	Q3TXX3	Protrudin (Zinc finger FYVE domain-containing protein 27)	436.946	451.734	419.097	430.175	556.424	436.858	499.77	464.473	458.1	-0.15308	0.0873223	-0.905904
P61028	Rab8b	Ras-related protein Rab-8B OS=Mus musculus GN=Rab8b PE=1 SV=1 - [RAB8B_MOUSE]	1.39433e+06	1.55489e+06	1.37046e+06	1.2311e+06	1.28695e+06	1.2395e+06	1.54654e+06	1.3222e+06	1.15735e+06	1.34282e+06	1.32925e+06	1.43658e+06	1.29359e+06	-0.0656865	0.453844	-0.294813		Rab8b	P61028	Ras-related protein Rab-8B	2372.51	2289	2307.96	2321.27	2151.91	2344.56	2251.7	2411.98	2205.67	0.0310926	0.401899	0.396593
Q3UDE2	Ttll12	Tubulin--tyrosine ligase-like protein 12 OS=Mus musculus GN=Ttll12 PE=1 SV=1 - [TTL12_MOUSE]	68936.5	63214.4	61593.2	85633.8	43995.6	71717.5	71125.3	62948.2	60582.7	61457.1	102597	88628.3	70466.3	0.160632	0.453733	0.284756		Ttll12	Q3UDE2	Tubulin--tyrosine ligase-like protein 12 (Inactive tubulin--tyrosine ligase-like protein 12)	688.212	732.751	824.342	848.182	558.22	500.491	505.634	533.868	544.263	0.549272	0.00512404	2.79559
Q3UYV9	Ncbp1	Nuclear cap-binding protein subunit 1 OS=Mus musculus GN=Ncbp1 PE=1 SV=2 - [NCBP1_MOUSE]	354078	377858	448980	469339	418311	407974	472913	345492	415249	527789	568614	535119	378726	0.132345	0.452993	0.317879		Ncbp1	Q3UYV9	Nuclear cap-binding protein subunit 1 (80 kDa nuclear cap-binding protein) (CBP80) (NCBP 80 kDa subunit)	1124.06	987.824	1070.52	1112.35	734.613	952.16	836.145	749.929	909.09	0.360334	0.00367917	1.70861
Q6PHQ8	Naa35	N-alpha-acetyltransferase 35, NatC auxiliary subunit OS=Mus musculus GN=Naa35 PE=1 SV=1 - [NAA35_MOUSE]	8245.05	10562.3	8210.45	11242.1	9608.64	5973.71	9738.52	9358.84	8749.03	7420.84	17440.1	13729.5	7993.37	0.247383	0.451936	0.323911		Naa35	Q6PHQ8	N-alpha-acetyltransferase 35, NatC auxiliary subunit (Embryonic growth-associated protein) (Protein MAK10 homolog)	629.774	578.655	584.318	753.007	437.364	439.842	430.148	412.408	426.842	0.567965	0.0137785	2.59434
Q9CWM4	Pfdn1	Prefoldin subunit 1 OS=Mus musculus GN=Pfdn1 PE=2 SV=1 - [PFD1_MOUSE]	79237.6	126038	118960	103402	134221	118503	160607	107790	72886	141413	67251.3	126531	118406	-0.184544	0.451609	-0.285324		Pfdn1	Q9CWM4	Prefoldin subunit 1	838.263	821.012	836.638	793.309	653.852	710.963	627.447	676.652	674.797	0.298225	6.31e-05	3.36429
Q91W90	Txndc5	Thioredoxin domain-containing protein 5 OS=Mus musculus GN=Txndc5 PE=1 SV=2 - [TXND5_MOUSE]	1.24044e+06	1.75654e+06	1.39464e+06	1.64853e+06	1.24305e+06	1.43322e+06	1.77518e+06	1.52356e+06	1.26097e+06	1.29816e+06	1.34685e+06	1.53034e+06	1.46768e+06	-0.0936554	0.451609	-0.295575		Txndc5	Q91W90	Thioredoxin domain-containing protein 5 (Endoplasmic reticulum resident protein 46) (ER protein 46) (ERp46) (Plasma cell-specific thioredoxin-related protein) (PC-TRP) (Thioredoxin-like protein p46)	1193.85	1039.95	1123.59	1059.89	689.205	771.317	735.815	594.548	832.577	0.607716	0.000224539	2.70425
O08912	Galnt1	Polypeptide N-acetylgalactosaminyltransferase 1 OS=Mus musculus GN=Galnt1 PE=1 SV=1 - [GALT1_MOUSE]	20180.7	16934.3	26112.7	23872.6	13879.3	21729.6	12067.8	29657.7	27331.7	14752.8	19469.3	19115.9	22164.6	0.197724	0.450209	0.286511		Galnt1	O08912	Polypeptide N-acetylgalactosaminyltransferase 1 (EC 2.4.1.41) (Polypeptide GalNAc transferase 1) (GalNAc-T1) (pp-GaNTase 1) (Protein-UDP acetylgalactosaminyltransferase 1) (UDP-GalNAc:polypeptide N-acetylgalactosaminyltransferase 1) [Cleaved into: Polypeptide N-acetylgalactosaminyltransferase 1 soluble form]	77.3811	116.567	92.2783	105.169	102.457	109.191	85.3684	69.2994	73.203	0.154632	0.419041	0.328025
Q9CYL5	Glipr2	Golgi-associated plant pathogenesis-related protein 1 OS=Mus musculus GN=Glipr2 PE=2 SV=3 - [GAPR1_MOUSE]	504094	616819	540404	488841	520908	442312	402255	456008	490290	525611	379837	559625	370465	-0.115355	0.447743	-0.287614		Glipr2	Q9CYL5	Golgi-associated plant pathogenesis-related protein 1 (GAPR-1) (Golgi-associated PR-1 protein) (Glioma pathogenesis-related protein 2) (GliPR 2)	856.506	914.367	878.757	822.607	1074.91	1161.68	1189.38	1126.87	1155.02	-0.395157	2.36e-05	-3.78849
Q9CU62	Smc1a	Structural maintenance of chromosomes protein 1A OS=Mus musculus GN=Smc1a PE=1 SV=4 - [SMC1A_MOUSE]	339315	341476	310657	196417	245136	295306	328466	334968	338643	303644	349149	261403	320663	0.114426	0.445249	0.305384		Smc1a	Q9CU62	Structural maintenance of chromosomes protein 1A (SMC protein 1A) (SMC-1-alpha) (SMC-1A) (Chromosome segregation protein SmcB) (Sb1.8)	865.008	968.447	976.212	1072.01	1290.49	1353.52	1210.51	1223.67	1177.65	-0.366597	0.000957699	-2.0606
P14733	Lmnb1	Lamin-B1 OS=Mus musculus GN=Lmnb1 PE=1 SV=3 - [LMNB1_MOUSE]	4.80786e+06	4.84029e+06	5.44496e+06	3.97924e+06	5.65319e+06	4.50474e+06	4.31356e+06	5.38001e+06	4.37791e+06	5.26095e+06	4.55677e+06	3.58616e+06	3.25318e+06	-0.122299	0.443978	-0.290879		Lmnb1	P14733	Lamin-B1	253.709	227.719	292.822	297.845	311.578	269.965	284.892	294.55	304.378	-0.128897	0.180303	-0.575566
Q8R310	Tmcc3	Transmembrane and coiled-coil domains protein 3 OS=Mus musculus GN=Tmcc3 PE=1 SV=2 - [TMCC3_MOUSE]	37761.4	40001.7	34009.9	20107.1	27980.1	47423	29430.6	29174.2	26721	24333.8	37270.9	28399.9	33412.3	-0.178278	0.441811	-0.312598		Tmcc3	Q8R310	Transmembrane and coiled-coil domain protein 3	326.475	403.462	374.848	354.387	627.086	611.399	663.724	681.439	641.92	-0.822476	2.34e-06	-5.26767
Q99M15	Pstpip2	Proline-serine-threonine phosphatase-interacting protein 2 OS=Mus musculus GN=Pstpip2 PE=1 SV=4 - [PPIP2_MOUSE]	252584	219220	254969	158538	221566	170416	181231	268403	256416	322658	134679	262670	179820	0.188488	0.440565	0.296567		Pstpip2	Q99M15	Proline-serine-threonine phosphatase-interacting protein 2 (PEST phosphatase-interacting protein 2) (Macrophage actin-associated tyrosine-phosphorylated protein) (pp37)	1065.64	807.971	858.682	928.089	497.578	623.692	502.267	578.655	522.07	0.748055	0.000313226	2.54202
Q9CYA6	Zcchc8	Zinc finger CCHC domain-containing protein 8 OS=Mus musculus GN=Zcchc8 PE=2 SV=3 - [ZCHC8_MOUSE]	50544.9	83056.1	66790.9	41385	41253.3	50327.3	49221.3	52727.3	47965.2	50221	52158.9	44538.2	45070.6	-0.164035	0.43956	-0.341202		Zcchc8	Q9CYA6	Zinc finger CCHC domain-containing protein 8 (TRAMP-like complex RNA-binding factor ZCCHC8)	1588.23	1592.41	1583.94	1624.64	1822.24	1872.05	1812.29	1860.92	1806.65	-0.200008	2.39e-06	-5.5733
P70388	Rad50	DNA repair protein RAD50 OS=Mus musculus GN=Rad50 PE=1 SV=1 - [RAD50_MOUSE]	40549.5	28358.5	44068.1	45108.9	53271	28924.3	36397.2	40219.1	45930.9	51469.3	54667.6	47462	27597.6	0.172898	0.438443	0.293		Rad50	P70388	DNA repair protein RAD50 (mRad50) (EC 3.6.-.-)	586.753	686.859	736.433	668.953	717.612	677.614	577.217	714.346	744.707	-0.0352167	0.711841	-0.147126
Q9Z2G9	Htatip2	Oxidoreductase HTATIP2 OS=Mus musculus GN=Htatip2 PE=1 SV=3 - [HTAI2_MOUSE]	42755.4	56910.5	46729.3	44612.9	53131.8	53973.2	58950.9	53701	37828	86754.2	40222.5	73755.8	63273.3	0.216201	0.438434	0.353558		Htatip2	Q9Z2G9	Oxidoreductase HTATIP2 (EC 1.1.1.-)	336.504	377.402	317.794	379.004	232.267	250.843	150.614	165.803	194.476	0.827022	0.000512585	2.38656
Q5SSW2	Psme4	Proteasome activator complex subunit 4 OS=Mus musculus GN=Psme4 PE=1 SV=1 - [PSME4_MOUSE]	7599.73	6051.93	6969.1	8293.65	8888.18	10157.1	9600.68	12147.2	10477	20041.8	9660.03	10997.9	269.53	0.366195	0.437517	0.334		Psme4	Q5SSW2	Proteasome activator complex subunit 4 (Proteasome activator PA200) (Protein TEMO)	190.118	195.735	147.429	183.862	133.154	168.846	110.701	158.558	173.753	0.266929	0.109236	0.710941
Q9EPU4	Cpsf1	Cleavage and polyadenylation specificity factor subunit 1 OS=Mus musculus GN=Cpsf1 PE=1 SV=1 - [CPSF1_MOUSE]	55144.7	99684.5	56904.5	72722.6	90551.6	41272.6	75674.4	87106.7	88961.1	75777.9	73205.2	68960.1	77939.1	0.1625	0.436013	0.318435		Cpsf1	Q9EPU4	Cleavage and polyadenylation specificity factor subunit 1 (Cleavage and polyadenylation specificity factor 160 kDa subunit) (CPSF 160 kDa subunit)	971.183	947.151	921.378	927.298	1076.62	1111.12	1094.31	1118.54	1066.82	-0.215509	1.9e-05	-3.87457
Q3TWL2	Pip4p1, Tmem55b	Type 1 phosphatidylinositol 4,5-bisphosphate 4-phosphatase OS=Mus musculus GN=Tmem55b PE=1 SV=1 - [TM55B_MOUSE]	190710	173610	167842	112278	141325	194552	106165	161588	159730	152084	126693	144656	72533.9	-0.188361	0.434726	-0.296848		Pip4p1, Tmem55b	Q3TWL2	Type 1 phosphatidylinositol 4,5-bisphosphate 4-phosphatase (Type 1 PtdIns-4,5-P2 4-Ptase) (EC 3.1.3.78) (PtdIns-4,5-P2 4-Ptase I) (Transmembrane protein 55B)	777.916	744.945	740.836	880.104	1034.77	991.054	1227.49	1238.18	954.314	-0.470709	0.00437129	-1.71969
O88543, D3Z036	Cops3	COP9 signalosome complex subunit 3 OS=Mus musculus GN=Cops3 PE=1 SV=3 - [CSN3_MOUSE]	111241	190466	152258	148436	163933	166854	217506	108572	139005	176015	137019	157059	170770	-0.150766	0.434498	-0.302638		Cops3	O88543, D3Z036	COP9 signalosome complex subunit 3 (Fragment)	1123.59	1062.17	998.716	1158.71	1233.98	1243.42	1291.92	1108.74	1167.25	-0.155134	0.0361974	-0.986096
Q8K4Q0	Rptor	Regulatory-associated protein of mTOR OS=Mus musculus GN=Rptor PE=1 SV=1 - [RPTOR_MOUSE]	19166.4	11546.8	13227.9	18052	19228.8	9915.59	5032.01	20664.4	21495.3	13926.2	19247.2	13511.4	10078.8	0.263124	0.434498	0.298874		Rptor	Q8K4Q0	Regulatory-associated protein of mTOR (Raptor) (p150 target of rapamycin (TOR)-scaffold protein)	1023.13	1121.41	1066.23	1054.54	1000.78	1008.13	1059.38	1116.22	951.131	0.0540369	0.319772	0.427392
P39447	Tjp1	Tight junction protein ZO-1 OS=Mus musculus GN=Tjp1 PE=1 SV=2 - [ZO1_MOUSE]	5533.09	8861.18	4394.08	4664.45	12772.7	6346.47	261.883	4639.58	8576	10999.7	9437.67	4514.65	9762.56	0.384573	0.434445	0.304841		Tjp1	P39447	Tight junction protein ZO-1 (Tight junction protein 1) (Zona occludens protein 1) (Zonula occludens protein 1)	28.1929	28.2973	29.4444	24.7914	31.4433	37.1943	27.0339	32.742	31.3897	-0.207375	0.0745431	-0.857372
Q922Y1	Ubxn1	UBX domain-containing protein 1 OS=Mus musculus GN=Ubxn1 PE=1 SV=1 - [UBXN1_MOUSE]	426248	724267	416772	556532	689009	722297	678362	499299	566525	607589	512837	507222	590548	-0.137159	0.434445	-0.32461		Ubxn1	Q922Y1	UBX domain-containing protein 1 (Protein 2B28) (SAPK substrate protein 1) (UBA/UBX 33.3 kDa protein) (mY33K)	595.65	699.015	685.641	652.177	658.92	657.246	666.55	618.234	645.382	0.0195412	0.704343	0.155794
Q9ESN1	Doc2g	Double C2-like domain-containing protein gamma OS=Mus musculus GN=Doc2g PE=2 SV=1 - [DOC2G_MOUSE]	44219.4	91463.4	66969.6	100357	99615.4	92994.9	68814.1	24734.8	43159.8	78355.6	69318.5	63084.3	118104	-0.286157	0.434049	-0.297744		Doc2g	Q9ESN1	Double C2-like domain-containing protein gamma (Doc2-gamma)	566.063	504.724	494.827	476.11	512.06	479.079	537.943	511.862	520.109	-0.00502149	0.932389	-0.0336976
P62852	Rps25	40S ribosomal protein S25 OS=Mus musculus GN=Rps25 PE=2 SV=1 - [RS25_MOUSE]	2.19983e+06	2.60217e+06	1.3335e+06	1.31137e+06	2.15172e+06	1.90504e+06	2.00898e+06	2.64719e+06	2.08853e+06	2.67253e+06	1.61992e+06	1.96711e+06	2.03956e+06	0.17046	0.434049	0.298905		Rps25	P62852	40S ribosomal protein S25	7124.63	6464.4	6272.39	6568.28	6563.73	6539.66	6554.64	6658.12	6589.71	0.00574359	0.895463	0.0731908
Q8CJG0	Ago2	Protein argonaute-2 OS=Mus musculus GN=Ago2 PE=1 SV=3 - [AGO2_MOUSE]	184423	217001	202952	227129	253427	203390	219973	199774	238391	246523	241434	226891	207540	0.0736669	0.43389	0.299099		Ago2	Q8CJG0	Protein argonaute-2 (Argonaute2) (mAgo2) (EC 3.1.26.n2) (Argonaute RISC catalytic component 2) (Eukaryotic translation initiation factor 2C 2) (eIF-2C 2) (eIF2C 2) (Piwi/argonaute family protein meIF2C2) (Protein slicer)	1723.23	1635.37	1606.49	1722.63	1557.16	1575.62	1536.04	1749.71	1559.97	0.067328	0.141645	0.586216
Q80UW8	Polr2e	DNA-directed RNA polymerases I, II, and III subunit RPABC1 OS=Mus musculus GN=Polr2e PE=2 SV=1 - [RPAB1_MOUSE]	100240	180568	157535	165532	202552	143722	209984	140402	174391	186606	153001	122008	104540	-0.174768	0.43389	-0.300376		Polr2e	Q80UW8	DNA-directed RNA polymerases I, II, and III subunit RPABC1 (RNA polymerases I, II, and III subunit ABC1) (DNA-directed RNA polymerase II subunit E) (RPB5 homolog)	1379.95	1466.23	1440.05	1604.6	1384.64	1579.66	1518.26	1265.42	1527.65	0.0173267	0.82646	0.0892625
Q3UPF5	Zc3hav1	Zinc finger CCCH-type antiviral protein 1 OS=Mus musculus GN=Zc3hav1 PE=1 SV=1 - [ZCCHV_MOUSE]	72783.8	90761.3	86588	67133.2	85422.8	122208	89379.3	73608.2	78202	92322.2	101595	125735	118163	0.163303	0.432649	0.296599		Zc3hav1	Q3UPF5	Zinc finger CCCH-type antiviral protein 1 (ADP-ribosyltransferase diphtheria toxin-like 13) (ARTD13) (Inactive Poly [ADP-ribose] polymerase 13) (PARP13)	916.531	805.047	815.29	850.484	769.896	856.346	888.822	760.181	886.023	0.0250631	0.717836	0.146202
Q8CDN6	Txnl1	Thioredoxin-like protein 1 OS=Mus musculus GN=Txnl1 PE=1 SV=3 - [TXNL1_MOUSE]	1.71143e+06	1.93927e+06	1.92628e+06	2.0058e+06	2.11144e+06	2.32643e+06	2.47953e+06	1.74443e+06	1.82552e+06	1.99389e+06	1.45445e+06	2.12719e+06	2.34279e+06	-0.113517	0.428527	-0.2988		Txnl1	Q8CDN6	Thioredoxin-like protein 1 (32 kDa thioredoxin-related protein)	1772.17	1898.44	1623.73	1756.88	1104.82	1208	1002.25	1225.54	1229.11	0.611302	5.5e-05	3.27794
Q9D8H7	Oma1	Metalloendopeptidase OMA1, mitochondrial OS=Mus musculus GN=Oma1 PE=2 SV=1 - [OMA1_MOUSE]	12587.8	15097.2	5347.27	4491.7	9912.88	25638.6	3017.02	16785.7	22986.8	17699	19618.3	10479	2866.8	0.47153	0.42726	0.301884		Oma1	Q9D8H7	Metalloendopeptidase OMA1, mitochondrial (EC 3.4.24.-) (Overlapping with the m-AAA protease 1 homolog)	542.267	769.875	583.577	796.4	630.442	722.238	598.891	691.138	830.445	-0.0455756	0.774983	-0.112447
Q9CRD0	Ociad1	OCIA domain-containing protein 1 OS=Mus musculus GN=Ociad1 PE=1 SV=1 - [OCAD1_MOUSE]	273544	374580	411593	270775	181772	245369	201828	180303	344955	482627	328574	413426	250437	0.252167	0.426187	0.300388		Ociad1	Q9CRD0	OCIA domain-containing protein 1	3564.54	4167.02	3858.97	4388.16	3579.39	3720.81	3092.59	3367.35	3737.35	0.190928	0.0501013	0.893295
Q9CQE6	Asf1a	Histone chaperone ASF1A OS=Mus musculus GN=Asf1a PE=1 SV=1 - [ASF1A_MOUSE]	9246.66	10171.7	15659.3	16235.8	14094.1	19398.4	22492.7	16584.3	15592.9	20394.6	11787.9	24332.8	18389.4	0.219474	0.425296	0.30363		Asf1a	Q9CQE6	Histone chaperone ASF1A (Anti-silencing function protein 1 homolog A)	664.009	662.061	599.809	852.213	493.084	670.554	546.709	697.65	579.627	0.217024	0.177132	0.567201
Q3THS6	Mat2a	S-adenosylmethionine synthase isoform type-2 OS=Mus musculus GN=Mat2a PE=2 SV=2 - [METK2_MOUSE]	713710	1.02847e+06	924227	1.03883e+06	864925	1.04812e+06	1.12015e+06	849184	852298	926210	863733	980341	941444	-0.093538	0.425296	-0.338908		Mat2a	Q3THS6	S-adenosylmethionine synthase isoform type-2 (AdoMet synthase 2) (EC 2.5.1.6) (Methionine adenosyltransferase 2) (MAT 2)	2430.94	2587.06	2159.08	2395.32	1941.83	2085.68	1725.38	1980.98	2013.79	0.295753	0.00369609	1.6143
Q76LS9	Mindy1, Fam63a	Protein FAM63A OS=Mus musculus GN=Fam63a PE=1 SV=1 - [FA63A_MOUSE]	38468.2	39615.1	57992.7	86941	52792.1	56748.2	46052.2	54499.8	39831.4	40151.1	39562.8	44595.1	60718.4	-0.2162	0.425296	-0.321525		Mindy1, Fam63a	Q76LS9	Ubiquitin carboxyl-terminal hydrolase MINDY-1 (EC 3.4.19.12) (Deubiquitinating enzyme MINDY-1) (NF-E2 inducible protein) (Protein FAM63A)	818.972	711.189	763.154	683.099	806.55	771.012	942.932	843.609	819.46	-0.169229	0.0639669	-0.842242
Q9CQA9	Ntpcr	Cancer-related nucleoside-triphosphatase homolog OS=Mus musculus GN=Ntpcr PE=2 SV=1 - [NTPCR_MOUSE]	26723.8	49301	52721.9	45107.8	33946.1	22907.4	49103.5	37237.6	71410.6	49719.9	52144.6	38338.9	33968.1	0.237819	0.425296	0.300827		Ntpcr	Q9CQA9	Cancer-related nucleoside-triphosphatase homolog (NTPase) (EC 3.6.1.15) (Nucleoside triphosphate phosphohydrolase)	422.82	553.677	541.366	471.084	665.968	528.449	671.666	692.193	616.424	-0.352688	0.0148592	-1.2289
Q3TJD7	Pdlim7	PDZ and LIM domain protein 7 OS=Mus musculus GN=Pdlim7 PE=2 SV=1 - [PDLI7_MOUSE]	107291	132672	150790	113374	113073	92158.8	119780	119842	149607	172221	141180	116622	90503.7	0.152587	0.425296	0.303075		Pdlim7	Q3TJD7	PDZ and LIM domain protein 7 (LIM mineralization protein) (LMP) (Protein enigma)	1242.47	1318.79	1360.57	1049.87	1649.03	1571.58	1482.48	1813.8	1576.49	-0.381071	0.00353713	-1.63244
Q8BYH7	Tbc1d17	TBC1 domain family member 17 OS=Mus musculus GN=Tbc1d17 PE=2 SV=2 - [TBC17_MOUSE]	19127.4	27201.1	21250.1	24512.5	29862.4	23136.7	30805.2	17249.9	20526.7	26764	26091.8	24005	22728.6	-0.134301	0.425296	-0.305741		Tbc1d17	Q8BYH7	TBC1 domain family member 17	456.316	347.178	463.283	405.576	528.39	563.351	656.773	639.788	482.963	-0.457879	0.00952706	-1.38905
P29351	Ptpn6	Tyrosine-protein phosphatase non-receptor type 6 OS=Mus musculus GN=Ptpn6 PE=1 SV=2 - [PTN6_MOUSE]	1.09736e+07	9.65723e+06	1.10143e+07	1.05956e+07	1.21544e+07	1.10651e+07	1.18812e+07	10691402	1.13777e+07	8.83339e+06	9.31835e+06	1.04069e+07	1.21939e+07	-0.0775855	0.42522	-0.303503		Ptpn6	P29351	Tyrosine-protein phosphatase non-receptor type 6 (EC 3.1.3.48) (70Z-SHP) (Hematopoietic cell protein-tyrosine phosphatase) (PTPTY-42) (Protein-tyrosine phosphatase 1C) (PTP-1C) (SH-PTP1) (SHP-1)	2642.89	2946.12	2661.27	2574.36	3251.07	3355.24	3256.71	3315.02	3057.21	-0.262882	0.000637109	-2.21025
Q6ZWV7	Rpl35	60S ribosomal protein L35 OS=Mus musculus GN=Rpl35 PE=2 SV=1 - [RL35_MOUSE]	164937	226744	209049	236700	224599	182271	238299	220301	153662	266766	218269	418944	209569	0.227164	0.424924	0.33011		Rpl35	Q6ZWV7	60S ribosomal protein L35	7747.42	8037.33	8114.58	8321.92	7626.47	8099.97	7537.13	7506.89	7788.88	0.0628596	0.0711328	0.811121
Q11136	Pepd	Xaa-Pro dipeptidase OS=Mus musculus GN=Pepd PE=2 SV=3 - [PEPD_MOUSE]	725632	926099	954557	1.08622e+06	1.42249e+06	1.03301e+06	874591	926547	1.18385e+06	1.06679e+06	1.04732e+06	1.17692e+06	1.20961e+06	0.135264	0.423906	0.327578		Pepd	Q11136	Xaa-Pro dipeptidase (X-Pro dipeptidase) (EC 3.4.13.9) (Imidodipeptidase) (Peptidase 4) (Peptidase D) (Proline dipeptidase) (Prolidase)	1061.66	1113.74	897.75	1097.72	1167.49	1410.51	1476.54	1283.97	1277.58	-0.343703	0.00745589	-1.44273
Q9D855	Uqcrb	Cytochrome b-c1 complex subunit 7 OS=Mus musculus GN=Uqcrb PE=1 SV=3 - [QCR7_MOUSE]	789739	854715	542949	503090	421973	636000	454139	865335	751235	650561	841561	547704	487275	0.202018	0.423811	0.304394		Uqcrb	Q9D855	Cytochrome b-c1 complex subunit 7 (Complex III subunit 7) (Complex III subunit VII) (Ubiquinol-cytochrome c reductase complex 14 kDa protein)	4904.53	5669.87	4725	5308.54	5588.71	5326.23	5174.85	5478.25	5378.17	-0.0649535	0.35182	-0.468899
Q8C0E3	Trim47	Tripartite motif-containing protein 47 OS=Mus musculus GN=Trim47 PE=2 SV=2 - [TRI47_MOUSE]	210267	158825	226747	231975	173675	167544	240004	166016	186700	220238	193950	183573	160701	-0.120228	0.42347	-0.316713		Trim47	Q8C0E3	E3 ubiquitin-protein ligase TRIM47 (EC 2.3.2.27) (Tripartite motif-containing protein 47)	829.426	695.651	751.865	779.151	1073.05	1215.47	1128.35	1103.52	992.78	-0.529266	0.000198578	-2.80142
P40936	Inmt	Indolethylamine N-methyltransferase OS=Mus musculus GN=Inmt PE=1 SV=1 - [INMT_MOUSE]	396887	710529	715196	915236	804085	1.00908e+06	846483	673215	416793	582748	695900	834563	822257	-0.200739	0.423039	-0.308515		Inmt	P40936	Indolethylamine N-methyltransferase (Indolamine N-methyltransferase) (EC 2.1.1.49) (EC 2.1.1.96) (Aromatic alkylamine N-methyltransferase) (Amine N-methyltransferase) (Arylamine N-methyltransferase) (Thioether S-methyltransferase) (TEMT)	218.63	146.47	172.533	126.189	169.19	222.707	213.55	242.342	175.788	-0.302821	0.145143	-0.619638
O54885	Tyrobp	TYRO protein tyrosine kinase-binding protein OS=Mus musculus GN=Tyrobp PE=1 SV=1 - [TYOBP_MOUSE]	160009	140101	164474	134582	216521	238764	185438	105647	119046	290521	91332.9	173824	78910.2	-0.306617	0.422927	-0.312931		Tyrobp	O54885	TYRO protein tyrosine kinase-binding protein (DNAX-activation protein 12) (Killer-activating receptor-associated protein) (KAR-associated protein)	5092.29	4725	5050.46	4728.28	5839.79	5939.81	5879.18	5785.8	5781.79	-0.25478	0.00142474	-4.07036
Q9D0S9	Hint2	Histidine triad nucleotide-binding protein 2, mitochondrial OS=Mus musculus GN=Hint2 PE=2 SV=1 - [HINT2_MOUSE]	547820	702050	515718	443559	403774	511591	579699	491247	559596	349360	435420	509608	533800	-0.14119	0.42269	-0.309166		Hint2	Q9D0S9	Adenosine 5'-monophosphoramidase HINT2 (EC 3.9.1.-) (HINT-3) (Histidine triad nucleotide-binding protein 2, mitochondrial) (HINT-2)	455.327	432.456	436.685	382.477	335.859	422.952	298.592	351.332	371.15	0.261562	0.0343919	1.04002
Q9JLC3	Msrb1	Methionine-R-sulfoxide reductase B1 OS=Mus musculus GN=Msrb1 PE=1 SV=3 - [MSRB1_MOUSE]	271394	136572	219980	174910	261818	225304	189510	168448	207674	230907	128416	224094	157794	-0.182648	0.422226	-0.307443		Msrb1	Q9JLC3	Methionine-R-sulfoxide reductase B1 (MsrB1) (EC 1.8.4.12) (EC 1.8.4.14) (Selenoprotein R) (SelR) (Selenoprotein X) (SelX)	2936.74	2941.22	2861.98	2796.68	3451.24	3477.42	3411.29	3493.6	3509.87	-0.266238	8.18e-07	-6.21002
Q78XF5	Ostc	Oligosaccharyltransferase complex subunit OSTC OS=Mus musculus GN=Ostc PE=2 SV=1 - [OSTC_MOUSE]	387639	468044	356986	181027	156063	190717	141286	369889	428950	309000	314296	301491	235508	0.280525	0.420945	0.31651		Ostc	Q78XF5	Oligosaccharyltransferase complex subunit OSTC	1447.85	1485.47	1660.61	1604.27	1107.05	1283.88	1167.9	1179.12	1306.87	0.358077	0.000832746	2.11109
P50431	Shmt1	Serine hydroxymethyltransferase, cytosolic OS=Mus musculus GN=Shmt1 PE=1 SV=3 - [GLYC_MOUSE]	189689	141857	207763	177816	179690	194419	184053	207741	175092	182763	220869	235184	156344	0.107902	0.420945	0.305784		Shmt1	P50431	Serine hydroxymethyltransferase, cytosolic (SHMT) (EC 2.1.2.1) (Glycine hydroxymethyltransferase) (Serine methylase)	414.208	329.97	370.42	379.041	403.191	367.632	359.525	404.596	342.258	-0.00782555	0.924378	-0.0371928
Q64674	Srm	Spermidine synthase OS=Mus musculus GN=Srm PE=2 SV=1 - [SPEE_MOUSE]	298308	223537	320541	293005	257159	455862	319431	296058	327954	237794	398965	497149	374051	0.198318	0.420683	0.30446		Srm	Q64674	Spermidine synthase (SPDSY) (EC 2.5.1.16) (Putrescine aminopropyltransferase)	2157.73	1877.24	2322.08	2413.82	967.488	1124.06	786.395	839.234	1106.36	1.18456	2.98e-05	3.60835
Q6DFW4	Nop58	Nucleolar protein 58 OS=Mus musculus GN=Nop58 PE=1 SV=1 - [NOP58_MOUSE]	586311	554730	626340	659015	676266	472862	592303	656434	529441	608275	556964	555514	409671	-0.107329	0.419207	-0.305285		Nop58	Q6DFW4	Nucleolar protein 58 (MSSP) (Nucleolar protein 5) (SIK-similar protein)	2483.91	2786.04	2308.12	2932.67	1435.56	1548.23	1099.4	1452.68	1299.19	0.942767	7.4e-05	3.14364
P61514	Rpl37a	60S ribosomal protein L37a OS=Mus musculus GN=Rpl37a PE=2 SV=2 - [RL37A_MOUSE]	798236	690712	851606	845734	953799	747356	735464	815305	697159	1.49833e+06	807493	1.08786e+06	735465	0.227185	0.417828	0.379212		Rpl37a	P61514	60S ribosomal protein L37a	9534.89	8647.7	8665.7	8828.79	9235.02	9535.55	9383.43	9314.74	9523.66	-0.0755024	0.0439085	-0.999749
Q8VDP6	Cdipt	CDP-diacylglycerol--inositol 3-phosphatidyltransferase OS=Mus musculus GN=Cdipt PE=1 SV=1 - [CDIPT_MOUSE]	18462.5	12405.9	8408.3	5228.63	7902.03	3920.11	1684.25	15645.3	11696.3	6339.43	18601.7	18988.2	483.556	0.529119	0.416821	0.306986		Cdipt	Q8VDP6	CDP-diacylglycerol--inositol 3-phosphatidyltransferase (EC 2.7.8.11) (Phosphatidylinositol synthase) (PI synthase) (PtdIns synthase)	615.75	722.253	684.872	698.618	695.709	690.846	507.15	569.255	622.72	0.140738	0.207847	0.565715
P83887	Tubg1	Tubulin gamma-1 chain OS=Mus musculus GN=Tubg1 PE=1 SV=1 - [TBG1_MOUSE]	37397.6	38155.2	27438.5	50261.6	38575.3	25427	40864.3	39345.8	38991.2	32835.9	31725.5	26589.9	27249.4	-0.169374	0.416234	-0.319746		Tubg1	P83887	Tubulin gamma-1 chain (Gamma-1-tubulin) (Gamma-tubulin complex component 1) (GCP-1)	1081.26	979.933	1018.44	1040.53	816.269	892.019	720.168	618.582	714	0.453498	0.00169126	2.12945
P07724	Alb	Serum albumin OS=Mus musculus GN=Alb PE=1 SV=3 - [ALBU_MOUSE]	2.37466e+07	2.92491e+07	2.61376e+07	2.71774e+07	5.38458e+07	3.92091e+07	3.11548e+07	3.6315e+07	2.43635e+07	3.17389e+07	2.24272e+07	2.55898e+07	2.82827e+07	-0.227895	0.415235	-0.334142		Alb	P07724	Albumin	124.889	127.586	133.684	124.618	133.757	95.053	106.703	101.216	96.903	0.258776	0.0377839	1.18157
Q8WTY4	Ciapin1	Anamorsin OS=Mus musculus GN=Ciapin1 PE=1 SV=1 - [CPIN1_MOUSE]	79619.3	81668	109156	146517	176492	124605	128195	126996	158461	129371	137174	193817	95680.5	0.214268	0.413007	0.310646		Ciapin1	Q8WTY4	Anamorsin (Cytokine-induced apoptosis inhibitor 1) (Fe-S cluster assembly protein DRE2 homolog)	911.21	972.47	979.669	1020.03	747.972	735.586	623.649	718.453	649.299	0.482243	8.72e-05	3.12508
Q8R1V4	Tmed4	Transmembrane emp24 domain-containing protein 4 OS=Mus musculus GN=Tmed4 PE=2 SV=1 - [TMED4_MOUSE]	111004	129054	63714.9	30666.1	65812.6	113612	72987.6	106863	101173	113628	127683	70869.8	83336.4	0.26288	0.411989	0.327222		Tmed4	Q8R1V4	Transmembrane emp24 domain-containing protein 4 (Endoplasmic reticulum stress-response protein 25) (ERS25) (p24 family protein alpha-3) (p24alpha3) (p26)	2160.13	1895.42	1994.07	1854.22	1704.34	1830.22	2072.99	1558.45	1893.71	0.125015	0.197641	0.56241
O88291	Znf326, Zfp326	DBIRD complex subunit ZNF326 OS=Mus musculus GN=Znf326 PE=1 SV=1 - [ZN326_MOUSE]	50370.5	89786.6	68236.9	54591.3	61381.7	46587.6	63857.6	44710.5	61806	59860.5	63546.8	54629.6	47432.9	-0.166877	0.411299	-0.331634		Znf326, Zfp326	O88291	DBIRD complex subunit ZNF326 (Zinc finger protein 326) (Zinc finger protein interacting with mRNPs) (Zinc finger protein-associated with nuclear matrix of 75 kDa)	378.994	391.617	403.75	427.775	520.095	517.638	598.008	515.804	478.93	-0.393398	0.00118918	-2.2024
Q8K2L8	Trappc12	Trafficking protein particle complex subunit 12 OS=Mus musculus GN=Trappc12 PE=1 SV=2 - [TPC12_MOUSE]	89154.2	178653	125077	165593	126776	131648	135124	105085	100145	123947	120831	154796	124737	-0.161617	0.410564	-0.323226		Trappc12	Q8K2L8	Trafficking protein particle complex subunit 12 (Tetratricopeptide repeat protein 15) (TPR repeat protein 15)	416.927	378.55	393.266	347.214	487.474	440.525	501.258	471.482	467.327	-0.302645	0.00127422	-1.95969
Q8QZY9	Sf3b4	Splicing factor 3B subunit 4 OS=Mus musculus GN=Sf3b4 PE=2 SV=1 - [SF3B4_MOUSE]	620319	525392	684790	720224	589046	572870	804714	601467	613033	533459	657442	684723	478089	-0.117884	0.41009	-0.316696		Sf3b4	Q8QZY9	Splicing factor 3B subunit 4	1248.78	1112.89	1295.96	1307.69	847.988	962.865	1089.31	878.641	908.769	0.404971	0.00176378	1.87303
Q91VU0	Fam3c	Protein FAM3C OS=Mus musculus GN=Fam3c PE=1 SV=1 - [FAM3C_MOUSE]	38993.6	68056.4	40869.3	35188.3	27180.9	21732.9	37284.1	42829.6	39454.2	28507	33079.9	24959.1	19066.2	-0.296917	0.408209	-0.328248		Fam3c	Q91VU0	Protein FAM3C (Interleukin-like EMT inducer)	499.839	584.707	453.868	609.723	567.8	589.922	602.322	674.914	609.562	-0.181201	0.0995182	-0.726836
P36993	Ppm1b	Protein phosphatase 1B OS=Mus musculus GN=Ppm1b PE=1 SV=1 - [PPM1B_MOUSE]	148454	228325	219980	148893	157867	203364	174679	171129	166597	145140	204675	168887	140299	-0.140242	0.407279	-0.324241		Ppm1b	P36993	Protein phosphatase 1B (EC 3.1.3.16) (Protein phosphatase 2C isoform beta) (PP2C-beta)	1462.17	1492.9	1177.82	1415.5	1163.78	1303.43	1414.62	1243.85	1362.75	0.0961291	0.302049	0.421785
O09106	Hdac1	Histone deacetylase 1 OS=Mus musculus GN=Hdac1 PE=1 SV=1 - [HDAC1_MOUSE]	291527	227164	262065	219890	341462	283917	307728	272976	253798	243232	275656	276080	208828	-0.114942	0.406914	-0.329251		Hdac1	O09106	Histone deacetylase 1 (HD1) (EC 3.5.1.98) (Protein deacetylase HDAC1) (EC 3.5.1.-) (Protein decrotonylase HDAC1) (EC 3.5.1.-)	779.324	987.796	957.083	1090.07	750.142	837.659	443.359	610.057	773.185	0.481702	0.0280444	1.07019
Q9CXF4	Tbc1d15	TBC1 domain family member 15 OS=Mus musculus GN=Tbc1d15 PE=1 SV=1 - [TBC15_MOUSE]	855407	1.00829e+06	1.00084e+06	1.20435e+06	975978	981860	1.15427e+06	818232	933657	1.07706e+06	993063	1.11486e+06	783933	-0.105576	0.406901	-0.312813		Tbc1d15	Q9CXF4	TBC1 domain family member 15 (GTPase-activating protein RAB7) (GAP for RAB7) (Rab7-GAP)	57.4371	58.9921	45.1993	85.1781	59.1079	57.9594	51.8162	45.4844	53.9806	0.201201	0.342369	0.413226
Q9CQ75	Ndufa2	NADH dehydrogenase [ubiquinone] 1 alpha subcomplex subunit 2 OS=Mus musculus GN=Ndufa2 PE=1 SV=3 - [NDUA2_MOUSE]	391989	466195	449020	333968	448895	408824	434521	509446	429349	590533	330536	486873	408099	0.13178	0.406313	0.32266		Ndufa2	Q9CQ75	NADH dehydrogenase [ubiquinone] 1 alpha subcomplex subunit 2 (Complex I-B8) (CI-B8) (NADH-ubiquinone oxidoreductase B8 subunit)	6018.55	6005.63	6467.09	6251.12	5755.8	6029.41	5701	5608.11	5702.98	0.102979	0.0116449	1.28075
Q6PB44	Ptpn23	Tyrosine-protein phosphatase non-receptor type 23 OS=Mus musculus GN=Ptpn23 PE=1 SV=2 - [PTN23_MOUSE]	83516	109092	118411	102210	106628	130687	119320	86206.5	96970.1	101024	89501.7	107242	127110	-0.118009	0.405149	-0.315262		Ptpn23	Q6PB44	Tyrosine-protein phosphatase non-receptor type 23 (EC 3.1.3.48)	699.742	675.312	566.876	797.229	411.64	494.906	348.055	446.975	445.642	0.673193	0.00136524	1.95643
Q9QYJ0	Dnaja2	DnaJ homolog subfamily A member 2 OS=Mus musculus GN=Dnaja2 PE=1 SV=1 - [DNJA2_MOUSE]	1.05222e+06	1.28538e+06	1.20613e+06	1.42553e+06	1.3763e+06	1.06218e+06	1.47171e+06	1.29219e+06	1.3063e+06	1.42674e+06	1.47839e+06	1.42063e+06	1.18987e+06	0.0923567	0.403611	0.329066		Dnaja2	Q9QYJ0	DnaJ homolog subfamily A member 2 (mDj3)	377.416	245.761	337.394	276.21	321.996	357.257	252.187	288.506	294.789	0.02945	0.854298	0.0722311
Q3V1L4	Nt5c2	Cytosolic purine 5'-nucleotidase OS=Mus musculus GN=Nt5c2 PE=1 SV=2 - [5NTC_MOUSE]	675450	609006	769674	771620	670202	725095	866823	765184	885955	715322	723269	723259	818683	0.0868637	0.403611	0.320631		Nt5c2	Q3V1L4	Cytosolic purine 5'-nucleotidase (EC 3.1.3.5) (EC 3.1.3.99) (Cytosolic nucleoside phosphotransferase 5'N) (EC 2.7.1.77)	1293.08	1431.89	1324.1	1761.88	1146.09	1407.58	914.405	1278.2	1395.63	0.242017	0.153687	0.60797
Q9DBQ7	Scyl3	Protein-associating with the carboxyl-terminal domain of ezrin OS=Mus musculus GN=Scyl3 PE=2 SV=3 - [PACE1_MOUSE]	6248.3	9159.26	5737.38	13098.1	15652.9	4671	7601.65	7931.51	11418.6	13285.9	12835.2	12064	7741.03	0.292761	0.402892	0.332571		Scyl3	Q9DBQ7	Protein-associating with the carboxyl-terminal domain of ezrin (Ezrin-binding protein PACE-1) (SCY1-like protein 3)	344.768	394.084	365.402	450.302	379.333	391.066	374.352	363.752	451.005	-0.0120606	0.90601	-0.0462739
Q8CAY6, O88908	Acat2	Acetyl-CoA acetyltransferase, cytosolic OS=Mus musculus GN=Acat2 PE=1 SV=2 - [THIC_MOUSE]	172403	141337	134645	128160	111443	139619	169920	114545	150592	120761	117538	119600	162230	-0.122782	0.402288	-0.299828		Acat2	Q8CAY6, O88908	Sterol O-acyltransferase 2 (EC 2.3.1.26) (Acyl-coenzyme A:cholesterol acyltransferase 2) (ACAT-2) (Cholesterol acyltransferase 2)	435.842	394.683	403.172	464.486	331.929	335.742	338.01	280.827	350.25	0.375078	0.00163152	1.87751
Q8C1Y8	Ccz1	Vacuolar fusion protein CCZ1 homolog OS=Mus musculus GN=Ccz1 PE=1 SV=1 - [CCZ1_MOUSE]	200992	258870	193679	178232	166474	163903	175934	175728	161057	238734	143616	225023	114328	-0.115775	0.402288	-0.19935		Ccz1	Q8C1Y8	Vacuolar fusion protein CCZ1 homolog	1138.96	1336.09	1159.35	1509.02	1038.73	1110.81	778.002	973.745	1033.84	0.381569	0.0198383	1.13576
Q3TCH7	Cul4a	Cullin-4A OS=Mus musculus GN=Cul4a PE=1 SV=1 - [CUL4A_MOUSE]	43722.3	43106	45344.5	67555.2	87894.5	43722.3	53584.2	46155.6	75352.9	64924.6	53056.1	47608.9	57348.3	0.0620796	0.402288	0.0933892		Cul4a	Q3TCH7	Cullin-4A (CUL-4A)	205.237	180.518	156.183	232.422	178.1	182.484	157.346	184.205	121.184	0.233479	0.185488	0.555091
E9Q557	Dsp	Desmoplakin OS=Mus musculus GN=Dsp PE=2 SV=1 - [DESP_MOUSE]	59217.6	73685.5	136000	37001.4	67602.3	1.29096e+06	44897.4	49659.2	39030.2	1.6161e+06	30561.6	51520	51714.3	0.327529	0.402288	0.061369		Dsp	E9Q557	Desmoplakin (DP)	35.6898	41.475	33.5488	37.6937	45.1934	45.2498	47.5008	49.4127	41.1403	-0.300685	0.00528314	-1.51198
Q9R002	Ifi202, Ifi202b	Interferon-activable protein 202 OS=Mus musculus GN=Ifi202 PE=1 SV=3 - [IFI2_MOUSE]	47900	43000	42300	39700	203000	43500	52300	2820000	52200	34800	49400	49400	66700	2.92577	0.402288	0.408799		Ifi202, Ifi202b	Q9R002	Interferon-activable protein 202 (Ifi-202) (Interferon-inducible protein p202) (Lupus susceptibility protein p202)	15.091	15.514	15.0844	15.1495	15.976	14.6891	16.7062	15.7178	16.0557	-0.0575674	0.141645	-0.742539
P02535	Krt10	Keratin, type I cytoskeletal 10 OS=Mus musculus GN=Krt10 PE=1 SV=3 - [K1C10_MOUSE]	455291	1.61481e+06	821544	1.87397e+06	1.62635e+06	2.19167e+07	1.56573e+06	1.21357e+06	908813	3.2984e+06	843637	298672	1.10093e+06	-1.74034	0.402288	-0.36606		Krt10	P02535	Keratin, type I cytoskeletal 10 (56 kDa cytokeratin) (Cytokeratin-10) (CK-10) (Keratin, type I cytoskeletal 59 kDa) (Keratin-10) (K10)	143.024	129.134	147.653	132.851	154.548	168.637	159.368	149.581	143.609	-0.167251	0.0279762	-1.06082
Q9D110	Mthfs	5-formyltetrahydrofolate cyclo-ligase OS=Mus musculus GN=Mthfs PE=2 SV=2 - [MTHFS_MOUSE]	39852.8	35315.6	35606.6	61795.2	33240.6	64010.5	51285.2	37420.6	41084.1	37982.5	72459.9	43958	104185	0.292473	0.402288	0.280955		Mthfs	Q9D110	5-formyltetrahydrofolate cyclo-ligase (EC 6.3.3.2) (5,10-methenyl-tetrahydrofolate synthetase) (MTHFS) (Methenyl-THF synthetase)	2197.58	2355.47	2207.66	2389.68	2155.19	2320.63	1949.92	2051.98	2098.58	0.112997	0.074036	0.825754
Q9CZU3	Mtrex, Skiv2l2	Superkiller viralicidic activity 2-like 2 OS=Mus musculus GN=Skiv2l2 PE=2 SV=1 - [SK2L2_MOUSE]	383127	355707	386996	396548	491174	343244	384285	355748	417672	290375	392567	348618	335033	-0.134732	0.402288	-0.41095		Mtrex, Skiv2l2	Q9CZU3	Exosome RNA helicase MTR4 (EC 3.6.4.13) (ATP-dependent helicase SKIV2L2) (Superkiller viralicidic activity 2-like 2) (TRAMP-like complex helicase)	876.39	873.486	897.352	991.501	776.316	906.869	619.161	728.74	713.149	0.280692	0.0288005	1.13127
Q9CQH3	Ndufb5	NADH dehydrogenase [ubiquinone] 1 beta subcomplex subunit 5, mitochondrial OS=Mus musculus GN=Ndufb5 PE=1 SV=1 - [NDUB5_MOUSE]	120480	137205	105595	84036.9	120038	79378.5	64222.6	128905	126736	80872.5	126693	130190	83000.7	0.1505	0.402288	0.241442		Ndufb5	Q9CQH3	NADH dehydrogenase [ubiquinone] 1 beta subcomplex subunit 5, mitochondrial (Complex I-SGDH) (CI-SGDH) (NADH-ubiquinone oxidoreductase SGDH subunit)	1313.86	1311.77	1273.16	1480.33	1173.34	1279.44	1027.98	996.917	1251.64	0.230937	0.0356928	1.0217
Q9D6J6	Ndufv2	NADH dehydrogenase [ubiquinone] flavoprotein 2, mitochondrial OS=Mus musculus GN=Ndufv2 PE=1 SV=2 - [NDUV2_MOUSE]	2.09742e+06	3.0316e+06	2.02692e+06	2.32328e+06	2.0176e+06	2.15698e+06	2.17033e+06	2.61151e+06	2.39859e+06	1.82131e+06	2.24078e+06	2.32694e+06	2.18038e+06	0.00169682	0.402288	0.0046736		Ndufv2	Q9D6J6	NADH dehydrogenase [ubiquinone] flavoprotein 2, mitochondrial (EC 7.1.1.2) (NADH-ubiquinone oxidoreductase 24 kDa subunit)	1200.82	1450.36	1172.36	1481.25	1164.18	1224.35	973.941	1173.66	1060.41	0.24469	0.0783527	0.897529
O35405	Pld3	Phospholipase D3 OS=Mus musculus GN=Pld3 PE=2 SV=1 - [PLD3_MOUSE]	3.9563e+06	4.19671e+06	4.22571e+06	4.13306e+06	4.27394e+06	3.89648e+06	5.0803e+06	3.73544e+06	4.2172e+06	4.80375e+06	4.46845e+06	5.0101e+06	4.67595e+06	0.0770873	0.402288	0.299166		Pld3	O35405	5'-3' exonuclease PLD3 (EC 3.1.16.1) (Choline phosphatase 3) (Phosphatidylcholine-hydrolyzing phospholipase D3) (Phospholipase D3) (PLD 3) (Schwannoma-associated protein 9) (SAM-9)	1324.2	1447.45	1640.02	1343.42	1390.42	1365.87	1346.69	1440.55	1326.95	0.0663597	0.368732	0.392959
P31266	Rbpj	Recombining binding protein suppressor of hairless OS=Mus musculus GN=Rbpj PE=1 SV=1 - [SUH_MOUSE]	6145.18	19587.6	14681.8	21049.2	5939.66	26781.4	35991.3	14704	9932.17	6819.89	17970	6256.64	23590	-0.493178	0.402288	-0.330813		Rbpj	P31266	Recombining binding protein suppressor of hairless (J kappa-recombination signal-binding protein) (RBP-J kappa)	1060.11	1135.73	1032.27	1223.84	472.932	504.171	473.789	625.207	619.839	1.04558	1.49e-05	4.00285
Q60855	Ripk1	Receptor-interacting serine/threonine-protein kinase 1 OS=Mus musculus GN=Ripk1 PE=1 SV=1 - [RIPK1_MOUSE]	154666	160475	149135	182115	186375	182512	170941	98075.8	96019.5	144888	97412.6	187997	188768	-0.322365	0.402288	-0.619184		Ripk1	Q60855	Receptor-interacting serine/threonine-protein kinase 1 (EC 2.7.11.1) (Cell death protein RIP) (Receptor-interacting protein 1) (RIP-1)	911.539	828.984	707.708	965.532	701.427	822.51	884.342	845.476	783.527	0.0799059	0.472918	0.28836
O35114	Scarb2	Lysosome membrane protein 2 OS=Mus musculus GN=Scarb2 PE=1 SV=3 - [SCRB2_MOUSE]	2.32084e+06	2.9662e+06	2.33517e+06	2.97004e+06	3.41407e+06	2.59298e+06	2.67338e+06	2.22508e+06	2.11396e+06	3.48204e+06	2.6079e+06	2.54635e+06	1.87274e+06	-0.15389	0.402288	-0.317174		Scarb2	O35114	Lysosome membrane protein 2 (85 kDa lysosomal membrane sialoglycoprotein) (LGP85) (Lysosome membrane protein II) (LIMP II) (Scavenger receptor class B member 2)	1888.99	1871.53	1560.18	2003.35	2136.3	2148.33	1989.24	1969.07	2047.15	-0.168613	0.0450307	-0.954194
Q9EPQ7	Stard5	StAR-related lipid transfer protein 5 OS=Mus musculus GN=Stard5 PE=2 SV=2 - [STAR5_MOUSE]	157443	163320	158075	155260	215168	166776	193517	159242	154567	167001	144067	203500	154506	-0.0769988	0.402288	-0.224009		Stard5	Q9EPQ7	StAR-related lipid transfer protein 5 (START domain-containing protein 5) (StARD5)	1136.83	1008.55	1041.47	1084.87	1173.5	985.458	1166.85	1018.04	1132.58	-0.0364944	0.605896	-0.21641
P58774	Tpm2	Tropomyosin beta chain OS=Mus musculus GN=Tpm2 PE=1 SV=1 - [TPM2_MOUSE]	9073.01	23547.9	3604.88	10013.4	8728.45	22410.1	30733	18756.5	13708.8	113630	10150	22687.2	15642.6	1.07021	0.402288	0.370786		Tpm2	P58774	Tropomyosin beta chain (Beta-tropomyosin) (Tropomyosin-2)	142.434	195.411	190.992	144.336	198.932	162.767	152.649	188.993	154.59	-0.0279522	0.848116	-0.0751475
Q3TIR1	Trappc13	Trafficking protein particle complex subunit 13 OS=Mus musculus GN=Trappc13 PE=2 SV=1 - [TPC13_MOUSE]	176785	202536	174191	148286	302032	142484	170495	154365	155364	186635	132001	130073	185766	-0.257486	0.402288	-0.42365		Trappc13	Q3TIR1	Trafficking protein particle complex subunit 13	181.11	178.589	167.273	262.625	124.1	162.87	127.086	138.174	150.826	0.489404	0.0143059	1.0799
Q8VE11	Mtmr6	Myotubularin-related protein 6 OS=Mus musculus GN=Mtmr6 PE=1 SV=1 - [MTMR6_MOUSE]	62948	47958.5	61510	66850.4	69890.7	48663.9	47014.7	53520.6	65005.2	55414.6	48699	45205.6	49035	-0.13101	0.402169	-0.326552		Mtmr6	Q8VE11	Myotubularin-related protein 6 (Phosphatidylinositol-3,5-bisphosphate 3-phosphatase) (EC 3.1.3.95) (Phosphatidylinositol-3-phosphate phosphatase) (EC 3.1.3.64)	725.162	680.764	654.537	743.186	686.226	674.096	603.094	631.002	673.792	0.100733	0.102902	0.709872
Q7TNC4	Luc7l2	Putative RNA-binding protein Luc7-like 2 OS=Mus musculus GN=Luc7l2 PE=1 SV=1 - [LC7L2_MOUSE]	524822	823723	566275	714584	841942	760168	766647	617598	564382	707726	661272	534908	802849	-0.139704	0.40186	-0.323344		Luc7l2	Q7TNC4	Putative RNA-binding protein Luc7-like 2 (CGI-74 homolog)	264.518	246.722	286.949	261.647	349.215	364.082	494.899	279.04	303.741	-0.434979	0.0671532	-1.04455
P18181	Cd48	CD48 antigen OS=Mus musculus GN=Cd48 PE=1 SV=1 - [CD48_MOUSE]	415392	488699	298813	321987	514784	437135	409924	300825	370752	377210	284396	493088	376963	-0.167423	0.401165	-0.320093		Cd48	P18181	CD48 antigen (BCM1 surface antigen) (BLAST-1) (HM48-1) (MRC OX-45 surface antigen) (SLAM family member 2) (SLAMF2) (Signaling lymphocytic activation molecule 2) (sgp-60) (CD antigen CD48)	3624.84	4231.34	3972.14	4307.4	3230.18	3089.59	2566.7	2701.04	3293.49	0.438714	0.00163085	1.89823
P26231	Ctnna1	Catenin alpha-1 OS=Mus musculus GN=Ctnna1 PE=1 SV=1 - [CTNA1_MOUSE]	375046	487268	285732	448368	490580	406124	419169	339137	374305	380496	470721	362323	353360	-0.13051	0.401082	-0.33111		Ctnna1	P26231	Catenin alpha-1 (102 kDa cadherin-associated protein) (Alpha E-catenin) (CAP102)	597.767	648.665	578.972	709.117	529.079	563.886	562.867	592.594	626.56	0.140086	0.106027	0.704761
Q8K124	Plekho2	Pleckstrin homology domain-containing family O member 2 OS=Mus musculus GN=Plekho2 PE=1 SV=1 - [PKHO2_MOUSE]	589013	647151	593767	504279	572740	828526	909550	701286	743816	789368	482928	866889	932150	0.18189	0.401082	0.318458		Plekho2	Q8K124	Pleckstrin homology domain-containing family O member 2 (PH domain-containing family O member 2) (Pleckstrin homology domain-containing family Q member 1) (PH domain-containing family Q member 1)	2196.67	2619.91	2171.69	2274.76	1088.1	1459.54	1226.81	1433.08	1494.24	0.788867	0.000120008	2.89849
P35242	Sftpa1	Pulmonary surfactant-associated protein A OS=Mus musculus GN=Sftpa1 PE=2 SV=1 - [SFTPA_MOUSE]	1.68035e+06	1.97951e+06	886570	865167	395907	884000	1.06457e+06	1.48964e+06	1.55085e+06	1.10409e+06	1.69604e+06	993939	1.35947e+06	0.301639	0.400968	0.344741		Sftpa1	P35242	Pulmonary surfactant-associated protein A (PSAP) (PSP-A) (SP-A)	468.307	347.062	480.612	277.244	180.537	294.126	246.035	207.407	216.665	0.780596	0.0363999	1.32904
P54254	Atxn1	Ataxin-1 OS=Mus musculus GN=Atxn1 PE=1 SV=2 - [ATX1_MOUSE]	2104.1	2580.31	572.615	26.3779	656.783	32.8171	1815.49	576.791	999.915	769.977	567.903	23.2448	1012.11	-0.757119	0.399102	-0.350376		Atxn1	P54254	Ataxin-1 (Spinocerebellar ataxia type 1 protein homolog)	718.279	635.003	605.835	603.592	843.059	840.008	1076.92	865.668	810.551	-0.46973	0.0143059	-1.72506
Q3UFY8	Trmt10c	Mitochondrial ribonuclease P protein 1 OS=Mus musculus GN=Trmt10c PE=2 SV=2 - [MRRP1_MOUSE]	53986.9	90546.9	30765.9	46348.4	53603.2	56148.4	58626	49306.7	48616.9	45878.6	32268.6	36075.5	66903.7	-0.260653	0.39816	-0.33184		Trmt10c	Q3UFY8	tRNA methyltransferase 10 homolog C (Mitochondrial ribonuclease P protein 1) (Mitochondrial RNase P protein 1) (RNA (guanine-9-)-methyltransferase domain-containing protein 1) (mRNA methyladenosine-N(1)-methyltransferase) (EC 2.1.1.-) (tRNA (adenine(9)-N(1))-methyltransferase) (EC 2.1.1.218) (tRNA (guanine(9)-N(1))-methyltransferase) (EC 2.1.1.221)	264.839	276.376	267.24	260.789	248.08	235.681	230.936	192.603	205.916	0.263786	0.00939919	1.7143
P47915	Rpl29	60S ribosomal protein L29 OS=Mus musculus GN=Rpl29 PE=2 SV=2 - [RL29_MOUSE]	268660	418132	418272	64406.8	524643	384075	471488	366271	252856	465538	537323	475787	582166	0.294279	0.39786	0.326963		Rpl29	P47915	60S ribosomal protein L29	3543.11	2883.69	3380.22	3416.02	2759.52	2999.49	2503.79	2442.09	2965.38	0.27394	0.0163365	1.19011
P62835	Rap1a	Ras-related protein Rap-1A OS=Mus musculus GN=Rap1a PE=2 SV=1 - [RAP1A_MOUSE]	670651	701626	828656	640900	794749	542378	562444	644257	556174	843374	400245	690511	445360	-0.182995	0.397576	-0.32267		Rap1a	P62835	Ras-related protein Rap-1A (EC 3.6.5.2) (Ras-related protein Krev-1)	1473.88	1657.85	1339.61	1584.82	1262.97	1311.13	1268.05	1400.67	1365.87	0.195967	0.0257873	1.10379
Q922D8	Mthfd1	C-1-tetrahydrofolate synthase, cytoplasmic OS=Mus musculus GN=Mthfd1 PE=1 SV=4 - [C1TC_MOUSE]	1.00886e+06	926856	867453	948626	951182	1.03079e+06	1.00455e+06	953122	928552	753566	796831	991232	1.04379e+06	-0.0792212	0.397152	-0.330472		Mthfd1	Q922D8	C-1-tetrahydrofolate synthase, cytoplasmic (C1-THF synthase) [Cleaved into: C-1-tetrahydrofolate synthase, cytoplasmic, N-terminally processed] [Includes: Methylenetetrahydrofolate dehydrogenase (EC 1.5.1.5); Methenyltetrahydrofolate cyclohydrolase (EC 3.5.4.9); Formyltetrahydrofolate synthetase (EC 6.3.4.3)]	238.489	286.756	327.107	364.696	204.173	200.534	205.215	134.47	193.024	0.698553	0.0143059	1.58299
Q9JII5	Dazap1	DAZ-associated protein 1 OS=Mus musculus GN=Dazap1 PE=2 SV=2 - [DAZP1_MOUSE]	568312	509533	649115	558341	583329	487161	710281	525473	540650	550563	533695	596957	523313	-0.0916656	0.393375	-0.370218		Dazap1	Q9JII5	DAZ-associated protein 1 (Deleted in azoospermia-associated protein 1)	1029.34	1163.21	1191.28	1057.76	1506.31	1375.56	1653.49	1534.55	1343.33	-0.417098	0.00135767	-2.05824
P62862, P35545	Fau	40S ribosomal protein S30 OS=Mus musculus GN=Fau PE=2 SV=1 - [RS30_MOUSE]	363037	450674	419246	331570	321461	296628	320182	497524	381675	481903	346137	436641	263360	0.166231	0.393009	0.325843		Fau	P62862, P35545	Ubiquitin-like protein FUBI (Monoclonal non-specific suppressor factor beta) (MNSF-beta)	2265.32	1921.48	2124.78	2086.98	2024.71	2080.05	2065.11	1893.32	2116.99	0.0443802	0.430204	0.318502
Q0P5W1	Vps8	Vacuolar protein sorting-associated protein 8 homolog OS=Mus musculus GN=Vps8 PE=2 SV=1 - [VPS8_MOUSE]	8985.86	9640.73	10626.5	18902.1	17234.7	4714.06	7428.57	9961.67	27378.8	20852.1	17376.5	17352.5	70.2516	0.484696	0.392765	0.330262		Vps8	Q0P5W1	Vacuolar protein sorting-associated protein 8 homolog	620.656	679.731	635.919	679.1	577.705	644.229	582.559	574.435	550.905	0.158144	0.0178702	1.18617
Q8CGB6	Tns2	Tensin-like C1 domain-containing phosphatase OS=Mus musculus GN=Tenc1 PE=1 SV=1 - [TENC1_MOUSE]	3121.62	17040.3	12157.7	12700.1	10830.2	23947.3	18771.3	9965.23	11816.6	17413.2	30213.9	14532	27433.3	0.398608	0.39035	0.324747		Tns2	Q8CGB6	Tensin-2 (EC 3.1.3.48) (C1 domain-containing phosphatase and tensin homolog) (C1-TEN) (Tensin-like C1 domain-containing phosphatase)	175.326	212.291	174.892	207.493	244.753	233.329	263.341	266.709	238.063	-0.372665	0.00184372	-1.83573
O35385	Ppef2	Serine/threonine-protein phosphatase with EF-hands 2 OS=Mus musculus GN=Ppef2 PE=2 SV=1 - [PPE2_MOUSE]	22302.6	27801.7	43010.8	9205.52	29845.4	27838.1	31064.3	32755.3	60057.6	54032.8	18081	10052.5	49960	0.457839	0.38895	0.363051		Ppef2	O35385	Serine/threonine-protein phosphatase with EF-hands 2 (PPEF-2) (EC 3.1.3.16)	94.8628	87.254	74.8733	104.896	119.012	89.5226	124.795	190.138	97.7023	-0.457522	0.149373	-0.727554
P50580	Pa2g4	Proliferation-associated protein 2G4 OS=Mus musculus GN=Pa2g4 PE=1 SV=3 - [PA2G4_MOUSE]	2.88918e+06	2.80571e+06	3.41772e+06	3.57755e+06	2.72515e+06	3.31262e+06	4.09083e+06	3.01167e+06	2.875e+06	2.63867e+06	3.2618e+06	3.07968e+06	3.25958e+06	-0.109736	0.388336	-0.354646		Pa2g4	P50580	Proliferation-associated protein 2G4 (IRES-specific cellular trans-acting factor 45 kDa) (ITAF45) (Mpp1) (Proliferation-associated protein 1) (Protein p38-2G4)	1735.82	1865.83	1637.86	1954.12	1124.84	1253.37	1067.19	952.53	1314.05	0.654658	0.000239933	2.62016
Q8BH64	Ehd2	EH domain-containing protein 2 OS=Mus musculus GN=Ehd2 PE=1 SV=1 - [EHD2_MOUSE]	360841	550546	463305	511591	665569	645178	416088	530740	445640	419238	566941	360181	417744	-0.176422	0.387609	-0.338234		Ehd2	Q8BH64	EH domain-containing protein 2	260.468	279.457	304.667	229.826	240.828	217.501	276.524	281.718	258.645	0.0747404	0.504659	0.265977
Q9CQK7	Rwdd1	RWD domain-containing protein 1 OS=Mus musculus GN=Rwdd1 PE=1 SV=1 - [RWDD1_MOUSE]	49535.7	33671.1	54535	37292.7	24745	44288.1	45923.2	48317.1	66751	52623.4	58056.1	54736.9	17479.8	0.261525	0.387609	0.330859		Rwdd1	Q9CQK7	RWD domain-containing protein 1 (DRG family-regulatory protein 2) (IH1)	1967.71	2162.52	1951.81	2607.05	1234.92	1385.03	895.835	1068.15	1162.81	0.918389	0.000414346	2.38987
Q99L45	Eif2s2	Eukaryotic translation initiation factor 2 subunit 2 OS=Mus musculus GN=Eif2s2 PE=1 SV=1 - [IF2B_MOUSE]	772143	870190	797067	942941	636693	804844	865890	847422	873260	751601	957753	873635	879109	0.0877488	0.385251	0.339455		Eif2s2	Q99L45	Eukaryotic translation initiation factor 2 subunit 2 (Eukaryotic translation initiation factor 2 subunit beta) (eIF-2-beta)	6293.73	6484.59	6132.67	6256.33	5586	5607.73	5512.15	5427.98	5221.32	0.201666	8.73e-05	3.08448
P24668	M6pr	Cation-dependent mannose-6-phosphate receptor OS=Mus musculus GN=M6pr PE=1 SV=1 - [MPRD_MOUSE]	2.24835e+06	2.67404e+06	1.37425e+06	1.31246e+06	1.57223e+06	2.72971e+06	2.67585e+06	2.12471e+06	1.99363e+06	1.54229e+06	1.36365e+06	1.83033e+06	1.85823e+06	-0.222939	0.384909	-0.34811		M6pr	P24668	Cation-dependent mannose-6-phosphate receptor (CD Man-6-P receptor) (CD-MPR) (46 kDa mannose 6-phosphate receptor) (MPR 46)	2762	3082.32	2962.5	3033.57	2282.03	2496.52	2042.61	2089.87	2260.93	0.405763	0.00030859	2.56536
Q9D2V8	Mfsd10	Major facilitator superfamily domain-containing protein 10 OS=Mus musculus GN=Mfsd10 PE=2 SV=1 - [MFS10_MOUSE]	105284	197489	156197	70201.9	83123.1	81900.5	58301.7	163742	130547	139088	145442	132728	84539.4	0.303631	0.384878	0.353519		Mfsd10	Q9D2V8	Major facilitator superfamily domain-containing protein 10 (Tetracycline transporter-like protein)	1444.15	1466.74	1711.21	1513.84	1540.95	1335.26	1513	1403.88	1391.96	0.0942164	0.203774	0.530218
Q6P1B1	Xpnpep1	Xaa-Pro aminopeptidase 1 OS=Mus musculus GN=Xpnpep1 PE=2 SV=1 - [XPP1_MOUSE]	671265	677845	814588	831851	1.12576e+06	797431	874030	730764	760981	680203	790571	771404	807512	-0.128713	0.384646	-0.386533		Xpnpep1	Q6P1B1	Xaa-Pro aminopeptidase 1 (EC 3.4.11.9) (Aminoacylproline aminopeptidase) (Cytosolic aminopeptidase P) (Soluble aminopeptidase P) (sAmp) (X-Pro aminopeptidase 1) (X-prolyl aminopeptidase 1, soluble)	910.371	991.851	978.983	1003.66	966.081	1011.67	967.716	1021.18	926.592	-0.0109949	0.789193	-0.105376
Q9WV03	Fam50a	Protein FAM50A OS=Mus musculus GN=Fam50a PE=2 SV=1 - [FA50A_MOUSE]	68095.5	74811.5	56941.3	59144.4	54530.5	81132.5	81658.7	66231.6	64246.2	35132	30135.1	75472.8	78003.6	-0.22538	0.384426	-0.335129		Fam50a	Q9WV03	Protein FAM50A (Protein XAP-5)	1210.01	1278.56	1215.81	1140.3	1009.16	1083.29	1068.15	994.853	1017.52	0.227334	0.000837047	2.11117
Q3U0Y2	Tmem35b, Gm12942	Transmembrane protein 35B OS=Mus musculus GN=Tmem35b PE=1 SV=2 - [TM35B_MOUSE]	45492.2	44512.1	34973.1	43003.2	49976	27007.6	38958.6	40523	48521	50816.9	61449.2	42817.8	31568.2	0.179972	0.384366	0.329182		Tmem35b, Gm12942	Q3U0Y2	Transmembrane protein 35B (ZMYM6 neighbor protein)	348.431	480.289	430.16	396.913	538.48	606.591	460.386	603.626	471.692	-0.373199	0.0247957	-1.107
Q8C522	Endod1	Endonuclease domain-containing 1 protein OS=Mus musculus GN=Endod1 PE=1 SV=2 - [ENDD1_MOUSE]	37517.7	66897.2	44441.8	37235.9	41581.5	39530.6	20063.2	47466.8	30033.5	62055.8	37123.8	57623.5	61716	0.265688	0.384337	0.330298		Endod1	Q8C522	Endonuclease domain-containing 1 protein (EC 3.1.30.-)	131.216	126.466	119.884	134.105	102.188	100.836	117.594	119.283	113.909	0.207754	0.012882	1.30538
Q8CB96	Rassf4	Ras association domain-containing protein 4 OS=Mus musculus GN=Rassf4 PE=2 SV=1 - [RASF4_MOUSE]	41226.4	36745.9	53801.7	57304.1	56000	59984	49772	47551.9	46162.5	61140.6	45238	71552.8	71167.2	0.17267	0.381188	0.332123		Rassf4	Q8CB96	Ras association domain-containing protein 4	2838.67	2541.03	2556.05	2448.02	2950	2971.76	2928.61	2854.26	2975.05	-0.177561	0.00336556	-1.7871
P97390	Vps45	Vacuolar protein sorting-associated protein 45 OS=Mus musculus GN=Vps45 PE=1 SV=1 - [VPS45_MOUSE]	83663.2	83382.6	65128.7	43793.5	63555.2	46534	72814.7	65596.6	69015.4	56974.1	58837.9	46350.4	47509.5	-0.1921	0.379613	-0.351782		Vps45	P97390	Vacuolar protein sorting-associated protein 45 (mVps45)	252.924	292.297	289.733	308.338	265.992	368	406.632	396.363	303.441	-0.28432	0.0862834	-0.831777
Q64327	Mea1	Male-enhanced antigen 1 OS=Mus musculus GN=Mea1 PE=2 SV=1 - [MEA1_MOUSE]	55365	62435.4	62213.3	72665.4	73287.5	79306.1	90733.8	50887.8	57218.8	86311.3	52568.9	62301.6	69655.4	-0.165983	0.379071	-0.332185		Mea1	Q64327	Male-enhanced antigen 1 (MEA-1)	1187.9	1309.77	1277.85	1320.25	1147.44	1193.51	1001.02	1135.18	1245.06	0.154659	0.0451712	0.969643
A2ADY9	Ddi2	Protein DDI1 homolog 2 OS=Mus musculus GN=Ddi2 PE=1 SV=1 - [DDI2_MOUSE]	412156	537803	554109	431278	418941	532195	647416	443539	486724	378689	445628	513609	494277	-0.132911	0.378974	-0.354089		Ddi2	A2ADY9	Protein DDI1 homolog 2 (EC 3.4.23.-)	2116.11	2451.25	2331.43	2494.09	3165.02	3137.5	3073.14	3461.06	3225.04	-0.452063	8.16e-05	-3.08324
O08739	Ampd3	AMP deaminase 3 OS=Mus musculus GN=Ampd3 PE=2 SV=2 - [AMPD3_MOUSE]	25372.4	14333.9	23620.3	19145.7	19775.5	13881.5	19471.7	17204.9	22592.3	13972.5	17861.8	20690.3	2984.74	-0.286328	0.376982	-0.33741		Ampd3	O08739	AMP deaminase 3 (EC 3.5.4.6) (AMP deaminase H-type) (AMP deaminase isoform E) (Heart-type AMPD)	2824.34	2866.55	2772.94	2803.28	3523.76	3536.48	3244.77	3383.26	3418.86	-0.280552	2.7e-05	-4.31143
Q9WVJ2	Psmd13	26S proteasome non-ATPase regulatory subunit 13 OS=Mus musculus GN=Psmd13 PE=1 SV=1 - [PSD13_MOUSE]	1.67547e+06	1.75e+06	1.76466e+06	2.04125e+06	2.19568e+06	1.88766e+06	2.08639e+06	1.87375e+06	1.94046e+06	1.74535e+06	1.6633e+06	1.69181e+06	1.9476e+06	-0.0806345	0.374113	-0.350023		Psmd13	Q9WVJ2	26S proteasome non-ATPase regulatory subunit 13 (26S proteasome regulatory subunit RPN9) (26S proteasome regulatory subunit S11) (26S proteasome regulatory subunit p40.5)	1177.9	1132.9	1188.73	1019.79	923.552	804.172	801.067	844.755	850.136	0.41953	0.000263293	2.56499
Q9CPR4	Rpl17	60S ribosomal protein L17 OS=Mus musculus GN=Rpl17 PE=2 SV=3 - [RL17_MOUSE]	4.11893e+06	3.78212e+06	4.7301e+06	3.88773e+06	3.54983e+06	3.56213e+06	3.88662e+06	3.9943e+06	3.28842e+06	2.98418e+06	4.30272e+06	3.90667e+06	3.44634e+06	-0.105534	0.373558	-0.335537		Rpl17	Q9CPR4	60S ribosomal protein L17	3281.18	2916.25	2830.03	2797.07	2748.45	2906.77	2949.18	2909.79	2918.68	0.0343531	1	0.264157
P24788	Cdk11b	Cyclin-dependent kinase 11B OS=Mus musculus GN=Cdk11b PE=1 SV=2 - [CD11B_MOUSE]	34490.1	16732.9	12729.3	18888	25121.4	38922.7	15344.3	37158.7	18977.8	55198.3	16732.8	17489.9	42259.9	0.433695	0.372817	0.339436		Cdk11b	P24788	Cyclin-dependent kinase 11B (Cell division cycle 2-like protein kinase 1) (Cell division protein kinase 11) (Cyclin-dependent kinase 11) (EC 2.7.11.22) (Galactosyltransferase-associated protein kinase p58/GTA) (PITSLRE serine/threonine-protein kinase CDC2L1)	199.563	265.219	174.921	301.359	276.986	323.592	359.187	344.001	276.599	-0.425967	0.0396637	-0.956797
Q9JJ80	Rpf2	Ribosome production factor 2 homolog OS=Mus musculus GN=Rpf2 PE=2 SV=2 - [RPF2_MOUSE]	23133.1	20629.7	37431.7	29664.9	38816.7	30324.4	23415.9	26687.1	14449	42832.4	15225	22939.8	19392.5	-0.300979	0.372817	-0.33796		Rpf2	Q9JJ80	Ribosome production factor 2 homolog (Brix domain-containing protein 1) (Ribosome biogenesis protein RPF2 homolog)	1258.07	1284.77	1414.03	1560.4	1023.72	989.441	735.285	763.503	783.881	0.682948	0.000774645	2.15056
Q9CZW5	Tomm70, Tomm70a	Mitochondrial import receptor subunit TOM70 OS=Mus musculus GN=Tomm70a PE=1 SV=2 - [TOM70_MOUSE]	125262	178725	200938	169026	210594	163050	139738	201754	177099	169721	181020	237972	160142	0.148062	0.372817	0.338823		Tomm70, Tomm70a	Q9CZW5	Mitochondrial import receptor subunit TOM70 (Mitochondrial precursor proteins import receptor) (Translocase of outer membrane 70 kDa subunit) (Translocase of outer mitochondrial membrane protein 70)	315.505	473.743	358.667	566.904	223.568	323.128	239.095	206.479	232.465	0.807515	0.0414661	1.32065
Q9WUK2	Eif4h	Eukaryotic translation initiation factor 4H OS=Mus musculus GN=Eif4h PE=1 SV=3 - [IF4H_MOUSE]	423743	571589	540540	702211	539798	627575	719814	540490	576423	488028	498661	603716	522900	-0.130464	0.371482	-0.373454		Eif4h	Q9WUK2	Eukaryotic translation initiation factor 4H (eIF-4H) (Williams-Beuren syndrome chromosomal region 1 protein homolog)	3079.54	2999.07	2866.95	2813.79	2909.79	3033.15	2624.63	2547.74	2820.82	0.0769068	0.225045	0.536856
Q8C7U7	Galnt6	Polypeptide N-acetylgalactosaminyltransferase 6 OS=Mus musculus GN=Galnt6 PE=2 SV=1 - [GALT6_MOUSE]	73138.5	93721.7	80699.2	71556.4	68533.8	76024.5	71935.6	71604.4	93368.4	63794.1	97966.5	94209.5	80191.6	0.126409	0.371482	0.341104		Galnt6	Q8C7U7	Polypeptide N-acetylgalactosaminyltransferase 6 (EC 2.4.1.41) (Polypeptide GalNAc transferase 6) (GalNAc-T6) (pp-GaNTase 6) (Protein-UDP acetylgalactosaminyltransferase 6) (UDP-GalNAc:polypeptide N-acetylgalactosaminyltransferase 6)	463.389	454.753	439.759	504.741	520.917	495.836	509.045	513.664	613.819	-0.188499	0.0274863	-0.977784
Q0KK55	Kndc1	Protein very KIND OS=Mus musculus GN=Kndc1 PE=1 SV=2 - [VKIND_MOUSE]	14219.4	27841.6	13260.4	28363.2	17127.5	24303.5	15719.5	4636.05	5138.9	8727.61	15031.7	16738.6	35926.1	-0.485872	0.370544	-0.344392		Kndc1	Q0KK55	Kinase non-catalytic C-lobe domain-containing protein 1 (KIND domain-containing protein 1) (Protein very KIND) (v-KIND) (Ras-GEF domain-containing family member 2)	92.785	106.496	92.8854	105.168	118.585	95.7307	109.129	111.294	106.436	-0.123811	0.140651	-0.637765
P58044	Idi1	Isopentenyl-diphosphate Delta-isomerase 1 OS=Mus musculus GN=Idi1 PE=2 SV=1 - [IDI1_MOUSE]	213178	139482	192136	320818	227867	133572	302072	263646	295552	217455	281257	305590	183062	0.238752	0.36682	0.35383		Idi1	P58044	Isopentenyl-diphosphate Delta-isomerase 1 (EC 5.3.3.2) (Isopentenyl pyrophosphate isomerase 1) (IPP isomerase 1) (IPPI1)	301.543	217.03	205.871	308.43	86.7517	98.2503	55.2629	78.8774	130.889	1.5205	0.00406375	2.34213
P05202	Got2	Aspartate aminotransferase, mitochondrial OS=Mus musculus GN=Got2 PE=1 SV=1 - [AATM_MOUSE]	5.57039e+06	6.69809e+06	5.56157e+06	5.52845e+06	7.44478e+06	5.99911e+06	7.54364e+06	6.33729e+06	4.97719e+06	6.29293e+06	4.17364e+06	6.77109e+06	5.94077e+06	-0.140113	0.365604	-0.340883		Got2	P05202	Aspartate aminotransferase, mitochondrial (mAspAT) (EC 2.6.1.1) (EC 2.6.1.7) (Fatty acid-binding protein) (FABP-1) (Glutamate oxaloacetate transaminase 2) (Kynurenine aminotransferase 4) (Kynurenine aminotransferase IV) (Kynurenine--oxoglutarate transaminase 4) (Kynurenine--oxoglutarate transaminase IV) (Plasma membrane-associated fatty acid-binding protein) (FABPpm) (Transaminase A)	1998.22	1970.03	2058.67	1932.56	2063.82	2087.27	1704.93	1940.08	2123.46	0.00432758	0.948803	0.0300169
Q68FF6	Git1	ARF GTPase-activating protein GIT1 OS=Mus musculus GN=Git1 PE=1 SV=1 - [GIT1_MOUSE]	32191.1	44919.7	46119.7	42586.5	46870	49828.3	34029.1	31297.5	25760.7	59479.6	26911.5	40635.2	32969.2	-0.227803	0.364372	-0.349773		Git1	Q68FF6	ARF GTPase-activating protein GIT1 (ARF GAP GIT1) (G protein-coupled receptor kinase-interactor 1) (GRK-interacting protein 1)	229.446	312.684	237.019	386.702	220.944	200.034	226.654	223.554	229.347	0.405108	0.147798	0.960052
Q8VDT9	Mrpl50	39S ribosomal protein L50, mitochondrial OS=Mus musculus GN=Mrpl50 PE=2 SV=2 - [RM50_MOUSE]	14619.2	24078	16046.2	17206.4	16494.1	20701	20701	22203.7	17950.6	15761.8	23580	23509.4	20667.6	0.152123	0.364372	0.343589		Mrpl50	Q8VDT9	39S ribosomal protein L50, mitochondrial (L50mt) (MRP-L50)	1416.68	1329.53	1382.92	1321.35	1113.51	1217.83	1334.89	1165.31	1075.13	0.205966	0.0132692	1.39709
Q8BIW1	Prune1, Prune	Protein prune homolog OS=Mus musculus GN=Prune PE=2 SV=1 - [PRUNE_MOUSE]	80424.2	97336.6	86225.9	89343	113518	61826.3	78035.8	100182	106486	103080	70070.1	107906	90377.2	0.152706	0.364372	0.345075		Prune1, Prune	Q8BIW1	Exopolyphosphatase PRUNE1 (EC 3.6.1.1) (PRUNEM1)	879.842	818.149	999.727	939.403	687.026	693.638	669.235	607.66	585.721	0.487271	0.000461719	2.34181
A2AJ88	Pnpla7	Patatin-like phospholipase domain-containing protein 7 OS=Mus musculus GN=Pnpla7 PE=1 SV=1 - [PLPL7_MOUSE]	357100	473674	318621	228119	303904	294894	257669	264745	261109	318293	281036	318693	231411	-0.192816	0.364369	-0.379284		Pnpla7	A2AJ88	Patatin-like phospholipase domain-containing protein 7 (EC 3.1.1.-) (EC 3.1.1.5) (Neuropathy target esterase-related esterase) (NRE) (NTE-related esterase)	1675.18	1465.93	1461.16	1409.04	2582.05	2473.61	2405.8	2685.92	2481.33	-0.749026	2.9e-06	-5.11816
Q8VBT9	Aspscr1	Tether containing UBX domain for GLUT4 OS=Mus musculus GN=Aspscr1 PE=1 SV=1 - [ASPC1_MOUSE]	26900.2	27185.4	36038.8	34226	24068	30484.6	14220.4	33228.6	24264.6	18467.5	21164.3	18675.2	25065.7	-0.232807	0.364189	-0.350104		Aspscr1	Q8VBT9	Tether containing UBX domain for GLUT4 (Alveolar soft part sarcoma chromosomal region candidate gene 1 protein homolog)	811.367	858.343	870.114	759.039	794.526	768.473	1000.25	848.2	823.178	-0.0383392	0.677053	-0.177629
Q8BHF7	Pgs1	CDP-diacylglycerol--glycerol-3-phosphate 3-phosphatidyltransferase, mitochondrial OS=Mus musculus GN=Pgs1 PE=2 SV=1 - [PGPS1_MOUSE]	25967.7	42911.6	45936.5	46320.4	67819.5	33539.5	40540.3	21124.4	40218.2	32485.5	45298.5	38943.7	39259.9	-0.257206	0.363474	-0.357244		Pgs1	Q8BHF7	CDP-diacylglycerol--glycerol-3-phosphate 3-phosphatidyltransferase, mitochondrial (EC 2.7.8.5) (Phosphatidylglycerophosphate synthase 1) (PGP synthase 1) (Silencer-associated factor)	1118.38	1341.84	1263.58	1489.69	799.304	921.283	808.828	879.372	827.462	0.621393	0.000421508	2.5287
Q3UP24	Nlrc4	NLR family CARD domain-containing protein 4 OS=Mus musculus GN=Nlrc4 PE=1 SV=1 - [NLRC4_MOUSE]	56566.1	93166.6	73917.5	91342.1	99701.3	61205.2	65018.5	55336.4	91667	60803.2	71345.2	64787.1	60853.2	-0.195835	0.362813	-0.351577		Nlrc4	Q3UP24	NLR family CARD domain-containing protein 4 (Caspase recruitment domain-containing protein 12) (Ice protease-activating factor) (Ipaf)	492.37	502.852	513.728	517.584	357.074	369.459	333.814	350.184	348.873	0.525855	3.07e-07	7.21069
Q9CZ04	Cops7a	COP9 signalosome complex subunit 7a OS=Mus musculus GN=Cops7a PE=1 SV=2 - [CSN7A_MOUSE]	162135	177262	168463	179128	233097	215345	231729	167268	165678	190614	112157	213075	198223	-0.162506	0.362703	-0.342943		Cops7a	Q9CZ04	COP9 signalosome complex subunit 7a (SGN7a) (Signalosome subunit 7a) (JAB1-containing signalosome subunit 7a)	1919.48	1815.81	1775.12	1601.82	1605.38	1681.81	1791.93	1401.25	1746.68	0.111855	0.214305	0.526668
Q80TH2	Erbin, Erbb2ip	Protein LAP2 OS=Mus musculus GN=Erbb2ip PE=1 SV=3 - [LAP2_MOUSE]	56752.1	85439.3	76866.3	98560.4	118994	39838.1	75848.5	60192	83046.7	84778.6	63018	71980.1	6302.12	-0.358194	0.361897	-0.343805		Erbin, Erbb2ip	Q80TH2	Erbin (Densin-180-like protein) (Erbb2-interacting protein) (Protein LAP2)	1381.48	1564.08	1234.06	1657.85	1251.38	1286.29	1146.4	1135.41	1341.1	0.244207	0.0472265	0.933084
P60670	Nploc4	Nuclear protein localization protein 4 homolog OS=Mus musculus GN=Nploc4 PE=1 SV=3 - [NPL4_MOUSE]	188298	134745	218282	222049	209140	168440	198819	233033	256622	179629	260040	281433	117871	0.21034	0.361897	0.353808		Nploc4	P60670	Nuclear protein localization protein 4 homolog (Protein NPL4)	3110.65	3180.64	3111.08	3665.77	2514.05	2525.41	2401.47	2510.4	2377.78	0.405913	0.0143059	2.71759
P32067	Ssb	Lupus La protein homolog OS=Mus musculus GN=Ssb PE=2 SV=1 - [LA_MOUSE]	1.21625e+06	1.06881e+06	1.32897e+06	1.12811e+06	1.3965e+06	1.35864e+06	1.23051e+06	1.18809e+06	1.10718e+06	1.12794e+06	1.15148e+06	1.2698e+06	1.25435e+06	-0.0756395	0.361897	-0.366726		Ssb	P32067	Lupus La protein homolog (La autoantigen homolog) (La ribonucleoprotein)	2687.04	2785.07	2387.36	2801.14	2412.98	2406.63	2305.24	2560.31	2584.91	0.119075	0.0795344	0.780197
P62264	Rps14	40S ribosomal protein S14 OS=Mus musculus GN=Rps14 PE=2 SV=3 - [RS14_MOUSE]	2.05381e+06	2.25799e+06	1.8e+06	1.8179e+06	2.2385e+06	1.88772e+06	1.92339e+06	2.1926e+06	1.78868e+06	3.061e+06	1.82628e+06	2.49874e+06	1.97592e+06	0.155208	0.361284	0.365214		Rps14	P62264	40S ribosomal protein S14	7392.26	7944.28	7282.41	7581.67	7576.42	7764.62	7349.85	7536.09	7723.83	-0.00762451	0.800701	-0.100213
O08810	Eftud2	116 kDa U5 small nuclear ribonucleoprotein component OS=Mus musculus GN=Eftud2 PE=2 SV=1 - [U5S1_MOUSE]	2.10439e+06	2.33718e+06	2.77696e+06	2.74046e+06	2.63947e+06	2.53358e+06	3.19757e+06	2.45443e+06	2.31046e+06	2.30001e+06	2.43148e+06	2.73762e+06	2.41583e+06	-0.1009	0.360855	-0.378801		Eftud2	O08810	116 kDa U5 small nuclear ribonucleoprotein component (Elongation factor Tu GTP-binding domain-containing protein 2) (U5 snRNP-specific protein, 116 kDa) (U5-116 kDa)	506.209	384.503	321.421	399.339	231.513	291.997	206.374	214.852	246.008	0.758443	0.00332138	1.70441
Q8CJ53	Trip10	Cdc42-interacting protein 4 OS=Mus musculus GN=Trip10 PE=1 SV=2 - [CIP4_MOUSE]	17536	45002.7	49139.8	51689.8	75108.7	44084.7	69375.4	20844.9	40955.9	47867.8	52689.9	43625.1	35408.1	-0.32155	0.360855	-0.363708		Trip10	Q8CJ53	Cdc42-interacting protein 4 (Thyroid receptor-interacting protein 10) (TR-interacting protein 10) (TRIP-10)	590.081	558.355	420.403	638.083	407.532	440.626	381.384	449.33	484.761	0.350509	0.0353147	1.02147
P51859	Hdgf	Hepatoma-derived growth factor OS=Mus musculus GN=Hdgf PE=1 SV=2 - [HDGF_MOUSE]	1.71077e+06	1.68899e+06	2.34425e+06	1.77581e+06	2.7695e+06	2.34523e+06	2.36641e+06	1.88616e+06	1.91614e+06	2.18292e+06	1.36269e+06	2.1358e+06	1.97342e+06	-0.166418	0.360395	-0.356347		Hdgf	P51859	Hepatoma-derived growth factor (HDGF)	1508.5	1526.28	1593.96	1536.15	1238	1214.21	1214.8	1164.67	1146.01	0.366416	2.72e-06	5.20168
Q06185	Atp5me, Atp5k	ATP synthase subunit e, mitochondrial OS=Mus musculus GN=Atp5i PE=1 SV=2 - [ATP5I_MOUSE]	2.4697e+06	2.40352e+06	1.79698e+06	1.55046e+06	2.00491e+06	1.98178e+06	1.67594e+06	2.59532e+06	2.62239e+06	2.85725e+06	1.98309e+06	1.80386e+06	1.66014e+06	0.184356	0.358875	0.347284		Atp5me, Atp5k	Q06185	ATP synthase subunit e, mitochondrial (ATPase subunit e) (ATP synthase membrane subunit e)	978.868	1030.69	1072.6	996.282	885.01	1088.71	1105.21	968.434	881.398	0.0487242	0.544217	0.25659
Q9Z1T1	Ap3b1	AP-3 complex subunit beta-1 OS=Mus musculus GN=Ap3b1 PE=1 SV=2 - [AP3B1_MOUSE]	913488	1.05787e+06	835616	975747	1.00136e+06	836242	1.05475e+06	813722	862642	1.05459e+06	949867	848759	835529	-0.0927846	0.357897	-0.34811		Ap3b1	Q9Z1T1	AP-3 complex subunit beta-1 (Adaptor protein complex AP-3 subunit beta-1) (Adaptor-related protein complex 3 subunit beta-1) (Beta-3A-adaptin) (Clathrin assembly protein complex 3 beta-1 large chain)	1332.02	1458.13	1406.51	1494.14	1330.36	1264.1	1169.84	1155.98	1424.56	0.164973	0.049591	0.951828
Q60870	Reep5	Receptor expression-enhancing protein 5 OS=Mus musculus GN=Reep5 PE=1 SV=1 - [REEP5_MOUSE]	455051	359818	387818	505454	858233	613377	809932	370697	429206	607165	317910	669592	344960	-0.319953	0.357296	-0.356286		Reep5	Q60870	Receptor expression-enhancing protein 5 (GP106) (Polyposis locus protein 1 homolog) (Protein TB2 homolog)	4529.39	4180.91	4730.58	4488.13	5506.04	5662.8	5673.02	5537.04	5614.73	-0.320875	1.58e-05	-4.2383
Q61103	Dpf2	Zinc finger protein ubi-d4 OS=Mus musculus GN=Dpf2 PE=1 SV=1 - [REQU_MOUSE]	48893.9	82713	94812.2	75265.2	112967	77481.4	86496.3	67431.6	111480	93444.7	95846.1	88821.6	107823	0.187614	0.357116	0.353539		Dpf2	Q61103	Zinc finger protein ubi-d4 (Apoptosis response zinc finger protein) (BRG1-associated factor 45D) (BAF45D) (D4, zinc and double PHD fingers family 2) (Protein requiem)	1101.31	1226.98	1274.57	1390.7	902.654	1103.22	840.061	996.441	1110.97	0.333598	0.0149766	1.22114
P62983	Rps27a	Ubiquitin-40S ribosomal protein S27a OS=Mus musculus GN=Rps27a PE=1 SV=2 - [RS27A_MOUSE]	2.46023e+06	3.63691e+06	2.59794e+06	3.78301e+06	4.286e+06	3.81411e+06	3.88601e+06	3.53067e+06	3.39042e+06	4.14304e+06	3.4243e+06	4.20232e+06	4.65429e+06	0.154837	0.356844	0.356111		Rps27a	P62983	Ubiquitin-40S ribosomal protein S27a (Ubiquitin carboxyl extension protein 80) [Cleaved into: Ubiquitin; 40S ribosomal protein S27a]	4944.47	4610.8	4459.91	4577.68	4497.79	4566.27	4646.41	4562.79	4886.89	0.00503252	0.896015	0.0512432
Q9D7A8	Armc1	Armadillo repeat-containing protein 1 OS=Mus musculus GN=Armc1 PE=2 SV=1 - [ARMC1_MOUSE]	48106.6	58209	45898.1	31221.4	35497.4	49786.6	37115.1	50635.2	53599.1	24633.2	32839.6	34114.9	23593.9	-0.256688	0.356579	-0.348247		Armc1	Q9D7A8	Armadillo repeat-containing protein 1	808.643	938.283	884.244	972.484	702.177	631.684	449.841	543.935	826.866	0.513976	0.0117229	1.41109
Q8C3X2	Ccdc90b	Coiled-coil domain-containing protein 90B, mitochondrial OS=Mus musculus GN=Ccdc90b PE=2 SV=1 - [CC90B_MOUSE]	141459	206378	112316	120821	143044	91712.9	105475	170558	212921	188406	188983	95017.6	101173	0.277474	0.356468	0.348071		Ccdc90b	Q8C3X2	Coiled-coil domain-containing protein 90B, mitochondrial	306.648	344.235	343.153	303.716	433.158	532.567	523.523	516.677	368.347	-0.549542	0.00703297	-1.80426
P19258	Mpv17	Protein Mpv17 OS=Mus musculus GN=Mpv17 PE=2 SV=1 - [MPV17_MOUSE]	22649.4	31418.5	10636.2	9720.66	19628.9	24934.6	22257.4	21929.4	15190.7	16049.7	15155.9	12969.3	16365.8	-0.309962	0.355623	-0.393149		Mpv17	P19258	Protein Mpv17 (Mpv-17)	710.096	754.444	723.706	664.401	720.922	685.171	576.158	636.554	690.051	0.107896	0.164158	0.618917
P62192	Psmc1	26S protease regulatory subunit 4 OS=Mus musculus GN=Psmc1 PE=1 SV=1 - [PRS4_MOUSE]	1.41714e+06	1.46281e+06	1.53428e+06	1.41246e+06	1.4055e+06	1.57272e+06	1.60564e+06	1.39584e+06	1.3425e+06	1.36002e+06	1.49583e+06	1.56385e+06	1.44198e+06	-0.0532416	0.355623	-0.349132		Psmc1	P62192	26S proteasome regulatory subunit 4 (P26s4) (26S proteasome AAA-ATPase subunit RPT2) (Proteasome 26S subunit ATPase 1)	1805.15	1829.46	1834.41	2054.26	1307.23	1375.65	1058.28	1133.05	1263.67	0.615547	0.0143059	3.01517
P97450	Atp5pf, Atp5j	ATP synthase-coupling factor 6, mitochondrial OS=Mus musculus GN=Atp5j PE=1 SV=1 - [ATP5J_MOUSE]	3.33894e+06	3.66498e+06	3.26646e+06	2.63193e+06	3.61621e+06	2.74353e+06	2.41252e+06	4.19773e+06	3.97317e+06	4.26492e+06	2.79006e+06	3.70834e+06	2.23068e+06	0.188063	0.355086	0.353516		Atp5pf, Atp5j	P97450	ATP synthase-coupling factor 6, mitochondrial (ATPase subunit F6) (ATP synthase peripheral stalk subunit F6)	2332.56	2541.56	2337.9	2563.32	2380.42	2561.9	2398.97	2452.1	2258.27	0.0199174	0.682994	0.161283
Q9ERK4	Cse1l	Exportin-2 OS=Mus musculus GN=Cse1l PE=2 SV=1 - [XPO2_MOUSE]	935867	1.11564e+06	1.04689e+06	1.05465e+06	1.27305e+06	1.26337e+06	1.25006e+06	1.10771e+06	1.23677e+06	1.19862e+06	1.08439e+06	1.33511e+06	1.29996e+06	0.0938147	0.354305	0.357179		Cse1l	Q9ERK4	Exportin-2 (Exp2) (Chromosome segregation 1-like protein) (Importin-alpha re-exporter)	507.066	569.641	524.882	765.05	435.54	491.671	294.918	355.402	330.329	0.632813	0.0155533	1.2034
P12791	Cyp2b10	Cytochrome P450 2B10 OS=Mus musculus GN=Cyp2b10 PE=1 SV=1 - [CP2BA_MOUSE]	10781.1	31844.1	19943.5	25945.4	59520.8	41917.4	15777	25073.4	20657.8	19563.8	32607.3	11706.8	14773.9	-0.503566	0.353718	-0.38642		Cyp2b10	P12791	Cytochrome P450 2B10 (EC 1.14.14.1) (CYPIIB10) (CYPIIB20) (Cytochrome P450 2B20) (Cytochrome P450 clone PF3/46) (Cytochrome P450-16-alpha) (P24) (Testosterone 16-alpha hydroxylase)	38.2978	38.6544	34.6809	32.3203	34.1395	44.3038	43.5023	41.1012	29.0525	-0.0943226	0.520803	-0.285346
Q9JJR8	Tmem9b	Transmembrane protein 9B OS=Mus musculus GN=Tmem9b PE=1 SV=1 - [TMM9B_MOUSE]	8779.11	2629.04	9572.7	9502.69	11604.5	7081.28	6105.41	9209.22	11865.7	11985.4	9228.9	15910.9	3121.42	0.372164	0.352772	0.352134		Tmem9b	Q9JJR8	Transmembrane protein 9B	593.877	616.172	589.105	673.321	573.751	623.126	422.495	459.582	529.549	0.244662	0.0684558	0.904285
Q8CGZ0	Cherp	Calcium homeostasis endoplasmic reticulum protein OS=Mus musculus GN=Cherp PE=1 SV=1 - [CHERP_MOUSE]	60535.7	67202.8	96140	75120.1	71578.5	71192.4	103703	60684.7	63890.4	81766.4	74692.6	74123	61701.9	-0.165554	0.352481	-0.375255		Cherp	Q8CGZ0	Calcium homeostasis endoplasmic reticulum protein (SR-related CTD-associated factor 6)	1322.91	1281.93	1279	1196.99	1335.72	1389.74	1507.46	1410.12	1448.66	-0.159136	0.00764947	-1.43442
Q80X50	Ubap2l	Ubiquitin-associated protein 2-like OS=Mus musculus GN=Ubap2l PE=1 SV=1 - [UBP2L_MOUSE]	769490	903440	850025	846311	923722	1.07318e+06	1.0126e+06	878660	927793	928384	872812	1.13316e+06	1.19905e+06	0.119542	0.352373	0.351464		Ubap2l	Q80X50	Ubiquitin-associated protein 2-like	3571.71	3265.75	3623.33	3484.41	3438.11	3418.15	2870.93	3099.89	3441.93	0.0995721	0.160526	0.632476
D3YXK2	Safb	Scaffold attachment factor B1 OS=Mus musculus GN=Safb PE=1 SV=2 - [SAFB1_MOUSE]	225278	282883	250240	236323	290465	362159	355617	238352	221778	213040	290207	271224	298118	-0.163653	0.351111	-0.36624		Safb	D3YXK2	Scaffold attachment factor B1 (SAF-B1)	424.629	420.118	424.288	456.051	359.147	486.559	486.7	422.709	499.579	-0.0643356	0.462433	-0.290989
Q9QWY8	Asap1	Arf-GAP with SH3 domain, ANK repeat and PH domain-containing protein 1 OS=Mus musculus GN=Asap1 PE=1 SV=2 - [ASAP1_MOUSE]	44242.2	42118.1	53462.6	50817.3	64746	49701.1	69106.9	43716.6	37431.2	53909.7	31858.5	59071.6	54304.6	-0.194463	0.350506	-0.352451		Asap1	Q9QWY8	Arf-GAP with SH3 domain, ANK repeat and PH domain-containing protein 1 (130 kDa phosphatidylinositol 4,5-bisphosphate-dependent ARF1 GTPase-activating protein) (ADP-ribosylation factor-directed GTPase-activating protein 1) (ARF GTPase-activating protein 1) (Development and differentiation-enhancing factor 1) (DEF-1) (Differentiation-enhancing factor 1) (PIP2-dependent ARF1 GAP)	1321.08	1263.49	1299.19	1202.98	844.305	932.552	1036.28	1078.87	950.821	0.392822	0.000631648	2.38867
Q9D0R8	Lsm12	Protein LSM12 homolog OS=Mus musculus GN=Lsm12 PE=1 SV=1 - [LSM12_MOUSE]	163166	125589	190073	186767	157635	168935	152481	170863	141590	209034	190400	166983	190544	0.124313	0.350424	0.352515		Lsm12	Q9D0R8	Protein LSM12 homolog	3068.89	2945.1	3307.67	2993.05	2739.13	2818.48	2677.93	2799.2	2765.84	0.157583	0.00408057	1.68818
Q9CRD2	Emc2	ER membrane protein complex subunit 2 OS=Mus musculus GN=Emc2 PE=2 SV=1 - [EMC2_MOUSE]	520796	607140	557556	387493	561168	458238	408730	560182	510386	634838	552500	660915	416012	0.15219	0.35035	0.352789		Emc2	Q9CRD2	ER membrane protein complex subunit 2 (Tetratricopeptide repeat protein 35) (TPR repeat protein 35)	1794.42	2039.78	1770.69	2102.51	2212.87	2239.72	1763.96	1918.82	2058.67	-0.0814781	0.403371	-0.34376
P98083	Shc1	SHC-transforming protein 1 OS=Mus musculus GN=Shc1 PE=1 SV=3 - [SHC1_MOUSE]	212050	270971	259416	260768	257683	243079	271495	216981	268737	213059	259345	245817	234000	-0.0817993	0.35025	-0.352689		Shc1	P98083	SHC-transforming protein 1 (SHC-transforming protein A) (Src homology 2 domain-containing-transforming protein C1) (SH2 domain protein C1)	1603.49	1711.33	1638.77	1713.46	1700.33	1747.65	1505.26	1685.31	1735.22	-0.00690012	0.888999	-0.0591835
Q91V01	Lpcat3	Lysophospholipid acyltransferase 5 OS=Mus musculus GN=Lpcat3 PE=1 SV=1 - [MBOA5_MOUSE]	1.15789e+06	1.20893e+06	992726	612543	713320	771068	647690	1.28521e+06	1.23186e+06	878104	1.27999e+06	996704	584379	0.257898	0.348407	0.353625		Lpcat3	Q91V01	Lysophospholipid acyltransferase 5 (LPLAT 5) (EC 2.3.1.-) (1-acylglycerophosphocholine O-acyltransferase) (EC 2.3.1.23) (1-acylglycerophosphoethanolamine O-acyltransferase) (EC 2.3.1.n7) (1-acylglycerophosphoserine O-acyltransferase) (EC 2.3.1.n6) (Lysophosphatidylcholine acyltransferase) (LPCAT) (Lyso-PC acyltransferase) (Lysophosphatidylcholine acyltransferase 3) (Lyso-PC acyltransferase 3) (mL…	3118.42	3362.46	3230.85	3321.92	3343.63	3581.88	2903.34	3366.65	3458.67	-0.0317146	0.617398	-0.223928
O35691	Pnn	Pinin OS=Mus musculus GN=Pnn PE=1 SV=4 - [PININ_MOUSE]	164454	181238	178886	134692	167519	139102	170887	205586	159064	287346	140310	217481	142952	0.242509	0.348407	0.431759		Pnn	O35691	Pinin	1144.9	885.421	914.627	827.445	1579.99	1359.54	1778.2	1548.98	1277.94	-0.678045	0.00188926	-1.9075
Q8BWH0	Slc38a7	Putative sodium-coupled neutral amino acid transporter 7 OS=Mus musculus GN=Slc38a7 PE=1 SV=1 - [S38A7_MOUSE]	177881	198879	159089	143352	196083	152105	177817	205449	181869	160996	94158.3	155984	103917	-0.195093	0.348292	-0.365379		Slc38a7	Q8BWH0	Putative sodium-coupled neutral amino acid transporter 7 (Solute carrier family 38 member 7)	823.714	931.919	907.523	886.981	914.462	849.241	929.88	733.946	862.147	0.0489341	0.523815	0.2711
O35343	Kpna4	Importin subunit alpha-3 OS=Mus musculus GN=Kpna4 PE=2 SV=1 - [IMA3_MOUSE]	313264	291773	410005	435761	437617	370499	426495	405106	388531	377215	425505	479344	425008	0.119585	0.347473	0.373477		Kpna4	O35343	Importin subunit alpha-3 (Importin alpha Q1) (Qip1) (Karyopherin subunit alpha-4)	841.349	911.836	695.608	1020.06	783.495	781.802	792.221	793.551	804.122	0.132639	0.344355	0.605643
Q91WV0	Dr1	Protein Dr1 OS=Mus musculus GN=Dr1 PE=2 SV=1 - [NC2B_MOUSE]	451881	365423	484963	464097	508484	302949	409480	607507	696141	453522	497357	395285	328390	0.218003	0.345976	0.363995		Dr1	Q91WV0	Protein Dr1 (Down-regulator of transcription 1) (Negative cofactor 2-beta) (NC2-beta) (TATA-binding protein-associated phosphoprotein)	629.429	687.74	632.92	867.692	564.121	671.298	478.465	534.624	534.253	0.339971	0.0459158	0.919941
Q8K4D3	Slc36a1	Proton-coupled amino acid transporter 1 OS=Mus musculus GN=Slc36a1 PE=2 SV=1 - [S36A1_MOUSE]	75476.2	39706.2	64104	51367.6	89082.7	44578.3	55215.9	62203.4	65211.6	49316.3	57253.8	43034.9	3815.62	-0.356659	0.345734	-0.355903		Slc36a1	Q8K4D3	Proton-coupled amino acid transporter 1 (Proton/amino acid transporter 1) (Solute carrier family 36 member 1)	1755.42	1465.02	1771.68	1516.78	2739.7	2487.19	2863.57	2833.95	2542.62	-0.727019	2.8e-05	-3.67575
Q91YT8	Tmem63a	Transmembrane protein 63A OS=Mus musculus GN=Tmem63a PE=2 SV=1 - [TM63A_MOUSE]	45757.3	53760.7	26724.9	24897.5	21026.4	44299.4	25131.4	29355.7	37366.2	29868	20611.9	28479.3	21878.2	-0.30554	0.345734	-0.374215		Tmem63a	Q91YT8	CSC1-like protein 1 (Transmembrane protein 63A)	394.773	357.193	430.041	415.614	249.057	273.994	201.858	194.577	224.316	0.804015	0.000103901	2.99532
O35744	Chil3	Chitinase-3-like protein 3 OS=Mus musculus GN=Chi3l3 PE=1 SV=2 - [CH3L3_MOUSE]	1.26397e+08	1.36461e+08	8.62527e+07	114600135	7.4872e+07	9.15539e+07	1.18773e+08	9.64699e+07	9.96565e+07	8.19789e+07	9.60237e+07	1.1028e+08	8.90103e+07	-0.16281	0.345018	-0.381097		Chil3	O35744	Chitinase-like protein 3 (EC 3.2.1.52) (Beta-N-acetylhexosaminidase Ym1) (Chitinase-3-like protein 3) (ECF-L) (Eosinophil chemotactic cytokine) (Secreted protein Ym1)	5879.59	5849.1	5332.88	6044.89	6281.53	6396.65	6489.09	6479.2	6227.77	-0.142166	0.00487385	-1.61054
P61202, A2AQE4	Cops2	COP9 signalosome complex subunit 2 OS=Mus musculus GN=Cops2 PE=1 SV=1 - [CSN2_MOUSE]	278876	420538	331799	318021	381248	348387	379368	307577	322150	379165	294439	338524	305719	-0.113553	0.344377	-0.371531		Cops2	P61202, A2AQE4	COP9 signalosome complex subunit 2	433.474	412.766	373.087	472.287	352.786	395.899	350	306.521	403.437	0.225421	0.0575637	0.862043
P11438	Lamp1	Lysosome-associated membrane glycoprotein 1 OS=Mus musculus GN=Lamp1 PE=1 SV=2 - [LAMP1_MOUSE]	2.55792e+06	4.03213e+06	2.90121e+06	3.22679e+06	5.11944e+06	3.82891e+06	4.41492e+06	3.84754e+06	3.83904e+06	4.35458e+06	3.72324e+06	4.98896e+06	4.53132e+06	0.177639	0.344251	0.380422		Lamp1	P11438	Lysosome-associated membrane glycoprotein 1 (LAMP-1) (Lysosome-associated membrane protein 1) (120 kDa lysosomal membrane glycoprotein) (CD107 antigen-like family member A) (LGP-120) (Lysosomal membrane glycoprotein A) (LGP-A) (P2B) (CD antigen CD107a)	5641.64	5289.44	5524.78	5509.48	4976.45	4931.12	4786.98	5020.79	4978.52	0.153005	0.000216325	2.65265
O55201	Supt5h, Supt5	Transcription elongation factor SPT5 OS=Mus musculus GN=Supt5h PE=1 SV=1 - [SPT5H_MOUSE]	486888	537057	552137	504735	581457	614803	592017	497684	509643	458738	556870	579207	535226	-0.0800491	0.343265	-0.360036		Supt5h, Supt5	O55201	Transcription elongation factor SPT5 (DRB sensitivity-inducing factor large subunit) (DSIF large subunit)	1400.77	1242.04	1283.17	1350.15	1362.65	1457.62	1316.87	1393.89	1351.74	-0.0615818	0.203051	-0.530773
Q8R143	Pttg1ip	Pituitary tumor-transforming gene 1 protein-interacting protein OS=Mus musculus GN=Pttg1ip PE=1 SV=1 - [PTTG_MOUSE]	255193	388652	162879	182617	196836	303220	415008	262779	250244	181521	173586	206392	256162	-0.29478	0.340451	-0.38847		Pttg1ip	Q8R143	Pituitary tumor-transforming gene 1 protein-interacting protein (Pituitary tumor-transforming gene protein-binding factor) (PBF) (PTTG-binding factor)	2609.94	2613.56	2710.79	2707.98	2157.43	1988.96	1791.31	1999.74	1966.62	0.425641	0.0143059	4.11387
Q921E6	Eed	Polycomb protein EED OS=Mus musculus GN=Eed PE=1 SV=1 - [EED_MOUSE]	18327.4	9241.49	19655.4	19985.9	18576.5	17782.8	13803.4	19964.8	20947.3	15278.3	17746.1	15578.4	28435.2	0.229472	0.340379	0.359433		Eed	Q921E6	Polycomb protein EED	1198.65	1182.89	1142.83	1041.9	1419.34	1403.29	1715.37	1594.95	1503.39	-0.419934	0.00112621	-2.17576
P36916	Gnl1	Guanine nucleotide-binding protein-like 1 OS=Mus musculus GN=Gnl1 PE=1 SV=4 - [GNL1_MOUSE]	11834.8	24351.3	19429.9	22359.3	23416	18663.6	20784.5	9595.82	24870.8	16507.8	16672.4	19666.6	15026.7	-0.238286	0.338921	-0.360282		Gnl1	P36916	Guanine nucleotide-binding protein-like 1 (GTP-binding protein MMR1)	582.248	550.375	511.649	498.013	596.484	490.861	564.59	585.924	571.619	-0.069224	0.361298	-0.37446
Q8CH36	Slc36a4	Proton-coupled amino acid transporter 4 OS=Mus musculus GN=Slc36a4 PE=2 SV=1 - [S36A4_MOUSE]	35395.5	39273.7	26378.3	11839.4	28365.7	13683.1	17808.2	21337.3	25753.9	20771.6	20654.5	15655	8807.64	-0.390175	0.338551	-0.385012		Slc36a4	Q8CH36	Proton-coupled amino acid transporter 4 (Proton/amino acid transporter 4) (Solute carrier family 36 member 4)	1041.47	1258.6	1096.81	1452.48	946.632	966.208	910.806	911.583	922.503	0.380092	0.0548284	1.54627
Q9WU81	Slc37a2	Sugar phosphate exchanger 2 OS=Mus musculus GN=Slc37a2 PE=1 SV=1 - [SPX2_MOUSE]	43963.5	70049.2	37823.3	46799.3	60614.4	44334.6	33783.9	47503.5	47565.3	58173.1	37062.7	2336.85	31963.1	-0.364545	0.338551	-0.363316		Slc37a2	Q9WU81	Glucose-6-phosphate exchanger SLC37A2 (Solute carrier family 37 member 2) (cAMP-inducible protein 2)	354.905	428.12	336.847	348.076	225.568	278.521	197.924	338.234	320.278	0.431566	0.0317117	1.05953
P58404	Strn4	Striatin-4 OS=Mus musculus GN=Strn4 PE=1 SV=2 - [STRN4_MOUSE]	90257.2	125665	104669	106368	114362	98342.9	120004	112942	113301	134767	93343.4	116166	138073	0.121979	0.336485	0.362634		Strn4	P58404	Striatin-4 (Zinedin)	826.179	875.808	824.234	804.579	931.247	879.445	874.643	885.384	924.302	-0.110531	0.0100851	-1.3229
P08101	Fcgr2, Fcgr2b	Low affinity immunoglobulin gamma Fc region receptor II OS=Mus musculus GN=Fcgr2 PE=1 SV=2 - [FCGR2_MOUSE]	181903	174213	146307	247597	104877	202998	187435	143819	139766	122828	166805	188399	159668	-0.212417	0.336065	-0.390722		Fcgr2, Fcgr2b	P08101	Low affinity immunoglobulin gamma Fc region receptor II (Fc gamma receptor IIB) (Fc-gamma RII) (Fc-gamma-RIIB) (FcRII) (IgG Fc receptor II beta) (Lymphocyte antigen 17) (Ly-17) (CD antigen CD32)	2545.09	2774.86	2458.9	2840.64	1608.28	1927.48	1555.43	1648.91	1813.67	0.63401	6.54e-05	3.18762
E9Q5C9	Nolc1	Nucleolar and coiled-body phosphoprotein 1 OS=Mus musculus GN=Nolc1 PE=2 SV=1 - [NOLC1_MOUSE]	135367	113269	143830	80170.7	75871.7	101000	83515	132344	130698	93533.1	158651	98796.5	117886	0.220197	0.336065	0.366303		Nolc1	E9Q5C9	Nucleolar and coiled-body phosphoprotein 1 (140 kDa nucleolar phosphoprotein) (Nopp140)	580.286	605.02	630.167	688.628	465.198	410.631	493.074	424.335	464.885	0.471097	0.000313958	2.48337
Q9D8T7	Slirp	SRA stem-loop-interacting RNA-binding protein, mitochondrial OS=Mus musculus GN=Slirp PE=1 SV=2 - [SLIRP_MOUSE]	8992.8	15400.2	39813.4	381.554	36700.3	25850.6	16779.2	10595.7	10108.4	13959.5	13195.9	15422.2	18316.4	-0.596248	0.336003	-0.431863		Slirp	Q9D8T7	SRA stem-loop-interacting RNA-binding protein, mitochondrial	2714.37	3004.48	2910.6	2794.74	2430.44	2567.95	2206.74	2309.24	2421.86	0.258674	0.0011641	2.01662
Q8BMF4	Dlat	Dihydrolipoyllysine-residue acetyltransferase component of pyruvate dehydrogenase complex, mitochondrial OS=Mus musculus GN=Dlat PE=1 SV=2 - [ODP2_MOUSE]	4.14601e+06	4.28955e+06	4.51057e+06	4.10123e+06	4.619e+06	3.95414e+06	3.93488e+06	4.59862e+06	4.23262e+06	3.6407e+06	4.27834e+06	3.49371e+06	3.45812e+06	-0.0960128	0.33579	-0.3977		Dlat	Q8BMF4	Dihydrolipoyllysine-residue acetyltransferase component of pyruvate dehydrogenase complex, mitochondrial (EC 2.3.1.12) (Dihydrolipoamide acetyltransferase component of pyruvate dehydrogenase complex) (Pyruvate dehydrogenase complex component E2) (PDC-E2) (PDCE2)	468.242	604.182	530.111	679.142	455.16	419.911	214.318	379.872	519.144	0.520411	0.044301	0.951425
O88532	Zfr	Zinc finger RNA-binding protein OS=Mus musculus GN=Zfr PE=1 SV=2 - [ZFR_MOUSE]	16644.1	23882.1	25249	17383.8	25066.5	19016.4	19102.9	23966.2	17439.3	34507.2	18792.9	25622.9	24874	0.211086	0.335676	0.367435		Zfr	O88532	Zinc finger RNA-binding protein	952.094	980.504	826.964	1127.8	762.318	782.09	590.978	784.794	814.516	0.37973	0.0143059	1.20446
Q64378	Fkbp5	Peptidyl-prolyl cis-trans isomerase FKBP5 OS=Mus musculus GN=Fkbp5 PE=1 SV=1 - [FKBP5_MOUSE]	354528	265378	283291	301598	162208	255528	232837	359135	155555	151305	253842	222962	165255	-0.281891	0.33465	-0.365522		Fkbp5	Q64378	Peptidyl-prolyl cis-trans isomerase FKBP5 (PPIase FKBP5) (EC 5.2.1.8) (51 kDa FK506-binding protein) (51 kDa FKBP) (FKBP-51) (FK506-binding protein 5) (FKBP-5) (Rotamase)	266.76	203.592	225.498	491.184	384.188	383.893	310.647	408.528	345.667	-0.304856	0.291921	-0.468713
P56959	Fus	RNA-binding protein FUS OS=Mus musculus GN=Fus PE=2 SV=1 - [FUS_MOUSE]	2.07957e+06	2.06622e+06	2.51582e+06	2.13354e+06	2.42435e+06	2.64515e+06	3.73384e+06	3.23226e+06	2.92278e+06	2.35654e+06	2.64994e+06	2.56209e+06	2.3036e+06	0.0874645	0.33465	0.181985		Fus	P56959	RNA-binding protein FUS (Protein pigpen)	1841.54	1783.13	1845.63	1814.43	1920.68	1842.18	2423.2	1931.36	1747.77	-0.115541	0.292985	-0.585069
Q9Z0R6	Itsn2	Intersectin-2 OS=Mus musculus GN=Itsn2 PE=1 SV=2 - [ITSN2_MOUSE]	60032	53770.6	92107	96150.3	90510.1	156883	79147.5	49486.6	48895.8	177232	66416.7	73916.3	64589.8	-0.165103	0.33465	-0.128384		Itsn2	Q9Z0R6	Intersectin-2 (EH domain and SH3 domain regulator of endocytosis 2) (EH and SH3 domains protein 2) (SH3 domain-containing protein 1B)	839.88	840.812	758.229	857.397	1231.07	1168.87	1301.9	1245.75	1015.96	-0.533388	0.000421249	-2.69768
P04104	Krt1	Keratin, type II cytoskeletal 1 OS=Mus musculus GN=Krt1 PE=1 SV=4 - [K2C1_MOUSE]	269725	426206	4.55299e+06	831517	1.14677e+06	1.38216e+07	874062	1.48397e+06	1.04582e+06	499866	262704	162234	503881	-2.24703	0.33465	-0.491321		Krt1	P04104	Keratin, type II cytoskeletal 1 (67 kDa cytokeratin) (Cytokeratin-1) (CK-1) (Keratin-1) (K1) (Type-II keratin Kb1)	67.3003	64.8228	66.5225	75.9312	63.2814	66.1546	64.0954	66.8762	62.7616	0.0868475	0.133705	0.678367
Q8VED5	Krt79	Keratin, type II cytoskeletal 79 OS=Mus musculus GN=Krt79 PE=1 SV=2 - [K2C79_MOUSE]	383004	1.23417e+06	1.18058e+06	1.06125e+06	2.00819e+06	2.63171e+07	834056	921905	971327	3.86731e+07	432306	309631	768319	0.572141	0.33465	0.0998595		Krt79	Q8VED5	Keratin, type II cytoskeletal 79 (Cytokeratin-79) (CK-79) (Keratin-79) (K79) (Type-II keratin Kb38)	2578.11	2536.28	2142.38	2478.41	3208.09	3465.14	2534.88	2813.79	2809.7	-0.285466	0.0361366	-1.06306
Q5RL79	Krtcap2	Keratinocyte-associated protein 2 OS=Mus musculus GN=Krtcap2 PE=2 SV=2 - [KTAP2_MOUSE]	38488.9	90667	42775.1	36357.8	40394.3	47455.7	21261.5	33695.9	42854.5	41842.6	133539	92362.3	43484.4	0.511321	0.33465	0.342504		Krtcap2	Q5RL79	Keratinocyte-associated protein 2 (KCP-2) (Dolichyl-diphosphooligosaccharide--protein glycosyltransferase subunit KCP2) (Oligosaccharyl transferase subunit KCP2)	3567.51	3515.71	3665.51	3744.61	3558.12	3424.08	2910.8	3059.33	3493.12	0.13963	0.0579203	0.970314
P49138	Mapkapk2	MAP kinase-activated protein kinase 2 OS=Mus musculus GN=Mapkapk2 PE=1 SV=2 - [MAPK2_MOUSE]	22635.7	41828.9	89034.2	88867.6	95813.6	77987.7	90329.3	59406.1	63730.9	55176.3	71582.3	86915.8	54698.7	-0.149112	0.33465	-0.188992		Mapkapk2	P49138	MAP kinase-activated protein kinase 2 (MAPK-activated protein kinase 2) (MAPKAP kinase 2) (MAPKAP-K2) (MAPKAPK-2) (MK-2) (MK2) (EC 2.7.11.1)	5169.83	5274.8	5028.46	5567.83	2364.63	2577.4	2111.86	2408.13	2460.61	1.14142	1.14e-07	8.17539
Q80WJ7	Mtdh	Protein LYRIC OS=Mus musculus GN=Mtdh PE=1 SV=1 - [LYRIC_MOUSE]	1.75305e+06	2.52368e+06	1.65255e+06	1.589e+06	1.81919e+06	1.87754e+06	1.79575e+06	1.93996e+06	1.92437e+06	2.0388e+06	1.65953e+06	1.92246e+06	1.76024e+06	0.0120156	0.33465	0.037682		Mtdh	Q80WJ7	Protein LYRIC (3D3/LYRIC) (Lysine-rich CEACAM1 co-isolated protein) (Metadherin) (Metastasis adhesion protein)	2232.9	2015.33	1878.55	2453.46	1988.27	1946.68	2175.15	1774.01	1761.03	0.153141	0.1682	0.582161
Q8K2V1	Ppp4r1	Serine/threonine-protein phosphatase 4 regulatory subunit 1 OS=Mus musculus GN=Ppp4r1 PE=2 SV=2 - [PP4R1_MOUSE]	1650.43	0	0	0	0	0	0	4539.28	1741.55	147.526	0	0	0	2.184	0.33465	0.371471		Ppp4r1	Q8K2V1	Serine/threonine-protein phosphatase 4 regulatory subunit 1	1645.72	1445.55	1475.61	1365.96	1607.39	1816.82	2230.73	1934.17	1859.24	-0.349412	0.014389	-1.33652
O88851	Rbbp9	Putative hydrolase RBBP9 OS=Mus musculus GN=Rbbp9 PE=1 SV=2 - [RBBP9_MOUSE]	67335.7	31737.6	46535.5	37359.6	28288.5	15900.6	31645.1	21142	37965.7	19741.6	33764.1	20065	21759.5	-0.522433	0.33465	-0.502396		Rbbp9	O88851	Putative hydrolase RBBP9 (EC 3.-.-.-) (B5T-overexpressed gene protein) (Protein BOG) (Retinoblastoma-binding protein 9) (RBBP-9)	159.496	171.055	140.955	135.295	218.249	149.752	145.815	118.163	202.499	-0.13772	0.488823	-0.293445
Q8BJS4	Sun2	SUN domain-containing protein 2 OS=Mus musculus GN=Sun2 PE=1 SV=3 - [SUN2_MOUSE]	2.22165e+06	1.5534e+06	2.02726e+06	714586	1.73265e+06	777029	559595	2182111	1.97087e+06	2.17749e+06	2.1469e+06	1.29568e+06	1.05594e+06	0.398266	0.33465	0.401774		Sun2	Q8BJS4	SUN domain-containing protein 2 (Protein unc-84 homolog B) (Sad1/unc-84 protein-like 2)	303.222	315.776	267.796	296.096	361.557	378.33	397.709	352.49	352.239	-0.317284	0.000941992	-2.07693
P62073	Timm10	Mitochondrial import inner membrane translocase subunit Tim10 OS=Mus musculus GN=Timm10 PE=1 SV=1 - [TIM10_MOUSE]	100547	123220	196539	198636	106244	154652	135185	159544	172258	152950	186979	110704	290766	0.302801	0.33465	0.366341		Timm10	P62073	Mitochondrial import inner membrane translocase subunit Tim10	1242.39	1249.73	1442.34	1359.73	833.888	918.42	644.922	658.194	801.556	0.778866	0.000129188	2.93756
Q01853	Vcp	Transitional endoplasmic reticulum ATPase OS=Mus musculus GN=Vcp PE=1 SV=4 - [TERA_MOUSE]	2.7068e+07	3.10443e+07	3.24201e+07	3.14986e+07	3.31938e+07	3.14407e+07	3.74895e+07	3.21917e+07	3.39663e+07	3.40794e+07	2.97676e+07	3.43994e+07	3.42205e+07	0.0479432	0.33465	0.23889		Vcp	Q01853	Transitional endoplasmic reticulum ATPase (TER ATPase) (EC 3.6.4.6) (15S Mg(2+)-ATPase p97 subunit) (Valosin-containing protein) (VCP)	1049.73	1251.38	1011.43	1452.58	437.124	642.494	380.988	566.566	535.57	1.21675	0.00032218	2.51985
[truncated: 2,644 more rows]
