# Supplementary material for: Comparative transcriptomic and proteomic signature of lung alveolar macrophages reveals the integrin CD11b as a regulatory hub during pneumococcal pneumonia infection
Source: Front Immunol. 2023 Sep 18;14:1227191. doi: 10.3389/fimmu.2023.1227191 (PMC10544576; doi:10.3389/fimmu.2023.1227191)
Supplement: Supplementary Table 8 — Tabular overview of the k-means clusters of the 73 in proteome and transcriptome coregulated molecules and permalink to STRING. Related to Figure 5E . [file Table_8.xlsx]

## Sheet: Blatt 1 - Table_S8
Table_S8
Permalink STRING-analysis: https://version-11-5.string-db.org/cgi/network?networkId=b21mDgPJrLi9
#clustering method	cluster number	cluster color	Cluster color figure	gene count	protein name	protein identifier	protein description
kmeans	1	Blue	Light red	15	Abcc1	10090.ENSMUSP00000097743	Atp-binding cassette, subfamily c (cftr/mrp), member 1; Multidrug resistance-associated protein 1; Mediates export of organic anions and drugs from the cytoplasm. Mediates ATP-dependent transport of glutathione and glutathione conjugates, leukotriene C4, estradiol-17-beta-o- glucuronide, methotrexate, antiviral drugs and other xenobiotics. Confers resistance to anticancer drugs. Hydrolyzes ATP wi…
kmeans	1	Blue	Light red	15	Agtrap	10090.ENSMUSP00000030865	Type-1 angiotensin II receptor-associated protein; Appears to be a negative regulator of type-1 angiotensin II receptor-mediated signaling by regulating receptor internalisation as well as mechanism of receptor desensitization such as phosphorylation. Induces also a decrease in angiotensin II-stimulated transcriptional activity. May play a role of negative regulator in cardiomyocyte hypertrophy i…
kmeans	1	Blue	Light red	15	Ass1	10090.ENSMUSP00000099904	Argininosuccinate synthetase 1; Argininosuccinate synthase; One of the enzymes of the urea cycle, the metabolic pathway transforming neurotoxic amonia produced by protein catabolism into inocuous urea in the liver of ureotelic animals. Catalyzes the formation of arginosuccinate from aspartate, citrulline and ATP and together with ASL it is responsible for the biosynthesis of arginine in most body…
kmeans	1	Blue	Light red	15	Cmpk2	10090.ENSMUSP00000020969	Cytidine monophosphate (ump-cmp) kinase 2, mitochondrial; UMP-CMP kinase 2, mitochondrial; May participate in dUTP and dCTP synthesis in mitochondria. Is able to phosphorylate dUMP, dCMP, CMP, UMP and monophosphates of the pyrimidine nucleoside analogs ddC, dFdC, araC, BVDU and FdUrd with ATP as phosphate donor. Also displays broad nucleoside diphosphate kinase activity (By similarity)
kmeans	1	Blue	Light red	15	Esd	10090.ENSMUSP00000022573	Esterase d/formylglutathione hydrolase; S-formylglutathione hydrolase; Serine hydrolase involved in the detoxification of formaldehyde
kmeans	1	Blue	Light red	15	Gbp2	10090.ENSMUSP00000132435	Guanylate-binding protein 2; Hydrolyzes GTP to GMP in 2 consecutive cleavage reactions, but the major reaction product is GDP (By similarity). Exhibits antiviral activity against influenza virus. Promote oxidative killing and deliver antimicrobial peptides to autophagolysosomes, providing broad host protection against different pathogen classes (By similarity); Belongs to the TRAFAC class dynamin…
kmeans	1	Blue	Light red	15	Irg1	10090.ENSMUSP00000022722	Cis-aconitate decarboxylase; Involved in the inhibition of the inflammatory response. Acts as a negative regulator of the Toll-like receptors (TLRs)- mediated inflammatory innate response by stimulating the tumor necrosis factor alpha-induced protein TNFAIP3 expression via reactive oxygen species (ROS) in LPS-tolerized macrophages. Involved in antimicrobial response of innate immune cells; ACOD1-…
kmeans	1	Blue	Light red	15	Isg15	10090.ENSMUSP00000082548	Ubiquitin cross-reactive protein; Ubiquitin-like protein ISG15; Ubiquitin-like protein which plays a key role in the innate immune response to viral infection either via its conjugation to a target protein (ISGylation) or via its action as a free or unconjugated protein. ISGylation involves a cascade of enzymatic reactions involving E1, E2, and E3 enzymes which catalyze the conjugation of ISG15 t…
kmeans	1	Blue	Light red	15	Lgals3bp	10090.ENSMUSP00000035579	Lectin, galactoside-binding, soluble, 3 binding protein; Galectin-3-binding protein; Promotes integrin-mediated cell adhesion. May stimulate host defense against viruses and tumor cells (By similarity)
kmeans	1	Blue	Light red	15	Ly9	10090.ENSMUSP00000069319	T-lymphocyte surface antigen Ly-9; Self-ligand receptor of the signaling lymphocytic activation molecule (SLAM) family. SLAM receptors triggered by homo- or heterotypic cell-cell interactions are modulating the activation and differentiation of a wide variety of immune cells and thus are involved in the regulation and interconnection of both innate and adaptive immune response. Activities are con…
kmeans	1	Blue	Light red	15	Malt1	10090.ENSMUSP00000048376	Mucosa-associated lymphoid tissue lymphoma translocation protein 1 homolog; Enhances BCL10-induced activation of NF-kappa-B. Involved in nuclear export of BCL10. Binds to TRAF6, inducing TRAF6 oligomerization and activation of its ligase activity. Has ubiquitin ligase activity (By similarity). MALT1-dependent BCL10 cleavage plays an important role in T-cell antigen receptor- induced integrin adhe…
kmeans	1	Blue	Light red	15	Marco	10090.ENSMUSP00000027639	Macrophage receptor with collagenous structure; Macrophage receptor MARCO; Pattern recognition receptor (PRR) which binds Gram- positive and Gram-negative bacteria. Also plays a role in binding of unopsonized particles by alveolar macrophages (By similarity). Binds to the secretoglobin SCGB3A2 (By similarity)
kmeans	1	Blue	Light red	15	Ptges	10090.ENSMUSP00000099916	Microsomal prostaglandin-e synthase 1; Prostaglandin E synthase; Catalyzes the oxidoreduction of prostaglandin endoperoxide H2 (PGH2) to prostaglandin E2 (PGE2)
kmeans	1	Blue	Light red	15	Slc7a2	10090.ENSMUSP00000096414	Cationic amino acid transporter 2; Isoform 1 functions as low-affinity, high capacity permease involved in the transport of the cationic amino acids (arginine, lysine and ornithine). Isoform 2 also functions as permease that mediates the transport of the cationic amino acids (arginine, lysine and ornithine), but it has much higher affinity for arginine than isoform 1. May play a role in classical…
kmeans	1	Blue	Light red	15	Smpdl3b	10090.ENSMUSP00000030709	Acid sphingomyelinase-like phosphodiesterase 3b; Lipid-modulating phosphodiesterase. Active on the surface of macrophages and dendritic cells and strongly influences macrophage lipid composition and membrane fluidity. Acts as a negative regulator of Toll-like receptor signaling
kmeans	2	Red	Middle red	31	Acot1	10090.ENSMUSP00000126448	Acyl-coenzyme a thioesterase 1/2/4; Acyl-coenzyme A thioesterase 1; Acyl-CoA thioesterases are a group of enzymes that catalyze the hydrolysis of acyl-CoAs to the free fatty acid and coenzyme A (CoASH), providing the potential to regulate intracellular levels of acyl-CoAs, free fatty acids and CoASH. True acyl-CoA thioesterase being highly specific for saturated C12-C20 acyl-CoAs, with only a ver…
kmeans	2	Red	Middle red	31	Acsl1	10090.ENSMUSP00000034046	Long-chain-fatty-acid--CoA ligase 1; Activation of long-chain fatty acids for both synthesis of cellular lipids, and degradation via beta-oxidation. Preferentially uses oleate, arachidonate, eicosapentaenoate and docosahexaenoate as substrates (By similarity); Belongs to the ATP-dependent AMP-binding enzyme family
kmeans	2	Red	Middle red	31	Acss1	10090.ENSMUSP00000028944	Acetyl-coenzyme A synthetase 2-like, mitochondrial; Important for maintaining normal body temperature during fasting and for energy homeostasis. Essential for energy expenditure under ketogenic conditions. Converts acetate to acetyl-CoA so that it can be used for oxidation through the tricarboxylic cycle to produce ATP and CO(2)
kmeans	2	Red	Middle red	31	Cbwd1	10090.ENSMUSP00000025815	Cobw domain-containing protein 1; COBW domain containing 1
kmeans	2	Red	Middle red	31	Cbx2	10090.ENSMUSP00000026662	Chromobox protein homolog 2; Component of a Polycomb group (PcG) multiprotein PRC1- like complex, a complex class required to maintain the transcriptionally repressive state of many genes, including Hox genes, throughout development (By similarity). PcG PRC1 complex acts via chromatin remodeling and modification of histones; it mediates monoubiquitination of histone H2A 'Lys-119', rendering chrom…
kmeans	2	Red	Middle red	31	Cpd	10090.ENSMUSP00000021201	Carboxypeptidase D; Belongs to the peptidase M14 family
kmeans	2	Red	Middle red	31	Cpne5	10090.ENSMUSP00000024805	Copine-5; Probable calcium-dependent phospholipid-binding protein that may play a role in calcium-mediated intracellular processes. Plays a role in dendrite formation by melanocytes; Belongs to the copine family
kmeans	2	Red	Middle red	31	Cyp51	10090.ENSMUSP00000001507	Lanosterol 14-alpha demethylase; Catalyzes C14-demethylation of lanosterol; it transforms lanosterol into 4,4'-dimethyl cholesta-8,14,24-triene-3-beta-ol
kmeans	2	Red	Middle red	31	Dysf	10090.ENSMUSP00000080579	Dysferlin; Key calcium ion sensor involved in the Ca(2+)-triggered synaptic vesicle-plasma membrane fusion. Plays a role in the sarcolemma repair mechanism of both skeletal muscle and cardiomyocytes that permits rapid resealing of membranes disrupted by mechanical stress; Belongs to the ferlin family
kmeans	2	Red	Middle red	31	Fam107b	10090.ENSMUSP00000027965	Protein FAM107B; Family with sequence similarity 107, member B; Belongs to the FAM107 family
kmeans	2	Red	Middle red	31	Fam129a	10090.ENSMUSP00000115822	Niban apoptosis regulator 1; Protein Niban; Regulates phosphorylation of a number of proteins involved in translation regulation including EIF2A, EIF4EBP1 and RPS6KB1. May be involved in the endoplasmic reticulum stress response
kmeans	2	Red	Middle red	31	Gch1	10090.ENSMUSP00000087405	GTP cyclohydrolase 1; May positively regulate nitric oxide synthesis in endothelial cells. May be involved in dopamine synthesis. May modify pain sensitivity and persistence
kmeans	2	Red	Middle red	31	Gdpd1	10090.ENSMUSP00000020804	Glycerophosphodiester phosphodiesterase domain containing 1; Lysophospholipase D GDPD1; Hydrolyzes lysoglycerophospholipids to produce lysophosphatidic acid (LPA) and the corresponding amines. Shows a preference for 1-O- alkyl-sn-glycero-3-phosphocholine (lyso-PAF), lysophosphatidylethanolamine (lyso-PE) and lysophosphatidylcholine (lyso-PC). May be involved in bioactive N-acylethanolamine biosyn…
kmeans	2	Red	Middle red	31	Hk2	10090.ENSMUSP00000000642	Hexokinase 2; Catalyzes the phosphorylation of hexose, such as D-glucose and D-fructose, to hexose 6-phosphate (D-glucose 6-phosphate and D- fructose 6-phosphate, respectively) (By similarity). Mediates the initial step of glycolysis by catalyzing phosphorylation of D-glucose to D-glucose 6-phosphate (By similarity). Plays a key role in maintaining the integrity of the outer mitochondrial membran…
kmeans	2	Red	Middle red	31	Iqgap2	10090.ENSMUSP00000067685	Iq motif containing gtpase activating protein 2; Ras GTPase-activating-like protein IQGAP2; Binds to activated CDC42 and RAC1 but does not seem to stimulate their GTPase activity. Associates with calmodulin
kmeans	2	Red	Middle red	31	Irak3	10090.ENSMUSP00000020448	Interleukin-1 receptor-associated kinase 3; Inhibits dissociation of IRAK1 and IRAK4 from the Toll- like receptor signaling complex by either inhibiting the phosphorylation of IRAK1 and IRAK4 or stabilizing the receptor complex
kmeans	2	Red	Middle red	31	Lpcat2	10090.ENSMUSP00000049252	Lysophosphatidylcholine acyltransferase 2; Possesses both acyltransferase and acetyltransferase activities. Activity is calcium-dependent. Involved in platelet- activating factor (PAF) biosynthesis by catalyzing the conversion of the PAF precursor, 1-O-alkyl-sn-glycero-3-phosphocholine (lyso- PAF) into 1-O-alkyl-2-acetyl-sn-glycero-3-phosphocholine (PAF). Also converts lyso-PAF to 1-O-alkyl-2-acy…
kmeans	2	Red	Middle red	31	Lpin1	10090.ENSMUSP00000070583	Phosphatidate phosphatase LPIN1; Plays important roles in controlling the metabolism of fatty acids at different levels. Acts as a magnesium-dependent phosphatidate phosphatase enzyme which catalyzes the conversion of phosphatidic acid to diacylglycerol during triglyceride, phosphatidylcholine and phosphatidylethanolamine biosynthesis. Acts also as nuclear transcriptional coactivator for PPARGC1A…
kmeans	2	Red	Middle red	31	Lsp1	10090.ENSMUSP00000018963	Lymphocyte-specific protein 1; May play a role in mediating neutrophil activation and chemotaxis
kmeans	2	Red	Middle red	31	Metap1	10090.ENSMUSP00000029804	Methionine aminopeptidase 1; Cotranslationally removes the N-terminal methionine from nascent proteins. The N-terminal methionine is often cleaved when the second residue in the primary sequence is small and uncharged (Met-Ala-, Cys, Gly, Pro, Ser, Thr, or Val)
kmeans	2	Red	Middle red	31	Mnda	10090.ENSMUSP00000009340	Interferon-activable protein 205-B; May act as a transcriptional regulator in the myeloid lineage. Inhibits cell growth via p53/TP53 and RB1-dependent and independent pathways; Belongs to the HIN-200 family
kmeans	2	Red	Middle red	31	Mthfd2	10090.ENSMUSP00000005810	Methylenetetrahydrofolate dehydrogenase (nad+ dependent), methenyltetrahydrofolate cyclohydrolase; Bifunctional methylenetetrahydrofolate dehydrogenase/cyclohydrolase, mitochondrial; Although its dehydrogenase activity is NAD-specific, it can also utilize NADP at a reduced efficiency
kmeans	2	Red	Middle red	31	Pfkl	10090.ENSMUSP00000020522	ATP-dependent 6-phosphofructokinase, liver type; Catalyzes the phosphorylation of D-fructose 6-phosphate to fructose 1,6-bisphosphate by ATP, the first committing step of glycolysis; Belongs to the phosphofructokinase type A (PFKA) family. ATP-dependent PFK group I subfamily. Eukaryotic two domain clade "E" sub-subfamily
kmeans	2	Red	Middle red	31	Ppap2b	10090.ENSMUSP00000065719	Phosphatidate phosphatase; Phospholipid phosphatase 3; Catalyzes the conversion of phosphatidic acid (PA) to diacylglycerol (DG). In addition it hydrolyzes lysophosphatidic acid (LPA), ceramide-1-phosphate (C-1-P) and sphingosine-1- phosphate (S-1-P) (By similarity). Essential to the formation of the chorioallantoic placenta and extraembryonic vasculature. Also mediates gastrulation and axis form…
kmeans	2	Red	Middle red	31	Rnf149	10090.ENSMUSP00000050388	E3 ubiquitin-protein ligase RNF149; E3 ubiquitin-protein ligase. Ubiquitinates BRAF, inducing its proteasomal degradation
kmeans	2	Red	Middle red	31	Slc2a1	10090.ENSMUSP00000030398	Solute carrier family 2, facilitated glucose transporter member 1; Facilitative glucose transporter. This isoform may be responsible for constitutive or basal glucose uptake. Has a very broad substrate specificity; can transport a wide range of aldoses including both pentoses and hexoses; Belongs to the major facilitator superfamily. Sugar transporter (TC 2.A.1.1) family. Glucose transporter subf…
kmeans	2	Red	Middle red	31	Slc6a4	10090.ENSMUSP00000021195	Sodium-dependent serotonin transporter; Serotonin transporter whose primary function in the central nervous system involves the regulation of serotonergic signaling via transport of serotonin molecules from the synaptic cleft back into the pre-synaptic terminal for re-utilization. Plays a key role in mediating regulation of the availability of serotonin to other receptors of serotonergic systems.…
kmeans	2	Red	Middle red	31	Sod2	10090.ENSMUSP00000007012	Superoxide dismutase [Mn], mitochondrial; Destroys superoxide anion radicals which are normally produced within the cells and which are toxic to biological systems
kmeans	2	Red	Middle red	31	Syne2	10090.ENSMUSP00000047697	Nesprin-2; Multi-isomeric modular protein which forms a linking network between organelles and the actin cytoskeleton to maintain the subcellular spatial organization. As a component of the LINC (LInker of Nucleoskeleton and Cytoskeleton) complex involved in the connection between the nuclear lamina and the cytoskeleton. The nucleocytoplasmic interactions established by the LINC complex play an i…
kmeans	2	Red	Middle red	31	Tor3a	10090.ENSMUSP00000078572	Torsin-3A; Torsin family 3, member A
kmeans	2	Red	Middle red	31	Ucp3	10090.ENSMUSP00000032958	Solute carrier family 25 (mitochondrial uncoupling protein), member 8/9; Mitochondrial uncoupling protein 3; UCP are mitochondrial transporter proteins that create proton leaks across the inner mitochondrial membrane, thus uncoupling oxidative phosphorylation. As a result, energy is dissipated in the form of heat. May play a role in the modulation of tissue respiratory control. Participates in th…
kmeans	3	Green	Dark red	27	Acp5	10090.ENSMUSP00000127128	Tartrate-resistant acid phosphatase type 5; May play a role in the process of bone resorption. The osteoclastic trap acts on nucleotide tri- and diphosphates with higher affinity, compared with other substrates
kmeans	3	Green	Dark red	27	Anpep	10090.ENSMUSP00000103015	Alanyl (membrane) aminopeptidase; Aminopeptidase N; Broad specificity aminopeptidase which plays a role in the final digestion of peptides generated from hydrolysis of proteins by gastric and pancreatic proteases. Also involved in the processing of various peptides including peptide hormones, such as angiotensin III and IV, neuropeptides, and chemokines (By similarity). May also be involved the c…
kmeans	3	Green	Dark red	27	Bst2	10090.ENSMUSP00000051921	Bone marrow stromal antigen 2; IFN-induced antiviral host restriction factor which efficiently blocks the release of diverse mammalian enveloped viruses by directly tethering nascent virions to the membranes of infected cells. Acts as a direct physical tether, holding virions to the cell membrane and linking virions to each other. The tethered virions can be internalized by endocytosis and subseq…
kmeans	3	Green	Dark red	27	C3	10090.ENSMUSP00000024988	Complement component 3; Complement C3; C3 plays a central role in the activation of the complement system. Its processing by C3 convertase is the central reaction in both classical and alternative complement pathways. After activation C3b can bind covalently, via its reactive thioester, to cell surface carbohydrates or immune aggregates
kmeans	3	Green	Dark red	27	Car4	10090.ENSMUSP00000099483	Carbonic anhydrase 4; Reversible hydration of carbon dioxide. May stimulate the sodium/bicarbonate transporter activity of SLC4A4 (By similarity)
kmeans	3	Green	Dark red	27	Cd2	10090.ENSMUSP00000029456	T-cell surface glycoprotein cd2; T-cell surface antigen CD2; CD2 interacts with lymphocyte function-associated antigen (LFA-3) and CD48/BCM1 to mediate adhesion between T-cells and other cell types. CD2 is implicated in the triggering of T- cells, the cytoplasmic domain is implicated in the signaling function
kmeans	3	Green	Dark red	27	Cfb	10090.ENSMUSP00000025229	Complement factor B; Factor B which is part of the alternate pathway of the complement system is cleaved by factor D into 2 fragments: Ba and Bb. Bb, a serine protease, then combines with complement factor 3b to generate the C3 or C5 convertase; Belongs to the peptidase S1 family
kmeans	3	Green	Dark red	27	Cp	10090.ENSMUSP00000088857	Ceruloplasmin; Ceruloplasmin is a blue, copper-binding (6-7 atoms per molecule) glycoprotein. It has ferroxidase activity oxidizing Fe(2+) to Fe(3+) without releasing radical oxygen species. It is involved in iron transport across the cell membrane. Provides Cu(2+) ions for the ascorbate-mediated deaminase degradation of the heparan sulfate chains of GPC1. May also play a role in fetal lung devel…
kmeans	3	Green	Dark red	27	Epcam	10090.ENSMUSP00000061935	Epithelial cell adhesion molecule; May act as a physical homophilic interaction molecule between intestinal epithelial cells (IECs) and intraepithelial lymphocytes (IELs) at the mucosal epithelium for providing immunological barrier as a first line of defense against mucosal infection. Plays a role in embryonic stem cells proliferation and differentiation. Up-regulates the expression of FABP5, MY…
kmeans	3	Green	Dark red	27	Fcgrt	10090.ENSMUSP00000003512	Fc receptor, igg, alpha chain transporter; IgG receptor FcRn large subunit p51; Binds to the Fc region of monomeric immunoglobulins gamma. Mediates the selective uptake of IgG from milk and helps newborn animals to acquire passive immunity. IgG in the milk is bound at the apical surface of the intestinal epithelium. The resultant FcRn-IgG complexes are transcytosed across the intestinal epitheliu…
kmeans	3	Green	Dark red	27	Gpcpd1	10090.ENSMUSP00000105769	Glycerophosphocholine phosphodiesterase GPCPD1; May be involved in the negative regulation of skeletal muscle differentiation, independently of its glycerophosphocholine phosphodiesterase activity
kmeans	3	Green	Dark red	27	Hmox1	10090.ENSMUSP00000005548	Heme oxygenase 1; Heme oxygenase cleaves the heme ring at the alpha methene bridge to form biliverdin. Biliverdin is subsequently converted to bilirubin by biliverdin reductase. Under physiological conditions, the activity of heme oxygenase is highest in the spleen, where senescent erythrocytes are sequestrated and destroyed. Exhibits cytoprotective effects since excess of free heme sensitizes ce…
kmeans	3	Green	Dark red	27	Hp	10090.ENSMUSP00000074436	Haptoglobin; As a result of hemolysis, hemoglobin is found to accumulate in the kidney and is secreted in the urine. Haptoglobin captures, and combines with free plasma hemoglobin to allow hepatic recycling of heme iron and to prevent kidney damage. Haptoglobin also acts as an antioxidant, has antibacterial activity and plays a role in modulating many aspects of the acute phase response. Hemoglob…
kmeans	3	Green	Dark red	27	Icam1	10090.ENSMUSP00000083587	Intercellular adhesion molecule 1; ICAM proteins are ligands for the leukocyte adhesion protein LFA-1 (integrin alpha-L/beta-2). During leukocyte trans- endothelial migration, ICAM1 engagement promotes the assembly of endothelial apical cups through ARHGEF26/SGEF and RHOG activation (By similarity)
kmeans	3	Green	Dark red	27	Igsf6	10090.ENSMUSP00000039059	Immunoglobulin superfamily, member 6
kmeans	3	Green	Dark red	27	Itga5	10090.ENSMUSP00000023128	Integrin alpha 5 (fibronectin receptor alpha); Integrin alpha-5; Integrin alpha-5/beta-1 is a receptor for fibronectin and fibrinogen. It recognizes the sequence R-G-D in its ligands. ITGA5:ITGB1 binds to PLA2G2A via a site (site 2) which is distinct from the classical ligand-binding site (site 1) and this induces integrin conformational changes and enhanced ligand binding to site 1. ITGA5:ITGB1 …
kmeans	3	Green	Dark red	27	Itgam	10090.ENSMUSP00000068468	Integrin alpha-M; Integrin ITGAM/ITGB2 is implicated in various adhesive interactions of monocytes, macrophages and granulocytes as well as in mediating the uptake of complement-coated particles. It is identical with CR-3, the receptor for the iC3b fragment of the third complement component. It probably recognizes the R-G-D peptide in C3b. Integrin ITGAM/ITGB2 is also a receptor for fibrinogen, f…
kmeans	3	Green	Dark red	27	Lamc1	10090.ENSMUSP00000027752	Laminin, gamma 1; Binding to cells via a high affinity receptor, laminin is thought to mediate the attachment, migration and organization of cells into tissues during embryonic development by interacting with other extracellular matrix components
kmeans	3	Green	Dark red	27	Mfsd7c	10090.ENSMUSP00000035569	Feline leukemia virus subgroup C receptor-related protein 2; Acts as an importer of heme. Also acts as a transporter for a calcium-chelator complex, important for growth and calcium metabolism (By similarity); Belongs to the major facilitator superfamily. Feline leukemia virus subgroup C receptor (TC 2.A.1.28.1) family
kmeans	3	Green	Dark red	27	Mina	10090.ENSMUSP00000023407	Bifunctional lysine-specific demethylase and histidyl-hydroxylase mina; Ribosomal oxygenase 2; Oxygenase that can act as both a histone lysine demethylase and a ribosomal histidine hydroxylase. Is involved in the demethylation of trimethylated 'Lys-9' on histone H3 (H3K9me3), leading to an increase in ribosomal RNA expression. Also catalyzes the hydroxylation of 60S ribosomal protein L27a on 'His…
kmeans	3	Green	Dark red	27	Msr1	10090.ENSMUSP00000026021	Macrophage scavenger receptor types I and II; Membrane glycoproteins implicated in the pathologic deposition of cholesterol in arterial walls during atherogenesis. Two types of receptor subunits exist. These receptors mediate the endocytosis of a diverse group of macromolecules, including modified low density lipoproteins (LDL)
kmeans	3	Green	Dark red	27	Ptprj	10090.ENSMUSP00000107121	Receptor-type tyrosine-protein phosphatase eta; Tyrosine phosphatase which dephosphorylates or contributes to the dephosphorylation of CTNND1, FLT3, PDGFRB, MET, RET, KDR, LYN, SRC, MAPK1, MAPK3, EGFR, TJP1, OCLN, PIK3R1 and PIK3R2. Plays a role in cell adhesion, migration, proliferation and differentiation. Involved in vascular development. May be involved in the mechanism of contact inhibition …
kmeans	3	Green	Dark red	27	Rnasel	10090.ENSMUSP00000083385	Ribonuclease l (2', 5'-oligoisoadenylate synthetase-dependent); 2-5A-dependent ribonuclease; Endoribonuclease that functions in the interferon (IFN) antiviral response. In INF treated and virus infected cells, RNASEL probably mediates its antiviral effects through a combination of direct cleavage of single-stranded viral RNAs, inhibition of protein synthesis through the degradation of rRNA, induc…
kmeans	3	Green	Dark red	27	S100a8	10090.ENSMUSP00000064385	Protein S100-A8; S100A8 is a calcium- and zinc-binding protein which plays a prominent role in the regulation of inflammatory processes and immune response. It can induce neutrophil chemotaxis and adhesion. Predominantly found as calprotectin (S100A8/A9) which has a wide plethora of intra- and extracellular functions. The intracellular functions include: facilitating leukocyte arachidonic acid tr…
kmeans	3	Green	Dark red	27	S100a9	10090.ENSMUSP00000112843	Protein S100-A9; S100A9 is a calcium- and zinc-binding protein which plays a prominent role in the regulation of inflammatory processes and immune response. It can induce neutrophil chemotaxis, adhesion, can increase the bactericidal activity of neutrophils by promoting phagocytosis via activation of SYK, PI3K/AKT, and ERK1/2 and can induce degranulation of neutrophils by a MAPK-dependent mechani…
kmeans	3	Green	Dark red	27	Serpinb1a	10090.ENSMUSP00000075690	Serine (or cysteine) peptidase inhibitor, clade b, member 1a; Leukocyte elastase inhibitor A; Regulates the activity of the neutrophil proteases and thus, forms complexes with chymotrypsin, elastase, cathepsin G and proteinase-3; Belongs to the serpin family. Ov-serpin subfamily
kmeans	3	Green	Dark red	27	Siglec5	10090.ENSMUSP00000113245	Sialic acid-binding Ig-like lectin 5; Putative adhesion molecule that mediates sialic-acid dependent binding to cells. Preferentially binds to alpha-2,3- linked sialic acid. The sialic acid recognition site may be masked by cis interactions with sialic acids on the same cell surface; Belongs to the immunoglobulin superfamily. SIGLEC (sialic acid binding Ig-like lectin) family
