# Supplementary material for: Comparative transcriptomic and proteomic signature of lung alveolar macrophages reveals the integrin CD11b as a regulatory hub during pneumococcal pneumonia infection
Source: Front Immunol. 2023 Sep 18;14:1227191. doi: 10.3389/fimmu.2023.1227191 (PMC10544576; doi:10.3389/fimmu.2023.1227191)
Supplement: Supplementary Table 9 — GO Biological Process enriched terms of k-means cluster 1 with permalink. Related to Figure 5E . [file Table_9.xlsx]

## Sheet: Blatt 1 - Cluster3_enrichment.P
Cluster3_enrichment.Process
Permalink STRING-analysis: https://version-11-5.string-db.org/cgi/network?networkId=bcnlNZWe4xXI
#term ID	term description	observed gene count	background gene count	strength	false discovery rate	matching proteins in your network (IDs)	matching proteins in your network (labels)
GO:0071346	Cellular response to interferon-gamma	3	100	1.64	0.0214	10090.ENSMUSP00000022722,10090.ENSMUSP00000099904,10090.ENSMUSP00000132435	Irg1,Ass1,Gbp2
GO:0071222	Cellular response to lipopolysaccharide	5	188	1.59	0.00012	10090.ENSMUSP00000020969,10090.ENSMUSP00000022722,10090.ENSMUSP00000048376,10090.ENSMUSP00000099904,10090.ENSMUSP00000132435	Cmpk2,Irg1,Malt1,Ass1,Gbp2
GO:0032496	Response to lipopolysaccharide	6	320	1.44	5.73e-05	10090.ENSMUSP00000020969,10090.ENSMUSP00000022722,10090.ENSMUSP00000048376,10090.ENSMUSP00000099904,10090.ENSMUSP00000099916,10090.ENSMUSP00000132435	Cmpk2,Irg1,Malt1,Ass1,Ptges,Gbp2
GO:0045087	Innate immune response	8	558	1.32	4.09e-06	10090.ENSMUSP00000022722,10090.ENSMUSP00000027639,10090.ENSMUSP00000030709,10090.ENSMUSP00000048376,10090.ENSMUSP00000069319,10090.ENSMUSP00000082548,10090.ENSMUSP00000099904,10090.ENSMUSP00000132435	Irg1,Marco,Smpdl3b,Malt1,Ly9,Isg15,Ass1,Gbp2
GO:0050727	Regulation of inflammatory response	4	347	1.23	0.0357	10090.ENSMUSP00000022722,10090.ENSMUSP00000030709,10090.ENSMUSP00000096414,10090.ENSMUSP00000097743	Irg1,Smpdl3b,Slc7a2,Abcc1
GO:0009617	Response to bacterium	7	660	1.19	0.00011	10090.ENSMUSP00000020969,10090.ENSMUSP00000022722,10090.ENSMUSP00000048376,10090.ENSMUSP00000082548,10090.ENSMUSP00000099904,10090.ENSMUSP00000099916,10090.ENSMUSP00000132435	Cmpk2,Irg1,Malt1,Isg15,Ass1,Ptges,Gbp2
GO:0006954	Inflammatory response	5	481	1.18	0.0074	10090.ENSMUSP00000022722,10090.ENSMUSP00000030709,10090.ENSMUSP00000096414,10090.ENSMUSP00000099904,10090.ENSMUSP00000099916	Irg1,Smpdl3b,Slc7a2,Ass1,Ptges
GO:0006952	Defense response	10	1133	1.11	4.09e-06	10090.ENSMUSP00000022722,10090.ENSMUSP00000027639,10090.ENSMUSP00000030709,10090.ENSMUSP00000048376,10090.ENSMUSP00000069319,10090.ENSMUSP00000082548,10090.ENSMUSP00000096414,10090.ENSMUSP00000099904,10090.ENSMUSP00000099916,10090.ENSMUSP00000132435	Irg1,Marco,Smpdl3b,Malt1,Ly9,Isg15,Slc7a2,Ass1,Ptges,Gbp2
GO:0051707	Response to other organism	10	1145	1.11	4.09e-06	10090.ENSMUSP00000020969,10090.ENSMUSP00000022722,10090.ENSMUSP00000027639,10090.ENSMUSP00000030709,10090.ENSMUSP00000048376,10090.ENSMUSP00000069319,10090.ENSMUSP00000082548,10090.ENSMUSP00000099904,10090.ENSMUSP00000099916,10090.ENSMUSP00000132435	Cmpk2,Irg1,Marco,Smpdl3b,Malt1,Ly9,Isg15,Ass1,Ptges,Gbp2
GO:1901701	Cellular response to oxygen-containing compound	8	1026	1.06	0.00011	10090.ENSMUSP00000020969,10090.ENSMUSP00000022573,10090.ENSMUSP00000022722,10090.ENSMUSP00000030865,10090.ENSMUSP00000048376,10090.ENSMUSP00000097743,10090.ENSMUSP00000099904,10090.ENSMUSP00000132435	Cmpk2,Esd,Irg1,Agtrap,Malt1,Abcc1,Ass1,Gbp2
GO:1901700	Response to oxygen-containing compound	9	1585	0.92	0.00014	10090.ENSMUSP00000020969,10090.ENSMUSP00000022573,10090.ENSMUSP00000022722,10090.ENSMUSP00000030865,10090.ENSMUSP00000048376,10090.ENSMUSP00000097743,10090.ENSMUSP00000099904,10090.ENSMUSP00000099916,10090.ENSMUSP00000132435	Cmpk2,Esd,Irg1,Agtrap,Malt1,Abcc1,Ass1,Ptges,Gbp2
GO:0009605	Response to external stimulus	11	2199	0.87	1.71e-05	10090.ENSMUSP00000020969,10090.ENSMUSP00000022722,10090.ENSMUSP00000027639,10090.ENSMUSP00000030709,10090.ENSMUSP00000048376,10090.ENSMUSP00000069319,10090.ENSMUSP00000082548,10090.ENSMUSP00000097743,10090.ENSMUSP00000099904,10090.ENSMUSP00000099916,10090.ENSMUSP00000132435	Cmpk2,Irg1,Marco,Smpdl3b,Malt1,Ly9,Isg15,Abcc1,Ass1,Ptges,Gbp2
GO:0002376	Immune system process	9	1842	0.86	0.00043	10090.ENSMUSP00000022722,10090.ENSMUSP00000027639,10090.ENSMUSP00000030709,10090.ENSMUSP00000048376,10090.ENSMUSP00000069319,10090.ENSMUSP00000082548,10090.ENSMUSP00000096414,10090.ENSMUSP00000099904,10090.ENSMUSP00000132435	Irg1,Marco,Smpdl3b,Malt1,Ly9,Isg15,Slc7a2,Ass1,Gbp2
GO:0006950	Response to stress	12	3045	0.76	2.13e-05	10090.ENSMUSP00000022722,10090.ENSMUSP00000027639,10090.ENSMUSP00000030709,10090.ENSMUSP00000030865,10090.ENSMUSP00000048376,10090.ENSMUSP00000069319,10090.ENSMUSP00000082548,10090.ENSMUSP00000096414,10090.ENSMUSP00000097743,10090.ENSMUSP00000099904,10090.ENSMUSP00000099916,10090.ENSMUSP00000132435	Irg1,Marco,Smpdl3b,Agtrap,Malt1,Ly9,Isg15,Slc7a2,Abcc1,Ass1,Ptges,Gbp2
GO:0010033	Response to organic substance	10	2742	0.73	0.00091	10090.ENSMUSP00000020969,10090.ENSMUSP00000022573,10090.ENSMUSP00000022722,10090.ENSMUSP00000030865,10090.ENSMUSP00000048376,10090.ENSMUSP00000082548,10090.ENSMUSP00000097743,10090.ENSMUSP00000099904,10090.ENSMUSP00000099916,10090.ENSMUSP00000132435	Cmpk2,Esd,Irg1,Agtrap,Malt1,Isg15,Abcc1,Ass1,Ptges,Gbp2
GO:0050896	Response to stimulus	14	6908	0.47	0.00061	10090.ENSMUSP00000020969,10090.ENSMUSP00000022573,10090.ENSMUSP00000022722,10090.ENSMUSP00000027639,10090.ENSMUSP00000030709,10090.ENSMUSP00000030865,10090.ENSMUSP00000048376,10090.ENSMUSP00000069319,10090.ENSMUSP00000082548,10090.ENSMUSP00000096414,10090.ENSMUSP00000097743,10090.ENSMUSP00000099904,10090.ENSMUSP00000099916,10090.ENSMUSP00000132435	Cmpk2,Esd,Irg1,Marco,Smpdl3b,Agtrap,Malt1,Ly9,Isg15,Slc7a2,Abcc1,Ass1,Ptges,Gbp2
