# Supplementary material for: Comparative transcriptomic and proteomic signature of lung alveolar macrophages reveals the integrin CD11b as a regulatory hub during pneumococcal pneumonia infection
Source: Front Immunol. 2023 Sep 18;14:1227191. doi: 10.3389/fimmu.2023.1227191 (PMC10544576; doi:10.3389/fimmu.2023.1227191)
Supplement: Supplementary Table 10 — GO Biological Process enriched terms of k-means cluster 2 with permalink. Related to Figure 5E . [file Table_10.xlsx]

## Sheet: Blatt 1 - Cluster2_enrichment.P
Cluster2_enrichment.Process
Permalink STRING-analysis: https://version-11-5.string-db.org/cgi/network?networkId=boXyWQqcJ6J1
#term ID	term description	observed gene count	background gene count	strength	false discovery rate	matching proteins in your network (IDs)	matching proteins in your network (labels)
GO:0007584	Response to nutrient	4	161	1.25	0.0474	10090.ENSMUSP00000007012,10090.ENSMUSP00000021195,10090.ENSMUSP00000032958,10090.ENSMUSP00000034046	Sod2,Slc6a4,Ucp3,Acsl1
GO:0009150	Purine ribonucleotide metabolic process	5	265	1.13	0.0342	10090.ENSMUSP00000000642,10090.ENSMUSP00000020522,10090.ENSMUSP00000028944,10090.ENSMUSP00000034046,10090.ENSMUSP00000126448	Hk2,Pfkl,Acss1,Acsl1,Acot1
GO:0006066	Alcohol metabolic process	5	292	1.09	0.0404	10090.ENSMUSP00000001507,10090.ENSMUSP00000020804,10090.ENSMUSP00000065719,10090.ENSMUSP00000080579,10090.ENSMUSP00000087405	Cyp51,Gdpd1,Ppap2b,Dysf,Gch1
GO:0001666	Response to hypoxia	5	294	1.08	0.0404	10090.ENSMUSP00000000642,10090.ENSMUSP00000007012,10090.ENSMUSP00000021195,10090.ENSMUSP00000030398,10090.ENSMUSP00000032958	Hk2,Sod2,Slc6a4,Slc2a1,Ucp3
GO:0006631	Fatty acid metabolic process	5	310	1.06	0.0449	10090.ENSMUSP00000028944,10090.ENSMUSP00000032958,10090.ENSMUSP00000034046,10090.ENSMUSP00000070583,10090.ENSMUSP00000126448	Acss1,Ucp3,Acsl1,Lpin1,Acot1
GO:0032787	Monocarboxylic acid metabolic process	7	461	1.03	0.0061	10090.ENSMUSP00000000642,10090.ENSMUSP00000020522,10090.ENSMUSP00000028944,10090.ENSMUSP00000032958,10090.ENSMUSP00000034046,10090.ENSMUSP00000070583,10090.ENSMUSP00000126448	Hk2,Pfkl,Acss1,Ucp3,Acsl1,Lpin1,Acot1
GO:0019637	Organophosphate metabolic process	9	724	0.95	0.0031	10090.ENSMUSP00000000642,10090.ENSMUSP00000020522,10090.ENSMUSP00000020804,10090.ENSMUSP00000028944,10090.ENSMUSP00000034046,10090.ENSMUSP00000049252,10090.ENSMUSP00000065719,10090.ENSMUSP00000087405,10090.ENSMUSP00000126448	Hk2,Pfkl,Gdpd1,Acss1,Acsl1,Lpcat2,Ppap2b,Gch1,Acot1
GO:0019752	Carboxylic acid metabolic process	9	754	0.93	0.0031	10090.ENSMUSP00000000642,10090.ENSMUSP00000005810,10090.ENSMUSP00000020522,10090.ENSMUSP00000028944,10090.ENSMUSP00000032958,10090.ENSMUSP00000034046,10090.ENSMUSP00000070583,10090.ENSMUSP00000087405,10090.ENSMUSP00000126448	Hk2,Mthfd2,Pfkl,Acss1,Ucp3,Acsl1,Lpin1,Gch1,Acot1
GO:0043603	Cellular amide metabolic process	8	689	0.92	0.0063	10090.ENSMUSP00000005810,10090.ENSMUSP00000007012,10090.ENSMUSP00000021201,10090.ENSMUSP00000028944,10090.ENSMUSP00000034046,10090.ENSMUSP00000065719,10090.ENSMUSP00000087405,10090.ENSMUSP00000126448	Mthfd2,Sod2,Cpd,Acss1,Acsl1,Ppap2b,Gch1,Acot1
GO:0044255	Cellular lipid metabolic process	8	797	0.85	0.0145	10090.ENSMUSP00000020804,10090.ENSMUSP00000028944,10090.ENSMUSP00000032958,10090.ENSMUSP00000034046,10090.ENSMUSP00000049252,10090.ENSMUSP00000065719,10090.ENSMUSP00000070583,10090.ENSMUSP00000126448	Gdpd1,Acss1,Ucp3,Acsl1,Lpcat2,Ppap2b,Lpin1,Acot1
GO:0044281	Small molecule metabolic process	14	1450	0.84	3.50e-05	10090.ENSMUSP00000000642,10090.ENSMUSP00000001507,10090.ENSMUSP00000005810,10090.ENSMUSP00000020522,10090.ENSMUSP00000020804,10090.ENSMUSP00000028944,10090.ENSMUSP00000032958,10090.ENSMUSP00000034046,10090.ENSMUSP00000049252,10090.ENSMUSP00000065719,10090.ENSMUSP00000070583,10090.ENSMUSP00000080579,10090.ENSMUSP00000087405,10090.ENSMUSP00000126448	Hk2,Cyp51,Mthfd2,Pfkl,Gdpd1,Acss1,Ucp3,Acsl1,Lpcat2,Ppap2b,Lpin1,Dysf,Gch1,Acot1
GO:0006629	Lipid metabolic process	9	1032	0.79	0.0125	10090.ENSMUSP00000001507,10090.ENSMUSP00000020804,10090.ENSMUSP00000028944,10090.ENSMUSP00000032958,10090.ENSMUSP00000034046,10090.ENSMUSP00000049252,10090.ENSMUSP00000065719,10090.ENSMUSP00000070583,10090.ENSMUSP00000126448	Cyp51,Gdpd1,Acss1,Ucp3,Acsl1,Lpcat2,Ppap2b,Lpin1,Acot1
GO:0006796	Phosphate-containing compound metabolic process	11	1776	0.64	0.0205	10090.ENSMUSP00000000642,10090.ENSMUSP00000020448,10090.ENSMUSP00000020522,10090.ENSMUSP00000020804,10090.ENSMUSP00000028944,10090.ENSMUSP00000034046,10090.ENSMUSP00000049252,10090.ENSMUSP00000065719,10090.ENSMUSP00000070583,10090.ENSMUSP00000087405,10090.ENSMUSP00000126448	Hk2,Irak3,Pfkl,Gdpd1,Acss1,Acsl1,Lpcat2,Ppap2b,Lpin1,Gch1,Acot1
GO:0070887	Cellular response to chemical stimulus	14	2535	0.59	0.0061	10090.ENSMUSP00000000642,10090.ENSMUSP00000007012,10090.ENSMUSP00000009340,10090.ENSMUSP00000018963,10090.ENSMUSP00000020448,10090.ENSMUSP00000021195,10090.ENSMUSP00000024805,10090.ENSMUSP00000030398,10090.ENSMUSP00000032958,10090.ENSMUSP00000034046,10090.ENSMUSP00000050388,10090.ENSMUSP00000070583,10090.ENSMUSP00000080579,10090.ENSMUSP00000087405	Hk2,Sod2,Mnda,Lsp1,Irak3,Slc6a4,Cpne5,Slc2a1,Ucp3,Acsl1,Rnf149,Lpin1,Dysf,Gch1
GO:0042221	Response to chemical	15	3720	0.46	0.0404	10090.ENSMUSP00000000642,10090.ENSMUSP00000007012,10090.ENSMUSP00000009340,10090.ENSMUSP00000018963,10090.ENSMUSP00000020448,10090.ENSMUSP00000020522,10090.ENSMUSP00000021195,10090.ENSMUSP00000024805,10090.ENSMUSP00000030398,10090.ENSMUSP00000032958,10090.ENSMUSP00000034046,10090.ENSMUSP00000050388,10090.ENSMUSP00000070583,10090.ENSMUSP00000080579,10090.ENSMUSP00000087405	Hk2,Sod2,Mnda,Lsp1,Irak3,Pfkl,Slc6a4,Cpne5,Slc2a1,Ucp3,Acsl1,Rnf149,Lpin1,Dysf,Gch1
