# Supplementary material for: Comparative transcriptomic and proteomic signature of lung alveolar macrophages reveals the integrin CD11b as a regulatory hub during pneumococcal pneumonia infection
Source: Front Immunol. 2023 Sep 18;14:1227191. doi: 10.3389/fimmu.2023.1227191 (PMC10544576; doi:10.3389/fimmu.2023.1227191)
Supplement: Supplementary Table 11 — GO Biological Process enriched terms of k-means cluster 3 with permalink. Related to Figure 5E . [file Table_11.xlsx]

## Sheet: Blatt 1 - Cluster1_enrichment.P
Cluster1_enrichment.Process
Permalink STRING-analysis: https://version-11-5.string-db.org/cgi/network?networkId=bYzczwDgOsgs
#term ID	term description	observed gene count	background gene count	strength	false discovery rate	matching proteins in your network (IDs)	matching proteins in your network (labels)
GO:0070488	Neutrophil aggregation	2	2	2.91	0.0079	10090.ENSMUSP00000064385,10090.ENSMUSP00000112843	S100a8,S100a9
GO:0018119	Peptidyl-cysteine s-nitrosylation	2	6	2.43	0.0272	10090.ENSMUSP00000064385,10090.ENSMUSP00000112843	S100a8,S100a9
GO:0035425	Autocrine signaling	2	7	2.37	0.0317	10090.ENSMUSP00000064385,10090.ENSMUSP00000112843	S100a8,S100a9
GO:0097242	Amyloid-beta clearance	3	14	2.24	0.0018	10090.ENSMUSP00000024988,10090.ENSMUSP00000026021,10090.ENSMUSP00000068468	C3,Msr1,Itgam
GO:0006957	Complement activation, alternative pathway	2	10	2.21	0.0426	10090.ENSMUSP00000024988,10090.ENSMUSP00000025229	C3,Cfb
GO:0002523	Leukocyte migration involved in inflammatory response	3	21	2.07	0.0038	10090.ENSMUSP00000064385,10090.ENSMUSP00000068468,10090.ENSMUSP00000112843	S100a8,Itgam,S100a9
GO:0007159	Leukocyte cell-cell adhesion	5	56	1.86	6.77e-05	10090.ENSMUSP00000023128,10090.ENSMUSP00000064385,10090.ENSMUSP00000068468,10090.ENSMUSP00000083587,10090.ENSMUSP00000112843	Itga5,S100a8,Itgam,Icam1,S100a9
GO:0002886	Regulation of myeloid leukocyte mediated immunity	3	65	1.58	0.0400	10090.ENSMUSP00000005548,10090.ENSMUSP00000024988,10090.ENSMUSP00000068468	Hmox1,C3,Itgam
GO:0030593	Neutrophil chemotaxis	3	67	1.56	0.0419	10090.ENSMUSP00000064385,10090.ENSMUSP00000068468,10090.ENSMUSP00000112843	S100a8,Itgam,S100a9
GO:0098869	Cellular oxidant detoxification	3	81	1.48	0.0494	10090.ENSMUSP00000064385,10090.ENSMUSP00000074436,10090.ENSMUSP00000112843	S100a8,Hp,S100a9
GO:0010001	Glial cell differentiation	4	201	1.21	0.0461	10090.ENSMUSP00000064385,10090.ENSMUSP00000068468,10090.ENSMUSP00000107121,10090.ENSMUSP00000112843	S100a8,Itgam,Ptprj,S100a9
GO:0050900	Leukocyte migration	4	202	1.21	0.0461	10090.ENSMUSP00000064385,10090.ENSMUSP00000068468,10090.ENSMUSP00000083587,10090.ENSMUSP00000112843	S100a8,Itgam,Icam1,S100a9
GO:2000377	Regulation of reactive oxygen species metabolic process	4	205	1.2	0.0461	10090.ENSMUSP00000068468,10090.ENSMUSP00000074436,10090.ENSMUSP00000083587,10090.ENSMUSP00000127128	Itgam,Hp,Icam1,Acp5
GO:0002703	Regulation of leukocyte mediated immunity	4	214	1.18	0.0489	10090.ENSMUSP00000005548,10090.ENSMUSP00000024988,10090.ENSMUSP00000051921,10090.ENSMUSP00000068468	Hmox1,C3,Bst2,Itgam
GO:0098609	Cell-cell adhesion	7	398	1.16	0.00079	10090.ENSMUSP00000023128,10090.ENSMUSP00000029456,10090.ENSMUSP00000061935,10090.ENSMUSP00000064385,10090.ENSMUSP00000068468,10090.ENSMUSP00000083587,10090.ENSMUSP00000112843	Itga5,Cd2,Epcam,S100a8,Itgam,Icam1,S100a9
GO:0006954	Inflammatory response	8	481	1.13	0.00028	10090.ENSMUSP00000005548,10090.ENSMUSP00000024988,10090.ENSMUSP00000064385,10090.ENSMUSP00000068468,10090.ENSMUSP00000074436,10090.ENSMUSP00000075690,10090.ENSMUSP00000083587,10090.ENSMUSP00000112843	Hmox1,C3,S100a8,Itgam,Hp,Serpinb1a,Icam1,S100a9
GO:0002697	Regulation of immune effector process	5	377	1.03	0.0426	10090.ENSMUSP00000005548,10090.ENSMUSP00000024988,10090.ENSMUSP00000051921,10090.ENSMUSP00000068468,10090.ENSMUSP00000107121	Hmox1,C3,Bst2,Itgam,Ptprj
GO:0007155	Cell adhesion	9	744	0.99	0.00041	10090.ENSMUSP00000023128,10090.ENSMUSP00000027752,10090.ENSMUSP00000029456,10090.ENSMUSP00000061935,10090.ENSMUSP00000064385,10090.ENSMUSP00000068468,10090.ENSMUSP00000083587,10090.ENSMUSP00000112843,10090.ENSMUSP00000113245	Itga5,Lamc1,Cd2,Epcam,S100a8,Itgam,Icam1,S100a9,Siglec5
GO:0052548	Regulation of endopeptidase activity	5	415	0.99	0.0489	10090.ENSMUSP00000024988,10090.ENSMUSP00000051921,10090.ENSMUSP00000064385,10090.ENSMUSP00000075690,10090.ENSMUSP00000112843	C3,Bst2,S100a8,Serpinb1a,S100a9
GO:0050776	Regulation of immune response	7	645	0.95	0.0087	10090.ENSMUSP00000005548,10090.ENSMUSP00000024988,10090.ENSMUSP00000025229,10090.ENSMUSP00000051921,10090.ENSMUSP00000068468,10090.ENSMUSP00000075690,10090.ENSMUSP00000107121	Hmox1,C3,Cfb,Bst2,Itgam,Serpinb1a,Ptprj
GO:0006952	Defense response	12	1133	0.94	3.89e-05	10090.ENSMUSP00000005548,10090.ENSMUSP00000024988,10090.ENSMUSP00000025229,10090.ENSMUSP00000051921,10090.ENSMUSP00000064385,10090.ENSMUSP00000068468,10090.ENSMUSP00000074436,10090.ENSMUSP00000075690,10090.ENSMUSP00000083385,10090.ENSMUSP00000083587,10090.ENSMUSP00000112843,10090.ENSMUSP00000127128	Hmox1,C3,Cfb,Bst2,S100a8,Itgam,Hp,Serpinb1a,Rnasel,Icam1,S100a9,Acp5
GO:0098542	Defense response to other organism	8	775	0.93	0.0038	10090.ENSMUSP00000024988,10090.ENSMUSP00000025229,10090.ENSMUSP00000051921,10090.ENSMUSP00000064385,10090.ENSMUSP00000074436,10090.ENSMUSP00000083385,10090.ENSMUSP00000112843,10090.ENSMUSP00000127128	C3,Cfb,Bst2,S100a8,Hp,Rnasel,S100a9,Acp5
GO:0001817	Regulation of cytokine production	7	698	0.91	0.0133	10090.ENSMUSP00000005548,10090.ENSMUSP00000024988,10090.ENSMUSP00000029456,10090.ENSMUSP00000051921,10090.ENSMUSP00000075690,10090.ENSMUSP00000107121,10090.ENSMUSP00000127128	Hmox1,C3,Cd2,Bst2,Serpinb1a,Ptprj,Acp5
GO:0002376	Immune system process	13	1842	0.76	0.00028	10090.ENSMUSP00000003512,10090.ENSMUSP00000005548,10090.ENSMUSP00000024988,10090.ENSMUSP00000025229,10090.ENSMUSP00000029456,10090.ENSMUSP00000051921,10090.ENSMUSP00000064385,10090.ENSMUSP00000068468,10090.ENSMUSP00000074436,10090.ENSMUSP00000083385,10090.ENSMUSP00000083587,10090.ENSMUSP00000107121,10090.ENSMUSP00000112843	Fcgrt,Hmox1,C3,Cfb,Cd2,Bst2,S100a8,Itgam,Hp,Rnasel,Icam1,Ptprj,S100a9
GO:0044419	Interspecies interaction between organisms	9	1309	0.75	0.0133	10090.ENSMUSP00000024988,10090.ENSMUSP00000025229,10090.ENSMUSP00000051921,10090.ENSMUSP00000064385,10090.ENSMUSP00000074436,10090.ENSMUSP00000083385,10090.ENSMUSP00000083587,10090.ENSMUSP00000112843,10090.ENSMUSP00000127128	C3,Cfb,Bst2,S100a8,Hp,Rnasel,Icam1,S100a9,Acp5
GO:0002682	Regulation of immune system process	8	1252	0.72	0.0426	10090.ENSMUSP00000005548,10090.ENSMUSP00000024988,10090.ENSMUSP00000025229,10090.ENSMUSP00000051921,10090.ENSMUSP00000068468,10090.ENSMUSP00000075690,10090.ENSMUSP00000083587,10090.ENSMUSP00000107121	Hmox1,C3,Cfb,Bst2,Itgam,Serpinb1a,Icam1,Ptprj
GO:0051049	Regulation of transport	11	1862	0.68	0.0057	10090.ENSMUSP00000005548,10090.ENSMUSP00000024988,10090.ENSMUSP00000051921,10090.ENSMUSP00000064385,10090.ENSMUSP00000068468,10090.ENSMUSP00000083385,10090.ENSMUSP00000083587,10090.ENSMUSP00000103015,10090.ENSMUSP00000107121,10090.ENSMUSP00000112843,10090.ENSMUSP00000113245	Hmox1,C3,Bst2,S100a8,Itgam,Rnasel,Icam1,Anpep,Ptprj,S100a9,Siglec5
GO:0032879	Regulation of localization	14	2806	0.61	0.0018	10090.ENSMUSP00000005548,10090.ENSMUSP00000023128,10090.ENSMUSP00000024988,10090.ENSMUSP00000026021,10090.ENSMUSP00000051921,10090.ENSMUSP00000061935,10090.ENSMUSP00000064385,10090.ENSMUSP00000068468,10090.ENSMUSP00000083385,10090.ENSMUSP00000083587,10090.ENSMUSP00000103015,10090.ENSMUSP00000107121,10090.ENSMUSP00000112843,10090.ENSMUSP00000113245	Hmox1,Itga5,C3,Msr1,Bst2,Epcam,S100a8,Itgam,Rnasel,Icam1,Anpep,Ptprj,S100a9,Siglec5
GO:0009605	Response to external stimulus	11	2199	0.61	0.0201	10090.ENSMUSP00000005548,10090.ENSMUSP00000024988,10090.ENSMUSP00000025229,10090.ENSMUSP00000051921,10090.ENSMUSP00000064385,10090.ENSMUSP00000068468,10090.ENSMUSP00000074436,10090.ENSMUSP00000083385,10090.ENSMUSP00000107121,10090.ENSMUSP00000112843,10090.ENSMUSP00000127128	Hmox1,C3,Cfb,Bst2,S100a8,Itgam,Hp,Rnasel,Ptprj,S100a9,Acp5
GO:0006950	Response to stress	14	3045	0.57	0.0038	10090.ENSMUSP00000005548,10090.ENSMUSP00000023128,10090.ENSMUSP00000024988,10090.ENSMUSP00000025229,10090.ENSMUSP00000051921,10090.ENSMUSP00000064385,10090.ENSMUSP00000068468,10090.ENSMUSP00000074436,10090.ENSMUSP00000075690,10090.ENSMUSP00000083385,10090.ENSMUSP00000083587,10090.ENSMUSP00000107121,10090.ENSMUSP00000112843,10090.ENSMUSP00000127128	Hmox1,Itga5,C3,Cfb,Bst2,S100a8,Itgam,Hp,Serpinb1a,Rnasel,Icam1,Ptprj,S100a9,Acp5
GO:0019222	Regulation of metabolic process	17	6085	0.36	0.0489	10090.ENSMUSP00000005548,10090.ENSMUSP00000023128,10090.ENSMUSP00000023407,10090.ENSMUSP00000024988,10090.ENSMUSP00000026021,10090.ENSMUSP00000029456,10090.ENSMUSP00000051921,10090.ENSMUSP00000061935,10090.ENSMUSP00000064385,10090.ENSMUSP00000068468,10090.ENSMUSP00000074436,10090.ENSMUSP00000075690,10090.ENSMUSP00000083385,10090.ENSMUSP00000083587,10090.ENSMUSP00000107121,10090.ENSMUSP00000112843…	Hmox1,Itga5,Mina,C3,Msr1,Cd2,Bst2,Epcam,S100a8,Itgam,Hp,Serpinb1a,Rnasel,Icam1,Ptprj,S100a9,Acp5
